# Supplementary material for: Disentangling the Impact of Social Groups on Response Times and Movement Dynamics in Evacuations
Source: PLoS One. 2015 Mar 18;10(3):e0121227. doi: 10.1371/journal.pone.0121227 (PMC4364745; doi:10.1371/journal.pone.0121227)
Supplement: S1 Dataset — Zip archive containing separate files for different experimental runs. Please refer to the file README.txt inside the Zip archive for further information on how the data is presented. (ZIP) [file pone.0121227.s001.zip]

Archive with 19 entries (19 files):
- data/1_group.txt
- data/1_individual.txt
- data/2_group.txt
- data/2_individual.txt
- data/3_group.txt
- data/3_individual.txt
- data/4_group.txt
- data/4_individual.txt
- data/5_group.txt
- data/5_individual.txt
- data/6_group.txt
- data/6_individual.txt
- data/7_group.txt
- data/7_individual.txt
- data/8_group.txt
- data/8_individual.txt
- data/9_group.txt
- data/9_individual.txt
- data/README.txt
