# Supplementary material for: Disentangling the Impact of Social Groups on Response Times and Movement Dynamics in Evacuations
Source: PLoS One. 2015 Mar 18;10(3):e0121227. doi: 10.1371/journal.pone.0121227 (PMC4364745; doi:10.1371/journal.pone.0121227)
Supplement: S1 Dataset — Zip archive containing separate files for different experimental runs. Please refer to the file README.txt inside the Zip archive for further information on how the data is presented. (ZIP) [file pone.0121227.s001.zip › data/1_group.txt]

1	2	3	4	5	6	7	8	9	10	11	12	experimenter	door1	door2
600.4	617	680.1	723	723.7	668.7	624.1	615	678.4	701.3	583.2	644.1	922.1	190.8	1140.3
208	235.9	182.3	479.1	398.2	423.8	655.5	594.2	643.4	835	806.1	838.6	447.4	522.6	519.7
599.275	616.575	680.2	724.725	723.625	667.775	624.1	615.55	678.6	700.95	583.35	644.1	920.1	190.8	1140.275
206	235.9	181.675	478.95	398.35	423.375	655.6	593.85	643.2	834.975	806.45	838.6	443.575	522.625	519.775
598.8	616.44	680.26	725.26	723.68	667.52	624.08	615.76	678.68	700.82	583.34	644.1	919.06	190.82	1140.26
205.04	235.92	181.52	478.94	398.32	423.3	655.66	593.68	643.12	834.94	806.58	838.58	442.28	522.64	519.78
597.88	616.2	680.34	726.36	723.8	666.98	624.06	616.18	678.84	700.54	583.34	644.1	916.78	190.84	1140.24
202.94	235.98	181.36	478.92	398.22	423.14	655.78	593.3	642.92	834.9	806.86	838.58	439.48	522.66	519.8
597.22	616.06	680.4	727.06	723.94	666.66	624.04	616.48	678.96	700.34	583.3	644.1	914.94	190.86	1140.22
201.28	236.04	181.34	478.94	398.08	423.08	655.88	593	642.76	834.86	807.06	838.58	437.56	522.68	519.8
596.06	616.14	680.5	727.98	724.22	666.38	624.22	616.9	679.34	700.24	583.2	644.12	912.9	190.88	1140.18
198.54	236.36	181.34	479.06	397.96	423.18	655.92	592.58	642.46	834.78	807.08	838.58	434.66	522.74	519.84
594.92	616.24	680.5	728.86	724.5	666.14	624.42	617.3	679.68	700.08	583.06	644.14	910.3	190.9	1140.18
195.38	236.7	181.54	479.32	397.76	423.28	655.98	592.04	642.22	834.68	807.14	838.6	431.3	522.8	519.88
594.02	616.4	680.42	729.5	724.68	666.02	624.64	617.62	679.96	699.92	582.88	644.16	907.66	190.88	1140.18
192.3	236.98	181.8	479.6	397.58	423.36	656.04	591.46	642.04	834.58	807.18	838.66	427.76	522.88	519.92
593.34	616.58	680.34	729.92	724.78	666	624.86	617.84	680.2	699.84	582.72	644.18	905.86	190.86	1140.18
189.96	237.22	181.94	479.86	397.5	423.44	656.06	591.02	641.94	834.48	807.14	838.7	424.96	522.96	519.96
592.64	616.76	680.2	730.32	724.84	666	625.08	618.08	680.44	699.74	582.52	644.2	903.74	190.84	1140.2
187.32	237.44	182.06	480.1	397.42	423.52	656.12	590.5	641.86	834.38	807.12	838.78	421.64	523.04	520.02
592.4	616.78	679.88	730.48	724.66	665.98	625.08	618.18	680.42	699.46	582.3	644.22	901.14	190.8	1140.24
185.18	237.34	182.12	480.12	397.36	423.44	656.32	589.9	641.96	834.3	807.3	838.9	418.2	523.1	520.04
592.24	616.8	679.46	730.3	724.42	666.08	624.98	618.26	680.46	699.44	582.16	644.24	898.34	190.68	1140.3
183.2	237.36	181.86	479.88	397.38	423.38	656.44	589.26	642	834.14	807.48	839.18	413.4	523.02	520.08
592.16	616.84	679.08	730.06	724.22	666.2	624.88	618.3	680.52	699.5	582.08	644.26	896.3	190.58	1140.36
181.78	237.42	181.6	479.62	397.42	423.36	656.52	588.78	642.02	834	807.6	839.44	409.54	522.92	520.12
592.02	616.94	678.6	729.78	724.06	666.36	624.76	618.28	680.54	699.54	581.96	644.28	893.88	190.48	1140.42
180.08	237.46	181.24	479.28	397.56	423.34	656.64	588.22	642.06	833.86	807.7	839.72	404.98	522.82	520.16
591.72	617.16	678.02	729.36	724.06	666.54	624.58	618.12	680.5	699.56	581.84	644.3	891.14	190.36	1140.48
178.1	237.44	180.68	478.76	397.96	423.36	656.78	587.64	642.1	833.68	807.74	840	399.42	522.76	520.18
591.28	617.42	677.36	728.74	724.3	666.78	624.36	617.84	680.42	699.62	581.76	644.28	888.64	190.24	1140.56
176.16	237.36	179.96	478.16	398.66	423.48	656.9	587.22	642.1	833.5	807.7	840.3	393.26	522.7	520.2
590.86	617.7	676.88	728.32	724.6	666.94	624.22	617.52	680.28	699.52	581.64	644.26	887.18	190.2	1140.6
174.76	237.14	179.44	477.68	399.36	423.62	657.06	587	642.14	833.44	807.58	840.42	389.34	522.76	520.2
590.38	618	676.28	727.78	724.98	667.14	624.02	617.14	680.12	699.4	581.5	644.24	885.5	190.16	1140.64
173.16	236.86	178.84	477.12	400.26	423.8	657.26	586.78	642.14	833.36	807.44	840.56	384.58	522.84	520.2
590.56	618.12	675.58	726.88	725.74	667.2	624.02	616.88	679.94	699.16	581.42	644.16	884.38	190.08	1140.74
171.1	236.28	178.2	476.48	401.74	424.18	658.38	586	641.96	833.1	807.34	840.64	378.32	523.04	520.22
590.8	618.04	674.78	725.76	726.68	667.3	623.94	616.62	679.7	698.92	581.36	644.06	883.3	190	1140.84
169.4	235.66	177.68	475.98	403.68	424.68	659.56	585.42	641.68	832.84	807.26	840.72	371.94	523.22	520.26
591.22	617.86	674.2	724.86	727.48	667.32	623.92	616.5	679.5	698.72	581.34	643.98	882.66	189.94	1140.92
168.24	235.16	177.36	475.68	405.28	425.08	660.68	584.88	641.4	832.6	807.24	840.74	367.26	523.38	520.3
591.6	617.64	673.48	723.78	728.42	667.38	623.84	616.32	679.2	698.5	581.3	643.9	881.64	189.88	1141
167.02	234.62	177	475.4	407.26	425.58	661.86	584.38	641.08	832.34	807.22	840.78	361.74	523.56	520.34
591.94	617.32	672.6	722.4	729.48	667.5	623.62	616.08	678.7	698.26	581.28	643.8	879.88	189.8	1141.1
165.96	234.08	176.68	475.24	409.7	426.22	663.12	584.02	640.72	832.06	807.22	840.82	355.34	523.76	520.38
591.58	617.06	671.7	721.02	730.2	667.8	623	615.66	678.06	698.14	581.24	643.76	877.02	189.76	1141.16
165.68	233.82	176.48	475.3	412	426.86	663.5	584.46	640.5	831.92	807.18	840.92	349.38	523.88	520.4
591.34	616.88	671.06	720.02	730.62	668.02	622.52	615.36	677.54	698.06	581.22	643.74	874.76	189.74	1141.2
165.62	233.68	176.38	475.42	413.58	427.34	663.76	584.8	640.36	831.82	807.16	840.98	345.06	523.98	520.4
591.02	616.48	669.56	718.72	731.22	668.24	621.9	614.6	677	697.84	581.16	643.66	871.12	189.66	1140.94
165.34	233.66	176.46	475.64	415.66	428.1	664.2	585.66	640.3	831.5	807.12	840.88	340.16	524.26	520.4
590.72	616.06	668.14	717.3	731.78	668.46	621.16	613.82	676.42	697.68	581.14	643.58	867.76	189.58	1140.7
165.18	233.64	176.66	475.86	417.7	428.92	664.6	586.66	640.26	831.16	807.08	840.76	333.52	524.58	520.4
590.64	615.64	667.14	716.08	732.26	668.62	620.52	613.1	675.92	697.6	581.18	643.52	865.38	189.54	1140.44
165.22	233.64	177.06	476.1	419.28	429.68	664.88	587.74	640.32	830.82	807.04	840.62	326.38	524.92	520.4
590.66	615.28	666.36	715.26	732.66	668.7	620.1	612.5	675.62	697.54	581.22	643.46	863.92	189.5	1140.16
165.22	233.68	177.48	476.28	420.32	430.24	665.08	588.66	640.4	830.52	807.02	840.46	321	525.22	520.4
590.76	614.88	665.74	714.34	733.12	668.8	619.68	611.88	675.26	697.5	581.28	643.4	862.54	189.48	1139.9
165.34	233.7	177.98	476.48	421.42	430.9	665.28	589.68	640.48	830.2	807	840.3	314.4	525.54	520.4
591.02	614.64	666.4	713.64	733.5	668.98	619.46	611.78	674.84	697.64	581.44	643.38	862.44	189.52	1139.94
165.96	233.54	178.54	476.64	422.04	431.44	665.34	590.36	640.54	830.08	806.98	840.3	306.2	525.72	520.42
591.4	614.32	667.52	712.18	733.98	669.1	619.38	611.5	674.4	697.66	581.84	643.34	858.68	189.62	1140
166.9	233.34	179.3	476.18	422.2	432.04	665.4	592.14	641.08	829.82	807.06	840.32	299.76	525.8	520.46
591.66	614.08	668.5	710.94	734.34	669.18	619.4	611.28	674.1	697.64	582.18	643.3	854.9	189.7	1140.06
167.68	233.18	179.9	475.66	422.16	432.52	665.46	593.7	641.6	829.6	807.14	840.34	295.54	525.82	520.5
591.92	613.8	669.74	709.7	734.74	669.34	619.52	611.1	673.76	697.64	582.56	643.26	850.76	189.8	1140.12
168.74	232.98	180.6	475.16	422.14	433.14	665.6	595.28	642.14	829.38	807.2	840.36	290.2	525.84	520.54
592.16	613.52	671.42	708.54	735.22	669.52	619.86	610.96	673.48	697.62	583.02	643.22	845.76	189.9	1140.16
170.22	232.7	181.46	474.64	422.06	433.98	665.86	596.84	642.72	829.16	807.26	840.38	283.86	525.86	520.6
592.4	613.28	673.22	707.5	735.74	669.58	620.36	610.74	673.28	697.54	583.54	643.22	839.9	190.02	1140.2
172.02	232.4	182.4	474.04	421.9	434.94	666.2	598.38	643.26	828.92	807.36	840.38	277.74	525.84	520.66
592.54	613.18	674.62	707.52	736.06	669.66	620.9	610.78	673.24	697.54	583.8	643.24	837.8	190.08	1140.2
173.44	232.18	183.06	474.04	421.86	435.68	666.52	598.64	643.34	828.86	807.36	840.36	272.44	525.86	520.7
592.74	613.08	676.26	707.56	736.42	669.72	621.56	610.8	673.22	697.56	584.12	643.26	835.2	190.14	1140.2
175.16	231.92	183.86	474.02	421.84	436.54	666.88	598.98	643.44	828.8	807.4	840.34	266.2	525.88	520.74
593.16	613.06	678.12	707.5	736.6	669.74	622.4	610.6	673.2	697.58	584.9	643.32	831.76	190.24	1140.12
177.28	231.56	184.78	473.88	422.36	437.42	667.24	599.94	643.64	828.6	807.84	840.3	258.66	525.96	520.86
593.64	613.1	679.54	707.48	736.56	669.6	623.22	610.34	673.22	697.6	585.74	643.38	827.82	190.32	1140.04
179.46	231.28	185.48	473.7	422.94	437.96	667.5	600.98	643.86	828.38	808.36	840.28	251.66	526	520.98
594.04	613.16	680.42	707.42	736.38	669.5	623.82	610.1	673.24	697.64	586.46	643.42	824.84	190.38	1139.96
181.04	231.08	185.86	473.54	423.58	438.22	667.64	601.86	644.06	828.2	808.86	840.28	246.62	526.04	521.08
594.5	613.24	681.32	707.36	736.14	669.36	624.5	609.82	673.28	697.64	587.26	643.44	821.18	190.44	1139.86
182.9	230.88	186.2	473.36	424.26	438.46	667.8	602.82	644.28	828.02	809.42	840.3	240.72	526.08	521.2
595.02	613.38	681.88	707.26	735.86	669.12	625.2	609.5	673.34	697.48	588.18	643.32	816.74	190.5	1139.76
184.96	230.68	186.26	473.2	424.98	438.62	667.92	603.88	644.52	827.8	810.04	840.42	233.82	526.1	521.34
595.44	613.5	681.72	707.22	735.82	668.74	625.74	609.34	673.5	697.16	588.78	643.06	812.42	190.48	1139.72
186.68	230.6	185.96	473.12	425.12	438.66	667.96	604.46	644.68	827.66	810.4	840.74	227.1	526.02	521.42
595.74	613.6	681.4	707.16	735.86	668.48	626.08	609.22	673.62	696.84	589.22	642.8	809.38	190.46	1139.68
187.8	230.54	185.64	473.08	425.2	438.72	667.98	604.88	644.78	827.56	810.68	841.04	222.06	525.96	521.48
595.8	613.62	681.56	707.04	735.96	668.2	626.5	609.02	673.68	696.72	589.84	642.56	805.7	190.42	1139.52
189.6	230.3	185.34	473.18	425.08	438.84	668.08	605.4	644.94	827.3	810.94	841.5	216.2	525.8	521.42
595.86	613.62	681.24	706.88	736.16	667.94	626.98	608.86	673.8	696.54	590.62	642.4	801.74	190.38	1139.36
191.2	230.08	184.98	473.32	424.76	438.98	668.18	605.92	645.1	826.88	811.3	842.04	209.36	525.6	521.36
595.9	613.58	680.48	706.72	736.4	667.84	627.5	608.78	673.96	696.46	591.48	642.46	797.68	190.34	1139.16
192.26	229.86	184.7	473.46	424.24	439.08	668.32	606.32	645.26	826.34	811.84	842.58	203.2	525.4	521.28
595.82	613.52	679.96	706.6	736.54	667.84	627.9	608.72	674.06	696.52	592.16	642.62	794.7	190.32	1138.98
192.98	229.66	184.56	473.62	423.74	439.14	668.46	606.56	645.38	825.86	812.26	842.94	199.28	525.24	521.18
595.82	613.46	679.2	706.48	736.68	667.84	628.38	608.66	674.2	696.58	593	642.84	790.96	190.3	1138.8
193.68	229.44	184.34	473.78	423.16	439.16	668.62	606.82	645.52	825.28	812.82	843.34	194.92	525.06	521.1
596.3	613.52	677.5	706.42	736.72	667.82	628.92	608.7	674.48	696.44	593.92	643.14	786.28	190.3	1138.74
193.6	229.32	183.96	473.82	422.68	439	668.72	607	645.62	824.64	813.72	843.68	190.54	524.96	521.14
597.1	613.64	675.74	706.42	736.6	667.8	629.66	608.84	674.76	697.24	594.54	644.16	782.66	190.28	1138.62
193.22	229.1	183.6	473.88	421.24	438.46	668.76	606.9	645.56	824.08	814.88	843.9	184.08	524.76	521.22
597.8	613.74	674.52	706.44	736.44	667.74	630.22	608.96	674.96	698.08	594.9	645.1	780.42	190.26	1138.54
192.88	228.92	183.3	473.94	419.94	437.92	668.76	606.74	645.46	823.68	815.76	844.02	178.88	524.58	521.3
598.66	613.84	673.1	706.48	736.24	667.7	630.84	609.1	675.18	698.96	595.38	646.06	777.48	190.24	1138.46
192.32	228.68	182.98	474	418.6	437.28	668.76	606.58	645.38	823.02	816.84	844.2	173.18	524.4	521.38
599.8	613.94	671.62	706.56	735.98	667.78	631.44	609.28	675.38	699.94	595.92	646.9	774.16	190.24	1138.38
191.24	228.32	182.62	474.02	417.28	436.5	668.78	606.36	645.3	821.82	818.12	844.46	166.62	524.24	521.44
601.08	613.94	670.34	706.68	735.66	668.1	631.9	609.48	675.5	701.02	596.38	647.62	771.26	190.28	1138.32
189.66	227.9	182.4	473.98	416.02	435.68	668.78	606.06	645.2	820.14	819.24	844.76	159.72	524.12	521.48
601.98	613.88	669.58	706.78	735.46	668.44	632.02	609.58	675.54	701.26	596.9	647.56	768.26	190.34	1138.34
188.3	227.56	182.26	473.9	415.88	435.24	668.82	605.96	645.24	818.54	819.94	845.08	156.74	524.14	521.46
603.06	613.78	668.72	706.9	735.22	668.9	632.1	609.72	675.58	701.56	597.5	647.5	764.62	190.4	1138.36
186.66	227.16	182.14	473.8	415.74	434.72	668.86	605.82	645.28	816.66	820.64	845.44	153.32	524.16	521.44
604.58	613.6	667.86	706.98	735.06	669.48	632.1	610.3	675.58	701.9	597.84	647.48	760.22	190.6	1138.48
184.48	227.06	181.92	473.64	415.42	434.2	668.7	604.7	645.26	814.36	821.02	845.96	148.64	524.22	521.36
606.22	613.34	667.24	707.04	734.94	670.16	631.94	610.94	675.5	702.1	598.04	647.76	755.58	190.82	1138.64
182.44	226.98	181.8	473.46	415.14	433.7	668.46	603.5	645.16	812.18	820.44	846.4	144.56	524.26	521.28
607.48	613.14	666.88	707.06	734.92	670.64	631.78	611.54	675.42	702.2	598.06	648.06	752.1	191	1138.78
181	227.04	181.68	473.32	414.9	433.36	668.22	602.36	645.06	810.7	819.7	846.7	141.66	524.28	521.22
609	612.92	666.5	707.1	734.88	671.18	631.56	612.18	675.3	702.24	598.14	648.48	747.98	191.2	1138.96
179.44	227.06	181.52	473.16	414.66	432.96	667.96	601.14	644.94	808.96	818.6	846.98	138.32	524.3	521.14
610.78	612.66	666.18	707.14	734.82	671.64	631.3	612.86	675.16	702.06	598.26	649.08	743.2	191.42	1139.16
178.02	227.04	181.24	472.96	414.36	432.5	667.64	599.84	644.76	807.08	816.66	847.24	134.38	524.32	521.08
612.1	612.42	666.08	707.26	734.64	671.94	630.98	613.18	674.98	701.6	598.6	649.78	738.86	191.52	1139.28
177.18	226.7	180.98	472.76	414.14	432.02	667.46	599.38	644.56	805.48	813.98	847.26	130.96	524.28	521.08
612.94	612.26	666.04	707.36	734.48	672.02	630.76	613.4	674.86	701.18	598.86	650.24	735.9	191.58	1139.36
176.74	226.48	180.74	472.62	413.94	431.7	667.32	599.04	644.42	804.4	811.92	847.24	128.24	524.26	521.08
614	611.88	666.12	707.62	733.98	672.16	630.48	613.82	674.72	700.96	599.12	650.72	731.08	191.4	1139.2
176.22	225.9	180.74	472.36	414.16	431.42	666.56	598.76	644.26	802.64	809.44	847.2	124.76	524.2	521.08
614.54	611.46	666.16	707.9	733.44	672.2	630.14	614.26	674.56	700.66	599.34	651.34	726	191.2	1139
175.58	225.3	180.84	472.06	414.28	431.12	665.74	598.5	644.06	800.86	806.54	847.14	120.54	524.12	521.1
614.22	611.08	666.16	708.2	732.84	672.18	629.68	614.68	674.38	700.44	599.5	652	721.36	191	1138.8
174.78	224.78	181.18	471.78	414.34	430.9	664.94	598.32	643.88	799.32	803.78	846.94	116.18	524.02	521.1
613.76	610.76	666.14	708.44	732.32	672.18	629.3	615	674.26	700.42	599.58	652.5	717.74	190.78	1138.58
174.16	224.34	181.62	471.56	414.54	430.8	664.2	598.28	643.76	798.18	801.88	846.76	113.06	523.94	521.1
613.06	610.42	666.08	708.7	731.78	672.16	628.84	615.34	674.12	700.34	599.72	653.08	713.68	190.56	1138.38
173.42	223.9	182.1	471.32	414.7	430.7	663.44	598.22	643.62	796.94	799.64	846.56	109.14	523.84	521.1
611.64	610.26	665.9	708.86	731.52	672.06	628.3	615.5	674	699.94	599.96	653.72	710.58	190.58	1138.46
172.7	223.84	182.38	471.14	414.4	430.56	663.26	598.1	643.48	796.24	797.28	846.52	104.22	523.78	521.1
609.84	610.06	665.74	709.1	731.24	671.82	627.66	615.6	674.02	699.76	600.9	653.94	706.62	190.56	1138.7
172.2	223.82	182.58	471.08	414.22	430.62	663.44	598.14	643.26	795.92	794.5	846.9	98.54	523.66	521.16
608.46	609.9	665.66	709.3	731.08	671.6	627.22	615.64	674.08	699.66	601.78	653.94	703.52	190.52	1138.92
172	223.82	182.64	471.06	414.16	430.74	663.66	598.22	643.08	795.78	792.42	847.4	94.04	523.56	521.22
606.84	609.68	665.56	709.54	730.9	671.38	626.76	615.68	674.14	699.52	602.64	653.82	700.22	190.48	1139.16
172	223.84	182.7	471.06	414.08	430.88	663.88	598.34	642.88	795.72	790.22	848.08	88.78	523.44	521.28
604.98	609.4	665.44	709.88	730.68	671.18	626.32	615.64	674.22	699.34	603.4	653.2	697.18	190.42	1139.44
172.54	223.92	182.78	471.16	414.02	431.12	664.08	598.58	642.7	795.96	788.18	849.12	83.12	523.34	521.34
603.04	609.08	665.28	710.3	730.46	671	626	615.5	674.28	699.16	603.96	651.94	695.02	190.32	1139.72
173.5	224	182.9	471.38	414	431.78	664.28	598.94	642.48	796.7	786.66	850.3	78.28	523.22	521.42
601.74	608.86	665.16	710.6	730.32	671	625.9	615.36	674.26	698.9	603.8	650.84	694.62	190.26	1139.84
174.48	224.1	183.04	471.54	413.96	432.32	664.2	599.2	642.4	797.34	786.34	851.1	75.38	523.18	521.44
600.18	608.62	665.02	710.98	730.16	671.02	625.8	615.2	674.22	698.58	603.58	649.46	694.26	190.2	1140
175.66	224.2	183.22	471.7	413.9	433.26	664.12	599.52	642.26	798.22	786.08	852.02	72.06	523.14	521.46
598.56	608.6	664.84	712.22	730.04	671.16	625.76	615.06	674.3	697.98	603.28	647.68	694.44	190.02	1140.4
177.36	224.32	183.62	471.64	413.62	435.04	663.96	599.98	642.2	799.66	786.1	853.08	68.14	523.28	521.54
597.08	608.62	664.62	713.44	729.9	671.16	625.72	615.02	674.4	697.18	602.82	646.12	695.14	189.84	1140.78
179.22	224.44	184.08	471.44	413.52	436.48	663.9	600.46	642.2	801.72	786.74	854.22	64.78	523.4	521.62
596.18	608.72	664.44	714.52	729.82	671.16	625.7	615.06	674.52	696.5	602.46	645.12	695.86	189.7	1141.12
180.72	224.54	184.46	471.18	413.42	437.5	663.88	600.82	642.26	803.42	787.4	855.08	62.36	523.54	521.68
595.08	608.82	664.22	715.66	729.68	671.1	625.64	615.16	674.66	695.64	602	644.04	696.72	189.56	1141.48
182.44	224.66	184.86	470.88	413.38	438.36	663.9	601.24	642.36	805.56	788.36	856.18	59.58	523.68	521.76
593.78	608.94	663.98	716.8	729.5	670.98	625.54	615.42	674.86	694.46	601.4	643.1	697.66	189.4	1141.82
184.18	224.8	185.22	470.5	413.44	438.54	664.04	601.72	642.62	808.26	790.08	857.58	56.54	523.82	521.84
592.3	608.94	663.78	717.12	729.24	670.8	625.36	615.66	674.96	693.28	600.72	642.62	698.22	189.36	1141.92
185.32	224.9	185.3	470.24	413.84	437.66	664.36	602.12	642.88	810.96	792.68	859.08	54.3	523.78	521.86
591.16	608.98	663.68	717.34	729.06	670.76	625.24	615.86	675.04	692.4	600.24	642.34	698.44	189.34	1141.98
185.88	224.94	185.26	470.04	414.08	437.02	664.62	602.4	643.08	812.84	794.84	860.16	52.7	523.76	521.88
589.74	608.96	663.62	717.62	729.02	670.72	625	616	675.1	691.32	599.6	642.18	698.44	189.28	1142.12
186.5	224.76	184.98	469.62	414.44	435.48	665.44	602.78	643.32	814.9	797.62	861.5	50.8	523.7	521.92
588.38	608.98	663.6	717.88	728.96	670.82	624.78	615.88	675.16	690.3	598.94	642.22	697.98	189.22	1142.22
187.04	224.56	184.56	469.16	414.86	433.96	666.28	603.18	643.56	816.94	801.18	862.94	49	523.66	521.94
587.54	609.04	663.56	718.1	728.84	671	624.58	615.36	675.22	689.64	598.38	642.6	696.96	189.18	1142.28
187.42	224.34	184.12	468.7	415.34	432.6	667.04	603.52	643.78	818.46	804.9	864.16	47.78	523.66	521.94
587.18	609.06	663.54	718.24	728.78	671.12	624.42	614.84	675.26	689.3	598	643.04	695.98	189.14	1142.32
187.68	224.12	183.74	468.32	415.72	431.44	667.7	603.76	643.94	819.34	807.58	864.96	47.12	523.68	521.94
586.9	609.1	663.48	718.4	728.7	671.24	624.26	614.22	675.3	688.94	597.6	643.6	694.82	189.12	1142.36
187.92	223.88	183.38	467.9	416.16	430.22	668.38	604.04	644.14	820.3	810.68	865.78	46.42	523.7	521.94
587.1	609.26	663.3	718.52	728.48	671.44	624.18	613.42	675.38	688.74	597.32	644.24	693.7	189.14	1142.28
188.02	223.86	183.36	467.66	416.56	429.8	668.52	604.3	644.4	821.08	813.86	866.3	45.9	523.82	521.92
587.84	609.42	662.96	718.78	728.44	671.8	623.92	612.54	675.64	688.5	597.18	644.78	693.04	189.16	1142.06
187.72	223.76	183.7	467.56	416.94	429.56	668.66	604.62	644.64	821.46	816.48	866.46	45.46	524.12	521.84
588.52	609.54	662.68	719	728.52	672.12	623.68	611.92	675.86	688.28	597.14	645.12	692.82	189.18	1141.86
187.36	223.66	184.06	467.54	417.18	429.44	668.76	604.88	644.8	821.56	818.12	866.42	45.12	524.38	521.78
589.32	609.68	662.38	719.24	728.64	672.48	623.38	611.3	676.12	688	597.1	645.52	692.66	189.2	1141.64
186.82	223.54	184.46	467.52	417.44	429.28	668.92	605.2	645.02	821.64	819.96	866.42	44.78	524.68	521.68
590.3	609.82	662.08	719.48	728.84	672.9	623	611	676.44	687.68	597.16	645.92	692.9	189.2	1141.36
185.86	223.4	184.84	467.56	417.62	429.08	669.2	605.46	645.36	821.5	821.68	866.5	44.38	525.06	521.54
591.48	609.94	661.84	719.7	729.14	673.24	622.6	611.44	676.76	687.4	597.34	646.26	693.6	189.18	1141.08
184.54	223.2	185.04	467.64	417.68	428.92	669.72	605.4	645.74	821.08	822.84	866.68	44.04	525.46	521.38
592.26	610.02	661.76	719.74	729.34	673.34	622.4	612.16	676.88	687.28	597.5	646.58	694.16	189.16	1140.96
183.48	223.08	185	467.66	417.64	428.72	670.18	605.2	646.1	820.64	823.48	866.88	43.88	525.66	521.28
593.3	610.14	661.64	719.78	729.62	673.46	622.2	613.2	677	687.18	597.7	646.94	694.86	189.14	1140.82
182.24	222.94	184.92	467.72	417.58	428.56	670.7	604.8	646.52	820.04	824.14	867.08	43.66	525.92	521.16
595.02	610.28	661.28	719.82	729.94	673.48	622.24	615.24	677.22	687.2	597.62	647.32	695.8	189.02	1140.86
180.84	222.76	184.88	467.92	417.46	428.68	671.1	603.54	646.84	819.8	824.78	867.16	43.46	526.1	520.86
596.98	610.38	660.88	719.82	730.32	673.36	622.74	618.1	677.38	687.3	597.38	647.64	696.76	188.84	1140.94
179.64	222.62	184.76	468.2	417.28	429.04	671.04	601.64	647.04	819.36	824.84	867.08	43.36	526.34	520.58
598.54	610.44	660.5	719.82	730.6	673.24	623.3	620.46	677.52	687.4	597.06	647.82	697.44	188.68	1141.06
178.88	222.54	184.72	468.48	417.14	429.46	670.72	599.98	647.1	819.2	824.76	866.94	43.32	526.5	520.32
600.28	610.5	660.1	719.8	730.92	673.02	624.04	623.32	677.66	687.5	596.68	647.98	698.2	188.48	1141.16
178	222.46	184.62	468.82	416.96	429.94	670.28	598.04	647.18	818.88	824.48	866.76	43.3	526.72	520.04
602.18	610.54	659.66	719.74	731.22	672.56	624.94	626.74	677.84	687.54	596.1	648.06	699	188.22	1141.26
177.12	222.36	184.44	469.18	416.7	430.5	669.66	595.86	647.22	818.46	823.66	866.54	43.36	527.04	519.78
603.68	610.54	659.44	719.6	731.52	671.98	625.68	629.64	677.86	687.46	595.68	648	699.68	188.1	1141.2
176.44	222.3	184.1	469.48	416.4	430.9	669.08	594.08	647.34	817.4	821.96	866.34	43.38	527.54	519.74
604.68	610.56	659.3	719.48	731.7	671.48	626.04	631.5	677.88	687.36	595.34	647.88	700.12	188.04	1141.16
176	222.24	183.84	469.68	416.18	431.16	668.82	592.96	647.42	816.68	820.54	866.2	43.4	527.9	519.72
605.76	610.6	659.16	719.14	731.78	670.86	626.46	633.92	677.4	687.58	594.82	647.62	700.58	187.92	1141.4
175.44	222.48	183.72	470.1	415.74	431.46	667.58	591.68	647.86	815.18	818.7	866.1	43.46	528.32	519.62
606.7	610.6	659.02	718.76	731.84	670.22	626.54	636.06	676.86	687.8	594.38	647.36	701.04	188.06	1141.64
174.78	222.74	183.62	470.5	415.26	431.66	666.48	590.5	648.26	813.68	816.32	866	43.48	528.8	519.56
607.16	610.48	658.98	718.36	731.78	669.66	626.3	637.32	676.22	688	594.12	647.12	701.34	188.5	1141.88
174.2	223.06	183.64	470.88	414.84	431.64	665.56	589.38	648.6	812.5	813.78	865.92	43.48	529.24	519.5
607.22	610.36	658.98	718.02	731.64	669.28	626.04	638.1	675.6	688.26	593.98	646.94	701.46	188.9	1142.12
173.76	223.4	183.74	471.18	414.5	431.54	664.66	588.66	648.9	811.62	811.94	865.9	43.5	529.54	519.44
607.22	610.2	659.02	717.68	731.44	668.78	625.7	638.86	674.96	688.46	593.84	646.74	701.6	189.4	1142.36
173.32	223.76	183.84	471.54	414.16	431.36	663.76	587.84	649.16	810.78	809.8	865.9	43.54	529.9	519.38
606.96	609.94	659.14	717.56	731.2	668.1	625.2	638.96	674.74	688.22	593.94	646.68	701.74	190.08	1142.34
173.08	223.86	183.78	471.84	414	430.94	663.82	586.98	649	810.84	807.56	865.86	43.56	530.3	519.4
606.34	609.66	659.36	717.5	730.58	667.32	624.66	638.64	674.44	687.86	594.22	646.58	701.82	190.34	1142.36
173.34	223.96	183.62	472.26	413.84	430.36	664.26	585.92	648.98	811.22	805.78	865.82	43.7	530.62	519.44
605.78	609.48	659.56	717.5	730.02	666.68	624.28	638.32	674.2	687.56	594.48	646.5	701.88	190.36	1142.4
173.7	224.04	183.46	472.64	413.72	429.88	664.64	585.24	649	811.54	804.68	865.8	43.84	530.82	519.48
605.06	609.26	659.8	717.48	729.42	665.92	623.88	637.96	673.92	687.2	594.78	646.42	701.96	190.4	1142.46
174.14	224.12	183.28	473.08	413.6	429.3	664.98	584.46	648.98	811.82	803.42	865.78	43.98	531.06	519.52
604.12	609.02	660.06	717.38	728.8	665.14	623.48	637.46	673.58	686.76	595.16	646.36	702.06	190.28	1142.56
174.8	224.2	183.06	473.54	413.52	428.68	665.34	583.66	648.94	812.02	802.26	865.72	44.1	531.3	519.56
603.12	608.82	660.28	717.16	728.24	664.6	623.04	636.7	673.24	686.42	595.5	646.28	702.16	190.02	1142.66
175.62	224.24	182.86	473.92	413.52	428.18	665.84	582.92	648.88	812.2	801.54	865.66	44.24	531.5	519.62
602.44	608.68	660.42	716.94	728.04	664.28	622.8	636.14	673.04	686.2	595.64	646.26	702.24	189.96	1142.74
176.16	224.26	182.8	474.14	413.6	427.88	665.94	582.56	648.7	812.22	801.1	865.64	44.28	531.66	519.64
601.64	608.54	660.56	716.66	727.84	663.92	622.5	635.38	672.8	686	595.8	646.22	702.32	189.86	1142.84
176.8	224.28	182.74	474.38	413.66	427.52	666.1	582.26	648.48	812.36	800.66	865.64	44.3	531.86	519.66
600.9	608.26	660.84	716.22	727.72	663.26	622.22	634.44	672.56	685.76	595.88	646.24	702.32	189.84	1142.7
177.5	224.16	182.64	474.74	413.82	426.24	666.4	582.42	648.2	812.58	800.5	865.6	44.42	532.16	519.74
600.28	608.06	661.04	715.74	727.54	662.68	622.1	633.38	672.34	685.74	595.88	646.2	702.26	189.9	1142.54
178.04	224	182.58	475.12	414.08	424.9	666.52	582.98	647.9	813.24	800.9	865.66	44.6	532.44	519.82
599.9	607.9	661.2	715.38	727.44	662.16	622.12	632.68	672.2	685.74	595.86	646.18	702.18	189.98	1142.36
178.34	223.84	182.52	475.42	414.3	423.64	666.52	583.68	647.68	813.8	801.38	865.72	44.74	532.66	519.88
599.46	607.76	661.36	714.98	727.28	661.64	622.18	631.84	672.02	685.8	595.82	646.14	702.1	190.04	1142.2
178.66	223.66	182.48	475.78	414.58	422.34	666.46	584.5	647.4	814.6	802.1	865.8	44.86	532.88	519.96
599.08	607.66	661.52	714.52	727.18	661.28	622.28	630.94	671.86	685.92	595.68	646.12	702.04	190.14	1142.04
178.84	223.46	182.48	476.22	414.92	421.08	666.26	585.46	647.08	815.8	803.36	865.88	45	533.04	520.06
598.8	607.8	661.5	714.1	727	661.42	622.24	630	671.74	686.16	595.48	646.08	702.04	190.12	1142.12
178.72	223.38	182.58	476.54	415.18	420.88	665.98	586.26	646.76	817.4	805.08	865.96	45.06	532.98	520.12
598.68	607.92	661.5	713.8	726.96	661.62	622.12	629.34	671.68	686.32	595.28	646.1	702.06	190.08	1142.18
178.54	223.32	182.68	476.76	415.3	420.86	665.86	586.78	646.52	818.6	806.44	865.96	45.06	532.88	520.18
598.74	608.04	661.52	713.54	727	661.66	621.78	628.18	671.34	686.46	594.88	646.2	702.12	190.08	1142.3
178.3	223.38	182.94	477.14	415.3	420.88	664.96	587.72	646.36	819.54	807.8	865.92	45.1	533	520.34
599	608.18	661.56	713.18	726.92	661.58	621.34	626.96	671.1	686.46	594.34	646.48	702.18	190.06	1142.4
177.86	223.46	183.22	477.48	415.3	421.02	664.06	588.66	646.2	820.58	809.5	865.8	45.16	533.02	520.5
599.54	608.28	661.62	712.82	726.76	661.42	620.88	625.84	670.96	686.44	593.72	646.88	702.24	189.96	1142.48
177.3	223.58	183.46	477.74	415.24	421.42	663.14	589.5	646.06	821.38	811.16	865.68	45.24	533	520.64
600.08	608.32	661.68	712.6	726.64	661.18	620.56	624.98	670.82	686.4	593.2	647.24	702.3	189.88	1142.54
176.9	223.72	183.66	477.94	415.16	421.78	662.2	590.14	646.02	821.74	812.24	865.6	45.3	533.06	520.76
600.76	608.36	661.76	712.32	726.5	661	620.2	624.04	670.72	686.44	592.6	647.64	702.36	189.76	1142.6
176.44	223.86	183.86	478.22	415.04	422.3	661.2	590.82	645.96	822.2	813.56	865.54	45.36	533.1	520.88
601.5	608.42	661.84	711.92	726.18	661.14	619.98	623.5	670.96	686.62	592.1	648	702.4	189.56	1142.6
175.88	223.9	183.86	478.44	415.06	423.16	660.86	591.14	645.78	823.02	815.26	865.54	45.4	532.88	520.9
602.24	608.3	661.82	710.98	725.94	661.52	619.72	623.12	671.34	686.94	591.74	648.12	702.56	189.52	1142.62
175.06	224.12	183.86	478.48	415.56	424.96	660.58	591.3	645.66	823.88	816.58	865.48	45.52	532.82	520.94
602.76	608.18	661.78	710.16	725.72	661.86	619.5	622.9	671.64	687.2	591.54	648.12	702.7	189.56	1142.64
174.4	224.32	183.86	478.5	416.08	426.52	660.4	591.36	645.6	824.46	817.4	865.4	45.62	532.82	520.98
603.36	608.06	661.76	709.3	725.46	662.16	619.2	622.68	671.96	687.54	591.4	648.1	702.84	189.6	1142.66
173.68	224.5	183.78	478.5	416.6	428.12	660.2	591.42	645.52	825	818.34	865.3	45.72	532.8	521.02
603.98	607.96	661.7	708.46	725.24	662.4	618.8	622.56	672.26	688.04	591.42	648.04	702.98	189.7	1142.68
172.96	224.68	183.54	478.4	417.14	429.66	660.02	591.44	645.46	825.24	819.2	865.14	45.8	532.78	521.06
604.46	607.86	661.62	707.68	725.22	662.62	618.36	622.58	672.52	688.8	591.56	647.94	703.1	189.84	1142.7
172.36	224.78	183.26	478.22	417.64	431.02	659.94	591.4	645.46	825.2	819.74	864.96	45.84	532.76	521.08
604.8	607.9	661.62	707.58	725.3	662.72	618.02	622.64	672.58	689.5	591.72	647.92	703.1	189.86	1142.7
172.2	224.7	182.94	478.2	417.6	431.36	659.86	591.4	645.46	824.78	820.08	864.9	45.8	532.68	521.06
605.14	607.94	661.6	707.5	725.42	662.9	617.64	622.72	672.66	690.46	591.86	647.92	703.12	189.88	1142.7
172.02	224.6	182.62	478.2	417.54	431.8	659.78	591.4	645.46	824.32	820.4	864.84	45.8	532.6	521.04
605.3	608.04	661.54	707.7	725.72	663.3	617.38	622.9	672.92	692.06	592	647.8	703.16	189.84	1142.72
172	224.6	182.36	478.14	417.56	432.2	659.58	591.48	645.4	824.16	820.32	864.62	45.72	532.56	520.98
605.24	608.14	661.5	707.96	726.16	663.74	617.22	623	673.16	693.8	591.96	647.72	703.2	189.78	1142.74
172.08	224.58	182.28	478.06	417.54	432.44	659.42	591.62	645.36	824.02	819.66	864.36	45.66	532.52	520.92
605.08	608.22	661.46	708.24	726.5	664.04	617.18	623.06	673.38	695.16	591.9	647.64	703.24	189.72	1142.76
172.2	224.62	182.28	477.96	417.54	432.48	659.28	591.76	645.3	824.06	818.94	864.1	45.62	532.52	520.88
604.86	608.28	661.42	708.52	726.94	664.36	617.12	623.08	673.6	696.6	591.82	647.6	703.28	189.64	1142.78
172.38	224.66	182.3	477.82	417.5	432.48	659.14	591.94	645.22	824	817.94	863.82	45.62	532.52	520.82
604.52	608.32	661.44	708.78	727.52	664.68	617.1	622.96	673.8	697.88	591.72	647.58	703.3	189.56	1142.8
172.72	224.74	182.28	477.64	417.34	432.36	659.02	592.2	645.14	823.82	816.38	863.48	45.58	532.52	520.74
604.12	608.24	661.52	708.84	728.14	665	617.1	622.52	673.78	698.52	591.56	647.66	703.3	189.54	1142.8
173.14	224.76	182.2	477.48	416.94	432.26	659.08	592.46	645.12	823.24	814.42	863.34	45.62	532.52	520.7
603.78	608.14	661.6	708.88	728.6	665.28	617.14	622.14	673.76	698.78	591.5	647.7	703.3	189.52	1142.8
173.52	224.8	182.1	477.36	416.6	432.22	659.14	592.66	645.08	822.84	812.88	863.28	45.66	532.54	520.66
603.34	608.1	661.8	708.84	728.96	665.6	616.8	621.66	673.82	699.16	591.44	647.78	703.28	189.5	1142.8
173.98	224.84	182.12	477.22	416.06	432.24	659.3	592.94	644.92	822.18	810.98	863.2	45.72	532.58	520.56
602.76	608.04	662.02	708.86	729.42	666	616.56	620.92	673.86	699.52	591.4	647.72	703.26	189.52	1142.8
174.56	224.92	182.06	477.08	415.4	432.24	659.56	593.18	644.76	821.62	808.62	863.24	45.76	532.62	520.48
602.14	608	662.22	708.94	729.86	666.38	616.42	619.98	673.9	699.76	591.4	647.56	703.24	189.54	1142.8
175.16	225	182	476.96	414.8	432.2	659.9	593.36	644.58	821.24	806.16	863.36	45.8	532.68	520.4
601.68	608.02	662.38	708.98	730.12	666.58	616.22	619.26	673.96	699.92	591.4	647.44	703.22	189.56	1142.8
175.58	225.06	182.02	476.9	414.36	432.14	660.2	593.46	644.42	821	804.38	863.46	45.84	532.72	520.32
601.16	608.04	662.56	709.04	730.4	666.78	616.06	618.4	674.02	700.02	591.42	647.3	703.2	189.56	1142.8
176.1	225.14	182	476.86	413.9	432.06	660.56	593.58	644.26	820.76	802.26	863.52	45.9	532.76	520.24
600.64	608	662.64	709.2	730.76	666.96	616.36	617.42	674	699.86	591.48	647.1	703.2	189.56	1142.8
176.74	225.2	181.8	476.84	413.64	431.88	660.9	593.8	644.2	820.82	799.94	863.52	45.88	532.8	520.22
600.34	607.96	662.84	709.26	731.02	667.04	616.6	616.62	674.08	699.42	591.64	646.96	703.14	189.56	1142.82
177.28	225.14	181.68	476.84	413.72	431.68	661.3	594.4	644.24	821.36	797.9	863.5	45.84	532.68	520.14
600.2	607.92	663.02	709.26	731.12	667.06	616.74	616.14	674.16	699	591.8	646.88	703.08	189.56	1142.84
177.66	225.06	181.6	476.84	413.88	431.54	661.6	594.98	644.3	821.88	796.54	863.46	45.8	532.54	520.08
600.06	607.88	663.22	709.24	731.2	667.08	616.92	615.68	674.22	698.5	591.98	646.8	703.02	189.56	1142.86
178.06	224.96	181.52	476.84	414.06	431.38	661.96	595.68	644.36	822.48	795	863.38	45.76	532.4	520.02
600	607.82	663.38	709.18	731.2	667.08	617.1	615.5	674.26	697.94	592.18	646.68	702.96	189.58	1142.9
178.36	224.8	181.54	476.78	414.36	431.2	662.4	596.54	644.4	823.28	793.52	863.26	45.7	532.26	519.96
600.14	607.74	663.54	709.14	731.16	667.02	617.26	615.84	674.28	697.4	592.38	646.54	702.9	189.62	1142.94
178.38	224.64	181.7	476.6	414.76	431.04	662.9	597.3	644.46	824.32	792.38	863.14	45.7	532.12	519.9
600.26	607.7	663.56	709.14	731.02	666.96	617.4	616.3	674.22	697.08	592.48	646.44	702.9	189.64	1142.96
178.32	224.56	181.84	476.44	414.98	430.96	663.24	597.68	644.44	824.88	791.7	862.94	45.7	532.14	519.9
600.46	607.64	663.58	709.16	730.84	666.9	617.58	616.94	674.16	696.7	592.6	646.34	702.9	189.66	1142.98
178.22	224.48	182.02	476.2	415.24	430.88	663.62	598.08	644.4	825.58	790.96	862.72	45.68	532.16	519.9
600.76	607.42	663.58	709.28	730.5	666.7	617.88	617.18	674.22	696.22	592.7	646.12	702.88	189.4	1142.68
177.94	224.66	182.32	475.86	415.68	430.9	664.08	598.22	644.36	826.66	790.48	862.5	45.58	532.2	519.92
601.2	607.18	663.6	709.38	730.12	666.48	618.22	617.52	674.3	695.68	592.82	645.96	702.86	189.14	1142.38
177.56	224.92	182.66	475.5	416.1	430.92	664.46	598.4	644.36	827.62	790.5	862.34	45.52	532.24	519.96
601.54	606.96	663.6	709.44	729.8	666.3	618.5	617.56	674.4	695.26	592.9	645.84	702.84	188.86	1142.08
177.26	225.2	182.92	475.26	416.42	430.96	664.7	598.5	644.36	828.3	790.74	862.26	45.46	532.26	520
601.96	606.74	663.6	709.48	729.42	666.1	618.82	617.66	674.5	694.78	593	645.72	702.84	188.58	1141.78
176.94	225.5	183.22	475	416.8	431	664.98	598.7	644.38	829.04	791.2	862.18	45.38	532.28	520.04
602.36	606.52	663.6	709.5	728.96	665.86	619.18	617.52	674.62	694.28	593.04	645.6	702.84	188.28	1141.48
176.58	225.84	183.58	474.84	417.22	431.02	665.3	599.08	644.46	829.64	792.32	862.1	45.3	532.28	520.1
602.74	606.44	663.6	709.44	728.56	665.72	619.5	617.46	674.64	693.98	593	645.58	702.86	188.24	1141.52
176.26	225.94	183.9	474.78	417.52	430.94	665.54	599.82	644.56	829.82	794.14	862.06	45.3	532.26	520.14
602.96	606.4	663.6	709.42	728.26	665.62	619.74	617.16	674.66	693.86	592.9	645.56	702.88	188.2	1141.54
176.04	226	184.12	474.78	417.74	430.9	665.72	600.34	644.64	829.92	795.74	862.04	45.26	532.24	520.16
603.12	606.28	663.56	709.28	727.78	665.54	620.1	616.74	674.28	693.44	592.7	645.98	702.92	188.12	1141.56
175.66	226	184.2	474.74	418.1	430.96	666.02	601.1	644.42	830.24	797.7	861.96	45.24	532.16	520.26
603.22	606.12	663.5	709.12	727.26	665.46	620.54	615.76	673.9	693.4	592.38	646.38	702.94	188.04	1141.58
175.3	226	184.26	474.72	418.48	431.02	666.28	602.08	644.2	830.46	800.2	861.88	45.24	532.04	520.36
603.2	605.92	663.42	708.92	726.78	665.38	621.04	614.22	673.5	693.82	591.98	646.78	702.96	188	1141.58
175.04	225.96	184.2	474.7	418.84	431.1	666.48	603.22	643.96	830.38	802.82	861.84	45.26	531.9	520.46
603.1	605.74	663.34	708.72	726.42	665.34	621.42	612.98	673.1	694.22	591.66	647.2	702.98	187.98	1141.56
174.9	225.92	184.06	474.68	419.12	431.2	666.62	604.14	643.7	830.26	804.66	861.8	45.28	531.76	520.56
602.92	605.52	663.24	708.5	726.04	665.28	621.88	611.48	672.7	694.8	591.3	647.62	703	187.96	1141.54
174.78	225.86	183.9	474.66	419.44	431.28	666.76	605.28	643.44	829.98	806.84	861.76	45.32	531.6	520.66
602.66	605.34	663.16	708.34	725.8	665.16	622.32	609.66	672.7	695.92	590.94	647.6	702.98	187.98	1141.5
174.9	225.86	183.8	474.7	419.64	431.24	666.8	606.66	643.5	829.16	809.22	861.8	45.34	531.46	520.68
602.24	605.12	663.16	708.08	725.66	665.14	622.42	607.1	672.6	697.08	590.54	647.58	702.96	187.72	1141.38
175.16	225.62	183.7	474.86	419.8	430.92	666.8	609.06	643.7	828.24	811.42	861.9	45.44	531.42	520.72
601.88	604.96	663.18	707.86	725.6	665.16	622.38	605.16	672.5	697.86	590.26	647.56	702.94	187.44	1141.28
175.4	225.38	183.62	475	419.9	430.6	666.78	611.1	643.88	827.62	812.9	861.98	45.54	531.42	520.74
601.46	604.8	663.18	707.56	725.54	665.16	622.3	603.1	672.4	698.68	589.96	647.56	702.9	187.16	1141.16
175.68	225.14	183.52	475.14	420.02	430.26	666.74	613.24	644.06	826.84	814.58	862.1	45.64	531.42	520.76
601.04	604.66	663.16	707.24	725.54	665.18	622.08	601.06	672.28	699.38	589.62	647.56	702.86	186.88	1141
176.04	224.82	183.46	475.34	420.1	429.92	666.58	615.22	644.24	825.82	816.22	862.46	45.7	531.42	520.78
600.72	604.56	663.12	706.94	725.66	665.24	621.72	599.3	672.12	699.72	589.36	647.6	702.82	186.6	1140.84
176.38	224.48	183.56	475.5	420.16	429.6	666.22	616.62	644.4	824.8	817.5	863.04	45.76	531.46	520.8
600.54	604.54	663.02	706.78	725.78	665.22	621.58	598.78	672.06	699.7	589.24	647.66	702.78	186.6	1140.76
176.58	224.36	183.64	475.54	420.18	429.56	665.9	616.68	644.4	823.92	818.2	863.56	45.74	531.44	520.8
600.36	604.52	662.92	706.6	725.94	665.18	621.42	598.2	671.98	699.58	589.12	647.72	702.76	186.6	1140.68
176.8	224.24	183.76	475.56	420.2	429.5	665.48	616.64	644.4	822.96	818.94	864.16	45.72	531.42	520.8
600.34	604.54	662.9	706.44	726.08	665.12	621.34	597.56	671.78	699.04	589.08	647.92	702.72	186.62	1140.5
176.94	224.18	184.12	475.66	420.12	429.4	664.82	616.4	644.52	822.04	819.46	864.96	45.76	531.4	520.78
600.52	604.56	662.94	706.28	726.3	665.04	621.2	597.18	671.58	698.16	589.18	648.14	702.68	186.64	1140.36
176.98	224.2	184.48	475.74	419.96	429.3	664.24	615.82	644.68	821.42	819.42	865.5	45.8	531.4	520.76
600.74	604.58	663.02	706.16	726.44	664.96	621.1	596.96	671.42	697.4	589.3	648.32	702.66	186.66	1140.24
176.96	224.24	184.76	475.84	419.8	429.2	663.84	615.34	644.84	821.12	819.18	865.8	45.84	531.4	520.74
601.04	604.58	663.12	706.02	726.66	664.88	620.88	596.78	671.26	696.5	589.4	648.64	702.64	186.68	1140.1
176.96	224.24	185.04	475.98	419.6	429.08	663.44	614.68	645.02	820.76	818.74	866	45.9	531.42	520.72
601.48	604.52	663.26	705.92	726.96	664.84	620.54	596.8	671.14	695.48	589.48	649.28	702.6	186.7	1139.96
176.86	224.16	185.28	476.14	419.32	428.98	663.16	613.76	645.22	820.58	817.76	865.94	45.96	531.44	520.7
601.92	604.36	663.36	706	727.4	664.88	620.1	597.16	671.14	694.7	589.66	649.86	702.58	186.72	1139.92
176.66	223.94	185.32	476.24	419.06	428.94	663.14	612.62	645.32	820.78	816.18	865.54	45.94	531.48	520.7
602.24	604.22	663.44	706.12	727.72	664.94	619.78	597.5	671.16	694.2	589.78	650.42	702.56	186.74	1139.88
176.46	223.74	185.34	476.3	418.88	428.92	663.16	611.76	645.38	821.08	814.86	865.16	45.94	531.52	520.7
602.54	604.06	663.38	706.22	727.96	665.1	619.38	598.14	671.2	693.58	590.04	650.94	702.48	186.78	1139.8
176.26	223.5	184.78	476.3	418.8	428.86	663.16	609.86	645.3	821.62	813.14	864.96	45.92	531.34	520.7
602.94	603.9	663.3	706.48	728.22	665.32	619.06	598.9	671.24	693	590.62	651.28	702.42	186.82	1139.76
176.02	223.26	184.26	476.32	418.74	428.82	663.2	607.9	645.16	822.68	810.92	864.82	45.86	531.14	520.7
603.36	603.78	663.18	706.8	728.44	665.6	618.88	599.64	671.24	692.48	591.48	651.2	702.36	186.86	1139.7
175.82	223.06	183.76	476.42	418.74	428.78	663.24	606.08	644.94	824.1	808.54	864.84	45.82	530.92	520.7
603.68	603.72	663.04	707	728.54	665.84	618.76	600.22	671.24	692.1	592.18	651.02	702.32	186.88	1139.66
175.76	222.94	183.24	476.5	418.8	428.74	663.28	604.58	644.7	825.26	806.78	864.96	45.8	530.68	520.7
604.04	603.66	662.9	707.24	728.66	666.14	618.64	600.84	671.22	691.66	593.06	650.78	702.26	186.92	1139.62
175.68	222.8	182.72	476.6	418.86	428.7	663.32	603	644.4	826.58	804.74	865.08	45.78	530.42	520.7
604.48	603.62	662.88	707.54	728.9	666.42	618.64	601.24	671.16	691.26	594.2	650.48	702.26	186.92	1139.62
175.58	222.6	182.76	476.8	418.78	428.68	663.38	602.3	644.16	827.78	802.58	865.04	45.76	530.36	520.7
604.76	603.62	662.86	708.28	729.5	666.74	618.76	601.84	671.42	690.88	595.26	650.02	702.18	186.92	1139.58
175.42	222.32	182.66	476.94	417.92	428.7	663.26	601.56	643.92	828.72	800.44	864.94	45.78	530.42	520.7
604.88	603.64	662.84	708.94	730.02	666.98	618.88	602.32	671.7	690.66	596.06	649.66	702.1	186.92	1139.56
175.3	222.08	182.54	477	417.08	428.72	663.12	601.04	643.74	829.2	798.96	864.86	45.78	530.5	520.7
604.98	603.66	662.82	709.6	730.56	667.28	619	602.84	671.98	690.4	596.96	649.3	702	186.92	1139.54
175.18	221.82	182.38	477.08	416.24	428.74	662.98	600.48	643.52	829.76	797.32	864.76	45.74	530.58	520.7
604.96	603.68	662.8	710.2	731.12	667.6	619.1	603.36	672.34	690.14	597.84	648.98	701.92	186.9	1139.52
175.08	221.56	182.18	477.2	415.42	428.78	662.84	599.94	643.32	830.22	795.76	864.6	45.66	530.66	520.68
604.78	603.68	662.8	710.8	731.72	667.9	619.12	603.84	672.76	689.9	598.34	648.74	701.84	186.9	1139.5
175.02	221.42	182.04	477.3	414.66	428.86	662.7	599.54	643.14	830.58	794.68	864.38	45.56	530.74	520.66
604.58	603.66	662.8	710.82	731.86	668.1	619.06	603.96	672.86	689.74	598.62	648.7	701.82	186.9	1139.5
175.04	221.4	182	477.4	414.7	428.9	662.7	599.42	643	830.74	794.28	864.26	45.44	530.7	520.64
604.3	603.64	662.78	710.9	732.04	668.32	618.96	604.08	672.98	689.58	598.86	648.62	701.78	186.9	1139.5
175.12	221.42	181.98	477.46	414.76	428.96	662.7	599.32	642.84	830.92	793.94	864.14	45.3	530.64	520.62
603.82	603.58	662.74	711.3	732.24	668.32	618.88	604.08	673.16	689.62	599.32	648.48	701.8	186.9	1139.5
175.28	221.58	182.12	477.52	415.04	429.1	662.7	599.44	642.6	830.9	794.48	864.16	44.98	530.48	520.6
603.38	603.52	662.74	711.78	732.46	668.22	618.72	604.04	673.3	689.84	599.44	648.32	701.84	186.9	1139.52
175.5	221.8	182.3	477.54	415.38	429.2	662.68	599.68	642.36	830.7	795.64	864.04	44.7	530.34	520.6
603.04	603.48	662.74	712.22	732.6	668.06	618.6	603.96	673.4	690.12	599.54	648.18	701.88	186.9	1139.54
175.7	222	182.44	477.54	415.7	429.28	662.66	599.94	642.18	830.48	796.84	863.96	44.46	530.22	520.6
602.68	603.44	662.76	712.68	732.76	667.9	618.42	603.86	673.5	690.44	599.52	648.02	701.9	186.9	1139.56
175.88	222.22	182.54	477.58	416.06	429.34	662.64	600.24	641.98	830.2	798.3	863.76	44.18	530.1	520.62
602.46	603.46	662.84	713.04	732.96	667.68	618.14	603.76	673.56	690.84	599.36	647.9	701.96	186.88	1139.6
176.06	222.4	182.56	477.7	416.5	429.36	662.68	600.6	641.76	829.74	800.28	863.46	43.98	530.02	520.64
602.54	603.6	662.96	713	733.18	667.58	617.62	603.72	673.52	691.14	598.66	647.86	701.98	186.86	1139.68
176.24	222.42	182.44	477.88	416.86	429.28	662.84	600.88	641.64	829.22	802.14	863.06	44.02	530.04	520.66
602.66	603.74	663.04	712.9	733.34	667.5	617.2	603.68	673.46	691.32	598.14	647.86	701.98	186.84	1139.74
176.36	222.4	182.32	478.04	417.14	429.22	663.02	601.1	641.56	828.82	803.58	862.86	44.06	530.06	520.68
602.94	603.8	663.22	712.64	733.42	667.48	616.7	603.6	673.36	691.58	597.6	648.04	701.98	186.8	1139.88
176.6	221.8	182.12	478.26	417.52	429.28	663.36	601.26	641.3	828.22	805.22	862.86	44.14	530.1	520.72
603.2	603.98	663.34	712.32	733.52	667.42	616.16	603.52	673.24	691.88	597.02	648.26	702	186.74	1140.04
176.8	221.12	182.02	478.5	418	429.36	663.82	601.44	641.06	827.56	807.24	862.96	44.26	530.14	520.76
603.44	604.2	663.38	712.04	733.58	667.34	615.74	603.42	673.14	692.16	596.56	648.54	702	186.7	1140.18
176.92	220.4	182.1	478.82	418.5	429.48	664.26	601.6	640.86	826.96	809.26	863.12	44.32	530.18	520.82
603.6	604.34	663.4	711.84	733.58	667.3	615.54	603.34	673.08	692.38	596.32	648.8	702	186.66	1140.28
176.96	219.72	182.2	479.06	418.86	429.62	664.58	601.66	640.68	826.54	810.68	863.26	44.36	530.22	520.88
603.8	604.54	663.4	711.64	733.58	667.22	615.36	603.26	673.02	692.64	596.06	649.08	701.98	186.62	1140.38
176.92	219.02	182.34	479.34	419.26	429.76	664.88	601.76	640.52	826.08	812.36	863.4	44.32	530.26	520.94
603.9	604.92	663.28	711.64	733.7	667	615.42	603.22	673.02	692.88	595.72	649.16	701.98	186.6	1140.4
176.52	218.84	182.62	479.58	419.62	429.8	664.96	601.96	640.6	825.78	814.26	863.38	44.24	530.28	520.98
604.1	605.3	663.3	711.22	734.04	666.58	615.88	603.12	673.04	693.18	595.56	649.26	702	186.56	1140.42
175.96	218.64	182.88	479.92	420.24	429.92	664.88	602.18	640.78	825.7	815.9	863.46	43.94	530.3	521.04
604.26	605.58	663.36	710.8	734.34	666.22	616.36	603.04	673.06	693.42	595.46	649.3	702.02	186.52	1140.44
175.42	218.48	183.02	480.14	420.74	430.02	664.76	602.34	640.96	825.72	816.96	863.58	43.64	530.3	521.08
604.5	605.88	663.4	710.38	734.68	665.8	616.94	602.96	673.1	693.64	595.32	649.38	702.04	186.48	1140.44
174.82	218.28	183.16	480.42	421.24	430.16	664.62	602.52	641.18	825.74	818.12	863.74	43.34	530.3	521.12
604.84	606.16	663.46	709.92	735.08	665.28	617.66	602.84	673.16	693.78	595.12	649.48	702.1	186.42	1140.44
174.26	218	183.26	480.62	421.62	430.48	664.48	602.7	641.46	825.86	819.1	864.02	43.08	530.28	521.16
605.24	606.34	663.54	709.4	735.46	664.66	618.34	602.66	673.24	693.84	594.96	649.56	702.14	186.34	1140.42
173.92	217.76	183.28	480.76	421.88	431.08	664.4	602.94	641.74	826.06	819.62	864.28	42.78	530.28	521.22
605.58	606.4	663.52	709.34	735.58	664.28	618.72	602.56	673.32	693.76	594.78	649.6	702.16	186.3	1140.38
173.8	217.6	183.26	480.74	421.74	431.6	664.36	603.1	641.92	826.16	819.76	864.46	42.7	530.28	521.24
605.96	606.46	663.5	709.26	735.68	663.8	619.16	602.44	673.42	693.68	594.56	649.62	702.18	186.26	1140.34
173.66	217.44	183.22	480.7	421.56	432.26	664.32	603.32	642.12	826.28	819.82	864.64	42.62	530.28	521.26
606.24	606.54	663.48	709.12	735.68	663.24	619.58	602.12	673.68	693.1	594.32	649.74	702.24	186.46	1140.28
173.74	217.22	183.02	480.68	421.26	432.98	664.18	603.68	642.28	825.88	819.6	864.68	42.44	530.26	521.3
606.32	606.52	663.46	709.04	735.54	662.74	619.84	601.84	673.96	692.6	594.16	649.8	702.3	186.66	1140.22
173.9	217.1	182.76	480.68	421.02	433.56	664.12	604.06	642.36	825.44	818.9	864.62	42.26	530.28	521.34
606.28	606.5	663.44	708.98	735.38	662.42	619.98	601.62	674.2	692.12	594.06	649.9	702.36	186.88	1140.18
174.08	217	182.52	480.72	420.84	433.84	664.06	604.34	642.38	824.96	818.24	864.54	42.12	530.28	521.36
606.18	606.46	663.4	708.92	735.16	662.08	620.14	601.38	674.46	691.66	593.96	650	702.42	187.1	1140.14
174.32	216.92	182.26	480.72	420.66	434.1	664.02	604.66	642.4	824.48	817.32	864.48	42	530.28	521.38
605.88	606.36	663.34	708.9	734.88	661.9	620.3	601.1	674.72	691.2	593.9	650.1	702.46	187.32	1140.08
174.7	216.88	182	480.7	420.52	434.16	664.02	604.98	642.38	824.02	815.9	864.46	41.88	530.26	521.4
605.44	606.18	663.28	708.96	734.6	661.92	620.5	600.96	674.82	691.26	593.94	649.94	702.48	187.3	1140.06
175.06	216.96	181.88	480.58	420.52	434	664.16	605.22	642.34	824.14	813.98	864.7	41.86	530.22	521.4
605.06	606.06	663.22	709	734.4	662.02	620.7	600.82	674.88	691.28	593.98	649.8	702.48	187.3	1140.04
175.38	217.04	181.82	480.48	420.54	433.8	664.24	605.4	642.3	824.24	812.46	864.92	41.88	530.16	521.4
604.46	605.92	663.3	709.16	734.06	662.26	621.26	601.24	675.04	691.28	594.02	649.58	702.48	187.32	1140
175.7	217.22	181.9	480.44	420.54	433.56	665.14	605.66	642.2	824.3	810.38	865.02	41.9	529.98	521.4
603.78	605.78	663.42	709.36	733.7	662.64	621.88	601.62	675.18	691.22	594.18	649.28	702.48	187.36	1139.96
176.06	217.42	181.94	480.46	420.52	433.28	666.06	605.98	642.1	824.42	807.9	865.2	41.9	529.76	521.4
603.18	605.7	663.6	709.54	733.34	663.1	622.52	602.04	675.3	691.08	594.54	649.06	702.5	187.4	1139.94
176.38	217.6	181.94	480.52	420.44	433.04	667	606.26	642.02	824.56	805.44	865.34	41.9	529.5	521.4
602.74	605.66	663.8	709.7	733.04	663.5	623.04	602.52	675.4	690.94	594.86	648.96	702.5	187.44	1139.92
176.56	217.76	181.96	480.6	420.34	432.92	667.92	606.46	641.96	824.64	803.66	865.32	41.9	529.28	521.4
602.28	605.62	664	709.88	732.68	663.98	623.6	603.02	675.5	690.74	595.28	648.92	702.5	187.48	1139.9
176.76	217.94	181.98	480.68	420.18	432.8	668.9	606.64	641.9	824.74	801.64	865.28	41.9	529.06	521.4
601.98	605.6	664.04	709.94	732.32	664.42	623.86	603.12	675.5	690.46	595.88	649.08	702.5	187.5	1139.9
176.98	218.04	181.9	480.7	419.96	432.72	669.16	606.56	641.92	824.92	799.8	865.26	41.92	528.94	521.4
601.86	605.56	664.04	709.84	731.92	664.8	624.24	603.62	675.48	690.24	596.64	649.38	702.48	187.54	1139.96
176.98	218.2	181.92	480.72	419.7	432.56	669.46	606.04	641.94	825.2	798.5	865.04	41.86	528.94	521.38
601.82	605.52	664	709.74	731.6	665.04	624.54	604.14	675.46	690.1	597.2	649.62	702.46	187.58	1140.02
176.9	218.34	182	480.74	419.5	432.42	669.7	605.5	641.96	825.42	797.76	864.82	41.8	529	521.36
601.8	605.48	663.96	709.62	731.26	665.34	624.86	604.9	675.44	689.94	597.88	649.88	702.44	187.62	1140.08
176.8	218.48	182.08	480.78	419.22	432.26	670	604.76	641.98	825.64	796.88	864.62	41.74	529.06	521.34
601.86	605.44	663.92	709.48	731	665.66	625.12	606.32	675.42	689.8	598.66	650.04	702.42	187.66	1140.16
176.64	218.6	182.16	480.82	418.8	432.12	670.34	603.58	642	825.86	796.06	864.48	41.7	529.14	521.32
602.08	605.36	663.86	709.34	730.8	666.02	625.38	608.28	675.4	689.74	599.36	650.04	702.4	187.72	1140.24
176.42	218.76	182.26	480.88	418.26	432.04	670.68	602.1	642	826.02	795.56	864.44	41.66	529.26	521.28
602.26	605.32	663.82	709.32	730.72	666.32	625.44	609.9	675.4	689.66	599.78	649.98	702.4	187.74	1140.26
176.32	218.82	182.32	480.92	417.78	432.1	670.94	600.96	642	826.02	795.18	864.5	41.7	529.3	521.26
602.46	605.26	663.78	709.3	730.6	666.7	625.5	611.82	675.4	689.6	600.2	649.92	702.4	187.78	1140.26
176.18	218.92	182.42	480.96	417.24	432.18	671.24	599.6	642	826.02	794.82	864.54	41.74	529.34	521.24
602.6	605.26	663.72	709.82	730.36	667.02	625.54	615.38	675.42	689.52	600.46	649.74	702.44	187.92	1140.26
176.04	219.26	182.66	480.44	416.58	432.2	671.64	597.52	641.94	826.02	794.8	864.46	41.78	529.52	521.22
602.7	605.22	663.7	710.3	730.04	667.36	625.56	618.66	675.44	689.48	600.36	649.62	702.48	188.1	1140.22
175.92	219.68	182.92	479.92	416.04	432.02	672.02	595.48	641.84	825.98	795.3	864.24	41.8	529.7	521.18
602.7	605.22	663.72	710.78	729.8	667.56	625.52	621.24	675.46	689.46	600.16	649.54	702.52	188.26	1140.18
175.84	220.04	183.12	479.38	415.7	431.78	672.3	593.92	641.74	825.96	795.86	864.02	41.8	529.86	521.16
602.74	605.2	663.76	711.26	729.54	667.82	625.48	623.98	675.48	689.46	599.86	649.48	702.56	188.44	1140.14
175.82	220.44	183.34	478.84	415.34	431.42	672.58	592.14	641.62	825.94	796.66	863.74	41.8	530.04	521.14
602.78	605.16	663.84	711.74	729.18	668.14	625.44	626.58	675.5	689.54	599.36	649.48	702.6	188.64	1140.1
175.92	220.9	183.52	478.32	414.96	430.78	672.76	590.04	641.46	825.96	798.12	863.32	41.82	530.24	521.12
602.76	605.02	664.02	711.72	728.74	668.54	625.48	627.38	675.52	689.84	598.66	649.66	702.6	188.78	1140.06
176.06	221.2	183.5	478.36	414.68	429.98	672.66	588.44	641.3	825.96	800.1	862.84	41.86	530.3	521.1
602.72	604.92	664.16	711.74	728.36	668.82	625.56	627.78	675.54	690.14	598.12	649.82	702.6	188.88	1140.04
176.22	221.42	183.46	478.4	414.48	429.36	672.48	587.26	641.18	825.98	801.74	862.46	41.9	530.34	521.1
602.6	604.86	664.28	711.94	727.7	669.14	625.42	628.36	675.64	690.46	597.56	650	702.6	189.14	1139.98
176.52	221.74	183.38	478.26	414.1	428.46	672.2	586.16	640.86	825.82	803.8	862.02	42.14	530.24	521.06
602.32	604.8	664.42	712.14	726.88	669.44	625.36	628.66	675.74	690.8	596.84	650.22	702.62	189.4	1139.94
176.82	222.06	183.22	478.1	413.64	427.4	671.8	585.02	640.5	825.58	806.38	861.54	42.44	530.12	521.02
601.94	604.74	664.56	712.32	725.92	669.6	625.3	628.58	675.8	691.06	596.08	650.34	702.64	189.62	1139.92
177.14	222.32	183.02	477.88	413.22	426.32	671.36	584.22	640.14	825.18	808.94	861.1	42.74	530	520.98
601.66	604.72	664.62	712.48	725.18	669.68	625.16	628.42	675.84	691.14	595.56	650.38	702.66	189.8	1139.9
177.44	222.5	182.88	477.64	412.9	425.48	671.04	583.84	639.84	824.8	810.78	860.82	43.02	529.88	520.94
601.34	604.68	664.68	712.64	724.32	669.74	625	628.12	675.86	691.22	594.92	650.38	702.68	189.98	1139.88
177.76	222.68	182.74	477.38	412.56	424.54	670.68	583.38	639.52	824.36	812.92	860.48	43.32	529.76	520.9
601	604.58	664.76	712.6	723.72	669.62	624.9	627.36	675.74	691.42	594.06	650.3	702.7	190	1139.92
177.92	222.78	182.7	477.28	412.52	423.74	670.46	582.72	639.36	824.08	815.14	860.12	43.44	529.78	520.92
600.76	604.38	664.82	711.76	723.5	669.8	624.54	626.38	675.56	691.94	592.66	650.18	702.68	189.96	1139.96
178.08	222.98	182.76	477.5	412.24	422.82	670.42	581.58	639.22	823.8	817.2	859.68	43.68	529.86	520.98
600.6	604.22	664.84	710.94	723.56	669.98	624.18	625.62	675.42	692.44	591.5	650.1	702.66	189.92	1140
178.14	223.14	182.86	477.76	412	422.18	670.48	580.64	639.12	823.64	818.6	859.36	43.9	529.92	521.04
600.46	604.06	664.84	710.1	723.7	670.04	623.78	624.86	675.24	693.06	590.26	650	702.64	189.88	1140.04
178.18	223.3	182.98	478	411.88	421.56	670.54	579.66	638.98	823.46	820.14	859.02	44.12	529.98	521.1
600.42	603.88	664.82	709.24	724.06	669.9	623.4	624.32	675	693.76	589	649.9	702.62	189.8	1140.1
178.12	223.48	183.12	478.24	411.94	421.18	670.62	578.76	638.76	823.26	821.6	858.74	44.32	530.04	521.18
600.54	603.7	664.78	708.4	724.5	669.72	623.3	624.22	674.8	694.26	587.92	649.86	702.6	189.68	1140.16
177.96	223.66	183.22	478.46	412	421.14	670.58	578	638.5	822.98	822.68	858.54	44.5	530.12	521.24
600.68	603.64	664.72	708.36	724.74	669.2	623.38	624.46	674.66	694.4	587.64	649.8	702.6	189.6	1140.2
177.74	223.7	183.28	478.38	412.4	421.5	670.48	577.98	638.28	822.78	823.16	858.52	44.5	530.14	521.26
600.86	603.58	664.64	708.32	725.02	668.6	623.58	624.82	674.5	694.52	587.36	649.72	702.6	189.5	1140.22
177.48	223.74	183.36	478.3	412.86	421.98	670.28	577.96	638.04	822.52	823.66	858.48	44.52	530.16	521.28
601.12	603.48	664.48	708.3	725.42	668.36	624.12	625.42	674.4	694.38	587.12	649.62	702.64	189.54	1140.28
177.12	223.86	183.36	478.32	413.3	423.1	669.5	578.04	637.72	822.48	823.78	858.38	44.28	530.22	521.36
601.42	603.5	664.3	708.3	725.76	668.18	625.08	626.2	674.38	694.18	587.1	649.5	702.68	189.56	1140.3
176.8	223.98	183.34	478.34	413.7	424.28	668.28	578.12	637.42	822.48	823.46	858.32	44	530.28	521.42
601.66	603.54	664.14	708.3	726.04	668.18	625.92	626.82	674.38	694.04	587.14	649.38	702.72	189.62	1140.3
176.6	224.08	183.3	478.4	413.98	425.26	667.14	578.18	637.2	822.58	823.02	858.26	43.72	530.32	521.48
601.94	603.62	663.94	708.3	726.34	668.12	626.96	627.58	674.38	693.9	587.22	649.22	702.74	189.66	1140.3
176.42	224.16	183.26	478.46	414.32	426.34	665.8	578.24	636.94	822.66	822.42	858.22	43.42	530.36	521.54
602.2	603.86	663.7	708.28	726.68	668.02	627.98	628.38	674.36	693.74	587.4	649.06	702.78	189.68	1140.32
176.3	224.2	183.16	478.5	414.7	427.44	664.44	578.28	636.64	822.76	821.36	858.2	43.1	530.4	521.6
602.32	604.28	663.52	708.26	726.9	667.58	628.52	629.04	674.28	693.8	587.82	648.92	702.76	189.52	1140.3
176.34	224.04	183.1	478.46	415.04	428	663.78	578.24	636.44	822.58	820.02	858.34	43.04	530.4	521.62
602.34	604.62	663.38	708.24	727.08	667.3	628.64	629.44	674.2	693.84	588.16	648.84	702.74	189.42	1140.3
176.42	223.86	183.04	478.44	415.26	428.36	663.58	578.2	636.32	822.44	818.9	858.44	43.02	530.4	521.64
602.24	605.08	663.3	708.18	727.06	667.12	628.88	629.92	673.78	694.62	588.6	648.36	702.72	189.44	1140.26
176.34	223.76	182.92	478.58	415.42	428.76	662.72	578.12	635.98	822.02	817.44	858.92	42.98	530.38	521.42
602.04	605.6	663.24	708.12	727.04	666.94	628.7	630.28	673.26	695.34	589.22	647.94	702.72	189.44	1140.24
176.36	223.64	182.82	478.72	415.46	429.06	662.18	578.04	635.68	821.64	815.54	859.46	42.88	530.34	521.22
601.78	606.02	663.26	708.08	726.96	666.84	628.24	630.48	672.66	695.98	589.94	647.6	702.7	189.46	1140.22
176.5	223.48	182.78	478.88	415.32	429.18	661.9	578	635.48	821.3	813.46	860.08	42.8	530.3	521
601.56	606.3	663.32	708.04	726.8	666.84	627.96	630.58	672.1	696.54	590.46	647.28	702.7	189.52	1140.2
176.6	223.44	182.76	479.04	415.12	429.18	661.5	577.98	635.3	821.04	811.9	860.62	42.72	530.26	520.76
601.3	606.6	663.4	708	726.64	666.84	627.6	630.7	671.5	697.06	591.08	646.96	702.7	189.58	1140.2
176.74	223.4	182.76	479.2	414.88	429.16	661.14	577.98	635.14	820.78	810.02	861.22	42.64	530.22	520.52
601.12	606.82	663.44	708	726.66	666.74	627.02	630.74	671.16	696.76	591.82	647.06	702.7	189.52	1140.26
177.04	223.3	182.86	479.22	414.6	429.06	661.48	578.1	635.24	820.76	807.92	861.52	42.52	530.2	520.52
601.1	606.88	663.56	707.94	726.42	666.68	626.28	630.84	670.8	696.34	592.58	647.04	702.68	189.76	1140.36
177.22	223.14	183.1	479.12	414.24	429.1	662.06	578.62	635.64	820.9	805.98	861.92	42.16	530.2	520.48
601.12	606.88	663.66	707.88	726.16	666.66	625.72	630.94	670.56	696.04	593.14	646.96	702.66	190.02	1140.46
177.26	223.06	183.32	479.02	413.96	429.18	662.5	579.12	636	821.04	804.66	862.24	41.78	530.2	520.46
601.14	606.9	663.76	707.82	725.92	666.66	625.2	631.04	670.28	695.68	593.78	646.88	702.62	190.28	1140.56
177.32	223	183.56	478.94	413.64	429.24	662.9	579.66	636.38	821.18	803.14	862.58	41.32	530.2	520.44
601.24	606.92	663.88	707.76	725.68	666.68	624.74	631.1	670	695.26	594.44	646.84	702.56	190.52	1140.66
177.34	222.98	183.82	478.84	413.32	429.26	663.28	580.28	636.78	821.34	801.62	862.84	40.72	530.22	520.4
601.4	606.9	664.02	707.72	725.46	666.74	624.28	631.12	669.76	694.78	594.98	646.8	702.5	190.76	1140.74
177.3	223	184.06	478.72	413.04	429.24	663.72	580.86	637.16	821.52	800.42	863.04	40.16	530.26	520.34
601.46	606.94	664.1	707.74	725.48	666.82	624.2	631.06	669.64	694.48	595.28	646.86	702.46	190.74	1140.76
177.26	223.12	184.14	478.72	412.9	429.08	663.8	581.04	637.24	821.52	799.66	863.06	39.92	530.3	520.3
601.54	606.98	664.2	707.78	725.5	666.92	624.06	631	669.52	694.1	595.62	646.9	702.44	190.7	1140.78
177.18	223.26	184.2	478.72	412.72	428.92	663.92	581.24	637.34	821.5	798.82	863.1	39.66	530.36	520.26
601.52	607.06	664.26	707.96	725.5	667.06	623.9	630.68	669.4	693.7	595.92	646.94	702.42	190.62	1140.82
177.06	223.38	184.16	478.78	412.54	428.86	664.04	581.52	637.64	821.6	798.06	863.14	39.58	530.32	520.38
601.56	607.04	664.32	708.24	725.48	667.24	623.76	630.42	669.28	693.18	596.08	646.92	702.44	190.56	1140.84
176.88	223.5	183.98	478.82	412.38	428.86	664.12	581.7	637.96	821.7	797.68	863.32	39.68	530.3	520.5
601.58	607.02	664.34	708.5	725.46	667.38	623.72	630.2	669.2	692.8	596.14	646.88	702.46	190.5	1140.86
176.76	223.56	183.78	478.86	412.28	428.94	664.1	581.84	638.26	821.82	797.54	863.48	39.8	530.26	520.64
601.66	606.96	664.38	708.74	725.42	667.54	623.66	630.02	669.1	692.32	596.18	646.86	702.46	190.44	1140.88
176.64	223.64	183.52	478.88	412.16	429	664.08	581.98	638.62	821.92	797.44	863.66	39.94	530.22	520.78
601.86	606.86	664.46	709	725.36	667.72	623.62	629.9	668.94	691.78	596.06	646.9	702.4	190.4	1140.9
176.56	223.74	183.14	478.9	412.02	429.04	664.02	582.08	639	822.04	797.56	863.88	40.08	530.2	520.9
602.26	606.78	664.62	709.08	725.26	667.92	623.58	630.02	668.8	691.24	595.62	646.98	702.34	190.38	1140.8
176.56	223.84	182.72	478.8	411.9	428.98	664.02	582.04	639.2	822.04	798.06	864.14	40.12	530.26	520.8
602.56	606.78	664.74	709.06	725.18	668.06	623.54	630.1	668.7	690.92	595.2	647.08	702.26	190.36	1140.7
176.62	223.9	182.4	478.74	411.8	428.92	664.04	582	639.34	822.02	798.5	864.28	40.12	530.28	520.72
602.86	607.46	664.82	709.52	725.1	668.28	623.54	630.26	668.62	690.5	594.94	647.06	701.92	190.24	1140.34
176.8	223.96	182.14	478.28	411.58	428.8	664.1	582.16	639.56	822.14	799.42	864.38	40.2	530.36	520.48
603.2	608.28	664.86	709.96	725.24	668.6	623.7	630.28	668.58	690.1	594.4	647.02	701.58	189.98	1139.8
177.14	224	181.94	477.84	411.46	428.74	664.18	582.4	639.74	822.2	800.72	864.36	40.28	530.42	520.2
603.46	609.28	664.76	710.38	725.72	669	624.16	630.02	668.64	689.84	593.7	646.92	701.26	189.4	1139.46
177.64	224.12	181.9	477.38	411.3	428.76	664.28	582.78	639.84	822.18	802.4	864.12	40.36	530.46	519.96
603.62	610.2	664.62	710.84	726.24	669.32	624.6	629.78	668.72	689.66	593.28	646.78	700.96	188.84	1139.22
178.08	224.24	181.98	476.96	411.16	428.8	664.36	583.18	639.9	822.16	803.82	863.82	40.44	530.52	519.78
603.78	611.18	664.46	711.34	726.82	669.72	625.18	629.42	668.84	689.48	592.76	646.58	700.66	188.1	1139.36
178.62	224.5	182.06	476.54	410.92	428.92	664.42	583.66	639.98	822.08	805.5	863.48	40.56	530.58	519.66
603.86	611.66	664.24	711.46	727.36	670.26	625.94	628.7	668.98	689.4	591.88	646.32	700.62	186.76	1140.88
179.22	225.24	182.08	476.56	410.54	429.34	664.34	584.1	640.04	821.72	807.2	863.26	40.56	530.48	519.94
603.94	612.1	663.9	711.54	727.08	670.88	626.76	628.36	668.82	688.76	591.32	647.08	700.6	184.22	1143.76
179.86	226.66	182.1	476.86	410.46	429.82	664.08	584.94	640.38	821.3	808.84	863.38	40.58	530.66	520.68
603.96	612.4	663.64	711.6	726.48	671.38	627.32	628.24	668.62	688.12	591.04	647.86	700.6	182	1146.44
180.34	227.96	182.1	477.18	410.48	430.24	663.8	585.66	640.76	820.96	809.96	863.66	40.62	530.82	521.4
603.92	612.7	663.28	711.64	725.78	672	627.84	627.88	668.38	687.44	590.62	648.6	700.58	179.1	1149.78
181.06	229.54	182.1	477.54	410.4	430.84	663.42	586.46	641.14	820.5	811.34	864.04	40.68	530.96	522.42
603.88	612.86	662.7	711.52	724.8	672.8	627.98	627.2	668	686.62	589.9	649.48	700.58	174.88	1154.14
182.28	231.54	182.08	478.08	410.26	431.72	662.86	587.28	641.46	819.84	812.86	864.64	40.7	531.06	524
604.06	612.6	661.96	711.16	723.76	673.64	627.44	626.32	667.42	685.6	588.94	650.76	700.58	169.62	1159.16
184.06	233.76	182	478.74	410.2	432.72	662.16	588.08	641.52	818.94	814.24	865.18	40.76	531.24	525.9
604.14	612.28	661.36	710.88	723.34	674.28	626.7	625.16	667.12	685.22	587.96	651.02	700.58	165.7	1163
185.64	235.3	181.92	479.12	409.76	433.62	661.62	588.4	641.28	818.18	815.26	865.48	40.78	531.16	527.38
604.34	611.78	660.62	710.54	722.94	675.04	625.64	623.7	666.7	684.72	586.8	651.42	700.58	160.72	1167.84
187.6	237.16	181.84	479.54	409.32	434.68	660.94	588.78	640.9	817.2	816.4	865.7	40.82	531.08	529.12
605.08	610.68	659.44	709.86	722.7	675.9	624.58	620.9	666.26	683.8	585.74	652.3	700.62	153.6	1174.04
190	239.54	181.7	480.02	409.1	435.74	660.32	588.66	640.04	815.86	817.28	865.7	40.88	531.12	531.16
606	609.6	658.26	709.2	723.2	676.86	622.94	617.44	665.3	682.64	584.94	653.34	700.64	145.24	1180.2
192.5	241.62	181.7	480.32	409.36	436.64	659.52	588.42	638.98	814.06	817.72	865.06	40.9	531.46	533.1
606.78	608.76	657.34	708.68	723.8	677.56	621.76	614.46	664.5	681.68	584.58	654.16	700.66	138.62	1184.58
194.26	243	181.76	480.46	409.8	437.18	658.96	588.04	638.12	812.64	817.8	864.4	40.92	531.82	534.48
607.54	607.94	656.36	708.1	724.8	678.52	620.1	610.92	663.28	680.48	584.18	655.06	700.68	130.72	1189.52
196.32	244.48	181.9	480.66	410.52	437.78	658.24	587.6	637.18	810.8	817.78	863.44	40.98	532.36	536.1
607.94	607.42	655.56	707.48	726.92	680.12	617.52	606.52	661.12	678.96	583.84	655.76	700.68	121.68	1194.42
198.46	245.74	182.26	480.88	412.12	438.26	657.38	586.96	636.16	808.22	817.34	861.82	41	533.22	537.9
607.3	607.66	655.52	707.36	730.66	682.66	613.04	602.64	657.56	677.46	583.28	655.62	700.66	113.8	1198.18
200.34	246.22	183.12	481.16	414.5	438.42	656.52	586.62	635.5	805.1	816.4	859.56	41	534.32	539.48
606.48	607.96	655.72	707.34	733.88	684.84	609.38	599.86	654.62	676.34	582.86	655.24	700.64	108.66	1200.58
201.52	246.44	183.86	481.44	416.56	438.38	656.04	586.3	635.08	802.7	815.5	857.76	41.04	535.16	540.54
605.4	608.32	656.1	707.94	738.06	687.66	604.24	595.72	650.56	675.18	582	654.58	700.66	102.3	1203.68
203.26	246.6	185.04	481.52	419.28	438.26	655.54	585.88	634.32	799.68	815.1	855.44	41.04	537.38	541.38
603.4	608.68	656.96	709.38	743.8	691.34	597.24	591.06	645.08	673.54	580.9	652.98	700.68	95.88	1207.16
205.28	246.64	186.8	481.82	422.42	437.64	655.32	585.38	633.4	796	814.14	852.74	40.98	540.02	542.38
600.3	608.72	658.2	712.28	750.3	695.82	589.3	586.26	638.74	671.3	579.74	650.24	700.7	90.42	1210.4
207.66	246.62	189.1	482.38	425.28	436.56	655.36	584.84	632.24	792.08	812.72	850.24	40.96	542.88	543.2
597.76	608.6	659.22	715.04	755.12	699.14	583.3	582.52	633.86	669.5	578.84	647.9	700.72	86.62	1212.76
209.62	246.58	190.96	482.78	427.24	435.62	655.44	584.42	631.2	789.18	811.8	848.5	40.92	545.4	543.64
594.36	608.26	660.42	718.66	760.88	703.06	576.24	578.04	627.96	667.12	577.86	644.88	700.74	82.3	1215.28
212.04	246.64	193.24	483.44	429.46	434.64	655.5	583.92	629.94	785.64	810.5	846.58	40.88	548.16	544.26
589.02	607.48	661.72	723.68	767.4	707.62	568.56	573.3	621.1	663.54	577.18	640.8	700.74	77.66	1217.46
214.84	247.02	195.88	485.06	431.48	433.74	655.48	583.32	628.6	781.42	807.92	844.96	40.84	550.18	545.36
582.08	606.78	662.82	729.88	775.22	713.04	560.66	567.8	613.42	659.4	576.16	635.62	700.78	78.4	1219.88
217.92	247.18	198.9	487.32	433.14	433.54	655.26	583.52	626.98	776.96	805.24	843.4	40.78	556.92	546.04
576.48	606.28	663.5	734.72	781.14	716.9	554.94	563.6	607.66	656.3	575.32	631.64	700.84	80.38	1221.58
220.18	247.3	201.16	489.26	434.2	433.76	655.06	583.9	625.82	773.7	803.32	842.38	40.7	563.12	546.46
569.82	605.58	664.2	740.8	788.26	721.74	548.24	558.42	600.6	652.58	574.22	627.22	700.92	80.725	1224.06
222.82	247.56	203.86	491.7	435.52	434.18	654.7	584.2	624.52	769.88	800.96	841.12	40.64	566.5	547.14
562	604.6	664.62	748.5	796.98	727.88	540.62	551.68	591.86	648.22	572.52	622.82	701	82.1666666666667	1228.02
225.86	248.08	207.16	494.66	437.24	435.1	654.04	584.48	623.08	765.7	798.02	839.42	40.58	571.733333333333	548.34
554.48	603.34	664.36	756.54	806.78	734.86	533.04	544.26	582.36	643.98	570.32	619.18	701.08	88.9	1232.9
229.12	248.9	210.84	497.42	439.22	436.34	653.36	584.42	621.82	761.66	794.88	837.12	40.56	580.6	549.86
549.5	601.98	663.88	762.62	813.32	739.86	528.02	538.68	575.52	641.02	568.74	617.5	701.12	88.9	1236.6
231.52	249.96	213.48	499.26	440.86	437.32	652.76	583.7	621.08	758.94	792.5	835.44	40.58	580.6	551.4
543.62	600.22	663.06	769.74	821.32	746.02	521.96	532.04	567.28	637.62	566.86	615.48	701.18	NA	1240.8
234.58	251.38	216.7	501.36	443.02	438.36	652.12	582.58	620.24	755.52	789.58	833.28	40.62	NA	553.18
537.06	598.4	661.02	778.08	831.42	753.44	514.7	523.9	557.3	633.2	565.06	613.08	701.4	NA	1245.12
238.76	252.88	220.24	502.78	446.32	439.14	651.28	580.24	619.14	751.38	786.02	830.28	40.74	NA	555.32
530.64	596.08	658.08	786.18	842.18	761.46	507.32	516	547.18	629.36	563.56	610.18	701.66	NA	1248.36
243.88	254.78	223.64	503.92	449.74	439.66	650.5	576.72	617.84	746.5	782.04	826.86	40.88	NA	557.12
526.12	594.42	655.54	791.92	850.14	767.36	502	510.4	539.9	626.64	562.7	607.86	701.9	NA	1250.32
247.84	256.12	225.86	504.5	452.44	439.86	649.84	573.74	616.78	742.78	779.04	824.26	41.02	NA	558.34
520.6	592.24	652.54	799.02	859.74	774.64	495.58	503.72	531.38	623.56	561.7	604.8	702.14	NA	1252.54
252.58	257.86	228.5	505.26	455.52	440.12	649.08	570.04	615.48	738.2	775.3	821.2	41.16	NA	559.74
513.96	589.44	649.1	807.92	871.26	783.6	487.6	495.8	521.64	620.06	560.78	600.44	702.4	NA	1254.6
257.9	260.08	231.48	506.22	458.88	440.32	648.12	565.2	613.66	732.56	770.6	817.56	41.36	NA	561.24
507.22	585.8	646.14	817.14	882.52	793	479.18	487.84	512.3	617.04	559.6	595.12	702.46	NA	1255.8
262.94	263	234.78	508.08	461.74	440.96	647.08	560.52	611.72	726.52	765.56	813.86	41.48	NA	562.26
502.36	583.16	644.18	824.12	890.58	799.9	472.86	481.94	505.8	614.66	558.8	590.96	702.48	NA	1256.44
266.18	265.16	237.2	509.44	463.82	441.4	646.3	557.12	610.34	722.22	761.9	811.2	41.58	NA	562.92
495.72	579.44	642.34	832.62	900.02	808.4	464.12	474.46	497.16	611	558.16	585.6	702.48	NA	1263.86
270.38	268.2	239.9	511.12	466.32	442.1	645.46	552.88	608.22	717.16	756.64	807.94	41.5	NA	566.52
488.4	575.12	640.34	842.48	910.54	818.14	454.06	465.48	487.12	606.12	556.6	578.86	702.46	NA	1265.925
275.3	271.86	243.7	513.22	469.14	443.6	643.9	548.72	605.9	711.4	750.84	804.16	41.44	NA	567.7
481.3	570.82	638.5	852.12	920.54	827.7	444.32	456.32	477.22	600.52	553.88	571.44	702.4	NA	1268.8
280.5	275.82	248.46	515.54	471.8	446.04	641.54	545.6	603.48	705.82	745.34	800.74	41.26	NA	569.1
476.04	567.62	637.38	858.98	927.5	834.58	437.2	449.68	469.96	596.08	551.6	565.8	702.36	NA	1274.45
284.48	278.86	252.14	517.14	473.56	448.1	639.62	543.62	601.58	701.92	741.26	798.46	41.06	NA	571.55
469.76	563.96	635.92	867.18	935.96	842.98	428.88	441.84	461.5	590.86	548.5	559.04	702.32	NA	1291.4
289.18	282.5	256.86	519.08	475.62	450.68	637.12	541.42	599.34	697.14	736.58	795.82	40.9	NA	578.9
463.3	560.5	633.6	876.82	945.94	852.8	420.38	433.04	452.74	585.22	543.22	551.38	702.3	NA	NA
294.2	286.44	263.34	521.3	477.84	454.02	633.54	539.68	597.22	691.36	732.42	792.82	40.92	NA	NA
456.36	556.76	631.3	886.88	955.98	864.12	411.52	424.1	444.02	580.38	536.68	543.76	702.32	NA	NA
299.1	290.62	270.76	524.38	480	457.66	629.48	538.06	594.92	684.34	728.58	789.56	40.9	NA	NA
451.22	554.02	629.62	894.32	963.16	872.78	404.94	417.64	437.78	577.12	531.52	538.46	702.34	NA	NA
302.48	293.66	276.3	526.78	481.52	460.36	626.46	536.94	593.34	678.9	725.94	787	40.92	NA	NA
445.24	550.68	627.38	903.3	971.84	883	397.02	409.86	430.38	572.9	525.16	532.1	702.36	NA	NA
306.54	297.22	282.62	529.3	483.2	463.3	623.02	535.52	591.42	672.58	722.98	783.68	40.94	NA	NA
438.68	546.42	624.18	913.88	982.22	894.6	387.82	400.64	422.12	567.48	517.48	524.84	702.38	NA	NA
311.38	301.32	289.52	531.62	485.04	466.06	619.3	533.56	589.1	665.36	719.82	779	40.94	NA	NA
432.62	541.5	620.12	924.24	992.72	906.04	378.98	391.72	414.46	561.72	509.98	517.7	702.4	NA	NA
316.62	305.56	296.14	533.46	486.9	468.2	615.86	531.2	586.56	657.98	716.66	773.5	40.96	NA	NA
428.72	537.98	616.66	931.46	1000.44	913.36	372.92	385.52	409.4	556.74	504.8	512.64	702.4	NA	NA
320.48	308.54	300.3	533.84	488.12	469.18	613.72	529.36	584.64	653.4	714.46	769.24	41	NA	NA
424.1	533.64	612.26	940.14	1009.58	922.22	365.7	378.24	403.42	550.76	498.76	506.56	702.4	NA	NA
325.24	312.26	305.38	534.2	489.62	470.3	611.2	527.14	582.26	647.82	711.62	764.2	41	NA	NA
418.66	528	606.18	951.12	1020.16	932.82	357.42	368.98	396.5	543.66	491.48	499.08	702.42	NA	NA
331.1	317.04	311.42	533.72	491.44	471.54	608.4	524.16	579.42	641.08	707.5	758.8	41.04	NA	NA
413.12	521.38	599.22	962.54	1030.48	943.66	349.22	359.92	389.48	536.54	484.84	491.26	702.4	NA	NA
337.04	322.08	317.26	533.12	493.38	473.16	605.64	520.98	576.56	634.22	702.34	754.2	41.04	NA	NA
409.04	516.3	593.86	971.22	1037.78	951.64	343.26	353.1	384.3	531.46	480.04	485.42	702.38	NA	NA
341.3	325.8	321.34	532.4	494.72	474.38	603.74	518.58	574.54	629.28	698.26	751.38	41.02	NA	NA
404.12	510	587.54	981.56	1046.7	961.06	336.18	345.06	378.08	524.76	474.5	478.5	702.36	NA	NA
346.22	330.2	326.08	531.76	496.26	476	601.36	515.8	572.16	623.54	693.2	747.96	41.02	NA	NA
398.3	502.34	580.46	993.74	1057.72	971.56	328.2	335.76	370.92	516.44	468.24	470.52	702.32	NA	NA
351.48	335.22	331.38	531.3	497.92	478.38	598.32	512.8	569.46	616.52	686.96	743.84	41.08	NA	NA
392.62	494.58	574.04	1005.4	1068.76	981.44	320.7	327.68	364.14	507.88	462.78	462.82	702.24	NA	NA
356.22	339.98	336.7	531.74	499.14	481.36	594.88	510.34	566.88	609.76	680.9	739.36	41.12	NA	NA
388.64	489.18	569.8	1013.68	1076.86	988.18	315.6	322.04	359.52	501.32	458.82	457.48	702.2	NA	NA
359.38	343.34	340.6	532.16	499.78	483.62	592.26	508.84	565.06	604.9	676.68	735.8	41.18	NA	NA
383.9	482.72	564.62	1023.58	1086.7	996.22	308.76	315.34	354.14	493.68	454	450.8	702	NA	NA
363.2	347.74	345.48	532.82	501.24	486.36	589.22	507.34	562.8	599.38	671.94	731.7	41.22	NA	NA
378.46	475.62	558.7	1035.06	1097.84	1005.9	300.66	307.68	347.8	485.66	448.26	442.78	701.8	NA	NA
367.72	352.86	351.82	533.6	502.36	489.24	585.72	505.92	560.34	593.06	666.92	726.96	41.26	NA	NA
372.82	468.82	552.7	1046.48	1108.74	1015.94	292.3	299.86	341.28	477.9	442.36	434.68	701.62	NA	NA
372.3	358.14	358.88	534.3	503.06	491.42	582.52	504.9	558.06	587.72	662.44	722.4	41.32	NA	NA
368.7	464.02	548.28	1054.58	1116.68	1023.3	285.86	294.12	336.48	472.46	438.1	428.76	701.46	NA	NA
375.62	362.1	364.18	534.82	503.72	492.64	580.42	504.4	556.46	584.16	659.38	719.32	41.36	NA	NA
363.64	458.22	542.92	1064.32	1126.28	1032	278.3	287.06	330.72	465.78	432.9	421.84	701.3	NA	NA
379.52	366.8	370.42	535.26	504.44	493.94	577.98	503.76	554.54	579.98	655.74	715.6	41.44	NA	NA
357.6	451.48	536.7	1075.62	1137.2	1041.86	270.3	278.16	324.02	457.66	426.38	414.38	701.3	NA	NA
383.92	371.56	377.12	535.22	504.38	494.8	575.3	502.8	552.42	575.22	651.62	711.06	41.56	NA	NA
352.08	444.74	530.34	1086.42	1147.96	1051.12	262.48	267.92	317.74	448.66	419.42	407.46	701.32	NA	NA
388.36	375.88	383	534.76	504.38	495.04	573.08	501.86	550.08	571.16	647.76	706.34	41.52	NA	NA
348.38	439.88	525.76	1093.98	1155.44	1057.4	256.98	260.18	313.5	442.02	414.2	402.7	701.34	NA	NA
391.5	378.68	386.68	534.22	504.4	495.08	571.6	501.12	548.34	568.4	645.18	702.92	41.44	NA	NA
344	434.14	520.34	1102.64	1164.2	1065.1	250.2	251.2	308.46	434.24	407.96	397.08	701.36	NA	NA
395.3	382	391.02	533.58	504.48	495.06	569.9	500.28	546.18	565.04	642.06	698.68	41.38	NA	NA
339.32	427.66	514.16	1111.92	1174.24	1074.34	242.02	241.02	302.5	425.42	400.76	390.62	701.38	NA	NA
399.96	385.62	395.86	532.88	504.6	495.1	568.12	499.4	543.46	561.26	638.28	693.44	41.3	NA	NA
335.22	421.42	507.82	1120.94	1184.42	1083.84	233.8	230.92	296.3	416.78	394.2	384.06	701.4	NA	NA
405.02	389.12	400.76	532.26	504.62	495.4	566.58	498.72	540.6	557.5	634.1	688.16	41.2	NA	NA
332.14	417.04	503.32	1127.22	1191.84	1090.86	227.78	224.34	291.68	411.02	389.74	379.38	701.4	NA	NA
408.68	391.66	404.36	531.86	504.72	495.78	565.52	498.32	538.52	554.64	630.92	684.3	41.24	NA	NA
328.44	411.76	497.68	1135	1200.82	1099.1	220.76	216.28	286.1	404.08	384.58	373.62	701.4	NA	NA
413.16	394.64	408.66	531.44	504.78	496.36	564.26	497.88	536.14	551.18	626.96	679.94	41.22	NA	NA
323.7	405.18	490.44	1144.98	1211.42	1107.92	212.98	206.82	279.48	395.46	378.98	366.6	701.52	NA	NA
418.68	398.06	413.52	531.24	504.72	497.5	562.84	497.5	533.74	547.12	621.64	675.42	41.12	NA	NA
318.52	398.9	483.02	1155.58	1221.64	1116.02	205.96	197.34	273.04	386.96	373.92	359.72	701.68	NA	NA
424.12	401.38	418.1	531.3	504.54	498.92	561.38	497.54	531.82	543.26	615.8	671.36	41.06	NA	NA
314.5	394.38	477.56	1163.26	1228.66	1121.4	201.16	190.68	268.54	380.8	370.4	354.82	701.84	NA	NA
428	403.72	421.18	531.52	504.42	500.04	560.34	497.7	530.68	540.62	611.36	668.7	41	NA	NA
309.58	389.22	471.26	1172.1	1236.88	1127.96	195.44	182.88	263.18	373.64	366.14	349.14	702.04	NA	NA
432.46	406.58	424.86	531.8	504.26	501.32	559.06	498.02	529.38	537.6	606.1	665.46	40.98	NA	NA
303.56	383.82	464.56	1181.54	1246	1135.92	188.74	174.44	256.7	365.76	361.08	342.94	702.36	NA	NA
437.12	410.14	429.1	532.24	503.94	502.4	557.48	498.72	528.12	534.5	600.24	661.6	41.14	NA	NA
297.66	379.5	458.8	1190.16	1255.04	1144.48	181.88	166.48	249.68	358.82	355.96	337.04	702.78	NA	NA
440.96	413.98	433.5	532.76	503.42	502.82	555.82	499.78	527.06	532.02	595.16	657.74	41.56	NA	NA
293.44	376.62	454.92	1195.9	1261.52	1150.88	176.78	161.06	244.36	354.04	352.2	332.84	703.16	NA	NA
443.44	416.88	436.74	533.16	502.92	502.82	554.62	500.6	526.4	530.38	591.84	655.06	41.92	NA	NA
288.74	373.28	450.3	1203.26	1269.38	1158.38	170.28	154.58	238	348.1	347.86	327.62	703.72	NA	NA
446.72	420.64	441.3	533.56	502.22	502.84	553.34	501.48	525.62	528.44	587.98	651.86	42.3	NA	NA
283.16	369.3	444.84	1212.32	1274.3	1166.8	162.42	146.48	230.36	341.04	342.8	321.46	704.56	NA	NA
450.08	425.22	447.02	534.02	501.775	502.52	552.22	502.26	524.68	526.36	584.14	648.22	42.94	NA	NA
277.22	365	439.16	1222.04	1278.4	1174.66	154.42	137.86	222.94	333.82	337.72	315.42	705.6	NA	NA
453	429.9	453.18	534.42	501.366666666667	501.86	551.66	502.64	523.58	524.46	581.1	644.62	43.82	NA	NA
272.88	361.8	434.98	1229.28	1279.55	1179.92	148.62	131.4	217.9	328.48	334.16	311.2	706.42	NA	NA
455.04	433.34	457.96	534.62	501.2	501.36	551.56	502.7	522.72	523.14	579.18	642	44.5	NA	NA
267.58	357.9	429.9	1237.64	1283	1186.46	141.78	123.78	211.94	322.14	329.76	306.3	707.36	NA	NA
457.38	437.3	463.44	534.88	500.7	500.7	551.56	502.76	521.62	521.58	577.1	638.86	45.48	NA	NA
260.96	353	423.76	1246.18	NA	1194.42	133.74	115.14	205.18	315.08	324.16	301.22	708.2	NA	NA
459.62	441.24	468.8	535.22	NA	499.78	551.88	502.76	520.18	519.84	575.3	635.18	47.2	NA	NA
254.38	347.96	417.5	1254.04	NA	1202.74	125.56	106.4	198.58	308.22	318.4	296.76	708.4	NA	NA
461.92	444.5	473.5	535.52	NA	499.18	552.64	502.66	518.84	518.02	573.98	631.44	49.62	NA	NA
249.88	344.38	413	1259.14	NA	1209	119.5	100.3	193.84	303.42	314.16	293.78	708.28	NA	NA
463.64	446.52	476.5	535.74	NA	498.92	553.34	502.62	517.92	516.7	573.24	628.78	51.68	NA	NA
244.64	340.1	407.68	1262.7	NA	1216.3	112.32	92.92	187.96	297.68	309.14	290.3	707.96	NA	NA
465.76	448.84	480.08	535.9	NA	498.72	554.02	502.5	516.96	515.12	572.22	625.56	54.2	NA	NA
238.96	335.1	401.5	1266.76666666667	NA	1224	104.24	84.08	180.96	291.02	303.44	286.38	707.08	NA	NA
468.56	451.1	484.1	536.066666666667	NA	498.82	554.52	502.3	516.28	513.36	570.68	621.64	57.02	NA	NA
233.66	330.06	395.08	1270.4	NA	1230.56	97.06	74.66	173.74	284.36	298.18	282.44	705.88	NA	NA
471.82	452.82	487.9	536.2	NA	499.44	554.72	502.16	516.28	511.82	568.6	617.76	59.4	NA	NA
230.1	326.44	390.46	1270.4	NA	1234.66	92.3	68.1	168.5	279.62	294.54	279.6	705	NA	NA
474.36	453.88	490.6	536.2	NA	499.92	554.56	502.06	516.5	510.88	566.84	614.96	60.78	NA	NA
225.74	321.98	384.88	NA	NA	1239.56	86.76	60.36	162.06	273.94	290.28	276.16	704.12	NA	NA
477.5	455.06	493.68	NA	NA	500.5	554.36	502.08	516.86	509.88	564.56	611.72	62.34	NA	NA
220.08	316.46	378.38	NA	NA	1245.58	80.86	52.12	152.7	267.9	285.64	271.98	704.14	NA	NA
481.64	456.1	497.14	NA	NA	501.14	553.4	501.66	517.04	508.86	561.54	608.04	63.52	NA	NA
213.92	310.9	372.34	NA	NA	1247.9	74.3	44.04	143.6	262.36	281.08	267.84	704.92	NA	NA
485.62	456.98	500.14	NA	NA	501.5	553.32	502.64	517.76	508.2	557.8	604.78	64.74	NA	NA
209.18	306.84	368.34	NA	NA	1249.46666666667	69.44	38.62	136.56	258.7	277.86	264.92	705.94	NA	NA
488.44	457.56	502.16	NA	NA	501.633333333333	553.3	503.56	518.26	507.8	554.86	602.54	65.64	NA	NA
203.56	302.06	363.7	NA	NA	1252.6	63.52	32.2	128.36	254.32	273.92	261.52	707.16	NA	NA
491.56	458.3	504.52	NA	NA	501.9	553.34	504.66	518.84	507.42	551.36	599.92	66.92	NA	NA
197.18	296.9	358.72	NA	NA	1258	56.56	24.78	119.4	249.46	269.2	257.84	708.92	NA	NA
494.56	459.32	507.3	NA	NA	502.2	553.54	505.94	519.48	507.18	547.52	597.06	69.12	NA	NA
191.4	292.4	354.14	NA	NA	NA	49.48	16.88	112.52	244.5	264.28	254.56	710.52	NA	NA
496.5	460.62	510.16	NA	NA	NA	554.74	507.84	520.44	507.32	544.12	594.62	72.38	NA	NA
187.52	289.36	350.86	NA	NA	NA	45	11.44	107.42	240.96	260.8	252.36	711.8	NA	NA
497.62	461.62	512.34	NA	NA	NA	555.14	508.42	520.82	507.52	542.12	592.98	75	NA	NA
182.78	285.66	346.8	NA	NA	NA	40.18	4.76	100.2	237.08	256.14	249.42	713.02	NA	NA
498.76	462.8	515.44	NA	NA	NA	555.22	509.14	520.88	507.78	539.08	590.9	79.34	NA	NA
177.28	281.74	341.9	NA	NA	NA	34.76	0.575	91.44	232.48	250.92	246	714.48	NA	NA
499.64	464.34	519.18	NA	NA	NA	555.6	509.55	521.12	508.1	536.28	588.74	84.8	NA	NA
171.26	278.16	336.94	NA	NA	NA	29.1	-2.76666666666667	82.2	227.8	245.74	242.54	715.68	NA	NA
499.9	466.06	522.84	NA	NA	NA	556.32	509.733333333333	521.32	508.36	534.12	586.82	90.58	NA	NA
166.68	275.68	333.32	NA	NA	NA	25.04	-3.8	74.94	224.52	241.92	239.92	716.34	NA	NA
499.82	467.34	525.46	NA	NA	NA	556.82	509.85	521.42	508.52	532.54	585.48	95.22	NA	NA
161	272.74	329.04	NA	NA	NA	20.06	-6.9	66.66	220.46	237.38	236.88	717.1	NA	NA
499.66	468.92	528.32	NA	NA	NA	557.56	510.2	521.58	508.68	530.94	583.9	100.5	NA	NA
154.24	269.62	324.24	NA	NA	NA	13.58	NA	58.98	215.22	232.46	233.68	718.12	NA	NA
499.38	470.92	530.56	NA	NA	NA	559.06	NA	522.22	508.76	530.42	582.24	105.18	NA	NA
147.1	266.64	319.66	NA	NA	NA	5.86	NA	51.78	209.72	226.32	230.84	718.42	NA	NA
499.04	472.82	531.96	NA	NA	NA	560.2	NA	522.66	508.64	530.42	579.78	109.18	NA	NA
142.04	264.54	316.44	NA	NA	NA	0.2	NA	47.02	205.72	221.54	228.92	718.44	NA	NA
498.84	474.14	532.64	NA	NA	NA	560.88	NA	522.94	508.5	530.64	577.76	111.76	NA	NA
136.12	261.96	312.74	NA	NA	NA	-3.55	NA	41.18	200.94	215.96	226.56	718.46	NA	NA
498.62	475.68	533.3	NA	NA	NA	561.45	NA	523.24	508.3	530.88	575.46	114.94	NA	NA
129.66	258.9	308.66	NA	NA	NA	-8.26666666666667	NA	34.3	195.4	209.66	223.76	718.26	NA	NA
498.28	477.28	533.44	NA	NA	NA	562	NA	523.4	507.92	531.1	572.8	118.8	NA	NA
123.54	255.72	304.8	NA	NA	NA	-13.1	NA	27.32	189.74	203.66	221.1	717.66	NA	NA
497.74	478.56	532.96	NA	NA	NA	562	NA	523.22	507.46	531.1	569.94	122.84	NA	NA
119.44	253.34	302.2	NA	NA	NA	-13.1	NA	22.56	185.78	200.16	219.04	717.34	NA	NA
497.22	479.42	532.34	NA	NA	NA	562	NA	522.98	507.12	530.9	568.34	126.06	NA	NA
114.58	250.46	299.1	NA	NA	NA	NA	NA	17.16	180.98	196.08	216.62	716.94	NA	NA
496.58	480.38	531.62	NA	NA	NA	NA	NA	522.58	506.78	530.58	566.36	129.88	NA	NA
108.4	247.28	295.2	NA	NA	NA	NA	NA	11.02	175.4	191.82	213.34	718.32	NA	NA
496.96	481.44	531.48	NA	NA	NA	NA	NA	522.06	506.22	530.08	562.98	134.02	NA	NA
101.6	243.8	291.3	NA	NA	NA	NA	NA	8.625	169.78	187.92	209.98	719.9	NA	NA
497.36	482.16	531.64	NA	NA	NA	NA	NA	521.775	505.84	529.12	559.66	137.62	NA	NA
96.4	241.28	288.48	NA	NA	NA	NA	NA	7.33333333333333	165.8	185.28	207.38	721.68	NA	NA
498.06	482.6	532.12	NA	NA	NA	NA	NA	521.6	505.56	528.34	557.06	139.92	NA	NA
90.28	238.12	285.16	NA	NA	NA	NA	NA	4.75	161.08	182.1	204.34	723.52	NA	NA
498.38	483.06	532.62	NA	NA	NA	NA	NA	521.25	505.28	527.26	554.24	142.6	NA	NA
83.64	234.36	281.34	NA	NA	NA	NA	NA	0.2	155.76	178.42	200.8	725.6	NA	NA
498.44	483.5	533.38	NA	NA	NA	NA	NA	521	505.02	525.6	551.34	145.32	NA	NA
78.16	230.36	277.84	NA	NA	NA	NA	NA	NA	150.5	174.54	197.6	726.16	NA	NA
496.92	483.8	534.02	NA	NA	NA	NA	NA	NA	504.98	523.52	549.78	147.66	NA	NA
74.94	227.6	275.38	NA	NA	NA	NA	NA	NA	146.82	171.74	195.34	726.64	NA	NA
495.58	484.08	534.64	NA	NA	NA	NA	NA	NA	504.94	521.94	548.76	149.22	NA	NA
71.14	224.3	272.3	NA	NA	NA	NA	NA	NA	142.06	168.66	192.64	727.6	NA	NA
493.52	484.54	535.66	NA	NA	NA	NA	NA	NA	505.9	518.6	547.52	151.4	NA	NA
67.4	220.92	268.54	NA	NA	NA	NA	NA	NA	136.44	164.64	189.2	728.9	NA	NA
491.1	485.16	537.36	NA	NA	NA	NA	NA	NA	506.86	515.42	546.4	153.6	NA	NA
64.12	217.98	264.66	NA	NA	NA	NA	NA	NA	130.78	160.32	185.42	730.48	NA	NA
488.3	485.98	539.42	NA	NA	NA	NA	NA	NA	507.96	513.1	545.9	155.54	NA	NA
61.86	216.06	261.74	NA	NA	NA	NA	NA	NA	126.62	157.18	182.6	731.8	NA	NA
486.08	486.62	541.04	NA	NA	NA	NA	NA	NA	509.12	511.36	545.74	156.94	NA	NA
59.16	213.82	258.28	NA	NA	NA	NA	NA	NA	121.54	153.3	179.16	733.3	NA	NA
483.46	487.4	542.84	NA	NA	NA	NA	NA	NA	510.38	509.82	545.68	158.5	NA	NA
56.78	211.44	254.4	NA	NA	NA	NA	NA	NA	115.92	148.2	174.72	734.58	NA	NA
480.5	488.4	544.46	NA	NA	NA	NA	NA	NA	510.68	510.38	546.04	159.7	NA	NA
56.2	208.86	250.94	NA	NA	NA	NA	NA	NA	110.02	143.16	170.22	736.4	NA	NA
480.32	489.9	545.58	NA	NA	NA	NA	NA	NA	510.92	511.28	546.58	160.68	NA	NA
56.44	206.94	248.6	NA	NA	NA	NA	NA	NA	105.6	139.5	166.92	737.78	NA	NA
480.9	491.12	546.18	NA	NA	NA	NA	NA	NA	511	512.02	546.96	161.28	NA	NA
56.275	204.62	245.76	NA	NA	NA	NA	NA	NA	100.44	135.06	162.98	739.16	NA	NA
480.725	492.6	546.8	NA	NA	NA	NA	NA	NA	510.86	512.62	547.28	161.94	NA	NA
56.7333333333333	201.78	242.5	NA	NA	NA	NA	NA	NA	94.36	129.86	158.44	740.26	NA	NA
481.1	494.56	547.08	NA	NA	NA	NA	NA	NA	510.02	512.54	547.3	162.56	NA	NA
58.3	198.6	239.32	NA	NA	NA	NA	NA	NA	87.88	124.64	154.28	740.86	NA	NA
484.5	496.74	546.74	NA	NA	NA	NA	NA	NA	508.66	511.4	546.84	162.98	NA	NA
58.3	196.34	236.9	NA	NA	NA	NA	NA	NA	83.28	120.84	151.36	740.52	NA	NA
484.5	498.24	546.2	NA	NA	NA	NA	NA	NA	507.36	510.06	546.3	163.22	NA	NA
NA	193.6	233.96	NA	NA	NA	NA	NA	NA	77.78	116.2	147.92	740.02	NA	NA
NA	499.98	545.46	NA	NA	NA	NA	NA	NA	505.9	508.32	545.6	163.46	NA	NA
NA	190.3	230.64	NA	NA	NA	NA	NA	NA	71.14	111.74	144.04	738.78	NA	NA
NA	501.52	544.22	NA	NA	NA	NA	NA	NA	506.02	505.44	544.68	163.38	NA	NA
NA	186.62	227.36	NA	NA	NA	NA	NA	NA	64.38	107.08	140.22	737.32	NA	NA
NA	502.58	542.92	NA	NA	NA	NA	NA	NA	506.64	502.76	543.68	163.2	NA	NA
NA	183.96	225.04	NA	NA	NA	NA	NA	NA	59.64	103.94	137.46	736.1	NA	NA
NA	503.02	542.02	NA	NA	NA	NA	NA	NA	507.74	500.8	542.96	162.96	NA	NA
NA	180.7	222.24	NA	NA	NA	NA	NA	NA	54.02	100.06	134.06	734.72	NA	NA
NA	503.44	541.02	NA	NA	NA	NA	NA	NA	508.58	498.78	542.08	162.74	NA	NA
NA	176.72	219	NA	NA	NA	NA	NA	NA	47	95.28	129.72	733.2	NA	NA
NA	503.46	540.1	NA	NA	NA	NA	NA	NA	509.74	497.34	541.08	162.56	NA	NA
NA	172.46	215.6	NA	NA	NA	NA	NA	NA	39.3	89.2	124.72	732.1	NA	NA
NA	503.14	539.64	NA	NA	NA	NA	NA	NA	509.22	497.22	540.1	162.7	NA	NA
NA	169.42	213.12	NA	NA	NA	NA	NA	NA	33.56	84.82	120.88	731.32	NA	NA
NA	502.68	539.4	NA	NA	NA	NA	NA	NA	508.8	497.38	539.4	162.82	NA	NA
NA	165.78	209.94	NA	NA	NA	NA	NA	NA	26.22	79.46	116.36	730.66	NA	NA
NA	501.94	539.38	NA	NA	NA	NA	NA	NA	508.24	497.96	538.64	162.78	NA	NA
NA	161.2	206.08	NA	NA	NA	NA	NA	NA	21.6	72.92	110.82	729.84	NA	NA
NA	500.94	539.66	NA	NA	NA	NA	NA	NA	508.125	498.74	538.12	162.76	NA	NA
NA	156.38	201.74	NA	NA	NA	NA	NA	NA	17.7333333333333	66.3	105.18	729	NA	NA
NA	500	540.3	NA	NA	NA	NA	NA	NA	507.666666666667	499.14	538	162.76	NA	NA
NA	152.8	198.44	NA	NA	NA	NA	NA	NA	16.4	61.58	101.28	728.48	NA	NA
NA	499.34	540.96	NA	NA	NA	NA	NA	NA	507.55	499.5	538.14	162.7	NA	NA
NA	148.52	194.36	NA	NA	NA	NA	NA	NA	12.4	56.06	96.64	727.8	NA	NA
NA	498.7	541.72	NA	NA	NA	NA	NA	NA	507.2	499.64	538.36	162.68	NA	NA
NA	143.52	189.54	NA	NA	NA	NA	NA	NA	NA	50.06	91.28	726.78	NA	NA
NA	498.44	542.32	NA	NA	NA	NA	NA	NA	NA	498.82	538.82	162.88	NA	NA
NA	138.28	184.34	NA	NA	NA	NA	NA	NA	NA	44.7	85.74	724	NA	NA
NA	499.08	542.64	NA	NA	NA	NA	NA	NA	NA	497.3	539.76	164.68	NA	NA
NA	134.48	180.58	NA	NA	NA	NA	NA	NA	NA	41.16	81.76	721.54	NA	NA
NA	499.82	542.72	NA	NA	NA	NA	NA	NA	NA	495.98	540.58	166.42	NA	NA
NA	129.96	176.2	NA	NA	NA	NA	NA	NA	NA	38.625	76.8	718.96	NA	NA
NA	500.74	542.72	NA	NA	NA	NA	NA	NA	NA	495.075	541.54	168.28	NA	NA
NA	124.48	171.42	NA	NA	NA	NA	NA	NA	NA	35.7333333333333	70.34	716.36	NA	NA
NA	502.04	542.48	NA	NA	NA	NA	NA	NA	NA	493.933333333333	542.74	170.46	NA	NA
NA	118.14	167.02	NA	NA	NA	NA	NA	NA	NA	33.6	63.22	713.86	NA	NA
NA	503.62	541.94	NA	NA	NA	NA	NA	NA	NA	493	543.86	173.08	NA	NA
NA	113.58	164.16	NA	NA	NA	NA	NA	NA	NA	33.6	57.94	713.44	NA	NA
NA	504.58	541.48	NA	NA	NA	NA	NA	NA	NA	493	544.42	174.06	NA	NA
NA	108	160.8	NA	NA	NA	NA	NA	NA	NA	NA	51.64	712.98	NA	NA
NA	505.6	540.82	NA	NA	NA	NA	NA	NA	NA	NA	544.94	175.36	NA	NA
NA	101.42	156.88	NA	NA	NA	NA	NA	NA	NA	NA	44.64	712.56	NA	NA
NA	506.02	539.34	NA	NA	NA	NA	NA	NA	NA	NA	546.28	177.7	NA	NA
NA	94.8	153	NA	NA	NA	NA	NA	NA	NA	NA	38.36	712.34	NA	NA
NA	505.64	537.66	NA	NA	NA	NA	NA	NA	NA	NA	547.02	180.56	NA	NA
NA	90.36	150.18	NA	NA	NA	NA	NA	NA	NA	NA	34.14	712.24	NA	NA
NA	504.88	536.22	NA	NA	NA	NA	NA	NA	NA	NA	547.66	182.92	NA	NA
NA	85.2	146.76	NA	NA	NA	NA	NA	NA	NA	NA	29.16	712.16	NA	NA
NA	503.84	534.66	NA	NA	NA	NA	NA	NA	NA	NA	548.08	185.72	NA	NA
NA	79.72	142.66	NA	NA	NA	NA	NA	NA	NA	NA	23.34	712.14	NA	NA
NA	502.04	533.06	NA	NA	NA	NA	NA	NA	NA	NA	547.88	189.12	NA	NA
NA	74.66	138.64	NA	NA	NA	NA	NA	NA	NA	NA	16.98	712.08	NA	NA
NA	499.78	532.22	NA	NA	NA	NA	NA	NA	NA	NA	545.88	192.3	NA	NA
NA	71.3	135.76	NA	NA	NA	NA	NA	NA	NA	NA	12.14	712	NA	NA
NA	497.92	531.72	NA	NA	NA	NA	NA	NA	NA	NA	544.16	194.6	NA	NA
NA	67.36	132.26	NA	NA	NA	NA	NA	NA	NA	NA	6.04	711.9	NA	NA
NA	495.44	531.4	NA	NA	NA	NA	NA	NA	NA	NA	541.9	197.44	NA	NA
NA	64.9	128	NA	NA	NA	NA	NA	NA	NA	NA	2.2	711.42	NA	NA
NA	493.925	531.14	NA	NA	NA	NA	NA	NA	NA	NA	540.475	200.64	NA	NA
NA	63.0333333333333	123.26	NA	NA	NA	NA	NA	NA	NA	NA	-1.1	710.38	NA	NA
NA	492.566666666667	531.02	NA	NA	NA	NA	NA	NA	NA	NA	539.2	203.7	NA	NA
NA	62.55	119.62	NA	NA	NA	NA	NA	NA	NA	NA	-2.15	709.46	NA	NA
NA	492.05	531.04	NA	NA	NA	NA	NA	NA	NA	NA	538.75	205.82	NA	NA
NA	61.1	114.84	NA	NA	NA	NA	NA	NA	NA	NA	-5.3	708.22	NA	NA
NA	490.5	531.06	NA	NA	NA	NA	NA	NA	NA	NA	537.4	208.3	NA	NA
NA	NA	108.2	NA	NA	NA	NA	NA	NA	NA	NA	NA	706.2	NA	NA
NA	NA	531.34	NA	NA	NA	NA	NA	NA	NA	NA	NA	210.9	NA	NA
NA	NA	97.84	NA	NA	NA	NA	NA	NA	NA	NA	NA	703.56	NA	NA
NA	NA	532.74	NA	NA	NA	NA	NA	NA	NA	NA	NA	213.06	NA	NA
NA	NA	89.14	NA	NA	NA	NA	NA	NA	NA	NA	NA	701.46	NA	NA
NA	NA	534.24	NA	NA	NA	NA	NA	NA	NA	NA	NA	214.44	NA	NA
NA	NA	79.52	NA	NA	NA	NA	NA	NA	NA	NA	NA	698.9	NA	NA
NA	NA	535.48	NA	NA	NA	NA	NA	NA	NA	NA	NA	216.04	NA	NA
NA	NA	69.72	NA	NA	NA	NA	NA	NA	NA	NA	NA	695.78	NA	NA
NA	NA	536.3	NA	NA	NA	NA	NA	NA	NA	NA	NA	217.76	NA	NA
NA	NA	61.26	NA	NA	NA	NA	NA	NA	NA	NA	NA	692.8	NA	NA
NA	NA	536.06	NA	NA	NA	NA	NA	NA	NA	NA	NA	219.32	NA	NA
NA	NA	57.88	NA	NA	NA	NA	NA	NA	NA	NA	NA	690.8	NA	NA
NA	NA	534.76	NA	NA	NA	NA	NA	NA	NA	NA	NA	220.52	NA	NA
NA	NA	53.96	NA	NA	NA	NA	NA	NA	NA	NA	NA	688.58	NA	NA
NA	NA	532.98	NA	NA	NA	NA	NA	NA	NA	NA	NA	222.02	NA	NA
NA	NA	50	NA	NA	NA	NA	NA	NA	NA	NA	NA	686.04	NA	NA
NA	NA	529.88	NA	NA	NA	NA	NA	NA	NA	NA	NA	224.18	NA	NA
NA	NA	48.35	NA	NA	NA	NA	NA	NA	NA	NA	NA	684.32	NA	NA
NA	NA	528.625	NA	NA	NA	NA	NA	NA	NA	NA	NA	226.68	NA	NA
NA	NA	47.5	NA	NA	NA	NA	NA	NA	NA	NA	NA	683.26	NA	NA
NA	NA	527.566666666667	NA	NA	NA	NA	NA	NA	NA	NA	NA	228.68	NA	NA
NA	NA	45.8	NA	NA	NA	NA	NA	NA	NA	NA	NA	682.26	NA	NA
NA	NA	525.45	NA	NA	NA	NA	NA	NA	NA	NA	NA	231.16	NA	NA
NA	NA	43.4	NA	NA	NA	NA	NA	NA	NA	NA	NA	681.76	NA	NA
NA	NA	521.5	NA	NA	NA	NA	NA	NA	NA	NA	NA	234.42	NA	NA
NA	NA	NA	NA	NA	NA	NA	NA	NA	NA	NA	NA	682.5	NA	NA
NA	NA	NA	NA	NA	NA	NA	NA	NA	NA	NA	NA	237.92	NA	NA
NA	NA	NA	NA	NA	NA	NA	NA	NA	NA	NA	NA	683.3	NA	NA
NA	NA	NA	NA	NA	NA	NA	NA	NA	NA	NA	NA	240.6	NA	NA
NA	NA	NA	NA	NA	NA	NA	NA	NA	NA	NA	NA	684.14	NA	NA
NA	NA	NA	NA	NA	NA	NA	NA	NA	NA	NA	NA	243.92	NA	NA
NA	NA	NA	NA	NA	NA	NA	NA	NA	NA	NA	NA	685.5	NA	NA
NA	NA	NA	NA	NA	NA	NA	NA	NA	NA	NA	NA	247.94	NA	NA
NA	NA	NA	NA	NA	NA	NA	NA	NA	NA	NA	NA	687.08	NA	NA
NA	NA	NA	NA	NA	NA	NA	NA	NA	NA	NA	NA	252.02	NA	NA
NA	NA	NA	NA	NA	NA	NA	NA	NA	NA	NA	NA	688.2	NA	NA
NA	NA	NA	NA	NA	NA	NA	NA	NA	NA	NA	NA	254.98	NA	NA
NA	NA	NA	NA	NA	NA	NA	NA	NA	NA	NA	NA	689.52	NA	NA
NA	NA	NA	NA	NA	NA	NA	NA	NA	NA	NA	NA	258.48	NA	NA
NA	NA	NA	NA	NA	NA	NA	NA	NA	NA	NA	NA	691.16	NA	NA
NA	NA	NA	NA	NA	NA	NA	NA	NA	NA	NA	NA	262.48	NA	NA
NA	NA	NA	NA	NA	NA	NA	NA	NA	NA	NA	NA	693.5	NA	NA
NA	NA	NA	NA	NA	NA	NA	NA	NA	NA	NA	NA	267.1	NA	NA
NA	NA	NA	NA	NA	NA	NA	NA	NA	NA	NA	NA	695.34	NA	NA
NA	NA	NA	NA	NA	NA	NA	NA	NA	NA	NA	NA	270.58	NA	NA
NA	NA	NA	NA	NA	NA	NA	NA	NA	NA	NA	NA	697.26	NA	NA
NA	NA	NA	NA	NA	NA	NA	NA	NA	NA	NA	NA	274.78	NA	NA
NA	NA	NA	NA	NA	NA	NA	NA	NA	NA	NA	NA	698.9	NA	NA
NA	NA	NA	NA	NA	NA	NA	NA	NA	NA	NA	NA	280.02	NA	NA
NA	NA	NA	NA	NA	NA	NA	NA	NA	NA	NA	NA	700.2	NA	NA
NA	NA	NA	NA	NA	NA	NA	NA	NA	NA	NA	NA	282.575	NA	NA
NA	NA	NA	NA	NA	NA	NA	NA	NA	NA	NA	NA	700.1	NA	NA
NA	NA	NA	NA	NA	NA	NA	NA	NA	NA	NA	NA	290.3	NA	NA
