# Supplementary material for: Disentangling the Impact of Social Groups on Response Times and Movement Dynamics in Evacuations
Source: PLoS One. 2015 Mar 18;10(3):e0121227. doi: 10.1371/journal.pone.0121227 (PMC4364745; doi:10.1371/journal.pone.0121227)
Supplement: S1 Dataset — Zip archive containing separate files for different experimental runs. Please refer to the file README.txt inside the Zip archive for further information on how the data is presented. (ZIP) [file pone.0121227.s001.zip › data/1_individual.txt]

1	2	3	4	5	6	7	8	9	10	11	12	experimenter	door1	door2
NA	NA	NA	NA	NA	NA	NA	NA	NA	NA	NA	NA	NA	NA	NA
NA	NA	NA	NA	NA	NA	NA	NA	NA	NA	NA	NA	NA	NA	NA
NA	NA	NA	NA	NA	NA	NA	NA	NA	NA	NA	NA	NA	NA	NA
NA	NA	NA	NA	NA	NA	NA	NA	NA	NA	NA	NA	NA	NA	NA
NA	NA	NA	NA	NA	NA	NA	NA	NA	NA	NA	NA	NA	NA	NA
NA	NA	NA	NA	NA	NA	NA	NA	NA	NA	NA	NA	NA	NA	NA
NA	NA	NA	NA	NA	NA	NA	NA	NA	NA	NA	NA	NA	NA	NA
NA	NA	NA	NA	NA	NA	NA	NA	NA	NA	NA	NA	NA	NA	NA
NA	NA	NA	NA	NA	NA	NA	NA	NA	NA	NA	NA	NA	NA	NA
NA	NA	NA	NA	NA	NA	NA	NA	NA	NA	NA	NA	NA	NA	NA
NA	NA	NA	NA	NA	NA	NA	NA	NA	NA	NA	NA	NA	NA	NA
NA	NA	NA	NA	NA	NA	NA	NA	NA	NA	NA	NA	NA	NA	NA
NA	NA	NA	NA	NA	NA	NA	NA	NA	NA	NA	NA	NA	NA	NA
NA	NA	NA	NA	NA	NA	NA	NA	NA	NA	NA	NA	NA	NA	NA
NA	NA	NA	NA	NA	NA	NA	NA	NA	NA	NA	NA	NA	NA	NA
NA	NA	NA	NA	NA	NA	NA	NA	NA	NA	NA	NA	NA	NA	NA
NA	NA	NA	NA	NA	NA	NA	NA	NA	NA	NA	NA	NA	NA	NA
NA	NA	NA	NA	NA	NA	NA	NA	NA	NA	NA	NA	NA	NA	NA
NA	NA	NA	NA	NA	NA	NA	NA	NA	NA	NA	NA	NA	NA	NA
NA	NA	NA	NA	NA	NA	NA	NA	NA	NA	NA	NA	NA	NA	NA
NA	NA	NA	NA	NA	NA	NA	NA	NA	NA	NA	NA	NA	NA	NA
NA	NA	NA	NA	NA	NA	NA	NA	NA	NA	NA	NA	NA	NA	NA
NA	NA	NA	NA	NA	NA	NA	NA	NA	NA	NA	NA	NA	NA	NA
NA	NA	NA	NA	NA	NA	NA	NA	NA	NA	NA	NA	NA	NA	NA
NA	NA	NA	NA	NA	NA	NA	NA	NA	NA	NA	NA	NA	NA	NA
NA	NA	NA	NA	NA	NA	NA	NA	NA	NA	NA	NA	NA	NA	NA
NA	NA	NA	NA	NA	NA	NA	NA	NA	NA	NA	NA	NA	NA	NA
NA	NA	NA	NA	NA	NA	NA	NA	NA	NA	NA	NA	NA	NA	NA
NA	NA	NA	NA	NA	NA	NA	NA	NA	NA	NA	NA	NA	NA	NA
NA	NA	NA	NA	NA	NA	NA	NA	NA	NA	NA	NA	NA	NA	NA
NA	NA	NA	NA	NA	NA	NA	NA	NA	NA	NA	NA	NA	NA	NA
NA	NA	NA	NA	NA	NA	NA	NA	NA	NA	NA	NA	NA	NA	NA
NA	NA	NA	NA	NA	NA	NA	NA	NA	NA	NA	NA	NA	NA	NA
NA	NA	NA	NA	NA	NA	NA	NA	NA	NA	NA	NA	NA	NA	NA
NA	NA	NA	NA	NA	NA	NA	NA	NA	NA	NA	NA	NA	NA	NA
NA	NA	NA	NA	NA	NA	NA	NA	NA	NA	NA	NA	NA	NA	NA
NA	NA	NA	NA	NA	NA	NA	NA	NA	NA	NA	NA	NA	NA	NA
NA	NA	NA	NA	NA	NA	NA	NA	NA	NA	NA	NA	NA	NA	NA
NA	NA	NA	NA	NA	NA	NA	NA	NA	NA	NA	NA	NA	NA	NA
NA	NA	NA	NA	NA	NA	NA	NA	NA	NA	NA	NA	NA	NA	NA
NA	NA	NA	NA	NA	NA	NA	NA	NA	NA	NA	NA	NA	NA	NA
NA	NA	NA	NA	NA	NA	NA	NA	NA	NA	NA	NA	NA	NA	NA
NA	NA	NA	NA	NA	NA	NA	NA	NA	NA	NA	NA	NA	NA	NA
NA	NA	NA	NA	NA	NA	NA	NA	NA	NA	NA	NA	NA	NA	NA
NA	NA	NA	NA	NA	NA	NA	NA	NA	NA	NA	NA	NA	NA	NA
NA	NA	NA	NA	NA	NA	NA	NA	NA	NA	NA	NA	NA	NA	NA
NA	NA	NA	NA	NA	NA	NA	NA	NA	NA	NA	NA	NA	NA	NA
NA	NA	NA	NA	NA	NA	NA	NA	NA	NA	NA	NA	NA	NA	NA
NA	NA	NA	NA	NA	NA	NA	NA	NA	NA	NA	NA	NA	NA	NA
NA	NA	NA	NA	NA	NA	NA	NA	NA	NA	NA	NA	NA	NA	NA
NA	NA	NA	NA	NA	NA	NA	NA	NA	NA	NA	NA	NA	NA	NA
NA	NA	NA	NA	NA	NA	NA	NA	NA	NA	NA	NA	NA	NA	NA
NA	NA	NA	NA	NA	NA	NA	NA	NA	NA	NA	NA	NA	NA	NA
NA	NA	NA	NA	NA	NA	NA	NA	NA	NA	NA	NA	NA	NA	NA
NA	NA	NA	NA	NA	NA	NA	NA	NA	NA	NA	NA	NA	NA	NA
NA	NA	NA	NA	NA	NA	NA	NA	NA	NA	NA	NA	NA	NA	NA
NA	NA	NA	NA	NA	NA	NA	NA	NA	NA	NA	NA	NA	NA	NA
NA	NA	NA	NA	NA	NA	NA	NA	NA	NA	NA	NA	NA	NA	NA
NA	NA	NA	NA	NA	NA	NA	NA	NA	NA	NA	NA	NA	NA	NA
NA	NA	NA	NA	NA	NA	NA	NA	NA	NA	NA	NA	NA	NA	NA
NA	NA	NA	NA	NA	NA	NA	NA	NA	NA	NA	NA	NA	NA	NA
NA	NA	NA	NA	NA	NA	NA	NA	NA	NA	NA	NA	NA	NA	NA
NA	NA	NA	NA	NA	NA	NA	NA	NA	NA	NA	NA	NA	NA	NA
NA	NA	NA	NA	NA	NA	NA	NA	NA	NA	NA	NA	NA	NA	NA
NA	NA	NA	NA	NA	NA	NA	NA	NA	NA	NA	NA	NA	NA	NA
NA	NA	NA	NA	NA	NA	NA	NA	NA	NA	NA	NA	NA	NA	NA
NA	NA	NA	NA	NA	NA	NA	NA	NA	NA	NA	NA	NA	NA	NA
NA	NA	NA	NA	NA	NA	NA	NA	NA	NA	NA	NA	NA	NA	NA
NA	NA	NA	NA	NA	NA	NA	NA	NA	NA	NA	NA	NA	NA	NA
NA	NA	NA	NA	NA	NA	NA	NA	NA	NA	NA	NA	NA	NA	NA
NA	NA	NA	NA	NA	NA	NA	NA	NA	NA	NA	NA	NA	NA	NA
NA	NA	NA	NA	NA	NA	NA	NA	NA	NA	NA	NA	NA	NA	NA
NA	NA	NA	NA	NA	NA	NA	NA	NA	NA	NA	NA	NA	NA	NA
NA	NA	NA	NA	NA	NA	NA	NA	NA	NA	NA	NA	NA	NA	NA
NA	NA	NA	NA	NA	NA	NA	NA	NA	NA	NA	NA	NA	NA	NA
NA	NA	NA	NA	NA	NA	NA	NA	NA	NA	NA	NA	NA	NA	NA
645.9	677.1	496.5	509.3	430.5	531.9	585.4	629.3	571.4	519.7	642	641	827.9	180.8	1143.8
714.1	631.3	463.4	747.7	275.7	657.2	849.7	260.3	178.3	265.4	539.4	414.1	460.8	521	514.9
645.9	677.1	496.5	509.3	430.5	531.95	585.4	629.35	571.45	519.65	641.85	640.75	827.25	180.8	1143.85
714.15	631.25	463.35	747.65	275.7	657.2	849.7	260.25	178.25	265.4	539.3	413.9	460.25	521	514.95
645.933333333333	677.133333333333	496.433333333333	509.333333333333	430.533333333333	532.066666666667	585.366666666667	629.366666666667	571.433333333333	519.566666666667	641.333333333333	640.4	826.3	180.8	1143.93333333333
714.2	631.233333333333	463.3	747.6	275.7	657.133333333333	849.666666666667	260.233333333333	178.266666666667	265.366666666667	539.1	413.533333333333	459.366666666667	521	514.966666666667
645.95	677.15	496.375	509.375	430.575	532.15	585.35	629.4	571.425	519.5	640.8	640.125	825.6	180.8	1144
714.225	631.225	463.25	747.575	275.7	657.075	849.625	260.225	178.25	265.325	538.95	413.25	458.625	521	514.975
645.98	677.16	496.32	509.42	430.6	532.22	585.34	629.42	571.42	519.46	640.22	639.88	825.04	180.8	1144.06
714.24	631.22	463.22	747.56	275.7	657.02	849.58	260.22	178.24	265.28	538.86	413	457.92	521	514.98
646.06	677.24	496.38	509.32	430.7	532.46	585.3	629.5	571.4	519.26	638.84	639.18	824.02	180.78	1144.3
714.32	631.2	463.1	747.48	275.72	656.8	849.46	260.18	178.22	265.1	538.56	412.74	456.78	521.22	515
646.16	677.32	496.48	509.24	430.82	532.7	585.28	629.58	571.34	519.08	636.88	638.36	823.12	180.76	1144.56
714.38	631.2	463	747.42	275.74	656.54	849.32	260.16	178.22	264.88	538.34	412.46	455.3	521.44	514.98
646.26	677.38	496.66	509.16	430.92	532.88	585.28	629.68	571.28	518.94	634.88	637.6	822.64	180.74	1144.8
714.42	631.18	462.92	747.38	275.76	656.32	849.2	260.14	178.18	264.66	538.22	412.34	453.92	521.66	514.96
646.36	677.46	496.88	509.08	431	533.06	585.3	629.76	571.22	518.82	632.76	636.82	822.36	180.7	1145.04
714.46	631.14	462.86	747.34	275.78	656.1	849.08	260.12	178.16	264.44	538.18	412.26	452.46	521.88	514.94
646.46	677.52	497.16	508.98	431.08	533.24	585.34	629.84	571.16	518.7	630.58	636.04	822.26	180.66	1145.28
714.5	631.08	462.8	747.32	275.8	655.88	848.98	260.1	178.12	264.24	538.18	412.24	450.88	522.1	514.92
646.58	677.54	496.98	509.18	431.14	533.42	585.54	629.72	571.32	518.7	628.24	635.5	822.22	180.6	1145.54
714.5	630.88	463.02	747.38	275.78	655.68	848.9	260.08	178.26	264.28	537.58	411.98	448.14	522.08	514.86
646.7	677.54	496.76	509.36	431.18	533.6	585.74	629.58	571.5	518.7	626.28	635.12	822.42	180.54	1145.76
714.5	630.66	463.24	747.44	275.76	655.5	848.86	260.06	178.38	264.36	536.94	411.76	445.44	522.06	514.82
646.8	677.54	496.5	509.54	431.22	533.8	585.96	629.42	571.72	518.74	624.4	634.82	822.76	180.48	1145.94
714.52	630.44	463.46	747.5	275.74	655.32	848.82	260.04	178.52	264.5	536.32	411.52	442.52	522.04	514.78
646.9	677.52	496.22	509.72	431.26	533.98	586.18	629.26	571.96	518.84	622.66	634.58	823.24	180.42	1146.1
714.54	630.22	463.68	747.58	275.72	655.14	848.8	260.02	178.64	264.7	535.68	411.26	439.32	522.02	514.74
647	677.5	495.9	509.92	431.3	534.16	586.44	629.1	572.22	518.98	620.96	634.4	823.94	180.36	1146.22
714.58	630	463.92	747.64	275.72	654.98	848.8	260.02	178.78	264.9	535.16	410.88	435.32	522	514.72
647.08	677.42	495.92	510.06	431.28	534.08	586.56	629.1	572.18	519.04	619.68	634.18	824.76	180.28	1146.14
714.66	629.86	464	747.7	275.74	654.92	848.62	260.06	178.66	264.96	535.44	410.8	431.98	522	514.78
647.14	677.36	495.94	510.2	431.24	533.98	586.68	629.1	572.16	519.1	618.56	634.02	825.56	180.2	1146.04
714.74	629.74	464.08	747.76	275.76	654.9	848.44	260.1	178.54	264.98	535.8	410.68	428.62	522	514.84
647.22	677.28	495.96	510.34	431.2	533.88	586.82	629.08	572.16	519.14	617.6	633.86	826.24	180.1	1145.94
714.8	629.66	464.14	747.84	275.78	654.88	848.26	260.14	178.42	264.92	536.2	410.52	425.32	522	514.9
647.32	677.18	496	510.48	431.16	533.78	587.02	629.06	572.2	519.16	616.8	633.72	826.64	180.02	1145.8
714.88	629.64	464.2	747.9	275.8	654.88	848.12	260.18	178.32	264.8	536.64	410.28	421.72	522	514.98
647.4	677.08	496.06	510.6	431.12	533.66	587.2	629.04	572.24	519.14	616.3	633.58	826.64	179.94	1145.68
714.94	629.64	464.24	747.98	275.78	654.9	847.98	260.18	178.22	264.68	536.94	410.1	418.86	522	515.04
647.5	677.16	496.2	510.48	431.06	533.68	587.38	629	572.32	518.96	616.16	633.6	825.02	180.22	1145.5
715	629.48	464.24	747.82	275.74	654.98	848.16	260.14	178.2	264.5	537.28	409.64	414.88	522	515.1
647.62	677.22	496.36	510.36	431.02	533.7	587.56	628.96	572.4	518.76	616.16	633.6	823.06	180.48	1145.32
715.08	629.28	464.24	747.66	275.68	655.04	848.32	260.1	178.22	264.34	537.56	409.24	411.02	522	515.16
647.74	677.28	496.52	510.22	430.98	533.68	587.72	628.94	572.46	518.52	616.4	633.56	820.42	180.76	1145.14
715.16	629	464.28	747.5	275.6	655.12	848.48	260.06	178.26	264.24	537.78	408.82	406.72	522	515.24
647.84	677.38	496.66	510.06	430.96	533.66	587.8	628.92	572.46	518.24	616.82	633.52	817.48	181.02	1145
715.24	628.7	464.34	747.34	275.52	655.2	848.6	260	178.32	264.16	537.92	408.5	402.78	522	515.3
647.96	677.5	496.78	509.9	430.94	533.62	587.84	628.9	572.44	517.96	617.36	633.48	814.26	181.28	1144.86
715.32	628.44	464.4	747.16	275.44	655.26	848.7	259.96	178.4	264.12	538.02	408.22	398.7	522	515.36
648.1	677.54	496.82	509.9	431.02	533.54	587.92	628.92	572.5	518.1	618.04	633.42	811.96	181.2	1144.76
715.4	628.4	464.46	747.2	275.32	655.3	848.96	259.9	178.6	264	538.16	407.9	395.7	522	515.4
648.24	677.62	496.86	509.88	431.08	533.44	587.98	628.94	572.52	518.26	619.04	633.36	809.14	181.12	1144.66
715.48	628.36	464.54	747.24	275.2	655.34	849.22	259.82	178.82	263.94	538.22	407.6	391.76	522	515.42
648.36	677.76	496.92	509.86	431.14	533.36	588.02	628.96	572.52	518.44	620.06	633.36	806.68	181.04	1144.58
715.56	628.3	464.6	747.26	275.1	655.36	849.5	259.74	179.04	263.88	538.24	407.42	388.06	522.02	515.42
648.48	677.94	497	509.82	431.18	533.26	588.08	628.98	572.52	518.64	621.12	633.36	804.36	180.96	1144.48
715.64	628.14	464.66	747.28	275	655.38	849.8	259.66	179.24	263.84	538.24	407.32	384.2	522.04	515.42
648.58	678.16	497.1	509.78	431.22	533.16	588.16	629	572.52	518.84	622.22	633.38	802.18	180.88	1144.38
715.72	627.88	464.74	747.3	274.92	655.4	850.12	259.58	179.42	263.78	538.2	407.28	380.24	522.06	515.4
648.66	678.32	497.26	509.86	431.18	533.2	588.24	629.02	572.44	518.76	623.86	633.34	798.72	180.8	1144.28
715.82	627.66	464.68	747.28	274.88	655.44	850.04	259.52	179.28	264	538.1	407.4	374.62	522.1	515.3
648.72	678.52	497.42	509.96	431.16	533.24	588.34	629.04	572.38	518.7	625.3	633.4	795.8	180.72	1144.18
715.9	627.5	464.6	747.24	274.86	655.48	849.96	259.5	179.1	264.2	537.96	407.58	369.64	522.14	515.22
648.76	678.74	497.56	510.06	431.14	533.28	588.44	629.06	572.32	518.66	626.72	633.56	792.9	180.64	1144.08
715.98	627.46	464.54	747.2	274.84	655.54	849.88	259.48	178.92	264.4	537.76	407.8	364.58	522.16	515.14
648.78	678.96	497.7	510.16	431.1	533.34	588.52	629.1	572.26	518.62	628.12	633.84	790.08	180.6	1143.98
716.04	627.54	464.46	747.16	274.84	655.6	849.8	259.48	178.74	264.58	537.46	408	359.48	522.2	515.06
648.76	679.22	497.8	510.26	431.04	533.44	588.54	629.14	572.18	518.64	629.58	634.34	787	180.56	1143.86
716.08	627.74	464.36	747.12	274.86	655.66	849.74	259.5	178.56	264.78	537	408.24	353.52	522.24	515
648.84	679.58	497.8	510.16	430.92	533.48	588.42	629.14	572.12	518.72	630.88	634.88	785.62	180.6	1143.72
716	627.9	464.38	747.06	274.94	655.68	849.92	259.34	178.6	264.96	536.48	408.3	349.04	522.28	515
648.9	679.9	497.76	510.06	430.8	533.56	588.26	629.14	572.06	518.8	632.16	635.46	784.22	180.68	1143.54
715.92	628.06	464.4	747.02	275.04	655.68	850.12	259.16	178.64	265.14	536.04	408.34	344.48	522.34	514.98
648.96	680.18	497.72	509.96	430.68	533.66	588.06	629.14	572	518.9	633.4	636.02	782.84	180.76	1143.28
715.82	628.22	464.4	746.98	275.14	655.66	850.3	259	178.68	265.32	535.68	408.34	339.92	522.4	514.96
649	680.42	497.66	509.88	430.58	533.78	587.74	629.1	571.92	519.02	634.78	636.56	781.08	180.86	1142.7
715.7	628.44	464.4	746.92	275.24	655.62	850.48	258.84	178.76	265.54	535.44	408.32	334.62	522.44	514.86
649.06	680.6	497.62	509.8	430.5	533.9	587.42	629.06	571.84	519.12	636.04	636.88	779.52	180.98	1141.94
715.6	628.66	464.42	746.86	275.34	655.58	850.62	258.68	178.86	265.76	535.42	408.24	330.14	522.48	514.72
649.24	680.72	497.6	509.78	430.5	533.86	587.36	629.02	571.74	519.18	638	637.18	778.48	181.18	1141.3
715.44	628.82	464.48	747.06	275.48	655.52	850.7	258.74	179.04	265.78	534.38	408.38	324.66	522.5	514.34
649.42	680.82	497.6	509.78	430.48	533.8	587.3	628.98	571.64	519.24	639.9	637.34	777.24	181.38	1140.58
715.26	629.02	464.54	747.24	275.6	655.48	850.76	258.8	179.24	265.82	533.48	408.5	319.34	522.5	513.94
649.58	680.84	497.62	509.78	430.46	533.72	587.22	628.92	571.54	519.3	641.72	637.4	775.22	181.62	1139.72
715.04	629.22	464.66	747.42	275.76	655.44	850.84	258.84	179.42	265.9	533.12	408.62	313.54	522.48	513.48
649.76	680.78	497.66	509.8	430.44	533.62	587.26	628.88	571.46	519.32	643.2	637.36	773.26	181.84	1139.12
714.8	629.3	464.8	747.62	275.9	655.42	850.9	258.88	179.56	265.98	533.12	408.74	308.52	522.46	513.08
649.92	680.6	497.72	509.82	430.42	533.5	587.32	628.86	571.4	519.32	644.5	637.3	771.2	182.04	1138.68
714.52	629.3	464.94	747.82	276.04	655.4	850.98	258.92	179.68	266.04	533.46	408.9	303.42	522.44	512.72
649.94	680.16	497.7	509.94	430.4	533.5	587.14	628.92	571.42	519.26	644.38	636.96	769.32	182.22	1138
714.26	629.36	464.98	747.76	276.18	655.2	851.06	258.86	179.72	266.4	535.04	409.52	298.96	522.38	512.58
649.82	679.52	497.76	510.06	430.42	533.5	586.98	628.98	571.44	519.18	643.98	636.62	767.5	182.4	1137.44
713.96	629.34	465.08	747.7	276.34	655	851.16	258.8	179.78	266.74	537.16	410.28	293.4	522.32	512.48
649.64	678.88	497.86	510.18	430.46	533.5	586.88	629.06	571.46	519.06	643.42	636.3	766.64	182.56	1137.1
713.7	629.3	465.16	747.64	276.48	654.78	851.24	258.74	179.86	267.02	539.06	411.08	288.14	522.28	512.44
649.38	678.22	498.02	510.3	430.5	533.5	586.78	629.14	571.48	518.94	642.8	635.98	766.3	182.7	1136.84
713.48	629.34	465.24	747.58	276.62	654.56	851.32	258.66	179.98	267.28	540.9	411.92	282.62	522.24	512.44
649.02	677.6	498.2	510.44	430.56	533.52	586.72	629.2	571.5	518.8	642.16	635.68	766.46	182.82	1136.62
713.32	629.44	465.34	747.5	276.74	654.34	851.4	258.56	180.12	267.54	542.64	412.76	276.92	522.2	512.46
647.46	676.94	498.48	510.62	430.52	533.56	586.56	629.22	571.44	518.88	641.72	635.62	765.96	182.88	1136.6
713.62	629.52	465.54	747.44	276.78	654.5	851.26	258.52	180.26	267.7	544.56	413.08	270.44	522.2	512.6
645.92	676.42	498.74	510.78	430.48	533.6	586.36	629.24	571.38	518.98	641.46	635.58	765.76	182.92	1136.6
713.98	629.64	465.68	747.4	276.8	654.66	851.1	258.48	180.38	267.82	545.98	413.3	264.88	522.2	512.76
644.36	675.88	499	510.96	430.44	533.64	586.1	629.26	571.32	519.1	641.32	635.54	765.5	182.94	1136.62
714.38	629.74	465.78	747.36	276.78	654.82	850.96	258.44	180.52	267.92	547.24	413.48	259.5	522.2	512.94
642.78	675.34	499.24	511.12	430.42	533.68	585.76	629.28	571.24	519.24	641.28	635.52	765.04	182.96	1136.66
714.8	629.82	465.86	747.34	276.74	654.98	850.86	258.4	180.64	267.98	548.3	413.64	254.4	522.2	513.1
641.12	674.7	499.56	511.3	430.42	533.7	585.26	629.32	571.14	519.42	641.38	635.44	763.92	183	1136.74
715.3	629.92	465.86	747.34	276.68	655.14	850.8	258.38	180.76	267.94	549.26	413.8	249.34	522.2	513.26
640.5	674.2	500.06	511.46	430.62	533.68	584.92	629.34	571	520.06	640.46	635.5	763.7	183.04	1136.94
715.46	630.2	465.98	747.38	276.54	655.08	851.08	258.38	180.72	267.58	551.14	413.72	244.88	522.22	513.42
639.92	673.72	500.54	511.64	430.8	533.66	584.58	629.36	570.84	520.7	639.6	635.48	763.28	183.08	1137.14
715.66	630.5	466.1	747.42	276.38	655.02	851.38	258.38	180.66	267.2	552.86	413.62	241.1	522.24	513.56
639.38	673.28	501	511.8	430.96	533.64	584.24	629.42	570.64	521.32	638.8	635.4	762.76	183.12	1137.34
715.88	630.8	466.24	747.46	276.22	654.98	851.68	258.36	180.54	266.82	554.38	413.5	237.96	522.26	513.66
638.78	672.9	501.4	512	431.1	533.62	583.88	629.5	570.4	521.9	638.12	635.12	761.98	183.16	1137.52
716.16	631.1	466.36	747.48	276.04	654.92	851.98	258.36	180.4	266.42	555.7	413.4	234.96	522.28	513.76
638.32	672.68	501.64	512.16	431.18	533.6	583.62	629.6	570.16	522.44	637.44	634.82	761.56	183.22	1137.64
716.36	631.36	466.52	747.52	275.84	654.86	852.22	258.32	180.24	266.08	556.8	413.3	232.48	522.3	513.82
637.86	672.74	501.58	512.34	431.14	533.64	583.32	630.82	570.02	522.24	637.62	634.54	761.34	182.92	1137.64
716.56	631.36	466.48	747.58	275.8	654.82	852.42	258.2	180.24	265.92	556.58	413.22	229.38	522.32	513.74
637.44	672.86	501.42	512.5	431.1	533.7	583.04	632	569.86	522.02	637.8	634.24	761.28	182.62	1137.62
716.76	631.34	466.42	747.66	275.76	654.78	852.62	258.08	180.24	265.8	556.28	413.18	226.04	522.34	513.64
637	673.08	501.1	512.7	431.04	533.76	582.78	633.08	569.68	521.78	638.02	633.82	761.46	182.34	1137.56
716.96	631.3	466.34	747.74	275.66	654.74	852.82	257.96	180.26	265.66	555.9	413.24	221.8	522.36	513.56
636.72	673.36	500.74	512.86	430.98	533.84	582.62	634.12	569.54	521.56	638.18	633.54	762.16	182.06	1137.5
717.1	631.22	466.26	747.84	275.56	654.72	853	257.82	180.26	265.54	555.58	413.28	217.52	522.38	513.48
636.48	673.68	500.42	513.04	430.94	533.92	582.48	635.12	569.4	521.32	638.3	633.26	763.2	181.78	1137.44
717.24	631.1	466.14	747.92	275.46	654.68	853.18	257.7	180.24	265.44	555.28	413.3	213.08	522.4	513.42
636.16	673.9	500.2	513	430.94	534	583.28	635.12	569.08	521.42	638.22	632.9	763.4	181.84	1137.64
717.26	630.98	466.06	747.8	275.26	654.64	853.18	257.62	180.14	265.3	554.9	413.42	209.92	522.38	513.38
635.84	674.2	500	512.98	430.94	534.06	584.14	635.16	568.8	521.5	638.12	632.56	764.1	181.92	1137.86
717.26	630.72	465.92	747.68	275	654.58	853.14	257.5	180.02	265.12	554.48	413.46	206.14	522.36	513.36
635.6	674.54	499.9	512.94	430.96	534.12	585.06	635.26	568.6	521.6	637.92	632.38	765.08	181.98	1138.1
717.22	630.42	465.78	747.56	274.78	654.52	853.08	257.4	179.88	264.98	554.14	413.38	202.88	522.32	513.34
635.36	675	499.8	512.9	430.98	534.14	586.02	635.4	568.44	521.7	637.66	632.26	766.28	182.04	1138.32
717.16	630.02	465.68	747.44	274.58	654.44	852.98	257.3	179.76	264.84	553.82	413.3	199.7	522.28	513.32
635.14	675.6	499.7	512.84	431.02	534.16	587.04	635.54	568.34	521.82	637.38	632.24	767.66	182.08	1138.54
717.08	629.54	465.62	747.32	274.38	654.38	852.88	257.2	179.62	264.7	553.52	413.22	196.64	522.24	513.3
634.98	676.58	499.74	512.74	431.08	534.12	587.3	635.62	568.62	521.76	637.12	632.52	768.42	182.12	1138.4
717.1	628.82	465.7	747.4	274.16	654.5	852.98	257.32	179.62	264.56	553.06	413.48	193.08	522.18	513.36
634.88	677.68	499.84	512.62	431.14	534.08	587.56	635.7	568.94	521.72	636.88	632.98	769.1	182.14	1138.24
717.08	628.08	465.84	747.46	274	654.64	853.08	257.48	179.62	264.44	552.68	413.84	190.22	522.12	513.42
634.8	678.9	499.96	512.46	431.2	534.04	587.86	635.8	569.28	521.66	636.66	633.58	769.8	182.16	1138.08
717.06	627.24	465.98	747.52	273.86	654.78	853.16	257.64	179.62	264.32	552.32	414.3	187.6	522.08	513.48
634.76	680.16	500.14	512.3	431.26	534.02	588.18	635.88	569.64	521.6	636.46	634.32	770.48	182.16	1137.94
717.04	626.36	466.1	747.56	273.72	654.94	853.24	257.82	179.6	264.22	551.96	414.8	185.22	522.04	513.56
634.76	681.62	500.34	512.14	431.28	534.02	588.62	635.96	570.02	521.54	636.34	635.32	771.4	182.16	1137.8
716.98	625.36	466.24	747.58	273.58	655.12	853.26	258.02	179.58	264.12	551.5	415.46	182.96	521.98	513.66
634.82	682.86	500.44	512.08	431.26	533.86	588.98	635.56	570.2	521.48	636.68	636.18	772.26	182.08	1137.7
716.86	624.7	466.66	747.54	273.58	655.14	853.3	257.72	179.62	264.08	551.26	416	181.7	521.92	513.74
634.88	684.02	500.52	512	431.22	533.7	589.4	635.14	570.36	521.42	637.04	637.08	773.14	181.98	1137.62
716.74	624.1	467.12	747.5	273.58	655.16	853.34	257.42	179.68	264.06	550.98	416.54	180.7	521.86	513.82
634.96	685.06	500.6	511.94	431.18	533.56	589.86	634.7	570.48	521.38	637.44	638	774.1	181.86	1137.54
716.6	623.58	467.6	747.44	273.58	655.18	853.38	257.12	179.74	264.04	550.64	417.08	179.96	521.8	513.9
635.04	686.06	500.66	511.88	431.14	533.44	590.4	634.26	570.58	521.32	637.98	639.06	775.66	181.72	1137.48
716.44	623.16	468.16	747.38	273.58	655.18	853.4	256.84	179.84	264	550.18	417.72	179.64	521.74	513.96
635.1	686.7	500.7	511.82	431.12	533.3	590.82	633.86	570.62	521.26	638.58	639.96	777.16	181.58	1137.44
716.3	623	468.74	747.34	273.62	655.16	853.44	256.56	179.98	263.96	549.74	418.22	179.78	521.7	514
635	687.2	500.7	511.98	431.18	533.42	591.14	633.22	570.66	521.4	639.68	640.88	779.5	181.72	1137.12
716.34	623.08	468.94	747.3	273.02	655.1	853.2	256.88	179.98	263.9	547.1	418.78	180.12	521.68	514.02
634.9	687.56	500.7	512.16	431.26	533.54	591.38	632.64	570.66	521.54	640.92	641.74	781.9	181.88	1136.8
716.4	623.38	469.16	747.26	272.44	655.02	852.94	257.22	179.98	263.84	544.36	419.28	180.6	521.64	514.04
634.8	687.72	500.68	512.34	431.36	533.68	591.56	632.16	570.62	521.66	642.54	642.62	784.46	182.04	1136.48
716.44	624.12	469.36	747.26	271.86	654.92	852.64	257.6	180	263.76	541.38	419.7	181.16	521.6	514.06
634.68	687.64	500.62	512.54	431.46	533.8	591.6	631.72	570.52	521.8	644.18	643.26	786.36	182.22	1136.14
716.48	625.1	469.46	747.26	271.28	654.84	852.34	258	179.98	263.7	538.42	419.96	181.6	521.56	514.08
634.58	687.46	500.52	512.74	431.56	533.94	591.6	631.26	570.4	521.92	645.86	643.84	788.02	182.4	1135.8
716.54	626.24	469.48	747.26	270.7	654.74	852.04	258.38	179.96	263.64	535.44	420.18	181.94	521.52	514.1
634.66	687.06	500.24	512.78	431.36	534.22	591.68	631.46	570.32	521.84	647.06	644.2	789.96	182.3	1135.82
716.58	627.38	469.38	747.28	270.56	654.88	851.66	258.4	179.94	263.58	534.62	420.34	181.98	521.48	514.12
634.76	686.46	499.92	512.8	431.16	534.52	591.72	631.66	570.2	521.74	648.36	644.5	791.7	182.18	1135.84
716.58	628.76	469.2	747.3	270.4	655.02	851.26	258.42	179.9	263.52	533.82	420.42	181.88	521.46	514.16
634.84	685.86	499.62	512.82	430.92	534.78	591.68	631.78	570.08	521.64	649.3	644.62	792.96	182.06	1135.86
716.6	629.94	469	747.32	270.26	655.16	850.9	258.42	179.84	263.48	533.3	420.48	181.64	521.44	514.2
634.94	685.24	499.36	512.82	430.68	535.06	591.62	631.88	569.98	521.54	650.12	644.72	794.1	181.96	1135.88
716.62	631.06	468.82	747.34	270.14	655.28	850.56	258.38	179.78	263.44	532.88	420.5	181.3	521.42	514.26
635.02	684.64	499.14	512.82	430.44	535.32	591.54	631.96	569.86	521.46	650.8	644.74	795.04	181.86	1135.88
716.62	632.12	468.68	747.36	270.02	655.42	850.24	258.36	179.72	263.4	532.6	420.46	180.88	521.4	514.34
635.12	684.02	499.06	512.78	430.38	535.42	591.42	631.88	569.66	521.34	651.6	644.76	795.68	181.42	1135.82
716.58	633.16	468.56	747.38	269.96	655.42	850.22	258.28	179.58	263.38	531.58	420.18	180.44	521.06	514.48
635.2	683.54	499.02	512.76	430.3	535.5	591.28	631.76	569.52	521.24	652.1	644.74	796.1	181	1135.76
716.58	633.92	468.5	747.4	269.92	655.42	850.26	258.18	179.46	263.36	530.76	419.92	179.9	520.72	514.6
635.28	683.12	498.98	512.74	430.24	535.58	591.16	631.64	569.4	521.16	652.54	644.72	796.38	180.6	1135.7
716.58	634.58	468.46	747.4	269.9	655.42	850.3	258.06	179.36	263.32	530	419.64	179.32	520.38	514.74
635.36	682.78	498.94	512.72	430.18	535.64	591.04	631.5	569.3	521.06	652.92	644.68	796.46	180.2	1135.66
716.6	635.16	468.44	747.4	269.88	655.42	850.36	257.94	179.26	263.28	529.3	419.38	178.68	520.04	514.86
635.44	682.46	498.88	512.7	430.12	535.7	590.92	631.38	569.24	520.96	653.3	644.66	796.34	179.78	1135.64
716.62	635.66	468.46	747.38	269.88	655.4	850.44	257.8	179.16	263.24	528.58	419.1	177.9	519.7	514.96
635.48	682.28	498.84	512.7	430.06	535.7	590.68	631.3	569.22	520.94	653.42	644.38	795.94	179.74	1135.32
716.56	636.04	468.64	747.34	269.74	655.44	850.38	258.44	179.08	263.22	528.42	419.18	177.3	519.72	515.04
635.52	682.16	498.8	512.7	430.02	535.7	590.48	631.24	569.2	520.92	653.52	644.12	795.42	179.7	1135
716.5	636.32	468.8	747.28	269.62	655.5	850.32	259.08	179	263.2	528.2	419.26	176.72	519.74	515.12
635.56	682.08	498.76	512.7	429.98	535.68	590.3	631.16	569.2	520.9	653.6	643.9	794.8	179.64	1134.72
716.46	636.54	468.98	747.22	269.5	655.58	850.28	259.7	178.9	263.2	527.96	419.36	176.08	519.76	515.18
635.58	682	498.7	512.7	429.94	535.64	590.14	631.06	569.24	520.92	653.64	643.7	793.86	179.58	1134.42
716.42	636.68	469.14	747.16	269.38	655.68	850.26	260.3	178.8	263.18	527.68	419.42	175.16	519.8	515.24
635.6	681.96	498.64	512.68	429.9	535.58	590	630.92	569.28	520.94	653.62	643.54	792.9	179.52	1134.14
716.42	636.72	469.26	747.12	269.26	655.8	850.26	260.9	178.7	263.16	527.42	419.54	174.24	519.84	515.3
635.58	681.92	498.54	512.62	429.92	535.44	590	631.08	569.42	521.02	653.36	643.56	790.7	179.44	1134.28
716.48	636.54	469.3	747.1	269.38	655.82	850.38	260.82	178.62	263.1	527.6	419.22	172.38	519.64	515.32
635.56	681.9	498.42	512.56	429.94	535.28	590	631.22	569.58	521.1	653.08	643.62	788.44	179.36	1134.42
716.54	636.32	469.32	747.1	269.48	655.86	850.52	260.72	178.54	263.02	527.82	418.92	170.44	519.44	515.36
635.52	681.9	498.3	512.48	429.96	535.1	590	631.34	569.78	521.2	652.74	643.74	785.94	179.3	1134.56
716.62	636	469.32	747.1	269.58	655.9	850.7	260.64	178.48	262.94	528.08	418.6	168.38	519.24	515.38
635.48	681.94	498.2	512.4	430	534.94	590	631.46	569.94	521.3	652.4	643.88	783.68	179.22	1134.72
716.72	635.66	469.3	747.1	269.68	655.94	850.88	260.56	178.44	262.88	528.4	418.34	166.62	519.02	515.4
635.42	682	498.12	512.34	430.04	534.78	590	631.58	570.12	521.4	652.04	644.02	781.42	179.16	1134.86
716.8	635.32	469.28	747.1	269.78	656	851.06	260.48	178.4	262.82	528.8	418.08	165.02	518.8	515.42
635.32	681.98	498.08	512.28	430.08	534.58	590.02	631.46	570.06	521.52	651.58	644.18	779.88	179.1	1134.98
716.9	635	469.14	747.08	269.62	656.08	851.26	260.38	178.38	262.76	530	417.96	164.22	518.8	515.66
635.2	681.94	498.1	512.2	430.14	534.38	590.04	631.32	569.98	521.64	650.92	644.38	778.08	179.02	1135.1
717.02	634.62	469	747.06	269.48	656.16	851.46	260.28	178.34	262.72	531.42	417.82	163.74	518.8	515.86
635.08	681.88	498.14	512.14	430.2	534.2	590.06	631.2	569.86	521.76	650.18	644.56	776.46	178.94	1135.18
717.12	634.3	468.86	747.04	269.32	656.24	851.64	260.16	178.3	262.68	532.96	417.72	163.64	518.78	516.08
634.96	681.8	498.18	512.06	430.24	534.02	590.1	631.1	569.72	521.86	649.32	644.74	774.74	178.88	1135.24
717.2	633.98	468.74	747.04	269.16	656.32	851.8	260.04	178.24	262.64	534.58	417.62	163.74	518.76	516.3
634.84	681.68	498.24	511.98	430.3	533.84	590.14	631.02	569.56	521.96	648.34	644.9	772.9	178.82	1135.28
717.3	633.68	468.6	747.04	269	656.38	851.96	259.9	178.16	262.6	536.26	417.54	163.88	518.74	516.52
634.7	681.6	498.48	512.08	430.4	533.66	589.94	631.04	569.46	522	647.2	645.04	771.72	178.78	1135.22
717.16	633.44	468.52	747.06	269.08	656.42	852.12	259.7	178.28	262.58	538.16	417.46	163.66	518.72	516.46
634.58	681.5	498.68	512.2	430.48	533.48	589.74	631.08	569.34	522.06	646.16	645.12	770.66	178.78	1135.16
717	633.3	468.46	747.08	269.14	656.44	852.26	259.52	178.4	262.56	539.94	417.42	162.98	518.7	516.44
634.48	681.36	498.88	512.32	430.56	533.3	589.52	631.14	569.22	522.1	645.14	645.16	769.6	178.78	1135.1
716.86	633.18	468.4	747.1	269.2	656.48	852.4	259.36	178.52	262.54	541.68	417.4	161.88	518.72	516.42
634.38	681.2	499.1	512.44	430.64	533.1	589.28	631.18	569.1	522.14	644.18	645.18	768.7	178.78	1135.02
716.72	633.1	468.32	747.12	269.26	656.52	852.54	259.24	178.66	262.52	543.4	417.38	160.36	518.74	516.4
634.3	681.04	499.32	512.54	430.72	532.88	589.04	631.22	568.96	522.18	643.22	645.18	767.66	178.8	1134.96
716.58	633.06	468.26	747.14	269.32	656.56	852.68	259.14	178.82	262.5	545.16	417.38	158.58	518.76	516.38
634.28	681.04	499.44	512.42	430.76	532.86	589.02	631.24	569.04	522.2	642.54	645.32	766.44	178.86	1134.88
716.66	633.08	468.2	747.16	269.38	656.62	852.5	259.2	178.82	262.52	545.74	417.46	157.68	518.8	516.46
634.26	681.06	499.56	512.3	430.8	532.86	589	631.26	569.14	522.2	641.94	645.44	765.38	178.92	1134.78
716.74	633.12	468.12	747.2	269.44	656.68	852.34	259.26	178.84	262.54	546.28	417.54	157.34	518.84	516.52
634.24	681.1	499.66	512.18	430.86	532.86	589	631.26	569.24	522.2	641.4	645.54	764.38	178.98	1134.66
716.8	633.2	468.04	747.24	269.52	656.72	852.16	259.32	178.84	262.56	546.82	417.6	157.42	518.86	516.58
634.24	681.18	499.72	512.06	430.9	532.86	588.98	631.26	569.36	522.2	640.86	645.62	762.98	179.06	1134.56
716.88	633.32	468	747.26	269.62	656.78	851.98	259.4	178.84	262.58	547.46	417.68	157.14	518.88	516.64
634.24	681.28	499.74	511.94	430.92	532.88	588.96	631.26	569.5	522.2	640.42	645.7	761.74	179.14	1134.46
716.94	633.44	467.98	747.3	269.72	656.86	851.78	259.5	178.84	262.6	548.02	417.74	156.74	518.9	516.7
634.28	681.32	499.82	512.02	430.86	532.9	589.14	631.5	569.52	522.18	640.18	645.68	760.48	179.26	1134.36
717.02	633.48	468.02	747.38	269.64	656.96	851.82	259.18	178.8	262.62	548.64	417.8	154.68	518.9	516.72
634.32	681.36	499.88	512.1	430.8	532.88	589.3	631.74	569.54	522.16	639.98	645.66	759.12	179.38	1134.28
717.1	633.52	468.08	747.44	269.58	657.06	851.84	258.88	178.76	262.64	549.32	417.88	151.92	518.9	516.74
634.36	681.44	499.9	512.14	430.7	532.8	589.44	631.98	569.54	522.12	639.8	645.6	757.4	179.5	1134.2
717.2	633.58	468.14	747.52	269.52	657.18	851.86	258.6	178.74	262.66	550.14	418	147.96	518.88	516.76
634.38	681.5	499.94	512.2	430.62	532.7	589.58	632.24	569.54	522.08	639.7	645.52	755.96	179.62	1134.12
717.3	633.62	468.2	747.6	269.46	657.28	851.86	258.3	178.74	262.68	550.88	418.1	144.2	518.86	516.78
634.42	681.58	499.98	512.26	430.54	532.58	589.72	632.5	569.54	522.04	639.64	645.44	754.56	179.72	1134.04
717.42	633.66	468.24	747.68	269.4	657.34	851.86	258	178.74	262.7	551.66	418.22	140.36	518.84	516.78
634.46	681.66	499.84	512.12	430.52	532.14	589.6	632.52	569.5	522	639.96	645.46	752.32	179.78	1134.02
717.34	633.72	468.3	747.76	269.56	656.78	851.8	258.16	178.78	262.72	552.32	418.4	137.16	518.76	516.72
634.5	681.76	499.74	511.96	430.52	531.66	589.48	632.56	569.44	521.96	640.3	645.46	749.86	179.82	1134
717.28	633.8	468.36	747.86	269.72	656.22	851.72	258.32	178.82	262.74	553.08	418.58	133.68	518.68	516.66
634.54	681.84	499.68	511.84	430.56	531.2	589.38	632.6	569.4	521.94	640.68	645.5	747.66	179.86	1134.02
717.22	633.84	468.4	747.94	269.86	655.64	851.62	258.48	178.88	262.78	553.7	418.74	130.96	518.62	516.62
634.58	681.94	499.62	511.72	430.62	530.72	589.3	632.64	569.34	521.92	641.06	645.56	745.36	179.9	1134.04
717.14	633.88	468.4	748.02	269.98	655.06	851.52	258.64	178.94	262.82	554.26	418.92	128.42	518.54	516.56
634.62	682.02	499.58	511.6	430.68	530.24	589.22	632.7	569.28	521.9	641.44	645.62	742.92	179.92	1134.08
717.06	633.9	468.38	748.08	270.08	654.52	851.4	258.8	179.02	262.86	554.72	419.1	126.08	518.46	516.54
634.64	681.96	499.66	511.46	430.86	530.02	589.2	632.78	569.14	521.94	642.36	645.64	739.66	179.92	1134.22
717.2	633.86	468.2	748.3	270.12	654.56	851.36	259.06	178.94	263	555.18	419.16	124	518.4	516.56
634.68	681.88	499.72	511.3	431.02	529.84	589.2	632.84	569	521.98	643.24	645.7	736.42	179.94	1134.36
717.32	633.78	468.02	748.48	270.14	654.6	851.3	259.32	178.88	263.18	555.42	419.24	122.52	518.34	516.58
634.72	681.8	499.76	511.1	431.16	529.7	589.2	632.88	568.86	522.02	644.1	645.78	732.92	179.96	1134.5
717.42	633.7	467.86	748.62	270.16	654.64	851.24	259.56	178.8	263.36	555.56	419.34	121.18	518.28	516.58
634.76	681.72	499.78	510.84	431.28	529.6	589.2	632.92	568.72	522.06	644.96	645.86	729.26	179.96	1134.64
717.54	633.6	467.74	748.7	270.18	654.68	851.18	259.8	178.7	263.58	555.62	419.46	119.9	518.24	516.6
634.78	681.62	499.74	510.44	431.4	529.5	589.18	632.96	568.56	522.08	645.82	645.92	725.04	179.98	1134.76
717.64	633.52	467.62	748.62	270.22	654.68	851.08	260.04	178.58	263.84	555.6	419.7	118.28	518.2	516.6
634.82	681.6	499.74	510.06	431.54	529.22	589.12	632.96	568.46	522.08	645.62	645.92	721.04	179.68	1134.82
717.68	633.68	467.58	748.04	270.7	654.64	850.74	260.18	178.58	264.1	555.7	420.18	116.94	518.18	516.62
634.86	681.56	499.74	509.62	431.7	528.98	589.04	632.96	568.38	522.06	645.44	645.88	717.12	179.36	1134.9
717.72	633.88	467.52	747.36	271.2	654.58	850.42	260.3	178.56	264.34	555.76	420.72	115.24	518.18	516.64
634.9	681.48	499.76	509.08	431.86	528.76	588.96	632.98	568.3	522.04	645.3	645.8	713.34	179.04	1134.96
717.76	634.12	467.44	746.6	271.72	654.5	850.08	260.44	178.52	264.56	555.8	421.32	113.22	518.18	516.66
634.94	681.28	499.82	508.32	432.06	528.56	588.86	633	568.28	522.02	645.2	645.66	709.3	178.72	1135.04
717.76	634.5	467.28	745.62	272.26	654.4	849.72	260.56	178.48	264.78	555.84	422.04	110.64	518.18	516.7
634.98	681.06	499.94	507.58	432.28	528.42	588.78	633	568.3	522.02	645.12	645.52	705.74	178.4	1135.16
717.74	634.92	467.12	744.64	272.78	654.32	849.4	260.68	178.44	264.96	555.9	422.7	107.8	518.18	516.74
635.02	681.34	500	506.7	432.52	528.46	588.64	633	568.46	521.98	645.18	645.44	703.22	178.36	1135.34
717.62	635.82	467.06	743.74	272.92	654.18	849.14	260.54	178.4	265.08	555.92	423.2	105.2	518.22	516.82
635.04	681.6	500.06	505.82	432.76	528.52	588.5	632.98	568.64	521.94	645.28	645.34	700.76	178.32	1135.54
717.48	636.72	467	742.74	273.06	654.08	848.9	260.4	178.38	265.18	555.96	423.64	102.38	518.24	516.9
635.06	681.84	500.16	504.98	433.02	528.58	588.34	632.92	568.86	521.86	645.4	645.22	698.2	178.28	1135.82
717.32	637.54	466.94	741.36	273.2	654	848.68	260.26	178.4	265.28	555.98	424.08	98.6	518.28	517
635.08	682.16	500.26	504.4	433.26	528.64	588.16	632.84	569.06	521.76	645.5	645.14	696.26	178.24	1136.12
717.16	638.16	466.94	740.02	273.32	653.96	848.5	260.14	178.42	265.34	556.02	424.4	94.96	518.32	517.1
635.1	682.52	500.36	503.94	433.5	528.68	587.96	632.74	569.26	521.64	645.62	645.08	694.7	178.2	1136.42
717.02	638.6	466.94	738.64	273.46	653.94	848.32	260.02	178.44	265.42	556.06	424.68	91.58	518.36	517.2
635.14	682.38	500.5	503.48	433.72	528.72	587.94	632.56	569.52	521.64	645.6	644.96	692.84	178.18	1136.86
716.9	638.14	467	737.22	273.54	654.08	848.24	260.16	178.54	265.46	555.94	425.06	87.52	518.4	517.32
635.18	682.34	500.64	503.02	433.94	528.72	587.88	632.34	569.74	521.6	645.58	644.98	691.5	178.16	1137.3
716.78	637.22	467.06	735.84	273.58	654.26	848.16	260.34	178.68	265.56	555.82	425.64	83.34	518.46	517.42
635.22	682.4	500.72	502.58	434.16	528.72	587.82	632.14	569.92	521.58	645.54	645.08	690.82	178.14	1137.66
716.68	636.1	467.12	734.94	273.58	654.44	848.1	260.52	178.82	265.7	555.74	426.28	80.24	518.52	517.52
635.26	682.5	500.78	502.06	434.38	528.72	587.78	631.94	570.04	521.54	645.5	645.22	690.48	178.12	1138
716.58	634.8	467.16	734.34	273.58	654.62	848.04	260.7	178.98	265.9	555.66	427.06	77.44	518.62	517.58
635.3	682.64	500.84	501.42	434.58	528.72	587.76	631.72	570.12	521.48	645.46	645.34	690.48	178.12	1138.32
716.48	633.38	467.22	734.06	273.54	654.8	848	260.9	179.18	266.12	555.6	427.98	74.88	518.76	517.64
635.32	682.9	500.82	500.72	434.8	528.7	587.7	631.58	570.08	521.2	645.44	645.56	692.68	177.92	1138.54
716.5	631.8	467.06	733.84	273.42	654.98	847.96	260.98	179.28	266.14	555.6	428.94	71.94	518.86	517.64
635.3	683.12	500.82	499.96	435	528.72	587.68	631.48	570.02	520.92	645.4	645.66	694.86	177.8	1138.74
716.52	630.5	466.9	734.1	273.32	655.1	847.88	261.04	179.34	266.12	555.6	429.82	69.4	518.96	517.66
635.24	683.32	500.84	499.14	435.18	528.76	587.66	631.36	569.94	520.6	645.36	645.68	696.96	177.74	1138.98
716.54	629.34	466.76	734.72	273.26	655.22	847.78	261.1	179.38	266.08	555.6	430.68	66.76	519.04	517.66
635.16	683.52	500.86	498.28	435.34	528.82	587.64	631.24	569.88	520.24	645.32	645.64	698.9	177.72	1139.22
716.58	628.34	466.62	735.66	273.22	655.34	847.66	261.14	179.4	265.98	555.6	431.48	64.04	519.1	517.68
635.08	683.72	500.86	497.34	435.48	528.94	587.62	631.08	569.8	519.78	645.28	645.54	700.5	177.74	1139.48
716.7	627.56	466.48	737.32	273.22	655.46	847.5	261.2	179.36	265.86	555.6	432.22	60.88	519.14	517.68
635.26	683.82	501.06	496.64	435.38	529.04	587.5	630.94	569.76	519.1	645.32	645.36	700.48	178.02	1139.36
716.86	627.32	466.42	739.72	273.34	655.32	847.56	261.42	179.36	265.98	555.6	432.72	58.34	519.26	517.68
635.5	683.92	501.22	496.02	435.24	529.18	587.38	630.78	569.74	518.42	645.34	645.2	700.16	178.3	1139.24
717.08	627.24	466.38	742.22	273.48	655.18	847.68	261.64	179.34	266.08	555.56	433.02	56	519.36	517.66
635.82	684.02	501.38	495.46	435.08	529.36	587.26	630.64	569.74	517.76	645.34	645.08	699.6	178.56	1139.1
717.32	627.28	466.36	744.78	273.62	655.04	847.84	261.86	179.32	266.18	555.5	433.14	53.9	519.48	517.6
636.2	684.14	501.48	494.92	434.92	529.64	587.16	630.44	569.78	517.14	645.34	645.02	698.72	178.86	1138.96
717.62	627.46	466.36	747.72	273.78	654.84	848.08	262.1	179.26	266.26	555.4	432.86	51.8	519.6	517.46
636.6	684.22	501.58	494.56	434.76	529.9	587.06	630.26	569.86	516.64	645.32	645.06	697.82	179.16	1138.8
717.86	627.7	466.38	750.16	273.92	654.62	848.4	262.3	179.2	266.28	555.3	432.28	50.3	519.7	517.28
636.92	684.2	501.34	494.28	434.52	530.28	587	630	569.92	516.64	645.22	645.26	696.16	179.74	1138.92
718.14	627.88	466.46	752.44	273.84	654.46	848.44	262.46	179.02	266.16	555.12	431.5	48.86	519.76	517.08
637.24	684.16	501.1	494.08	434.3	530.64	586.96	629.78	570	516.8	645.12	645.48	694.64	180.28	1139.02
718.4	628.08	466.54	754.62	273.76	654.28	848.44	262.6	178.8	265.98	554.98	430.52	47.58	519.8	516.84
637.52	684.1	500.86	493.98	434.12	530.98	586.92	629.54	570.1	517.2	645	645.74	693.3	180.82	1139.12
718.66	628.36	466.62	756.88	273.74	654.08	848.38	262.76	178.52	265.62	554.82	429.02	46.44	519.8	516.54
637.74	684	500.68	494	433.96	531.22	586.86	629.38	570.2	517.68	644.86	645.98	692.34	181.3	1139.22
718.86	628.64	466.7	758.56	273.76	653.9	848.2	262.9	178.26	265.2	554.68	427.48	45.72	519.76	516.28
637.92	683.9	500.5	494.06	433.82	531.42	586.78	629.28	570.3	518.2	644.7	646.18	691.62	181.74	1139.3
719.04	628.92	466.78	760.04	273.82	653.74	847.94	263.02	178	264.76	554.54	425.8	45.16	519.7	516.04
637.86	683.84	500.38	494.04	433.78	531.64	586.82	629.22	570.4	518.52	644.68	646.16	691.78	181.66	1139.02
719.08	629.08	466.66	761.3	274.02	653.72	847.86	263.06	177.94	264.56	554.64	423.02	44.78	519.72	516.04
637.7	683.76	500.26	494.12	433.7	531.78	586.86	629.22	570.5	518.74	644.62	646	692.54	181.56	1138.72
719.08	629.28	466.54	762.4	274.18	653.78	847.76	263.04	177.9	264.32	554.74	419.84	44.52	519.72	516.08
637.54	683.68	500.14	494.26	433.56	531.86	586.92	629.32	570.56	518.78	644.54	645.72	693.58	181.4	1138.4
719.06	629.4	466.4	763.04	274.22	653.9	847.68	262.94	177.92	264.22	554.86	416.9	44.46	519.7	516.26
637.38	683.58	500.04	494.5	433.38	531.9	587	629.48	570.56	518.78	644.46	645.3	694.8	181.2	1138.02
719.04	629.5	466.28	763.5	274.16	654.1	847.62	262.76	177.94	264.18	555	413.96	44.48	519.66	516.52
637.22	683.48	499.98	494.82	433.18	531.9	587.1	629.7	570.54	518.78	644.38	644.74	696.14	180.92	1137.6
719.04	629.58	466.16	763.8	274.02	654.34	847.58	262.5	177.98	264.2	555.14	411.02	44.58	519.56	516.86
637.18	683.64	500	495.62	433.08	531.8	587.04	630.2	570.24	518.68	643.72	643.76	697.98	180.82	1137.56
719.16	629.96	466.26	763.92	273.94	654.82	847.58	262.3	177.78	264.26	554.84	408.8	44.8	519.1	517.34
637.2	683.8	500.04	496.32	433	531.72	587	630.68	569.9	518.62	643.12	642.76	699.36	180.64	1137.52
719.34	630.28	466.36	763.88	273.84	655.28	847.62	262.14	177.6	264.42	554.52	407.02	45	518.56	517.88
637.22	683.94	500.08	496.94	432.94	531.62	586.96	631.12	569.56	518.6	642.54	641.74	700.52	180.4	1137.48
719.58	630.6	466.48	763.78	273.74	655.72	847.66	261.98	177.42	264.62	554.2	405.38	45.14	517.96	518.42
637.26	684.08	500.1	497.42	432.88	531.54	586.94	631.52	569.24	518.62	641.96	640.78	701.44	180.12	1137.48
719.84	630.88	466.58	763.64	273.64	656.1	847.76	261.86	177.26	264.88	553.86	403.88	45.24	517.28	518.96
637.32	684.18	500.12	497.72	432.8	531.48	586.94	631.88	568.9	518.78	641.36	639.82	702.06	179.78	1137.54
720.16	631.16	466.68	763.48	273.52	656.38	847.92	261.82	177.12	265.2	553.48	402.36	45.18	516.5	519.48
637.28	684.14	500.14	497.54	432.74	531.26	586.86	631.86	568.86	519.44	641.24	639.14	701.94	179.3	1137.84
720.4	631.28	466.76	763.38	273.42	656.28	848.06	261.84	177.22	265.24	553.5	401.16	44.98	516.2	519.82
637.28	684.12	500.18	497.24	432.7	531.06	586.76	631.82	568.86	520.12	641.1	638.52	701.68	178.84	1138.12
720.64	631.38	466.84	763.26	273.34	656.1	848.24	261.86	177.32	265.46	553.52	399.98	44.74	515.94	520.14
637.3	684.12	500.2	496.8	432.68	530.88	586.68	631.78	568.88	520.74	640.98	637.9	701.32	178.44	1138.36
720.84	631.48	466.9	763.12	273.28	655.84	848.48	261.9	177.44	265.8	553.54	398.82	44.46	515.72	520.42
637.38	684.06	500.2	496.12	432.68	530.64	586.62	631.7	568.9	521.24	640.86	637.16	700.82	178.06	1138.56
721.08	631.58	466.96	762.82	273.26	655.5	848.76	261.96	177.56	266.14	553.56	397.52	44.18	515.5	520.66
637.5	683.98	500.18	495.4	432.72	530.38	586.56	631.58	568.96	521.54	640.8	636.44	700.32	177.8	1138.74
721.28	631.64	467.02	762.42	273.32	655.16	849.04	262.06	177.66	266.42	553.62	396.36	44	515.4	520.9
637.26	683.98	500.14	494.5	432.68	530.18	586.54	631.86	568.94	521.44	640.54	635.56	699.92	177.56	1138.54
721.24	631.56	467.06	761.6	273.38	654.8	849.04	261.74	177.7	266.94	553.78	395.28	43.88	514.94	520.98
637.02	683.88	500.06	493.58	432.66	529.94	586.54	632.12	568.94	521.24	640.3	634.46	699.52	177.36	1138.38
721.16	631.46	467.1	760.64	273.48	654.44	849.04	261.44	177.74	267.28	553.96	394.3	43.82	514.5	521.06
636.84	683.66	500.02	492.58	432.66	529.66	586.54	632.36	569	520.92	640.06	633.04	699.08	177.18	1138.28
721.04	631.28	467.16	759.38	273.64	654.06	849.06	261.16	177.74	267.46	554.18	393.52	43.78	514.06	521.18
636.62	683.48	499.98	491.76	432.64	529.42	586.52	632.6	569.12	520.62	639.84	631.72	698.74	177.04	1138.24
720.84	631.06	467.22	758.14	273.8	653.72	849.04	260.92	177.74	267.58	554.42	393.08	43.74	513.72	521.32
636.38	683.34	499.96	491	432.62	529.22	586.48	632.84	569.26	520.32	639.6	630.5	698.42	176.92	1138.2
720.6	630.84	467.28	756.86	273.98	653.38	849	260.66	177.74	267.66	554.68	392.84	43.74	513.44	521.46
636.46	683.02	499.98	490.26	432.62	529.64	586.7	632.74	569.36	519.96	639.62	628.66	698.92	177	1138.2
720.48	630.72	467.36	755.86	274.26	653.56	849.02	260.5	177.72	267.34	554.56	393.22	43.7	513.06	521.46
636.56	682.8	500.04	489.54	432.62	530.1	586.92	632.62	569.5	519.52	639.64	627.22	699.42	177.12	1138.16
720.34	630.58	467.46	754.76	274.54	653.74	848.98	260.38	177.72	266.9	554.44	393.64	43.68	512.76	521.46
636.58	682.7	500.08	488.98	432.62	530.64	587.1	632.5	569.6	519.16	639.66	626.26	700	177.26	1138.1
720.2	630.5	467.56	753.9	274.8	653.98	848.88	260.26	177.74	266.46	554.3	393.96	43.72	512.56	521.42
636.58	682.64	500.14	488.46	432.66	531.2	587.26	632.42	569.68	518.86	639.68	625.44	700.6	177.42	1138.04
720.08	630.46	467.68	753.14	275.04	654.26	848.72	260.08	177.78	266.04	554.16	394.2	43.74	512.42	521.36
636.58	682.62	500.18	487.98	432.72	531.76	587.42	632.36	569.76	518.6	639.7	624.72	701.22	177.56	1138
719.94	630.44	467.78	752.46	275.26	654.56	848.52	259.86	177.82	265.68	554	394.38	43.8	512.32	521.28
636.7	682.72	500.2	487.52	432.88	531.7	587.38	632.38	570.02	518.46	639.74	625.08	701.06	177.62	1138.08
719.8	630.34	467.78	751.62	275.42	654.44	848.26	259.88	177.7	265.46	553.96	394	44.16	512.5	521.34
636.78	682.84	500.2	487.14	433.08	531.64	587.3	632.44	570.22	518.4	639.78	625.34	700.94	177.6	1138.22
719.68	630.28	467.76	751	275.58	654.36	847.98	259.86	177.58	265.34	553.92	393.6	44.48	512.7	521.38
636.88	682.96	500.22	486.78	433.26	531.56	587.24	632.5	570.4	518.38	639.8	625.56	700.82	177.52	1138.38
719.58	630.24	467.74	750.46	275.72	654.32	847.7	259.86	177.48	265.24	553.86	393.22	44.74	512.88	521.42
636.98	683.1	500.26	486.44	433.46	531.5	587.16	632.54	570.56	518.34	639.8	625.76	700.7	177.4	1138.54
719.48	630.18	467.7	749.94	275.88	654.3	847.44	259.9	177.38	265.14	553.8	392.86	45.02	513.06	521.46
637.04	683.24	500.34	486.1	433.68	531.42	587.06	632.6	570.72	518.26	639.8	625.94	700.6	177.2	1138.68
719.4	630.14	467.66	749.44	276.02	654.34	847.18	259.92	177.32	265	553.72	392.52	45.24	513.24	521.52
637.02	683.16	500.56	485.92	433.94	531.42	587.1	632.7	570.76	518.22	639.86	626.46	700.6	177.12	1138.78
719.4	630.16	467.68	749.12	275.88	654.34	847	259.86	177.54	264.86	553.78	392.22	45.3	513.64	521.32
637	683.06	500.8	485.76	434.2	531.42	587.16	632.8	570.8	518.18	639.92	626.98	700.6	177.06	1138.84
719.4	630.18	467.7	748.84	275.7	654.36	846.84	259.78	177.76	264.68	553.84	391.98	45.36	514.02	521.14
636.94	682.98	501.04	485.64	434.5	531.4	587.2	632.9	570.86	518.08	640.02	627.48	700.62	177.02	1138.88
719.4	630.18	467.72	748.58	275.52	654.38	846.7	259.68	177.96	264.46	553.92	391.78	45.42	514.4	520.98
636.86	682.92	501.3	485.58	434.82	531.36	587.26	632.98	570.94	517.96	640.16	627.98	700.64	176.98	1138.98
719.38	630.2	467.72	748.38	275.32	654.4	846.6	259.58	178.16	264.12	553.98	391.6	45.48	514.8	520.86
636.8	682.86	501.52	485.58	435.14	531.34	587.34	633.02	571	517.88	640.3	628.46	700.66	177.02	1139.16
719.36	630.2	467.72	748.28	275.14	654.4	846.54	259.54	178.34	263.72	554.06	391.44	45.54	515.22	520.72
636.66	683.04	501.68	485.72	435.34	531.28	587.24	633.16	571.12	517.94	640.44	628.64	700.72	176.82	1139.26
719.32	630.22	467.7	748.3	275.12	654.32	846.66	259.54	178.46	263.48	554	391.52	45.54	515.5	520.86
636.52	683.22	501.8	485.92	435.5	531.24	587.14	633.28	571.22	518.08	640.58	628.84	700.8	176.62	1139.46
719.26	630.24	467.68	748.36	275.12	654.22	846.82	259.56	178.56	263.24	553.94	391.56	45.56	515.82	520.94
636.38	683.42	501.88	486.22	435.6	531.24	587.04	633.44	571.22	518.4	640.7	629.1	700.86	176.34	1139.78
719.2	630.26	467.64	748.48	275.12	654.06	847	259.52	178.68	262.94	553.9	391.54	45.54	516.22	520.92
636.28	683.6	501.9	486.56	435.62	531.24	586.92	633.64	571.14	518.84	640.8	629.36	700.92	176.04	1140.04
719.18	630.28	467.6	748.64	275.1	653.88	847.18	259.44	178.78	262.72	553.88	391.52	45.52	516.58	520.86
636.18	683.78	501.92	486.92	435.6	531.26	586.8	633.86	571	519.34	640.88	629.62	700.98	175.7	1140.22
719.14	630.3	467.58	748.78	275.04	653.66	847.38	259.32	178.86	262.54	553.86	391.5	45.48	516.9	520.78
636.38	683.94	501.32	487.3	435.54	531.42	586.92	633.88	570.68	520	640.8	629.66	701.04	175.22	1140.76
719.12	630.34	467.48	748.82	275.2	653.52	847.36	259.3	178.92	261.64	553.94	391.4	45.44	516.98	520.44
636.6	684.1	500.74	487.72	435.44	531.6	587.04	633.86	570.28	520.74	640.72	629.7	701.06	174.74	1141.24
719.12	630.36	467.38	748.86	275.34	653.36	847.36	259.28	178.98	260.72	554.02	391.32	45.34	516.98	520.14
636.84	684.22	500.16	488.08	435.34	531.78	587.18	633.78	569.94	521.4	640.62	629.7	701.04	174.38	1141.6
719.12	630.38	467.28	748.88	275.48	653.24	847.34	259.32	179	259.86	554.08	391.3	45.26	516.88	519.94
637.06	684.3	499.58	488.42	435.24	531.98	587.34	633.68	569.64	522.02	640.52	629.7	700.98	174.12	1141.94
719.08	630.4	467.22	748.86	275.64	653.1	847.32	259.42	179.02	258.98	554.12	391.28	45.14	516.74	519.74
637.28	684.36	498.98	488.74	435.14	532.18	587.52	633.58	569.4	522.6	640.44	629.7	700.94	173.98	1142.28
719.06	630.4	467.14	748.84	275.82	652.98	847.28	259.54	179.02	258.06	554.18	391.28	44.96	516.54	519.56
637.1	684.32	498.9	489	434.9	532.28	587.64	633.4	569.2	522.76	640.56	629.86	700.88	174.36	1142.2
718.98	630.34	467.18	748.92	275.76	652.84	847.26	259.4	178.84	257.66	554.18	391.44	44.92	516.2	519.64
636.9	684.3	498.84	489.18	434.7	532.38	587.78	633.28	569.12	522.82	640.68	630.02	700.86	174.9	1142.08
718.9	630.3	467.22	748.98	275.72	652.7	847.22	259.26	178.62	257.26	554.18	391.62	44.92	515.84	519.74
636.7	684.28	498.82	489.34	434.5	532.5	587.94	633.2	569.1	522.86	640.82	630.2	700.88	175.56	1141.9
718.82	630.28	467.24	749	275.68	652.56	847.16	259.14	178.38	256.86	554.18	391.8	44.98	515.46	519.84
636.48	684.3	498.84	489.46	434.3	532.62	588.12	633.1	569.14	522.9	640.98	630.38	700.96	176.32	1141.66
718.74	630.26	467.24	749.02	275.64	652.42	847.1	259.04	178.12	256.48	554.18	392	45.14	515.08	519.96
636.26	684.34	498.9	489.58	434.08	532.76	588.34	632.98	569.26	522.98	641.2	630.56	701.04	177.28	1141.28
718.66	630.26	467.22	749.04	275.58	652.26	847.02	259.02	177.8	256.12	554.16	392.3	45.48	514.7	520.16
636.44	684.48	498.86	489.48	433.56	532.84	588.62	632.92	569.34	523	641.16	630.48	701.16	178.38	1141.6
718.6	630.28	467.12	748.98	275.32	652.32	847.1	259.14	177.6	255.88	554.14	392.46	45.66	514.3	519.44
636.6	684.6	498.84	489.4	433.04	532.9	588.9	632.8	569.44	523.02	641.16	630.38	701.22	179.5	1141.92
718.54	630.28	467.02	748.9	275.06	652.4	847.14	259.3	177.42	255.74	554.12	392.72	45.9	513.96	518.7
636.76	684.72	498.82	489.32	432.52	532.92	589.18	632.64	569.54	523.02	641.18	630.24	701.24	180.62	1142.32
718.48	630.28	466.94	748.82	274.8	652.48	847.18	259.48	177.24	255.66	554.12	393.06	46.12	513.64	517.94
636.92	684.82	498.84	489.28	432.02	532.92	589.48	632.5	569.68	522.94	641.22	630.12	701.08	181.86	1142.88
718.46	630.26	466.86	748.7	274.56	652.58	847.2	259.62	177.02	255.66	554.16	393.62	46.32	513.36	517.18
637.06	684.88	498.86	489.22	431.52	532.9	589.74	632.38	569.78	522.78	641.2	630	700.82	182.96	1143.64
718.44	630.24	466.8	748.56	274.34	652.7	847.22	259.66	176.86	255.74	554.22	394.16	46.44	513.12	516.34
636.94	684.86	498.96	489.38	431.44	532.98	589.96	632.26	570.04	522.54	641.42	630.14	700.24	183.64	1144.04
718.46	630.2	466.62	748.56	274.46	652.68	847.18	259.5	176.8	256	554.34	394.68	46.44	513.18	516.42
636.84	684.84	499.04	489.52	431.36	533.04	590.18	632.16	570.28	522.26	641.58	630.3	699.6	184.3	1144.52
718.48	630.18	466.44	748.56	274.6	652.66	847.16	259.26	176.74	256.26	554.48	395.18	46.4	513.24	516.5
636.7	684.82	499.1	489.62	431.28	533.1	590.42	632.06	570.5	521.92	641.68	630.46	698.76	185.08	1145
718.48	630.14	466.28	748.56	274.82	652.62	847.14	258.92	176.72	256.52	554.66	395.74	46.38	513.34	516.58
636.58	684.8	499.1	489.68	431.2	533.16	590.64	631.96	570.64	521.62	641.74	630.56	697.98	185.72	1145.38
718.46	630.12	466.1	748.58	275.06	652.58	847.12	258.56	176.74	256.74	554.82	396.14	46.28	513.46	516.64
636.46	684.82	499.08	489.74	431.14	533.2	590.86	631.88	570.74	521.32	641.78	630.6	697.2	186.34	1145.7
718.44	630.1	465.94	748.62	275.34	652.52	847.1	258.2	176.78	256.92	554.98	396.5	46.14	513.6	516.7
636.34	684.88	499.14	489.66	431.04	533.22	591.1	631.9	570.82	521.1	641.5	630.72	696.48	186.96	1145.88
718.36	630.12	465.98	748.48	275.54	652.44	847.06	258.16	176.96	256.98	554.82	396.98	45.96	513.6	516.62
636.18	684.96	499.18	489.56	430.94	533.24	591.34	631.94	570.88	520.9	641.12	630.84	695.88	187.66	1146
718.28	630.16	466.02	748.34	275.78	652.34	847.02	258.2	177.16	257.02	554.68	397.42	45.52	513.68	516.54
636.06	685.06	499.24	489.48	430.86	533.26	591.56	631.98	570.9	520.76	640.7	631	695.58	188.18	1146.1
718.2	630.2	466.04	748.22	275.96	652.24	846.98	258.32	177.38	257.04	554.5	397.74	44.9	513.78	516.46
635.94	685.16	499.32	489.4	430.78	533.3	591.78	631.98	570.92	520.62	640.2	631.22	695.5	188.62	1146.18
718.12	630.26	466.08	748.12	276.1	652.14	846.92	258.5	177.64	257.06	554.36	398.04	44.18	513.92	516.38
635.82	685.26	499.42	489.3	430.7	533.34	591.98	631.98	570.94	520.52	639.66	631.54	695.66	188.96	1146.26
718.04	630.32	466.12	748.02	276.22	652.06	846.86	258.72	177.92	257.1	554.24	398.32	43.36	514.1	516.28
635.68	685.24	499.4	489.2	430.7	533.44	592.16	632.12	570.84	520.62	639.56	631.72	696.4	189.46	1146.28
717.96	630.4	466.16	748.02	276.42	651.96	846.8	259.1	177.82	257.12	554.4	398.4	42.76	514.46	516.14
635.58	685.22	499.4	489.1	430.7	533.54	592.34	632.28	570.72	520.74	639.54	631.92	697.36	189.74	1146.32
717.88	630.46	466.2	748.04	276.56	651.88	846.74	259.44	177.74	257.12	554.54	398.46	42.36	514.78	516
635.48	685.2	499.4	489	430.7	533.66	592.5	632.46	570.62	520.86	639.56	632.1	698.48	189.92	1146.4
717.82	630.5	466.26	748.08	276.68	651.82	846.68	259.78	177.66	257.12	554.68	398.54	42.12	515.08	515.86
635.36	685.2	499.38	488.9	430.7	533.78	592.66	632.7	570.54	520.98	639.62	632.26	699.7	190.02	1146.52
717.76	630.5	466.32	748.12	276.8	651.76	846.64	260.1	177.58	257.1	554.78	398.62	42	515.34	515.7
635.24	685.24	499.36	488.82	430.7	533.92	592.82	633	570.46	521.08	639.68	632.38	701.08	190.04	1146.7
717.72	630.48	466.38	748.18	276.9	651.72	846.6	260.42	177.52	257.06	554.86	398.74	41.96	515.62	515.56
635.36	685.32	499.44	488.78	430.7	534.02	592.9	633.12	570.5	521.06	639.4	632.42	702.04	190.06	1146.64
717.74	630.32	466.46	748.04	276.9	651.76	846.62	260.54	177.8	256.96	554.3	398.88	41.78	515.94	515.7
635.46	685.4	499.5	488.76	430.7	534.12	592.94	633.24	570.58	521.04	639.18	632.42	702.78	190.04	1146.58
717.76	630.16	466.54	747.9	276.9	651.82	846.66	260.64	178.1	256.86	553.74	399	41.58	516.22	515.84
635.56	685.48	499.52	488.74	430.7	534.2	592.94	633.36	570.68	521	639.04	632.4	703.3	189.98	1146.48
717.78	630	466.6	747.76	276.9	651.88	846.72	260.7	178.42	256.76	553.2	399.08	41.26	516.46	515.98
635.66	685.56	499.5	488.7	430.7	534.24	592.84	633.46	570.8	520.96	639.04	632.36	703.46	189.86	1146.32
717.8	629.84	466.66	747.62	276.9	651.98	846.78	260.7	178.78	256.7	552.76	399.12	40.86	516.68	516.12
635.78	685.58	499.42	488.66	430.7	534.26	592.7	633.46	570.94	520.9	639.14	632.3	703.2	189.74	1146.08
717.78	629.7	466.7	747.46	276.9	652.06	846.86	260.66	179.14	256.66	552.36	399.1	40.48	516.82	516.26
635.68	685.72	499.18	488.24	430.74	534.24	592.54	633.46	570.94	521.04	639.42	632.32	702.9	189.52	1145.98
717.72	629.84	466.7	747.9	276.9	651.96	846.96	260.66	179.3	256.72	552.62	399.08	39.96	516.9	516.2
635.6	685.84	498.92	487.8	430.78	534.22	592.38	633.44	570.94	521.16	639.7	632.36	702.5	189.3	1145.86
717.66	629.98	466.72	748.34	276.9	651.82	847.04	260.66	179.44	256.8	552.9	399.04	39.5	516.96	516.14
635.5	685.96	498.68	487.36	430.84	534.24	592.2	633.4	570.96	521.28	639.94	632.4	701.96	189.06	1145.72
717.58	630.14	466.74	748.76	276.9	651.66	847.12	260.66	179.62	256.9	553.18	398.96	39.18	517	516.08
635.42	686.08	498.48	486.94	430.92	534.3	592.08	633.34	570.96	521.4	640.06	632.4	701.5	188.86	1145.6
717.48	630.32	466.76	749.18	276.9	651.44	847.22	260.7	179.78	256.98	553.36	398.84	38.94	517.02	516.02
635.32	686.2	498.32	486.5	431	534.36	591.98	633.28	570.96	521.54	640.12	632.38	701.08	188.68	1145.48
717.4	630.5	466.78	749.58	276.92	651.22	847.3	260.76	179.94	257.08	553.48	398.7	38.74	517.02	515.96
635.24	686.1	498.28	486.42	431.1	534.34	591.72	633.14	570.98	521.5	640	632.5	700.82	188.5	1145.38
717.56	630.52	466.84	749.54	276.96	651.3	847.12	260.68	180.36	257.18	553.46	398.62	38.84	516.92	515.9
635.14	686	498.28	486.36	431.2	534.36	591.44	633	571.02	521.46	639.82	632.58	700.54	188.28	1145.3
717.72	630.56	466.88	749.5	277	651.4	846.94	260.66	180.82	257.32	553.36	398.5	38.92	516.8	515.86
635.06	685.9	498.28	486.28	431.28	534.38	591.2	632.88	571.02	521.46	639.64	632.66	700.38	188.08	1145.26
717.9	630.6	466.92	749.44	277.04	651.54	846.76	260.66	181.22	257.46	553.22	398.38	38.94	516.7	515.84
634.98	685.78	498.28	486.2	431.34	534.42	590.96	632.78	571.02	521.44	639.46	632.78	700.24	187.88	1145.26
718.1	630.64	466.96	749.38	277.08	651.7	846.56	260.68	181.62	257.62	553.06	398.24	38.9	516.58	515.86
634.92	685.66	498.28	486.14	431.4	534.5	590.72	632.7	571	521.42	639.3	632.9	700.14	187.68	1145.32
718.3	630.68	467	749.32	277.1	651.88	846.38	260.72	182	257.76	552.9	398.08	38.8	516.48	515.9
634.84	685.68	498.68	486.26	431.34	534.7	590.62	632.68	571.12	521.4	639.34	632.92	699.92	187.34	1145.58
718.34	630.54	466.84	749.22	276.88	651.82	846.52	260.7	182.12	257.92	552.78	397.92	38.64	516.4	516.12
634.78	685.68	499.06	486.38	431.28	534.84	590.54	632.66	571.2	521.38	639.42	632.94	699.8	187.02	1145.84
718.38	630.38	466.68	749.12	276.66	651.76	846.68	260.66	182.2	258.04	552.7	397.78	38.5	516.34	516.32
634.72	685.66	499.44	486.5	431.22	534.92	590.44	632.64	571.28	521.34	639.5	632.96	699.68	186.68	1146.1
718.42	630.22	466.52	749.04	276.44	651.68	846.84	260.64	182.3	258.16	552.6	397.64	38.34	516.28	516.52
634.66	685.64	499.82	486.62	431.14	534.92	590.34	632.64	571.32	521.3	639.62	632.96	699.6	186.32	1146.36
718.46	630.06	466.38	748.94	276.22	651.58	847.02	260.6	182.38	258.26	552.52	397.52	38.28	516.24	516.7
634.6	685.6	500.2	486.72	431.06	534.82	590.16	632.66	571.34	521.26	639.76	632.98	699.6	185.82	1146.64
718.52	629.9	466.24	748.88	276	651.36	847.24	260.56	182.46	258.38	552.48	397.38	38.26	516.22	516.86
634.6	685.52	500.22	486.64	430.98	534.7	589.92	632.74	571.46	521.2	639.86	633.26	699.72	185.16	1146.56
718.36	629.94	466.32	748.86	275.96	651.2	847.3	260.46	182.7	258.48	552.36	396.78	38.5	516.14	516.9
634.6	685.44	500.24	486.54	430.9	534.56	589.62	632.82	571.56	521.14	639.98	633.56	699.86	184.48	1146.46
718.22	629.98	466.42	748.84	275.92	650.94	847.42	260.34	182.92	258.6	552.26	396.2	38.74	516.06	516.94
634.6	685.36	500.26	486.46	430.82	534.44	589.28	632.92	571.64	521.08	640.1	633.84	700.04	183.78	1146.36
718.08	630.04	466.52	748.82	275.86	650.6	847.58	260.2	183.1	258.7	552.2	395.64	39.02	515.98	516.96
634.62	685.3	500.28	486.38	430.74	534.38	588.82	633	571.7	521.04	640.22	634.08	700.26	182.98	1146.26
717.96	630.1	466.62	748.82	275.8	650.14	847.8	260.06	183.24	258.82	552.14	395.12	39.26	515.9	517
634.64	685.26	500.28	486.32	430.66	534.4	588.42	633.08	571.76	521	640.32	634.3	700.44	182.3	1146.1
717.84	630.16	466.74	748.8	275.72	649.76	847.98	259.88	183.36	258.92	552.04	394.64	39.5	515.8	517.04
634.68	685.26	500.22	486.3	430.6	534.42	588.16	632.96	571.54	521.2	640.38	634.26	700.4	181.68	1146.2
717.96	630.22	466.64	748.84	275.64	649.26	848.42	259.86	183.56	259.04	552.14	394.56	39.54	515.86	517.08
634.72	685.3	500.16	486.3	430.52	534.5	587.96	632.84	571.32	521.38	640.44	634.18	700.34	181.08	1146.3
718.06	630.3	466.52	748.88	275.56	648.9	848.8	259.84	183.74	259.14	552.22	394.48	39.6	515.92	517.12
634.78	685.34	500.1	486.3	430.44	534.62	587.82	632.72	571.1	521.58	640.52	634.04	700.26	180.5	1146.38
718.16	630.36	466.42	748.94	275.52	648.68	849.12	259.82	183.88	259.24	552.28	394.4	39.68	515.96	517.16
634.82	685.38	500.04	486.3	430.38	534.74	587.8	632.62	570.92	521.78	640.6	633.92	700.16	180.04	1146.44
718.24	630.44	466.3	749	275.48	648.62	849.36	259.8	184.02	259.34	552.34	394.32	39.78	516	517.18
634.88	685.44	500	486.3	430.32	534.84	587.82	632.5	570.74	521.98	640.7	633.8	700.04	179.58	1146.5
718.3	630.52	466.16	749.08	275.46	648.6	849.58	259.78	184.14	259.44	552.4	394.26	39.86	516.04	517.18
634.96	685.58	500	486.3	430.28	535	587.94	632.58	570.6	521.98	640.86	633.64	700.08	179.36	1146.5
718.3	630.62	466.16	749.18	275.52	648.86	849.6	259.74	183.88	259.5	552.42	394.22	39.64	515.98	517.16
635.06	685.74	500	486.3	430.26	535.14	588.1	632.66	570.48	522	640.98	633.5	700.12	179.12	1146.48
718.3	630.72	466.14	749.28	275.58	649.06	849.6	259.66	183.58	259.58	552.42	394.24	39.4	515.92	517.12
635.14	685.92	500.02	486.3	430.24	535.24	588.3	632.74	570.38	522	641.08	633.44	700.16	178.92	1146.48
718.3	630.82	466.08	749.36	275.64	649.2	849.6	259.56	183.3	259.66	552.42	394.28	39.14	515.9	517.08
635.24	686.1	500.04	486.3	430.22	535.32	588.54	632.8	570.28	522	641.14	633.44	700.16	178.7	1146.48
718.32	630.9	466.02	749.46	275.7	649.32	849.6	259.44	183.02	259.74	552.4	394.34	38.88	515.88	517.02
635.32	686.26	500.06	486.3	430.2	535.4	588.8	632.88	570.2	522	641.18	633.46	700.16	178.5	1146.48
718.34	631	465.94	749.54	275.76	649.4	849.58	259.34	182.74	259.82	552.36	394.4	38.62	515.86	516.98
635.42	686.2	500.16	486.3	430.22	535.38	588.7	632.74	570.2	522.04	641.08	633.46	700.12	178.26	1146.18
718.38	631.1	466.04	749.6	275.6	649.38	849.5	259.34	182.46	259.66	552.2	394.36	38.6	515.98	516.88
635.5	686.1	500.26	486.3	430.26	535.38	588.58	632.62	570.18	522.08	641	633.5	700.08	178.06	1145.9
718.42	631.18	466.16	749.66	275.44	649.42	849.38	259.38	182.24	259.48	552.06	394.3	38.6	516.12	516.78
635.58	685.98	500.36	486.3	430.3	535.4	588.44	632.46	570.16	522.12	640.92	633.58	700.02	177.88	1145.62
718.46	631.26	466.3	749.72	275.26	649.52	849.22	259.42	182.02	259.32	551.9	394.26	38.62	516.26	516.68
635.66	685.84	500.48	486.3	430.34	535.44	588.3	632.3	570.14	522.18	640.88	633.68	699.98	177.74	1145.36
718.5	631.36	466.46	749.76	275.08	649.7	849.04	259.46	181.82	259.14	551.76	394.22	38.58	516.4	516.6
635.74	685.72	500.62	486.32	430.4	535.52	588.16	632.12	570.1	522.24	640.82	633.84	699.9	177.64	1145.14
718.54	631.46	466.66	749.8	274.92	650.04	848.86	259.48	181.64	258.96	551.62	394.22	38.58	516.6	516.52
635.82	685.82	500.54	486.34	430.48	535.86	587.68	632.04	570	522.3	640.8	633.92	699.78	177.54	1145.32
718.36	631.56	466.56	749.78	274.96	650.98	849.32	259.56	181.6	259.02	551.7	394.16	38.6	516.9	516.48
635.9	685.94	500.46	486.36	430.54	536.24	587.22	631.94	569.92	522.38	640.78	634	699.64	177.52	1145.52
718.18	631.68	466.48	749.76	275	651.92	849.82	259.62	181.56	259.08	551.78	394.08	38.58	517.24	516.46
635.98	686.1	500.38	486.38	430.6	536.64	586.78	631.86	569.84	522.46	640.76	634.08	699.52	177.56	1145.7
718.02	631.82	466.42	749.74	275.06	652.8	850.36	259.68	181.54	259.12	551.88	393.98	38.56	517.6	516.44
636.04	686.3	500.3	486.4	430.7	537.08	586.36	631.76	569.74	522.52	640.72	634.2	699.38	177.68	1145.88
717.84	631.94	466.36	749.72	275.12	653.5	850.92	259.72	181.52	259.18	551.98	393.84	38.58	518.12	516.42
636.12	686.5	500.2	486.42	430.8	537.5	585.92	631.66	569.66	522.58	640.7	634.32	699.28	177.84	1146.02
717.68	632.04	466.3	749.72	275.16	653.96	851.5	259.74	181.5	259.24	552.1	393.66	38.6	518.68	516.4
636.18	686.56	500.3	486.46	430.98	537.7	586.06	631.56	569.62	521.78	640.68	634.7	699.2	177.92	1146.1
717.76	632.12	466.44	749.74	275.8	653.68	851.52	259.7	181.48	259.12	552.08	393.92	38.62	519.16	516.4
636.24	686.6	500.42	486.5	431.18	537.88	586.18	631.46	569.58	520.96	640.66	635.14	699.14	178	1146.16
717.84	632.16	466.58	749.76	276.44	653.3	851.56	259.64	181.46	259	552.06	394.16	38.64	519.7	516.4
636.3	686.6	500.52	486.56	431.4	538.08	586.26	631.36	569.54	520.14	640.64	635.68	699.08	178.1	1146.24
717.9	632.18	466.72	749.76	277.06	652.86	851.62	259.56	181.42	258.88	552.02	394.36	38.66	520.46	516.4
636.36	686.54	500.6	486.62	431.58	538.3	586.28	631.26	569.52	519.32	640.62	636.18	699.02	178.18	1146.28
717.98	632.2	466.84	749.76	277.68	652.52	851.7	259.5	181.38	258.74	552	394.56	38.68	521.18	516.4
636.4	686.44	500.68	486.68	431.74	538.52	586.28	631.16	569.5	518.5	640.58	636.66	698.98	178.26	1146.32
718.04	632.2	466.94	749.74	278.3	652.26	851.78	259.46	181.34	258.58	551.98	394.76	38.64	521.9	516.4
636.4	686.52	500.72	486.76	431.82	538.5	586.18	631.08	569.52	518.48	640.2	636.74	698.96	178.36	1146.3
718.1	632.14	466.8	749.7	278.08	652.14	851.9	259.46	181.32	258.54	552.04	394.58	38.62	522.6	516.4
636.42	686.56	500.72	486.86	431.88	538.4	586.08	630.98	569.56	518.44	639.8	636.8	698.94	178.54	1146.24
718.18	632.08	466.64	749.64	277.86	652.06	851.98	259.5	181.3	258.5	552.1	394.48	38.62	523.26	516.4
636.44	686.56	500.72	486.96	431.92	538.26	585.98	630.88	569.6	518.4	639.4	636.76	698.92	178.7	1146.16
718.26	632.02	466.46	749.6	277.64	652.04	852.02	259.58	181.3	258.46	552.18	394.44	38.56	523.64	516.4
636.46	686.56	500.7	487.06	431.96	538.04	585.92	630.78	569.64	518.36	639	636.72	698.9	178.88	1146.08
718.32	631.96	466.26	749.56	277.4	652	852.04	259.68	181.3	258.4	552.24	394.44	38.52	523.84	516.4
636.48	686.56	500.68	487.14	432	537.82	585.88	630.68	569.68	518.32	638.6	636.68	698.86	179.1	1146
718.38	631.94	466.06	749.52	277.16	651.96	852.06	259.8	181.3	258.36	552.3	394.46	38.48	523.82	516.4
636.52	686.48	500.78	487.04	432.02	537.84	585.98	630.56	569.76	518.26	638.54	636.6	698.84	179.74	1145.86
718.44	631.96	465.96	749.44	277.34	652	851.94	259.8	181.28	258.32	552.26	394.62	38.38	523.44	516.44
636.54	686.42	500.9	486.96	432.02	537.9	586.14	630.46	569.82	518.22	638.52	636.5	698.82	180.36	1145.76
718.5	632	465.86	749.38	277.5	652.08	851.82	259.8	181.26	258.26	552.22	394.76	38.28	522.78	516.48
636.58	686.38	501.02	486.88	432.02	537.96	586.38	630.36	569.9	518.18	638.5	636.4	698.8	181.04	1145.66
718.56	632.04	465.74	749.3	277.66	652.18	851.7	259.8	181.26	258.2	552.16	394.92	38.2	521.92	516.54
636.62	686.36	501.14	486.84	432	538.04	586.68	630.28	569.98	518.14	638.48	636.28	698.8	181.76	1145.58
718.62	632.1	465.64	749.2	277.84	652.32	851.54	259.8	181.26	258.16	552.08	395.08	38.1	520.9	516.6
636.66	686.34	501.26	486.84	431.96	538.2	587.14	630.2	570.06	518.08	638.48	636.18	698.8	182.68	1145.48
718.7	632.14	465.54	749.08	278	652.48	851.32	259.78	181.26	258.1	552	395.22	38.08	519.56	516.64
636.7	686.38	501.22	487	431.82	538.34	587.52	630.2	570.12	518.04	638.48	636.32	698.78	183.4	1145.3
718.76	632.18	465.5	748.98	277.92	652.56	851.32	259.76	181.3	258.04	551.92	395.4	38.06	518.1	516.56
636.74	686.42	501.18	487.14	431.7	538.52	587.9	630.2	570.18	518	638.44	636.44	698.78	184.14	1145
718.8	632.24	465.46	748.86	277.84	652.6	851.36	259.74	181.32	257.98	551.84	395.5	38.02	516.64	516.46
636.76	686.48	501.14	487.28	431.56	538.72	588.3	630.22	570.22	517.94	638.38	636.54	698.78	184.88	1144.62
718.84	632.3	465.44	748.76	277.76	652.58	851.42	259.72	181.32	257.92	551.8	395.54	37.98	515.22	516.32
636.76	686.5	501.12	487.38	431.42	538.88	588.74	630.24	570.24	517.88	638.34	636.64	698.78	185.66	1144.02
718.88	632.34	465.44	748.68	277.66	652.52	851.54	259.72	181.32	257.88	551.8	395.5	38	513.72	516.18
636.76	686.52	501.1	487.44	431.3	538.88	589.06	630.28	570.26	517.84	638.3	636.68	698.8	186.16	1143.4
718.9	632.38	465.46	748.62	277.58	652.48	851.74	259.74	181.3	257.86	551.8	395.42	37.96	512.56	516.06
636.72	686.34	501.1	487.54	431.18	538.94	589.5	630.36	570.42	517.82	638.26	636.68	698.86	186.2	1142.92
718.88	632.44	465.56	748.62	277.48	652.46	851.86	259.76	181.24	257.88	551.86	395.22	37.94	511.6	515.92
636.66	686.16	501.12	487.62	431.06	538.88	589.9	630.44	570.56	517.82	638.24	636.66	698.9	186.12	1142.6
718.86	632.48	465.68	748.66	277.4	652.52	851.96	259.78	181.2	257.94	551.9	395.02	37.92	510.8	515.84
636.6	685.94	501.16	487.66	430.96	538.66	590.26	630.54	570.7	517.84	638.26	636.56	698.94	185.88	1142.4
718.84	632.5	465.82	748.74	277.3	652.68	852.08	259.78	181.16	258	551.88	394.78	37.94	510.18	515.82
636.56	685.76	501.2	487.68	430.9	538.44	590.52	630.66	570.86	517.86	638.26	636.42	699	185.46	1142.38
718.82	632.52	465.94	748.84	277.2	652.86	852.22	259.76	181.12	258.04	551.84	394.6	37.88	509.92	515.8
636.52	685.6	501.26	487.68	430.84	538.28	590.74	630.78	571.02	517.88	638.26	636.26	699.02	185	1142.34
718.8	632.56	466.06	748.96	277.08	653	852.36	259.72	181.1	258.08	551.78	394.46	37.84	509.86	515.78
636.46	685.48	501.38	487.5	430.7	538.1	590.88	630.74	570.98	517.94	638.32	636.12	699.04	184.92	1142.16
718.8	632.56	466.18	749.18	277.16	653.14	852.34	259.64	181.08	258.1	551.8	394.48	37.78	510.24	515.66
636.44	685.36	501.5	487.26	430.58	538.06	590.98	630.76	570.96	517.96	638.36	635.92	699.06	184.68	1141.9
718.8	632.56	466.3	749.42	277.24	653.14	852.38	259.54	181.06	258.1	551.82	394.56	37.7	511	515.52
636.42	685.28	501.62	487.02	430.46	538.14	591.06	630.76	570.96	517.98	638.38	635.76	699.08	184.42	1141.58
718.8	632.58	466.42	749.62	277.34	653.04	852.42	259.46	181.04	258.08	551.86	394.72	37.6	511.94	515.36
636.4	685.2	501.74	486.78	430.32	538.24	591.1	630.76	570.96	518	638.4	635.58	699.08	184.12	1141.3
718.8	632.6	466.54	749.82	277.46	652.94	852.44	259.36	181.02	258.06	551.88	394.88	37.54	513.02	515.2
636.4	685.12	501.86	486.54	430.18	538.3	591.14	630.76	570.98	518.02	638.42	635.4	699.08	183.8	1141.04
718.8	632.6	466.64	750.02	277.6	652.86	852.42	259.26	181	258.04	551.9	395.06	37.46	514.22	515.04
636.5	685.12	501.74	486.26	430.24	538.14	591.1	630.88	570.92	518	638.42	635.24	699	183.16	1140.96
718.8	632.6	466.72	750.2	277.58	652.9	852.4	259.08	180.98	258	551.88	395.2	37.42	515.8	515.02
636.58	685.14	501.6	486.04	430.28	537.88	591.06	630.98	570.88	518	638.44	635.14	698.92	182.6	1140.82
718.8	632.62	466.78	750.36	277.56	653.04	852.28	258.92	180.94	257.96	551.86	395.32	37.4	517.24	514.96
636.66	685.16	501.44	485.84	430.32	537.58	590.98	631.08	570.84	518	638.44	635.04	698.84	182.06	1140.6
718.8	632.64	466.84	750.52	277.54	653.2	852.1	258.74	180.88	257.94	551.86	395.42	37.38	518.68	514.86
636.74	685.18	501.26	485.66	430.38	537.26	590.88	631.18	570.84	518	638.42	634.98	698.74	181.54	1140.26
718.8	632.66	466.9	750.66	277.52	653.36	851.9	258.56	180.8	257.92	551.86	395.54	37.36	520.1	514.74
636.8	685.16	501.06	485.52	430.42	536.96	590.72	631.32	570.88	517.98	638.38	634.92	698.68	180.98	1139.78
718.8	632.68	466.96	750.76	277.5	653.46	851.82	258.38	180.66	257.9	551.88	395.66	37.36	521.58	514.54
636.82	685.08	501	485.54	430.42	536.7	590.46	631.62	571	517.96	638.44	634.86	698.76	180.7	1139.1
718.8	632.7	467	750.72	277.46	652.9	851.94	258.48	180.6	257.88	551.8	395.76	37.34	522.62	514.42
636.84	684.98	500.94	485.58	430.42	536.46	590.22	631.9	571.12	517.94	638.48	634.8	698.84	180.46	1138.48
718.8	632.7	467.04	750.66	277.42	652.3	852.12	258.58	180.54	257.86	551.74	395.88	37.34	523.48	514.3
636.84	684.86	500.86	485.62	430.42	536.24	589.98	632.2	571.24	517.92	638.54	634.74	698.94	180.26	1137.94
718.8	632.68	467.06	750.58	277.38	651.72	852.34	258.7	180.46	257.82	551.68	396.04	37.34	524.14	514.18
636.84	684.7	500.8	485.64	430.38	536.04	589.76	632.5	571.34	517.88	638.64	634.66	699.06	180.1	1137.52
718.8	632.68	467.08	750.5	277.32	651.1	852.5	258.84	180.34	257.76	551.66	396.22	37.36	524.5	514.04
636.84	684.56	500.74	485.64	430.36	535.86	589.58	632.74	571.38	517.86	638.76	634.6	699.16	180.04	1137.3
718.8	632.66	467.08	750.46	277.24	650.5	852.52	258.98	180.24	257.7	551.62	396.4	37.36	524.5	513.98
636.84	684.5	500.9	485.6	430.3	535.88	589.44	632.94	571.26	517.8	638.8	634.54	699.18	179.94	1137.6
718.78	632.64	467.06	750.42	277.16	650.22	852.26	258.94	179.86	257.62	551.8	396.5	37.42	524.46	513.74
636.84	684.42	501.06	485.54	430.24	535.96	589.3	633.12	571.12	517.74	638.88	634.48	699.2	179.92	1137.94
718.76	632.62	467.02	750.38	277.08	649.9	851.94	258.9	179.48	257.52	551.98	396.6	37.5	524.3	513.5
636.86	684.32	501.24	485.48	430.18	536.14	589.16	633.26	570.94	517.68	638.98	634.42	699.2	179.98	1138.34
718.72	632.6	466.98	750.36	276.98	649.48	851.6	258.84	179.1	257.44	552.16	396.72	37.58	523.98	513.26
636.88	684.26	501.42	485.44	430.14	536.32	589.02	633.38	570.72	517.64	639.06	634.38	699.2	180.08	1138.76
718.68	632.58	466.94	750.34	276.9	649.08	851.32	258.78	178.78	257.38	552.32	396.82	37.62	523.68	513.06
636.9	684.2	501.6	485.38	430.08	536.48	588.88	633.5	570.5	517.6	639.16	634.32	699.18	180.2	1139.18
718.66	632.58	466.92	750.3	276.84	648.74	851.06	258.74	178.48	257.3	552.5	396.92	37.68	523.4	512.86
636.9	684.22	501.6	485.34	430.06	536.38	589	633.5	570.38	517.8	639.32	634.24	699.16	180.14	1139.02
718.64	632.58	466.88	750.26	276.8	648.68	850.88	258.66	178.32	257.24	552.52	397.22	37.68	522.8	512.76
636.88	684.28	501.6	485.28	430.04	536.18	589.1	633.5	570.28	518	639.52	634.14	699.14	180.02	1138.9
718.64	632.58	466.86	750.22	276.76	648.74	850.74	258.56	178.18	257.22	552.54	397.54	37.7	522.2	512.68
636.86	684.38	501.6	485.22	430.02	535.86	589.22	633.48	570.22	518.2	639.72	634.08	699.12	179.84	1138.76
718.66	632.6	466.84	750.18	276.76	648.92	850.62	258.48	178.06	257.2	552.56	397.8	37.72	521.74	512.6
636.84	684.48	501.6	485.16	429.98	535.52	589.36	633.46	570.2	518.4	639.92	634.02	699.08	179.62	1138.58
718.68	632.6	466.84	750.14	276.76	649.14	850.52	258.38	177.94	257.16	552.58	398.06	37.74	521.34	512.52
636.84	684.62	501.6	485.12	429.96	535.18	589.52	633.42	570.18	518.6	640.12	633.98	699.06	179.36	1138.38
718.68	632.6	466.84	750.1	276.76	649.36	850.46	258.26	177.82	257.16	552.6	398.32	37.78	520.96	512.44
636.86	684.74	501.64	485.06	429.9	535.02	589.54	633.34	570.12	518.6	640.34	634.02	699.02	179.14	1138.46
718.74	632.62	466.68	750.06	276.8	649.6	850.62	258.34	177.74	257.18	552.4	398.3	37.96	520.64	512.36
636.9	684.88	501.68	485.02	429.84	534.9	589.6	633.24	570.06	518.6	640.5	634.08	698.98	178.92	1138.52
718.78	632.64	466.52	750.02	276.84	649.8	850.78	258.42	177.66	257.18	552.2	398.24	38.1	520.38	512.26
636.94	685.02	501.74	484.96	429.78	534.78	589.68	633.16	570	518.6	640.66	634.12	698.94	178.68	1138.56
718.82	632.66	466.36	749.98	276.86	650	850.96	258.48	177.62	257.18	552	398.18	38.24	520.14	512.18
637	685.16	501.8	484.9	429.72	534.64	589.8	633.08	569.94	518.6	640.82	634.16	698.92	178.46	1138.62
718.86	632.68	466.2	749.94	276.88	650.22	851.12	258.56	177.58	257.2	551.8	398.1	38.38	519.94	512.1
637.04	685.26	501.88	484.8	429.66	534.46	589.98	633	569.9	518.58	640.98	634.14	698.9	178.22	1138.64
718.9	632.68	466.02	749.9	276.9	650.48	851.26	258.64	177.6	257.2	551.6	398	38.48	519.74	512.02
637.1	685.26	501.76	484.88	429.84	534.36	590.02	633.12	569.84	518.56	641.08	634.06	698.88	178.36	1138.54
718.88	632.66	466.02	749.88	276.94	650.8	851.34	258.52	177.76	257.18	551.44	397.92	38.5	519.78	511.98
637.18	685.22	501.64	484.96	430.02	534.28	590.08	633.26	569.76	518.54	641.18	633.94	698.86	178.5	1138.4
718.86	632.64	466	749.86	276.98	651.1	851.42	258.42	177.94	257.16	551.28	397.8	38.5	519.86	511.96
637.26	685.18	501.5	485.04	430.2	534.28	590.16	633.38	569.66	518.52	641.26	633.78	698.84	178.64	1138.26
718.82	632.6	465.98	749.84	277.02	651.38	851.48	258.34	178.12	257.14	551.12	397.66	38.5	519.96	511.94
637.32	685.1	501.34	485.1	430.4	534.42	590.28	633.46	569.54	518.5	641.36	633.56	698.82	178.74	1138.14
718.74	632.56	465.92	749.84	277.06	651.58	851.52	258.24	178.34	257.1	550.92	397.48	38.52	520.06	511.94
637.38	685.02	501.16	485.2	430.6	534.68	590.38	633.54	569.4	518.48	641.44	633.36	698.8	178.86	1138.04
718.66	632.54	465.88	749.84	277.1	651.68	851.58	258.16	178.54	257.06	550.68	397.28	38.54	520.2	511.94
637.4	684.84	501.1	485.1	430.6	534.94	590.04	633.8	569.4	518.44	641.36	633.28	698.82	178.64	1138.02
718.74	632.46	466	749.88	277.14	651.46	852	257.84	178.74	257.02	550.58	397.2	38.52	520.2	511.98
637.4	684.68	501.04	484.98	430.6	535.24	589.7	634.04	569.4	518.4	641.3	633.22	698.84	178.42	1138
718.82	632.38	466.12	749.92	277.18	651.22	852.44	257.52	178.92	256.98	550.38	397.14	38.48	520.2	512.02
637.4	684.52	500.96	484.9	430.6	535.54	589.42	634.28	569.38	518.36	641.3	633.18	698.86	178.2	1137.98
718.9	632.3	466.22	749.94	277.22	650.98	852.94	257.12	179.08	256.94	549.92	397.08	38.42	520.2	512.08
637.4	684.4	500.9	484.84	430.6	535.74	589.1	634.56	569.36	518.32	641.32	633.18	698.88	178.02	1137.94
719	632.2	466.34	749.94	277.26	650.8	853.48	256.7	179.18	256.92	549.36	397.04	38.34	520.2	512.12
637.4	684.28	500.84	484.78	430.62	535.86	588.76	634.84	569.34	518.3	641.4	633.22	698.88	177.86	1137.9
719.1	632.1	466.44	749.94	277.3	650.68	854.02	256.26	179.26	256.92	548.64	397.04	38.28	520.2	512.16
637.38	684.24	500.8	484.8	430.66	535.94	589.04	634.72	569.28	518.3	641.68	633.14	698.84	177.78	1137.82
718.98	631.98	466.32	749.9	277.3	650.76	854	256.14	179.44	256.94	547.58	396.94	38.48	520.22	512.2
637.38	684.18	500.78	484.86	430.72	535.94	589.3	634.6	569.22	518.32	642.04	633.06	698.8	177.72	1137.76
718.86	631.82	466.2	749.86	277.3	650.9	853.94	256	179.6	256.96	546.18	396.86	38.7	520.24	512.26
637.36	684.12	500.8	484.9	430.78	535.88	589.46	634.48	569.18	518.34	642.38	633.02	698.76	177.68	1137.7
718.74	631.68	466.1	749.84	277.3	651.06	853.78	255.94	179.76	256.98	544.84	396.8	38.94	520.26	512.3
637.34	684.06	500.84	484.94	430.84	535.8	589.58	634.36	569.14	518.36	642.72	633	698.72	177.64	1137.64
718.64	631.54	466.02	749.82	277.3	651.24	853.58	255.9	179.92	257	543.42	396.76	39.2	520.28	512.34
637.32	684.02	500.88	485	430.88	535.72	589.66	634.24	569.1	518.38	643.06	632.98	698.68	177.6	1137.6
718.54	631.38	465.96	749.8	277.3	651.42	853.34	255.86	180.08	257	541.98	396.72	39.44	520.32	512.38
637.32	684	500.84	485.06	430.7	535.48	589.66	634.3	569.08	518.4	643.32	633	698.66	177.58	1137.64
718.68	631.22	466.02	750.02	277.3	651.74	853.1	255.7	179.96	257.02	540.46	396.76	39.38	520.34	512.44
637.3	684	500.8	485.1	430.52	535.28	589.62	634.36	569.06	518.4	643.52	633.04	698.64	177.56	1137.68
718.82	631.1	466.1	750.24	277.3	652.02	852.86	255.54	179.86	257.04	539.14	396.8	39.34	520.38	512.48
637.3	684	500.76	485.14	430.34	535.1	589.54	634.44	569.06	518.4	643.72	633.06	698.62	177.54	1137.72
718.96	630.98	466.18	750.46	277.32	652.3	852.64	255.38	179.76	257.06	537.78	396.84	39.32	520.42	512.52
637.3	684	500.72	485.18	430.16	534.94	589.44	634.52	569.06	518.4	643.92	633.08	698.6	177.52	1137.78
719.1	630.9	466.24	750.68	277.34	652.56	852.44	255.24	179.68	257.08	536.42	396.86	39.26	520.46	512.56
637.28	683.98	500.7	485.22	429.98	534.78	589.28	634.62	569.08	518.4	644.16	633.1	698.6	177.52	1137.86
719.24	630.84	466.3	750.92	277.36	652.8	852.24	255.12	179.62	257.12	534.94	396.8	39.22	520.48	512.62
637.42	683.9	500.66	485.28	430.02	534.4	589.14	634.58	569.18	518.42	644.48	633.06	698.6	177.56	1137.94
719.24	630.9	466.28	750.72	277.4	652.18	852.1	255.06	179.64	257.16	533.72	396.8	39.26	520.52	512.64
637.56	683.82	500.6	485.34	430.04	534	588.98	634.56	569.28	518.44	644.82	633	698.6	177.62	1138.02
719.26	630.94	466.26	750.52	277.44	651.56	851.98	255.02	179.66	257.2	532.64	396.78	39.3	520.54	512.66
637.68	683.74	500.54	485.4	430.06	533.58	588.82	634.54	569.38	518.46	645.16	632.92	698.6	177.68	1138.1
719.32	630.98	466.24	750.34	277.46	650.94	851.88	254.98	179.68	257.26	531.74	396.74	39.3	520.58	512.68
637.8	683.64	500.46	485.48	430.08	533.12	588.62	634.54	569.52	518.48	645.56	632.82	698.6	177.74	1138.16
719.46	630.98	466.2	750.16	277.48	650.3	851.78	254.96	179.68	257.34	531	396.64	39.32	520.62	512.7
637.92	683.56	500.36	485.54	430.1	532.66	588.46	634.54	569.64	518.5	645.88	632.7	698.6	177.78	1138.2
719.64	630.98	466.16	749.98	277.5	649.66	851.7	254.96	179.64	257.4	530.64	396.58	39.34	520.66	512.7
637.84	683.54	500.4	485.6	430.1	532.46	588.08	634.58	569.8	518.52	646	632.5	698.58	177.84	1138.2
719.78	630.9	466.1	750.06	277.5	649.7	851.74	255.04	179.54	257.48	530.44	396.42	39.34	520.7	512.7
637.76	683.54	500.44	485.66	430.1	532.28	587.72	634.62	569.98	518.56	646.08	632.3	698.56	177.88	1138.2
719.92	630.84	466.04	750.14	277.5	649.72	851.8	255.14	179.42	257.56	530.44	396.26	39.36	520.74	512.7
637.68	683.58	500.44	485.72	430.1	532.16	587.36	634.68	570.16	518.6	646.14	632.1	698.52	177.92	1138.2
720.06	630.8	466	750.2	277.5	649.72	851.92	255.26	179.3	257.64	530.78	396.08	39.38	520.78	512.7
637.6	683.66	500.44	485.76	430.1	532.08	587.04	634.72	570.3	518.64	646.08	631.9	698.5	177.96	1138.2
720.12	630.78	465.98	750.26	277.5	649.72	852.06	255.38	179.2	257.7	531.34	395.96	39.4	520.82	512.7
637.54	683.76	500.44	485.82	430.1	532.04	586.76	634.76	570.44	518.68	645.98	631.72	698.46	177.98	1138.2
720.14	630.78	465.96	750.3	277.5	649.72	852.2	255.48	179.12	257.76	532.02	395.86	39.42	520.86	512.7
637.5	683.98	500.36	485.86	430.1	531.94	586.8	634.82	570.54	518.52	646.6	631.56	698.44	177.94	1138.2
720.22	630.88	466	750.34	277.46	649.7	852.42	255.62	179.12	257.76	533.26	395.68	39.36	520.92	512.7
637.44	684.2	500.28	485.9	430.1	531.82	586.84	634.88	570.6	518.34	647.06	631.46	698.42	177.9	1138.2
720.26	631	466.06	750.36	277.42	649.72	852.64	255.78	179.18	257.78	534.76	395.54	39.28	520.98	512.7
637.4	684.4	500.2	485.94	430.1	531.64	586.9	634.94	570.62	518.16	647.42	631.42	698.42	177.86	1138.2
720.26	631.12	466.1	750.38	277.38	649.76	852.8	255.92	179.26	257.78	536.16	395.44	39.24	521.04	512.7
637.36	684.58	500.12	485.98	430.1	531.44	586.98	635	570.6	517.98	647.7	631.44	698.4	177.82	1138.2
720.26	631.26	466.16	750.4	277.34	649.8	852.96	256.06	179.36	257.78	537.6	395.36	39.2	521.1	512.7
637.32	684.76	500.02	486	430.1	531.2	587.06	635.06	570.56	517.8	647.9	631.48	698.4	177.8	1138.2
720.24	631.4	466.22	750.42	277.3	649.86	853.14	256.2	179.46	257.78	539.06	395.26	39.16	521.16	512.68
637.3	684.96	499.9	485.8	430.04	531.22	586.96	634.92	570.46	517.82	646.76	631.56	698.42	177.8	1138.24
720.04	631.42	466.32	750.38	277.32	649.96	853.36	256.1	179.32	257.86	541.02	395.26	39.16	521.2	512.66
637.3	685.16	499.78	485.6	429.98	531.28	586.9	634.78	570.34	517.84	645.68	631.6	698.44	177.82	1138.28
719.86	631.44	466.4	750.36	277.34	650.04	853.58	255.96	179.14	257.92	542.76	395.26	39.18	521.24	512.62
637.3	685.36	499.68	485.38	429.9	531.36	586.9	634.62	570.22	517.86	644.6	631.6	698.46	177.82	1138.32
719.68	631.44	466.48	750.34	277.36	650.12	853.82	255.82	178.94	257.98	544.46	395.26	39.18	521.24	512.58
637.28	685.56	499.56	485.16	429.82	531.46	586.92	634.48	570.12	517.88	643.56	631.56	698.48	177.82	1138.38
719.48	631.44	466.54	750.32	277.38	650.2	854.06	255.68	178.72	258.06	546.08	395.28	39.16	521.24	512.54
637.26	685.74	499.44	484.96	429.7	531.6	587	634.34	570.02	517.9	642.54	631.5	698.5	177.8	1138.46
719.26	631.42	466.6	750.28	277.4	650.24	854.3	255.56	178.48	258.14	547.72	395.34	39.14	521.24	512.5
637.42	685.82	499.34	484.96	429.8	531.7	587.3	634.38	570.28	517.92	642.12	631.52	698.5	177.74	1138.56
719.06	631.48	466.6	750.24	277.42	650.24	854.24	255.66	178.06	258.2	548.24	395.26	39.14	521.24	512.4
637.58	685.9	499.24	484.96	429.9	531.78	587.62	634.42	570.56	517.96	641.76	631.54	698.5	177.66	1138.66
718.86	631.52	466.6	750.18	277.46	650.24	854.16	255.78	177.64	258.26	548.68	395.18	39.12	521.24	512.32
637.74	685.96	499.14	484.98	430	531.88	587.94	634.46	570.86	518	641.46	631.56	698.5	177.6	1138.78
718.68	631.56	466.62	750.12	277.5	650.22	854.08	255.92	177.22	258.34	549.02	395.12	39.1	521.26	512.24
637.92	686.04	499.06	485.02	430.06	532	588.3	634.48	571.16	518.06	641.2	631.6	698.5	177.54	1138.86
718.5	631.56	466.64	750.04	277.54	650.18	854.04	256.06	176.8	258.4	549.28	395.06	39.08	521.26	512.14
638.08	686.12	499	485.04	430.14	532.1	588.62	634.5	571.48	518.12	641.02	631.64	698.5	177.5	1138.94
718.36	631.56	466.68	749.98	277.58	650.16	854	256.2	176.4	258.48	549.32	394.98	39.04	521.26	512.08
638.04	686.2	499	485.1	429.94	531.98	588.8	634.5	571.36	518.2	640.94	631.7	698.5	177.5	1138.96
718.28	631.52	466.76	749.86	277.66	650.32	853.94	256.16	176.38	258.32	549.46	395.14	38.98	521.22	512.04
638	686.26	499	485.16	429.72	531.86	588.98	634.5	571.26	518.26	640.88	631.76	698.5	177.52	1138.98
718.2	631.46	466.86	749.74	277.74	650.48	853.88	256.12	176.36	258.18	549.52	395.3	38.9	521.18	512
637.96	686.36	499	485.24	429.5	531.74	589.18	634.5	571.14	518.36	640.84	631.82	698.5	177.54	1138.98
718.08	631.4	466.92	749.62	277.82	650.64	853.76	256.1	176.34	258.06	549.46	395.52	38.84	521.12	511.96
637.92	686.46	499	485.32	429.32	531.62	589.34	634.48	571.04	518.44	640.84	631.84	698.48	177.56	1138.96
717.98	631.38	466.98	749.5	277.9	650.82	853.56	256.08	176.32	257.96	549.34	395.78	38.78	521.08	511.94
637.9	686.58	499	485.4	429.16	531.56	589.48	634.46	570.94	518.54	640.84	631.86	698.46	177.58	1138.92
717.88	631.36	467.02	749.36	277.98	651	853.32	256.06	176.28	257.86	549.2	396.1	38.74	521.02	511.9
637.86	686.82	499.6	485.52	429.08	531.72	588.94	634.4	570.88	518.48	640.96	632.54	698.42	177.6	1138.8
717.76	631.36	467.12	749.24	278.04	650.46	853.3	256.08	176.26	258.06	548.98	396.5	38.74	521.16	511.88
637.84	687.08	500.18	485.66	429	531.94	588.36	634.32	570.82	518.44	641.1	633.22	698.36	177.6	1138.68
717.64	631.38	467.2	749.12	278.08	649.92	853.24	256.1	176.22	258.26	548.7	396.98	38.76	521.3	511.86
637.82	687.28	500.74	485.78	428.94	532.16	587.72	634.24	570.8	518.36	641.24	633.9	698.32	177.6	1138.54
717.58	631.4	467.28	749	278.12	649.38	853.2	256.08	176.2	258.42	548.46	397.42	38.78	521.46	511.86
637.8	687.46	501.3	485.9	428.88	532.36	587.04	634.18	570.76	518.26	641.38	634.6	698.28	177.6	1138.44
717.52	631.4	467.36	748.9	278.14	648.86	853.16	256.06	176.18	258.56	548.22	397.86	38.78	521.62	511.86
637.8	687.6	501.86	486.02	428.82	532.5	586.36	634.12	570.72	518.14	641.52	635.28	698.24	177.6	1138.32
717.46	631.4	467.44	748.82	278.16	648.34	853.14	256.04	176.16	258.68	547.98	398.28	38.78	521.78	511.86
637.9	687.54	501.98	485.92	428.78	532.5	586.28	634.06	570.72	518.12	641.46	635.2	698.22	177.58	1138.26
717.52	631.4	467.36	748.8	278.12	648.4	853.22	255.94	176.12	258.7	547.66	398.68	38.74	521.7	511.92
637.98	687.44	502.12	485.8	428.78	532.46	586.2	634.02	570.72	518.08	641.38	635.1	698.22	177.56	1138.2
717.58	631.4	467.26	748.8	278.08	648.46	853.34	255.84	176.1	258.68	547.38	399.02	38.72	521.62	511.98
638.08	687.34	502.28	485.7	428.78	532.42	586.12	633.98	570.68	518.04	641.3	634.98	698.2	177.54	1138.16
717.62	631.4	467.16	748.8	278.04	648.52	853.48	255.74	176.06	258.66	547.1	399.34	38.68	521.54	512.02
638.18	687.22	502.42	485.58	428.8	532.4	586.06	633.94	570.66	518	641.22	634.84	698.18	177.52	1138.12
717.66	631.4	467.06	748.78	278.02	648.56	853.64	255.62	176.02	258.64	546.78	399.6	38.68	521.46	512.06
638.26	687.08	502.56	485.48	428.84	532.38	586	633.9	570.62	517.96	641.18	634.68	698.16	177.48	1138.1
717.7	631.38	466.92	748.76	278	648.6	853.8	255.5	176.02	258.62	546.44	399.8	38.68	521.38	512.1
638.3	687.1	502.52	485.58	428.96	532.48	586	633.88	570.54	518.12	641.14	634.7	698.36	178.28	1138.12
717.74	631.32	466.94	748.74	278	648.6	853.76	255.6	176.08	258.94	546.22	399.86	38.7	520.84	512.1
638.34	687.14	502.48	485.7	429.08	532.54	586.02	633.86	570.46	518.28	641.12	634.76	698.56	179.06	1138.16
717.78	631.26	466.98	748.7	278	648.6	853.72	255.68	176.14	259.28	546.02	399.86	38.72	520.3	512.1
638.36	687.2	502.44	485.8	429.2	532.54	586.04	633.84	570.4	518.42	641.12	634.86	698.76	179.82	1138.2
717.84	631.18	467.02	748.66	278	648.6	853.66	255.78	176.2	259.62	545.84	399.8	38.7	519.76	512.1
638.36	687.28	502.4	485.94	429.32	532.46	586.08	633.82	570.32	518.58	641.12	635.06	698.98	180.56	1138.24
717.9	631.08	467.04	748.64	278	648.6	853.58	255.9	176.3	259.96	545.72	399.7	38.7	519.24	512.1
638.36	687.4	502.34	486.06	429.42	532.36	586.14	633.78	570.24	518.74	641.08	635.36	699.2	181.32	1138.28
717.98	631	467.08	748.62	278	648.62	853.5	256.02	176.38	260.3	545.66	399.58	38.7	518.74	512.1
638.34	687.36	502.22	485.96	429.54	532.28	586.3	633.76	570.14	518.68	641.2	635.68	699.18	181.18	1138.3
718.06	630.9	467.16	748.6	278	648.64	853.4	255.92	176.5	260.3	545.62	399.5	38.72	518.78	512.08
638.32	687.32	502.08	485.84	429.64	532.2	586.44	633.74	570.04	518.6	641.28	636.02	699.16	181.04	1138.3
718.14	630.78	467.22	748.6	278	648.66	853.3	255.84	176.62	260.3	545.6	399.38	38.72	518.82	512.06
638.3	687.24	501.92	485.74	429.76	532.14	586.6	633.7	569.92	518.54	641.32	636.4	699.14	180.9	1138.3
718.2	630.66	467.28	748.58	278	648.7	853.2	255.76	176.76	260.3	545.62	399.2	38.78	518.88	512.04
638.3	687.14	501.78	485.6	429.86	532.12	586.76	633.66	569.8	518.48	641.34	636.72	699.12	180.76	1138.3
718.26	630.56	467.36	748.56	278.02	648.74	853.1	255.68	176.86	260.3	545.64	399.02	38.82	518.92	512.02
638.3	687.02	501.66	485.46	429.98	532.08	586.88	633.62	569.68	518.4	641.34	636.98	699.1	180.6	1138.3
718.28	630.46	467.46	748.54	278.04	648.76	853	255.58	176.96	260.3	545.66	398.82	38.86	518.98	512
638.12	686.84	501.54	485.5	430.1	532.02	586.94	633.52	569.54	518.32	641.22	637.22	699.08	180.44	1138.3
718.24	630.4	467.36	748.76	278.08	648.78	853.18	255.72	177	260.3	545.52	398.36	38.92	519.08	512
637.94	686.64	501.44	485.56	430.24	531.94	587	633.4	569.38	518.26	641.1	637.42	699.04	180.28	1138.3
718.18	630.36	467.28	748.96	278.12	648.8	853.34	255.86	177.04	260.3	545.38	397.84	38.98	519.2	512
637.76	686.48	501.36	485.6	430.36	531.86	587.04	633.3	569.24	518.2	641.02	637.54	699	180.14	1138.28
718.12	630.36	467.22	749.18	278.18	648.78	853.52	255.98	177.04	260.3	545.22	397.36	39.04	519.3	512
637.6	686.34	501.28	485.64	430.48	531.8	587.04	633.18	569.12	518.12	640.94	637.64	698.96	180.02	1138.28
718.06	630.36	467.16	749.4	278.22	648.74	853.72	256.08	177.04	260.3	545.06	396.88	39.06	519.4	512.02
637.44	686.24	501.2	485.68	430.58	531.8	587.04	633.08	569.02	518.06	640.88	637.74	698.92	179.92	1138.28
718.02	630.38	467.1	749.62	278.26	648.7	853.92	256.18	177.04	260.28	544.88	396.42	39.08	519.48	512.02
637.04	686.22	501.24	485.72	430.6	531.76	586.94	633.18	568.98	517.98	641.62	637.58	698.88	180.22	1138.28
717.96	630.54	467.12	749.58	278.08	648.6	853.86	256.5	176.94	260.2	545.02	395.84	39.12	519.52	512.08
636.66	686.24	501.28	485.74	430.6	531.74	586.82	633.3	568.96	517.9	642.38	637.42	698.86	180.54	1138.28
717.92	630.7	467.14	749.58	277.9	648.5	853.84	256.78	176.84	260.12	545.14	395.34	39.16	519.56	512.14
636.28	686.26	501.34	485.76	430.58	531.74	586.68	633.42	568.94	517.82	643.12	637.28	698.84	180.86	1138.3
717.88	630.86	467.16	749.58	277.68	648.42	853.8	257.06	176.74	260.02	545.28	394.88	39.18	519.6	512.2
635.88	686.28	501.4	485.76	430.56	531.72	586.54	633.56	568.94	517.74	643.84	637.14	698.82	181.18	1138.3
717.84	631.02	467.2	749.58	277.46	648.38	853.76	257.34	176.64	259.9	545.42	394.44	39.24	519.64	512.24
635.5	686.32	501.44	485.76	430.52	531.64	586.4	633.7	568.94	517.66	644.54	636.94	698.8	181.52	1138.32
717.82	631.18	467.26	749.58	277.22	648.34	853.72	257.6	176.54	259.78	545.58	394.06	39.28	519.68	512.3
635.6	686.46	501.42	485.74	430.4	531.46	586.22	633.7	568.8	517.6	644.68	636.68	698.78	181.54	1138.34
717.84	631.28	467.34	749.62	277.14	648.38	853.72	257.52	176.5	259.88	545.4	393.92	39.28	519.74	512.32
635.68	686.58	501.4	485.72	430.28	531.28	586.06	633.7	568.68	517.54	644.82	636.38	698.76	181.58	1138.38
717.86	631.38	467.42	749.64	277.06	648.42	853.7	257.46	176.48	259.98	545.24	393.84	39.26	519.78	512.34
635.76	686.7	501.36	485.7	430.18	531.1	585.9	633.7	568.56	517.48	644.98	636.04	698.74	181.62	1138.42
717.88	631.46	467.5	749.66	276.98	648.46	853.68	257.38	176.48	260.08	545.06	393.8	39.28	519.82	512.36
635.86	686.84	501.3	485.7	430.08	530.94	585.72	633.7	568.46	517.42	645.16	635.64	698.72	181.68	1138.48
717.9	631.52	467.58	749.7	276.88	648.48	853.64	257.28	176.46	260.18	544.9	393.8	39.3	519.88	512.4
635.94	686.94	501.26	485.7	430	530.84	585.54	633.7	568.36	517.36	645.36	635.28	698.7	181.74	1138.52
717.9	631.56	467.64	749.74	276.8	648.5	853.58	257.18	176.44	260.3	544.74	393.8	39.32	519.96	512.44
635.96	687.02	501.22	485.68	430	530.86	585.58	633.68	568.52	517.3	644.82	635.1	698.7	181.5	1138.62
717.9	631.48	467.7	749.54	276.7	648.48	853.42	257.26	176.4	260.18	544.9	393.94	39.34	520.04	512.48
635.98	687.12	501.18	485.66	430	530.92	585.6	633.66	568.68	517.24	644.26	634.94	698.7	181.26	1138.72
717.9	631.4	467.76	749.36	276.6	648.46	853.26	257.34	176.34	260.06	545.06	394.06	39.4	520.14	512.54
636.02	687.22	501.16	485.62	430	531	585.62	633.62	568.86	517.16	643.66	634.78	698.7	181.06	1138.84
717.9	631.3	467.84	749.18	276.52	648.42	853.12	257.42	176.26	259.96	545.22	394.16	39.38	520.26	512.6
636.04	687.32	501.16	485.56	430	531.08	585.68	633.56	569	517.1	643.06	634.66	698.7	180.86	1138.94
717.9	631.22	467.9	749	276.46	648.38	853	257.52	176.18	259.88	545.36	394.22	39.38	520.38	512.64
636.06	687.42	501.16	485.48	430	531.16	585.76	633.5	569.16	517.04	642.46	634.58	698.68	180.68	1139.04
717.9	631.14	467.98	748.82	276.4	648.34	852.9	257.62	176.08	259.78	545.52	394.26	39.4	520.5	512.68
636.08	687.5	501.2	485.34	430.04	531.08	585.72	633.36	569.3	517	642.62	634.42	698.64	180.94	1139.12
717.9	631.06	467.88	748.92	276.42	648.32	852.66	257.56	175.92	259.74	545.32	394.18	39.42	520.68	512.72
636.1	687.56	501.24	485.18	430.08	531	585.72	633.2	569.42	516.96	642.82	634.28	698.6	181.24	1139.2
717.92	630.98	467.8	749	276.46	648.3	852.44	257.48	175.72	259.68	545.14	394.1	39.44	520.88	512.74
636.1	687.62	501.26	485.04	430.12	530.9	585.74	633.06	569.52	516.94	643.04	634.18	698.54	181.52	1139.26
717.92	630.94	467.7	749.08	276.5	648.3	852.22	257.42	175.52	259.62	544.96	394.02	39.48	521.08	512.76
636.1	687.66	501.28	484.9	430.16	530.8	585.78	632.92	569.64	516.92	643.26	634.08	698.48	181.8	1139.32
717.92	630.9	467.62	749.16	276.56	648.3	852.02	257.36	175.34	259.54	544.78	393.96	39.5	521.28	512.78
636.1	687.7	501.28	484.78	430.2	530.68	585.82	632.78	569.74	516.9	643.48	633.94	698.44	182.06	1139.38
717.92	630.86	467.54	749.24	276.62	648.3	851.82	257.32	175.18	259.48	544.58	393.9	39.52	521.5	512.8
636.1	687.72	501.2	485.14	430.26	530.74	585.98	632.68	569.82	516.9	643.52	633.82	698.4	182.32	1139.38
717.92	630.88	467.72	749.42	276.76	648.36	851.92	257.48	175.3	259.64	544.42	393.88	39.56	521.84	512.78
636.1	687.76	501.12	485.5	430.32	530.78	586.14	632.58	569.92	516.9	643.54	633.68	698.36	182.54	1139.36
717.92	630.9	467.88	749.6	276.88	648.42	852	257.64	175.44	259.82	544.26	393.86	39.58	522.16	512.76
636.1	687.8	501.02	485.86	430.38	530.82	586.3	632.48	570.02	516.9	643.58	633.54	698.34	182.74	1139.32
717.94	630.92	468.04	749.78	277	648.5	852.08	257.8	175.62	260	544.1	393.84	39.62	522.48	512.72
636.1	687.86	500.92	486.22	430.44	530.84	586.46	632.38	570.1	516.9	643.64	633.42	698.32	182.94	1139.28
717.96	630.92	468.2	749.94	277.1	648.58	852.14	257.96	175.8	260.18	543.94	393.8	39.66	522.82	512.68
636.1	687.94	500.86	486.56	430.52	530.82	586.64	632.26	570.2	516.9	643.72	633.34	698.32	183.14	1139.22
717.98	630.92	468.34	750.1	277.2	648.68	852.2	258.1	175.98	260.36	543.8	393.74	39.7	523.16	512.64
636.1	688.06	500.88	486.42	430.56	530.64	586.58	632.12	570.28	516.88	643.88	633.08	698.34	182.94	1139.44
718.02	630.92	468.42	750.08	277.2	648.76	852.2	258.02	175.98	260.32	543.84	393.64	39.7	523.24	512.6
636.1	688.16	500.9	486.3	430.6	530.44	586.5	631.98	570.34	516.86	644.06	632.86	698.36	182.72	1139.66
718.06	630.92	468.5	750.06	277.2	648.86	852.2	257.96	176	260.28	543.86	393.54	39.72	523.34	512.56
636.1	688.26	500.94	486.16	430.64	530.22	586.44	631.82	570.4	516.86	644.24	632.64	698.4	182.52	1139.88
718.1	630.88	468.6	750.02	277.2	648.94	852.18	257.88	176.02	260.24	543.9	393.44	39.74	523.44	512.54
636.1	688.32	500.98	486.02	430.68	530.02	586.36	631.66	570.48	516.86	644.42	632.46	698.46	182.3	1140.08
718.14	630.86	468.7	749.98	277.2	649.02	852.14	257.78	176.06	260.22	543.94	393.38	39.78	523.54	512.52
636.1	688.38	501	485.9	430.72	529.86	586.26	631.5	570.56	516.86	644.6	632.3	698.5	182.04	1140.3
718.18	630.84	468.8	749.94	277.2	649.08	852.1	257.7	176.12	260.22	543.96	393.36	39.8	523.62	512.5
636.12	688.38	501.04	485.8	430.76	529.8	586.3	631.32	570.68	516.9	644.6	632.32	698.58	182	1140.2
718.22	630.78	468.7	749.9	277.18	648.94	851.98	257.6	176.26	260.24	544	393.6	39.56	523.62	512.46
636.14	688.4	501.12	485.7	430.8	529.76	586.32	631.14	570.82	516.94	644.62	632.36	698.66	181.94	1140.08
718.24	630.72	468.6	749.86	277.14	648.78	851.86	257.5	176.44	260.28	544	393.88	39.3	523.54	512.42
636.16	688.44	501.3	485.62	430.84	529.72	586.32	630.94	571.06	516.98	644.78	632.52	698.74	181.8	1139.76
718.26	630.68	468.5	749.82	277.1	648.62	851.72	257.42	176.7	260.32	543.7	394.26	39.08	523.28	512.3
636.18	688.52	501.54	485.54	430.9	529.66	586.32	630.76	571.34	517.04	645.12	632.76	698.8	181.62	1139.32
718.26	630.64	468.38	749.78	277.06	648.46	851.6	257.36	177	260.38	543.16	394.72	38.84	522.86	512.14
636.2	688.6	501.84	485.46	430.94	529.6	586.32	630.58	571.68	517.1	645.68	633.08	698.86	181.34	1138.8
718.26	630.6	468.28	749.72	277.04	648.32	851.48	257.32	177.36	260.44	542.4	395.3	38.6	522.28	511.92
636	688.98	502.3	485.38	430.98	529.82	586.26	630.34	572.18	517.14	646.2	633.4	698.92	181.16	1138.2
718.18	630.44	468.38	749.82	277.08	648.56	851.64	257.38	177.52	260.58	541.78	395.98	38.68	521.34	511.6
635.84	689.62	502.9	485.24	431.04	530.12	586.26	630.14	572.98	517.22	646.94	633.9	698.98	180.5	1138.04
718.04	630.24	468.5	749.78	277.2	648.84	851.78	257.5	177.82	260.78	541.16	396.92	38.78	520.36	511.28
635.72	690.42	503.52	485.06	431.1	530.5	586.28	630	573.88	517.3	647.6	634.4	699.02	179.6	1138.48
717.84	630.02	468.6	749.66	277.36	649.14	851.92	257.72	178.12	261.04	540.9	397.96	38.84	519.62	511.1
635.66	691.44	504.22	484.86	431.12	530.98	586.32	629.88	574.96	517.4	648.1	634.92	699.06	178.42	1139.5
717.56	629.84	468.68	749.44	277.6	649.46	852.06	258.06	178.46	261.36	540.98	399.16	38.9	519.12	511.08
635.7	692.74	504.98	484.64	431.14	531.56	586.4	629.82	576.2	517.54	648.4	635.52	699.08	177.02	1141.06
717.18	629.72	468.72	749.14	277.9	649.78	852.18	258.54	178.82	261.76	541.4	400.56	38.98	518.84	511.34
636.38	693.44	505.76	484.46	431.36	532.12	586.58	629.96	577.76	517.66	647.34	637.02	699.04	174.38	1143.58
716.36	629.92	468.56	748.6	278.46	650.16	852.08	259.52	179.46	262.42	541.92	402.5	39	519.54	512.28
637.18	694.46	506.48	484.32	431.52	532.72	586.84	630.18	579.36	517.76	646.08	639	699	171.6	1146.2
715.5	630.22	468.34	748.1	279.02	650.5	851.92	260.68	180.04	263.16	542.52	404.56	39	520.28	513.62
638.08	696	507.2	484.16	431.64	533.38	587.22	630.52	581.24	517.86	644.86	641.72	698.96	168.44	1149
714.62	630.58	468.06	747.66	279.56	650.8	851.68	262.02	180.64	264.02	543.06	406.82	38.98	520.88	515.32
639.04	698.1	507.9	483.98	431.74	534.06	587.78	631.02	583.44	517.94	643.78	645.3	698.92	164.96	1151.94
713.76	630.9	467.76	747.32	280.02	651.04	851.34	263.58	181.22	265	543.48	409.24	38.98	521.24	517.34
640.04	701.86	508.64	483.64	431.74	534.82	588.86	632.04	586.88	517.92	643.4	651.04	698.88	160.82	1155.64
712.86	631.18	467.36	747.18	280.4	651.1	850.82	265.82	181.78	266.38	543.74	412.02	38.96	521.2	519.88
640.2	707.24	509.36	483.68	431.5	536.9	590.12	633.4	590.66	517.76	645.02	657.1	698.82	157.14	1159.24
712.26	631.24	467.08	747.58	280.42	651.02	850.14	267.94	182.18	267.82	543.64	414.4	38.92	520.54	522.38
640.2	713.2	509.98	483.7	431.24	538.9	591.64	635.12	595.02	517.48	647.2	663.7	698.76	153.1	1162.88
711.64	631.28	466.84	748.22	280.46	650.8	849.4	270.38	182.38	269.38	543.44	416.64	38.9	519.6	524.74
640	719.68	510.46	483.76	430.9	540.8	593.46	637.26	599.86	517.1	649.94	670.6	698.7	148.24	1166.5
710.94	631.3	466.7	749.08	280.62	650.5	848.64	273.14	182.32	271.02	543.12	418.78	38.88	518.3	526.92
639.36	727.92	510.72	483.9	430.16	542.56	596	640.6	605.98	516.68	654.12	678.52	698.64	140.46	1170.6
709.88	631.32	466.74	750.28	281.22	650.02	847.62	276.72	181.94	272.96	542.56	421.04	38.86	516.06	529.04
638.28	735.5	510.74	484.24	429.14	544.04	598.44	644.24	611.48	516.4	658.42	685.3	698.6	132.04	1174
708.72	631.3	466.98	751.52	282.14	649.58	846.62	280.02	181.44	274.66	541.92	423.02	38.86	513.72	530.52
638.1	743.18	511.52	484.86	427.36	545.02	600.84	648.38	616.84	517.56	664.16	692.92	698.58	122.84	1177.38
707.68	630.98	467.28	752.56	283.68	648.44	845.76	283.52	181.08	275.98	541.44	425.32	38.88	511.28	531.6
637.44	750.96	512.04	485.52	425.02	545.72	603.22	653	622.06	519.06	670.08	700.54	698.56	113.28	1180.76
706.5	630.56	467.68	753.54	285.6	647.26	844.88	287.04	181.02	277.36	540.94	427.7	38.88	508.74	532.44
635.64	760.18	511.96	486.04	421.38	545.78	605.7	658.9	627.9	521.16	676.9	709.6	698.54	103.06	1184.9
705	629.96	468.34	754.36	288.44	645.72	843.78	291.2	181.8	279.16	540.42	430.76	38.9	505.76	532.96
633.36	768.28	511.58	486.36	417.44	545.46	607.54	664.32	632.64	523.46	683.24	718.06	698.52	95.6	1188.7
703.78	629.4	469.02	754.8	291.4	644.1	842.8	294.86	183.28	280.8	540.2	433.86	38.9	503.38	533.02
630.42	776.62	510.78	486.4	413.14	544.76	609.16	669.78	637.24	525.74	689.92	726.78	698.5	89.16	1192.72
702.68	629.08	469.78	755.02	294.62	642.26	841.74	298.66	185.36	282.52	540.14	437.12	38.9	500.94	532.9
626.08	785.2	508.46	485.4	408.62	542.14	612.02	675.1	642.16	526.84	697.56	735.86	698.52	84.02	1195.82
701.42	629.16	470.58	754.86	297.96	640.52	840.46	303.26	188.48	284.6	539.32	440.64	38.94	498.34	533.48
619.8	795.82	505	483.38	403.5	538.24	614.92	681.3	647.58	527.32	706.98	746.88	698.52	80.9	1200.74
700.12	629.24	471.7	754.14	302.06	638.12	838.54	309.12	192.86	287.34	538.32	444.54	38.98	496.8	533.04
613.38	805.4	501.34	480.88	399.24	534.14	617.44	686.6	652.04	526.9	716.02	756.9	698.52	79.3	1205.22
699.1	629.3	472.74	753.08	305.74	635.84	836.48	314.7	197.3	290.02	537.48	447.74	39	495.666666666667	532.72
606.34	815.08	497.18	477.84	395.2	529.66	619.82	691.98	656.42	525.76	725.08	767.04	698.5	78.1	1209.82
697.96	629.04	473.84	751.7	309.56	633.64	834.1	320.58	202.02	293.06	536.76	450.64	39.04	494.55	532.58
598.8	824.66	492.58	474.3	391.42	524.94	622.06	697.5	660.78	523.86	734.1	777.16	698.48	77.6	1214.46
696.58	628.22	475	750.02	313.56	631.56	831.32	326.74	206.84	296.5	536.22	453.22	39.08	493.6	532.66
588.62	835.1	486.48	469.68	387.64	518.84	623.24	704.86	665.6	519.14	742.44	788.28	698.36	NA	1219.6
694.86	626.36	476.96	747.58	318.6	629.78	827.1	333.22	211.68	300.84	536.92	455.6	39.08	NA	533.2
579.28	843.68	480.82	465.38	384.56	513.76	624.06	711.54	669.96	513.64	749.4	797.82	698.24	NA	1222.84
692.9	624.08	478.66	745.22	323.36	628.66	822.8	338.58	215.56	304.92	538.1	457.46	39.06	NA	535.02
569.72	852.14	475.06	461.02	381.44	509.04	624.72	718.5	674.56	507.44	756.32	807.36	698.12	NA	1225.58
690.6	621.52	480.26	742.8	328.42	627.68	818.06	343.64	219.24	309.1	539.42	459.32	39.06	NA	537.16
560	860.6	469.3	456.74	378.22	504.68	625.2	725.7	679.4	500.78	763.28	816.98	698.04	NA	1227.72
688.16	618.82	481.74	740.34	333.68	626.74	812.98	348.38	222.74	313.24	540.76	461.18	39.06	NA	539.62
548.48	870.98	462.72	452	374.16	500.1	625.44	734.22	685.5	493.06	771.9	828.36	698.02	NA	1229.42
685.46	615.92	483.04	737.42	339.94	625.64	806.78	353.64	226.76	317.94	542.28	463.42	39.06	NA	542.9
539.02	880.26	457.26	448.34	370.36	495.88	625.26	741.2	691.38	487.28	779.8	837.8	698	NA	1231.14
682.92	613.72	483.38	734.94	345.2	623.08	801.34	358.1	230.02	322.08	543.32	465.34	39.16	NA	545.3
529.68	889.4	451.82	444.9	366.28	491.58	624.98	748.2	697.58	481.92	787.94	847.1	698.06	NA	1231.925
680.38	611.7	483.5	732.32	350.36	620.28	795.9	362.7	233.24	326.32	544.14	467.3	39.28	NA	546.55
520.48	898.28	446.34	441.7	362.04	487.22	624.66	755.22	704.16	476.92	796.36	856.18	698.22	NA	1232.63333333333
677.86	609.82	483.42	729.54	355.44	617.22	790.46	367.42	236.3	330.78	544.62	469.3	39.42	NA	548.033333333333
509.7	908.24	439.62	438.26	356.88	482	624.28	763.76	712.3	471.42	806.32	866.54	698.58	NA	1233.45
674.88	607.76	483.04	725.96	361.42	613.12	783.84	372.9	239.52	336.62	544.64	471.64	39.62	NA	549.95
500.9	916.18	433.42	435.54	352.22	477.08	624	771.26	719.6	466.88	814.74	875.22	699.02	NA	1234.2
671.86	605.9	482.52	722.64	366.58	608.76	777.84	377.54	242	342.18	544.18	473.6	39.84	NA	550.9
491.48	924.1	426.88	433.06	347.18	472.32	623.8	779	726.7	462.42	823.1	884.16	699.62	NA	NA
668.72	604.02	481.94	719.08	372.36	605.4	771.64	381.9	244.52	348.68	543.54	475.12	39.9	NA	NA
482	932.12	420.12	430.48	342.02	467.54	623.56	786.86	733.62	457.76	831.2	893.34	700.32	NA	NA
665.48	602.06	481.4	715.58	378.24	602.08	765.08	386.08	247.18	355.14	542.76	476.5	40	NA	NA
471	941.72	412.24	427.18	335.6	461.96	622.98	795.98	741.16	451.72	840.48	904.48	701.3	NA	NA
661.5	599.56	481.12	711.72	385	598.74	757	390.94	251.04	361.86	541.84	477.8	40.18	NA	NA
461.82	949.98	405.52	424.12	329.72	456.96	622.22	803.56	747.12	446.12	848.54	914.22	702.24	NA	NA
657.66	597.16	481.22	708.7	390.72	596.4	749.76	395.2	255.12	367.08	541.04	478.64	40.34	NA	NA
452.6	958.04	399.08	420.88	323.76	451.84	621.1	811	752.82	440.3	856.84	923.84	703.24	NA	NA
653.64	594.68	481.66	705.94	396.22	594.54	742.48	399.64	259.76	371.88	540.26	479.38	40.54	NA	NA
444.16	965.84	393.02	417.4	317.92	447.72	619.54	818.46	758.18	434.12	865.4	933.88	704.44	NA	NA
648.98	591.94	482.52	703.68	401.2	592.96	735.28	404.44	265.02	375.54	539.68	480.04	40.86	NA	NA
434.3	974.86	386.22	413.04	311.46	442.68	616.92	827.2	764.22	426.82	875.84	945.28	705.76	NA	NA
643.42	588.24	484.08	701.34	406.62	591.22	727.08	410.1	271.74	379.7	539.32	480.68	41.22	NA	NA
425.74	982.68	380.5	409.08	306.26	438.12	614.06	834.72	769.28	420.48	885.04	955.02	706.82	NA	NA
638.52	584.64	485.88	699.66	411.02	589.7	720.22	414.94	277.84	383.24	539.28	481.12	41.56	NA	NA
416.9	990.96	374.72	404.94	301.32	433.38	610.78	842.34	774.38	413.96	894.06	965	707.8	NA	NA
633.78	580.72	487.94	698.12	415.42	588.14	713.5	419.56	283.86	386.78	539.4	481.52	41.96	NA	NA
407.88	999.94	368.74	400.58	296.56	428.38	607.14	850.12	779.58	407.3	902.82	975.26	708.64	NA	NA
629.3	576.5	490.26	696.74	419.9	586.48	706.94	423.86	289.64	390.3	539.56	481.88	42.4	NA	NA
397.4	1011.06	361.38	393.98	291.08	422.46	602.64	859.48	785.64	399.36	912.6	986.5	709.26	NA	NA
624.8	571.68	493.38	694.96	425.3	584.7	699.06	428.16	295.92	394.6	539.58	482.46	43.1	NA	NA
388.54	1021.02	354.82	387.92	286.24	417.2	598.42	867.5	791.08	392.54	920.82	996	709.58	NA	NA
621.18	567.66	496.18	693.62	430.24	583.08	692.58	431.36	300.9	398.28	539.56	483	43.9	NA	NA
379.96	1030.7	348.2	381.82	281.22	412.02	593.94	875.42	796.7	385.96	929.2	1005.08	709.76	NA	NA
617.58	563.9	498.86	692.32	435.36	581.3	686.36	434.42	305.66	402.08	539.56	483.62	44.84	NA	NA
371.52	1040	341.66	375.78	276	407.06	589.26	883.18	802.5	379.78	937.74	1013.66	709.78	NA	NA
614.02	560.5	501.32	690.96	440.56	579.32	680.36	437.44	310.34	406.1	539.48	484.28	45.92	NA	NA
361.68	1051.38	334.44	369.34	269.38	401.84	583.5	891.86	809.76	373.22	948.04	1023.2	709.52	NA	NA
610	557	503.66	689.18	446.46	576.62	673.58	441.04	315.68	411.14	539.12	485.14	47.5	NA	NA
352.62	1061.38	328.26	364.66	263.3	397.94	578	898.94	816.84	368	957.18	1031.18	709.14	NA	NA
606.8	554.3	504.82	687.7	451.28	573.42	668.32	444.08	320.02	415.8	538.48	486.02	49.04	NA	NA
343.62	1071.68	322.26	360.42	257.08	394.24	572.46	906.18	824.24	362.86	966.08	1039.4	708.6	NA	NA
603.72	551.76	505.76	685.92	455.82	569.96	662.96	447.08	324.14	420.58	537.66	486.9	50.74	NA	NA
334.86	1082.4	316.42	356.6	250.76	390.64	566.88	913.58	831.86	357.68	974.6	1047.92	707.88	NA	NA
600.68	549.32	506.54	683.88	460.06	566.26	657.52	450.02	328.06	425.38	536.64	487.7	52.54	NA	NA
325.62	1094.9	309.6	352.86	243.3	386.46	560.2	922.46	840.64	351.42	984.04	1058	706.86	NA	NA
597.04	546.56	507.32	681.06	464.6	561.3	651.04	453.42	332.5	430.48	535.28	488.46	54.62	NA	NA
318.28	1104.82	303.5	350.18	236.92	382.88	554.28	930.34	848.02	345.72	991.86	1066.56	705.9	NA	NA
593.82	544.28	507.78	678.22	468.18	556.5	645.42	456.24	336.26	434.36	533.98	488.98	56.4	NA	NA
311.78	1114.16	297.5	348.04	230.86	378.86	548.42	938.18	854.92	340.24	999.68	1074.84	704.82	NA	NA
590.5	541.88	508.54	674.96	471.94	551.62	639.1	459.1	340.48	437.6	532.8	489.52	58.38	NA	NA
305.22	1123.22	291.3	346.06	224.68	374.88	542.36	945.76	861.38	334.72	1007.82	1082.66	703.8	NA	NA
587.18	539.38	509.22	671.52	475.48	546.72	632.8	462.04	345.06	440.36	531.6	490.04	60.34	NA	NA
297.02	1133.7	283.98	343.76	217.34	370.36	535.3	954.1	868.3	328.46	1017.96	1091.48	702.9	NA	NA
583.42	536.46	509.96	667.34	479.16	541.56	625.92	465.58	351.16	443	530.5	490.54	62.48	NA	NA
289.5	1142.82	277.68	341.8	211.02	366.54	529.42	960.9	873.82	323.26	1027.2	1098.88	702.34	NA	NA
580.42	534.08	510.66	663.6	481.98	537.68	620.36	468.66	357.06	444.82	529.84	490.96	64.32	NA	NA
281.76	1152.62	271.6	339.74	204.74	362.9	523.8	967.58	879.22	318.12	1036.48	1106.62	702	NA	NA
577.66	531.78	511.48	659.88	484.5	534.26	615.22	471.76	363.34	446.44	529.44	491.42	66.1	NA	NA
274.18	1162.7	265.72	337.68	198.04	359.66	516.34	974.22	884.82	312.94	1045.32	1114.6	702.64	NA	NA
574.94	529.96	512.3	656.34	486.06	531.44	610.12	474.84	369.62	447.8	529.36	491.8	68.28	NA	NA
265.8	1174.08	259.22	335.14	190.68	355.94	508.44	982.48	891.7	306.54	1055.08	1124.34	703.72	NA	NA
572.12	528.76	513.42	652.36	487.64	528.48	605.1	478.28	376.74	449.16	529.52	492.4	70.12	NA	NA
258.96	1183.76	253.88	332.92	184.64	352.8	501.62	989.96	897.98	300.9	1063.04	1132.72	705	NA	NA
570	528.6	514.54	649.06	488.7	526.06	600.96	480.96	382.56	450.16	529.8	493.04	71.38	NA	NA
252.04	1193.2	248.6	330.64	178.72	349.5	494.64	997.76	904.54	295.28	1070.9	1140.78	706.42	NA	NA
568.02	528.96	515.68	645.84	489.72	523.74	596.7	483.32	388.02	451.2	530.18	493.72	72.42	NA	NA
244.98	1202.2	243.32	328.3	172.8	345.92	487.54	1005.78	911.3	289.8	1078.82	1148.4	707.9	NA	NA
566.16	529.88	516.84	642.66	490.76	521.46	592.42	485.36	393.1	452.38	530.62	494.4	73.24	NA	NA
236.26	1213.18	236.9	325.52	166.2	340.8	479.52	1015.56	919.08	283.48	1088.82	1156.62	708.78	NA	NA
563.58	531.44	518.22	639.02	492.04	518.98	587.78	487.82	398.42	454.76	531.14	495.24	73.28	NA	NA
228.48	1223.04	231.12	323	160.38	335.82	472.02	1023.66	925.82	278.62	1097.84	1163.36	709.42	NA	NA
561.42	533.14	519.38	635.88	493.18	517.08	583.38	489.68	402.6	457.28	531.52	495.92	73.4	NA	NA
220.82	1232.84	225.2	320.28	154.42	330.6	464.34	1031.44	932.68	274.02	1106.96	1170.36	710	NA	NA
559.32	534.9	520.44	632.7	494.38	515.34	578.98	491.52	406.54	460.02	531.82	496.56	73.66	NA	NA
213.48	1242.18	219.22	317.26	148.44	325.32	456.64	1038.86	939.76	269.6	1115.96	1177.8	710.52	NA	NA
557.24	536.64	521.32	629.54	495.58	513.8	574.68	493.38	410.22	462.98	531.96	497.1	73.92	NA	NA
205.6	1252.44	212.48	313.28	141.68	319.46	447.88	1047.4	948.54	264.6	1125.76	1186.86	711	NA	NA
554.92	538.92	521.9	625.86	497	512.32	569.7	495.38	414.14	466.68	531.94	497.42	74.26	NA	NA
199.12	1260.5	207.12	309.08	136.12	314.46	441.3	1054.46	956.42	260.46	1133.42	1196.08	711.4	NA	NA
553.38	540.88	522.08	622.62	498.54	510.8	565.98	496.82	417.26	469.86	531.74	497.92	74.56	NA	NA
192.66	1268.46	202.06	304.88	130.74	309.86	434.72	1061.76	964.44	256.24	1140.86	1204.86	711.76	NA	NA
551.9	542.88	521.98	619.32	499.84	509.34	562.18	498.24	420.38	473.02	531.52	498.28	74.86	NA	NA
186.08	1276.5	197.26	300.74	125.52	305.6	428.08	1069.34	972.4	251.86	1148.3	1213.12	712.14	NA	NA
550.48	544.9	521.58	615.98	500.82	507.96	558.36	499.64	423.62	476.06	531.26	498.54	75.28	NA	NA
178.1	1286.54	192.08	296.4	119.32	301.08	420.3	1078.38	981.16	246.52	1157.58	1222.26	712.64	NA	NA
549.1	547.38	520.66	611.98	501.34	506.48	553.94	501.3	427.92	479.08	531.06	498.56	76.42	NA	NA
171	1296.2	187.92	293.06	113.78	297.38	413.5	1086.1	988.16	241.76	1166.16	1230	713.18	NA	NA
548.14	550	519.5	608.46	501.22	505.12	550.22	502.84	432.08	481.24	531.06	498.56	77.92	NA	NA
163.68	1300.975	184.16	290.8	107.9	294.14	407.2	1093.56	995.8	236.42	1175.48	1236.66	713.74	NA	NA
547.66	551.15	517.9	604.24	500.94	503.86	546.22	504.2	437.3	483.24	531.2	497.66	79.26	NA	NA
156.56	1306.3	180.46	288.84	101.9	290.98	401.02	1100.74	1003.1	231.06	1184.9	1243.64	714.52	NA	NA
547.32	552.533333333333	516.04	599.98	500.5	502.54	542.46	505.54	442.9	484.98	531.58	496.7	80.98	NA	NA
148.44	1313.2	175.76	286.94	94.78	287.4	394.1	1108.68	1011.48	225	1195.22	1252.14	715.84	NA	NA
547.16	554.55	513.58	594.92	499.96	500.8	538.6	507.08	449.84	486.62	532.28	495.6	83.54	NA	NA
141.46	1318.5	171.52	285.62	88.74	284.36	388.52	1115.22	1018.86	219.76	1203.5	1259.28	717.28	NA	NA
547.18	557	511.3	590.36	499.54	498.94	535.66	508.34	455.94	487.88	533.12	494.62	85.9	NA	NA
134.14	NA	167.12	284.3	82.98	281.28	383.28	1121.86	1026.44	214.52	1211.38	1266.02	718.86	NA	NA
547.26	NA	509.1	585.74	499.18	496.76	533.04	509.58	461.8	489.04	534.02	493.64	88.24	NA	NA
126.64	NA	162.28	282.54	77.58	277.94	377.78	1128.64	1033.78	210.16	1218.96	1272.3	721.82	NA	NA
547.4	NA	507.16	581.62	498.54	494.18	530.84	510.98	467.36	489.84	535	492.82	92	NA	NA
117.46	NA	156.66	280.3	71.44	274.04	371.62	1136.9	1042.58	205.08	1228.08	1279	724.9	NA	NA
547.38	NA	505.42	577.14	497.76	491	528.84	512.32	472.8	490.96	536.28	491.76	96.26	NA	NA
109.42	NA	152.06	278.2	66.32	270.64	366.46	1144.36	1050.22	200.82	1236.24	1284.26	727.48	NA	NA
547.2	NA	504.46	573.66	496.98	488.06	527.42	513.22	476.62	492.12	537.44	490.68	99.98	NA	NA
101.7	NA	147.58	276.06	60.94	267.34	361.28	1151.88	1057.76	196.66	1244.78	1289.54	729.86	NA	NA
546.88	NA	503.84	570.54	496.14	485.24	526.08	513.88	480.06	493.48	538.5	489.46	103.64	NA	NA
94.38	NA	143.16	273.96	55.2	264.28	356	1159.22	1065.16	192.6	1253.54	1294.82	732	NA	NA
546.42	NA	503.56	567.76	495.22	482.7	524.76	514.28	483.18	495.06	539.42	488.02	107.36	NA	NA
86.28	NA	137.96	271.12	48.16	261.66	350.44	1167.06	1073.92	187.14	1263.58	1301.7	732.6	NA	NA
545.24	NA	503.48	564.76	493.58	480.98	523.6	514.16	485.18	497.92	540.24	485.58	110.72	NA	NA
79.48	NA	133.3	268.46	45.25	259.78	345.78	1173.22	1081.56	182.48	1271.58	1304.5	732.78	NA	NA
544	NA	503.76	562.52	493	480.06	522.5	513.86	486.38	500.72	540.64	484.65	113.5	NA	NA
72.32	NA	128.3	265.54	42	258	341.3	1178.98	1089.4	177.82	1279.1	1307.46666666667	732.86	NA	NA
542.6	NA	504.2	560.46	492.266666666667	479.52	521.42	513.54	487.34	503.72	540.94	483.5	116.1	NA	NA
64.7	NA	122.94	262.28	38.3	256.26	337	1184.54	1097.5	173.08	1286.16	1310.8	732.84	NA	NA
541.02	NA	504.7	558.54	491.2	479.34	520.4	513.2	488.16	506.9	541.18	481.9	118.54	NA	NA
55.66	NA	116.32	257.74	33.2	254.06	332.32	1191.46	1106.98	167.4	1294.28	1316.5	732.88	NA	NA
538.78	NA	505.04	556.58	488.9	479.8	519.26	512.74	489.28	510.54	541.36	478.8	121.1	NA	NA
47.92	NA	110.28	252.58	NA	251.96	328.64	1197.66	1113.98	163.16	1301.4	NA	733.08	NA	NA
536.44	NA	505.22	555.14	NA	480.48	518.12	512.32	490.38	513.22	541.42	NA	123.04	NA	NA
40.6	NA	104.4	246.82	NA	249.58	325.1	1204.22	1120.7	158.72	1308.9	NA	733.4	NA	NA
533.86	NA	505.02	553.86	NA	481.5	517	511.96	491.78	515.68	541.5	NA	125.02	NA	NA
33.74	NA	98.88	240.4	NA	246.86	321.58	1211.16	1127.06	154.12	1316.74	NA	733.78	NA	NA
531.06	NA	504.38	552.8	NA	482.8	515.88	511.66	493.44	517.84	541.62	NA	127.06	NA	NA
26.08	NA	93.26	232.2	NA	243.2	317.32	1219.52	1133.98	148.66	1325.92	NA	734.5	NA	NA
527.5	NA	502.92	551.92	NA	484.66	514.66	511.4	495.84	519.9	541.82	NA	129.04	NA	NA
19.56	NA	89.14	224.46	NA	239.78	313.54	1226.46	1139.48	144.06	1333.56	NA	735.34	NA	NA
524.14	NA	501.12	551.34	NA	486.32	513.68	511.28	498.22	521.3	542.04	NA	130.58	NA	NA
12.58	NA	85.24	217.34	NA	235.88	309.1	1233.24	1146.5	139.42	1340.4	NA	736.2	NA	NA
520.84	NA	498.6	551.2	NA	488.56	512.24	511.32	502.12	522.16	542.16	NA	132.48	NA	NA
8.9	NA	83.225	210.3	NA	231.98	304.58	1239.68	1153.7	134.86	1344.15	NA	737.26	NA	NA
519.05	NA	497.325	551.06	NA	490.68	510.94	511.36	506.14	522.86	542.275	NA	134.18	NA	NA
4.4	NA	81.0333333333333	202.48	NA	227.6	299.48	1246.56	1162.36	129.3	1348.3	NA	738.72	NA	NA
516.933333333333	NA	495.7	550.7	NA	492.72	509.8	511.46	510.46	523.32	542.333333333333	NA	136.26	NA	NA
1	NA	79.6	196.14	NA	223.92	295.2	1252.06	1170.26	124.28	1350.7	NA	740	NA	NA
515.4	NA	494.3	550.16	NA	494.2	508.94	511.58	514.08	523.34	542.25	NA	138.6	NA	NA
-3	NA	77.8	190.04	NA	220.22	291.06	1257.62	1178.18	119	1353.2	NA	741.2	NA	NA
513.9	NA	492.2	549.48	NA	495.48	508.18	511.68	517.32	523.18	542	NA	141.26	NA	NA
NA	NA	NA	184.26	NA	216.66	287.68	1263.24	1184.92	113.42	NA	NA	742.18	NA	NA
NA	NA	NA	548.46	NA	496.14	508.04	511.48	519.08	523.06	NA	NA	143.96	NA	NA
NA	NA	NA	177.56	NA	212.4	283.78	1270.06	1192.3	106.66	NA	NA	742.9	NA	NA
NA	NA	NA	547.02	NA	496.46	508.04	510.74	520.28	522.72	NA	NA	147.48	NA	NA
NA	NA	NA	171.9	NA	208.58	280.48	1276.2	1198.14	100.84	NA	NA	743.1	NA	NA
NA	NA	NA	545.62	NA	496.38	508.16	509.62	520.62	522.3	NA	NA	150.74	NA	NA
NA	NA	NA	166.26	NA	204.62	277.1	1282.22	1203.78	95.28	NA	NA	743.08	NA	NA
NA	NA	NA	544.3	NA	496.04	508.4	508.18	520.5	521.88	NA	NA	153.88	NA	NA
NA	NA	NA	160.5	NA	200.62	273.6	1288	1209.38	89.98	NA	NA	742.86	NA	NA
NA	NA	NA	543.1	NA	495.54	508.8	506.44	519.92	521.48	NA	NA	156.84	NA	NA
NA	NA	NA	153.72	NA	196.24	268.58	1293.96	1216.4	83.24	NA	NA	743.08	NA	NA
NA	NA	NA	542.42	NA	494.82	510.64	504.22	518.72	521.42	NA	NA	159.96	NA	NA
NA	NA	NA	148.1	NA	192.6	263.94	1296.325	1222.68	77.6	NA	NA	743.1	NA	NA
NA	NA	NA	542.32	NA	494.22	512.66	503.35	517.42	521.56	NA	NA	162.4	NA	NA
NA	NA	NA	142.72	NA	189.14	259.16	1298.63333333333	1229.12	71.8	NA	NA	742.92	NA	NA
NA	NA	NA	542.5	NA	493.76	514.88	502.366666666667	516.2	521.86	NA	NA	164.72	NA	NA
NA	NA	NA	137.56	NA	185.88	254.3	1301.05	1235.58	65.74	NA	NA	742.56	NA	NA
NA	NA	NA	542.92	NA	493.44	517.24	501.15	515.16	522.22	NA	NA	166.98	NA	NA
NA	NA	NA	131.6	NA	182.18	248.76	1304.1	1242.76	58.22	NA	NA	741.82	NA	NA
NA	NA	NA	543.74	NA	493.38	519.94	499.2	514.46	522.28	NA	NA	169.58	NA	NA
NA	NA	NA	126.68	NA	179.2	244.32	NA	1248.72	51.88	NA	NA	739.94	NA	NA
NA	NA	NA	545.12	NA	493.66	521.56	NA	514.08	521.62	NA	NA	171.92	NA	NA
NA	NA	NA	121.48	NA	176.1	240.02	NA	1254.36	45.46	NA	NA	738.08	NA	NA
NA	NA	NA	546.48	NA	494.16	523.1	NA	514.06	520.56	NA	NA	174.28	NA	NA
NA	NA	NA	116	NA	172.84	235.84	NA	1259.78	39.3	NA	NA	736.3	NA	NA
NA	NA	NA	547.76	NA	494.9	524.56	NA	514.5	519.06	NA	NA	176.64	NA	NA
NA	NA	NA	109.3	NA	168.4	231.12	NA	1266.38	33.02	NA	NA	734.5	NA	NA
NA	NA	NA	548.76	NA	496.16	526.12	NA	515.78	516.54	NA	NA	179.46	NA	NA
NA	NA	NA	103.52	NA	164	227.08	NA	1272.46	28.44	NA	NA	733.06	NA	NA
NA	NA	NA	549.3	NA	497.62	527.32	NA	517.36	513.76	NA	NA	182.1	NA	NA
NA	NA	NA	97.38	NA	158.64	222.68	NA	1278.6	24.54	NA	NA	732.8	NA	NA
NA	NA	NA	548.96	NA	499.24	528.74	NA	519.5	510.66	NA	NA	185.02	NA	NA
NA	NA	NA	91.5	NA	152.98	218.18	NA	1285.12	20.86	NA	NA	732.64	NA	NA
NA	NA	NA	548.42	NA	500.9	530.08	NA	521.6	507.24	NA	NA	188.18	NA	NA
NA	NA	NA	84.9	NA	146.26	212.74	NA	1292.94	16.18	NA	NA	732.64	NA	NA
NA	NA	NA	547.6	NA	502.58	531.36	NA	523.4	503.04	NA	NA	192.34	NA	NA
NA	NA	NA	79.32	NA	140.48	207.56	NA	1299.56	11.74	NA	NA	732.98	NA	NA
NA	NA	NA	546.72	NA	503.78	532.36	NA	524.34	499.36	NA	NA	196.42	NA	NA
NA	NA	NA	73.68	NA	135	202	NA	1305.8	6.86	NA	NA	733.52	NA	NA
NA	NA	NA	545.72	NA	504.66	533.32	NA	524.82	495.84	NA	NA	200.74	NA	NA
NA	NA	NA	68.4	NA	130.5	196.84	NA	1312.26	1.32	NA	NA	733.54	NA	NA
NA	NA	NA	544.74	NA	506.02	533.74	NA	524.94	492.02	NA	NA	204.8	NA	NA
NA	NA	NA	61.78	NA	125.36	190.6	NA	1315.85	-1.975	NA	NA	733.76	NA	NA
NA	NA	NA	543.58	NA	506.98	534.3	NA	524.925	489.975	NA	NA	209.56	NA	NA
NA	NA	NA	55.8	NA	121.28	185.04	NA	1318.3	-4.43333333333333	NA	NA	733.98	NA	NA
NA	NA	NA	542.54	NA	507.52	534.8	NA	524.766666666667	488.566666666667	NA	NA	213.6	NA	NA
NA	NA	NA	49.7	NA	117.26	179.6	NA	1320.9	-6.9	NA	NA	734.12	NA	NA
NA	NA	NA	541.56	NA	507.78	535.28	NA	524.65	487	NA	NA	217.56	NA	NA
NA	NA	NA	43.54	NA	113.24	174.3	NA	1324.4	-9.5	NA	NA	734.12	NA	NA
NA	NA	NA	540.62	NA	507.7	535.7	NA	524.8	484.5	NA	NA	221.5	NA	NA
NA	NA	NA	36.42	NA	107.98	168.26	NA	NA	NA	NA	NA	734.18	NA	NA
NA	NA	NA	539.54	NA	506.38	536.66	NA	NA	NA	NA	NA	226.16	NA	NA
NA	NA	NA	30.66	NA	103.54	163.14	NA	NA	NA	NA	NA	733.98	NA	NA
NA	NA	NA	538.54	NA	504.92	537.48	NA	NA	NA	NA	NA	230.38	NA	NA
NA	NA	NA	25.18	NA	99.1	157.98	NA	NA	NA	NA	NA	733.7	NA	NA
NA	NA	NA	537.4	NA	503.4	538.3	NA	NA	NA	NA	NA	234.86	NA	NA
NA	NA	NA	19.82	NA	94.68	152.64	NA	NA	NA	NA	NA	733.42	NA	NA
NA	NA	NA	536.06	NA	501.9	539.18	NA	NA	NA	NA	NA	239.56	NA	NA
NA	NA	NA	13.24	NA	89.74	145.98	NA	NA	NA	NA	NA	733.62	NA	NA
NA	NA	NA	534.2	NA	500.3	540.2	NA	NA	NA	NA	NA	244.92	NA	NA
NA	NA	NA	7.38	NA	85.66	139.34	NA	NA	NA	NA	NA	733.44	NA	NA
NA	NA	NA	532.02	NA	498.8	540.56	NA	NA	NA	NA	NA	249.06	NA	NA
NA	NA	NA	4.45	NA	81.8	132.54	NA	NA	NA	NA	NA	733.9	NA	NA
NA	NA	NA	530.975	NA	497.36	540.82	NA	NA	NA	NA	NA	252.88	NA	NA
NA	NA	NA	0.966666666666667	NA	78.04	125.64	NA	NA	NA	NA	NA	735.08	NA	NA
NA	NA	NA	529.7	NA	495.84	540.94	NA	NA	NA	NA	NA	256.3	NA	NA
NA	NA	NA	-3.6	NA	73.74	117.86	NA	NA	NA	NA	NA	737.78	NA	NA
NA	NA	NA	528	NA	493.9	540.9	NA	NA	NA	NA	NA	259.74	NA	NA
NA	NA	NA	-6.1	NA	70.08	111.42	NA	NA	NA	NA	NA	741.1	NA	NA
NA	NA	NA	526.5	NA	492.08	540.58	NA	NA	NA	NA	NA	262.22	NA	NA
NA	NA	NA	NA	NA	66.46	105.48	NA	NA	NA	NA	NA	746.16	NA	NA
NA	NA	NA	NA	NA	490.26	540.5	NA	NA	NA	NA	NA	265.8	NA	NA
NA	NA	NA	NA	NA	62.6	99.66	NA	NA	NA	NA	NA	751.98	NA	NA
NA	NA	NA	NA	NA	488.4	540.22	NA	NA	NA	NA	NA	269.2	NA	NA
NA	NA	NA	NA	NA	57.52	92.68	NA	NA	NA	NA	NA	759.58	NA	NA
NA	NA	NA	NA	NA	486.12	539.5	NA	NA	NA	NA	NA	272.78	NA	NA
NA	NA	NA	NA	NA	52.94	86.56	NA	NA	NA	NA	NA	766.78	NA	NA
NA	NA	NA	NA	NA	484.16	538.46	NA	NA	NA	NA	NA	275.84	NA	NA
NA	NA	NA	NA	NA	48.38	80.22	NA	NA	NA	NA	NA	773.98	NA	NA
NA	NA	NA	NA	NA	482.14	537.16	NA	NA	NA	NA	NA	278.86	NA	NA
NA	NA	NA	NA	NA	42.92	74.74	NA	NA	NA	NA	NA	780.7	NA	NA
NA	NA	NA	NA	NA	479.8	537.08	NA	NA	NA	NA	NA	281.24	NA	NA
NA	NA	NA	NA	NA	39.875	68.08	NA	NA	NA	NA	NA	788.14	NA	NA
NA	NA	NA	NA	NA	478.5	536.66	NA	NA	NA	NA	NA	284.06	NA	NA
NA	NA	NA	NA	NA	37.8333333333333	62.66	NA	NA	NA	NA	NA	794.16	NA	NA
NA	NA	NA	NA	NA	477.533333333333	536.4	NA	NA	NA	NA	NA	286.68	NA	NA
NA	NA	NA	NA	NA	35.6	57.46	NA	NA	NA	NA	NA	800.16	NA	NA
NA	NA	NA	NA	NA	476.4	536.12	NA	NA	NA	NA	NA	289.28	NA	NA
NA	NA	NA	NA	NA	31.8	52.52	NA	NA	NA	NA	NA	806.24	NA	NA
NA	NA	NA	NA	NA	474.7	535.82	NA	NA	NA	NA	NA	291.64	NA	NA
NA	NA	NA	NA	NA	NA	46.06	NA	NA	NA	NA	NA	816.1	NA	NA
NA	NA	NA	NA	NA	NA	533.56	NA	NA	NA	NA	NA	297.04	NA	NA
NA	NA	NA	NA	NA	NA	40.58	NA	NA	NA	NA	NA	824.46	NA	NA
NA	NA	NA	NA	NA	NA	531.4	NA	NA	NA	NA	NA	301.38	NA	NA
NA	NA	NA	NA	NA	NA	34.92	NA	NA	NA	NA	NA	832.48	NA	NA
NA	NA	NA	NA	NA	NA	529.14	NA	NA	NA	NA	NA	304.82	NA	NA
NA	NA	NA	NA	NA	NA	28.96	NA	NA	NA	NA	NA	840.18	NA	NA
NA	NA	NA	NA	NA	NA	526.78	NA	NA	NA	NA	NA	307.58	NA	NA
NA	NA	NA	NA	NA	NA	21.62	NA	NA	NA	NA	NA	848.78	NA	NA
NA	NA	NA	NA	NA	NA	523.74	NA	NA	NA	NA	NA	309.76	NA	NA
NA	NA	NA	NA	NA	NA	14.86	NA	NA	NA	NA	NA	857.58	NA	NA
NA	NA	NA	NA	NA	NA	520.76	NA	NA	NA	NA	NA	309.28	NA	NA
NA	NA	NA	NA	NA	NA	11.475	NA	NA	NA	NA	NA	867.32	NA	NA
NA	NA	NA	NA	NA	NA	519.325	NA	NA	NA	NA	NA	308.84	NA	NA
NA	NA	NA	NA	NA	NA	7.7	NA	NA	NA	NA	NA	877.9	NA	NA
NA	NA	NA	NA	NA	NA	517.6	NA	NA	NA	NA	NA	308.58	NA	NA
NA	NA	NA	NA	NA	NA	3.05	NA	NA	NA	NA	NA	890.72	NA	NA
NA	NA	NA	NA	NA	NA	515.3	NA	NA	NA	NA	NA	308.3	NA	NA
NA	NA	NA	NA	NA	NA	0.2	NA	NA	NA	NA	NA	902.94	NA	NA
NA	NA	NA	NA	NA	NA	513.6	NA	NA	NA	NA	NA	308.4	NA	NA
NA	NA	NA	NA	NA	NA	NA	NA	NA	NA	NA	NA	907.375	NA	NA
NA	NA	NA	NA	NA	NA	NA	NA	NA	NA	NA	NA	307.8	NA	NA
NA	NA	NA	NA	NA	NA	NA	NA	NA	NA	NA	NA	922.2	NA	NA
NA	NA	NA	NA	NA	NA	NA	NA	NA	NA	NA	NA	306.3	NA	NA
