# Supplementary material for: Disentangling the Impact of Social Groups on Response Times and Movement Dynamics in Evacuations
Source: PLoS One. 2015 Mar 18;10(3):e0121227. doi: 10.1371/journal.pone.0121227 (PMC4364745; doi:10.1371/journal.pone.0121227)
Supplement: S1 Dataset — Zip archive containing separate files for different experimental runs. Please refer to the file README.txt inside the Zip archive for further information on how the data is presented. (ZIP) [file pone.0121227.s001.zip › data/2_group.txt]

1	2	3	4	5	6	7	8	9	10	11	12	experimenter	door1	door2
652.1	551.5	574.4	639.7	569.5	572.5	564.2	584.7	654.1	588.5	680.4	611.1	868.2	1136.7	175.8
226.5	235.9	174.6	412.5	385.5	452.1	612.4	544.7	615.9	839.3	907.2	894.9	269.3	521.2	519
652.175	551.075	577.2	639.525	569.45	572.15	564.425	584.25	654.875	588.275	680.35	611.025	868.8	1136.5	175.7
226.625	237.35	172.05	411.8	385.175	450.975	612.275	544.975	615.55	838.825	907.225	894.8	263.325	521.25	518.95
652.22	550.92	578.02	639.54	569.44	572	564.6	584.14	655	588.3	680.34	611	868.7	1136.46	175.68
226.66	237.78	171.36	411.62	385.08	450.5	612.16	545.06	615.5	838.66	907.24	894.76	261.54	521.26	518.94
652.36	550.62	579.9	639.58	569.42	571.68	565	583.92	655.58	588.34	680.48	610.94	868.54	1136.28	175.62
226.84	238.64	170.1	411.26	384.9	449.58	612.02	545.24	615.38	838.4	907.28	894.72	257.98	521.3	518.9
652.52	550.24	582.04	639.64	569.44	571.24	565.64	583.72	656.02	588.5	680.62	610.88	867.7	1136.14	175.56
227.04	239.62	168.82	410.98	384.72	448.24	611.82	545.42	615.36	838.26	907.36	894.74	253.78	521.36	518.86
652.68	549.86	583.88	639.74	569.5	570.8	566.32	583.6	656.32	588.74	680.8	610.8	866.44	1136.04	175.5
227.22	240.42	167.96	410.82	384.6	446.92	611.66	545.54	615.4	838.22	907.44	894.78	250.16	521.4	518.84
652.82	549.48	585.74	639.86	569.58	570.38	567.06	583.48	656.56	589.02	680.98	610.72	864.8	1135.96	175.46
227.4	241.2	167.24	410.76	384.48	445.56	611.52	545.6	615.5	838.22	907.5	894.82	246.52	521.44	518.82
652.96	549.1	587.6	639.94	569.68	569.98	567.86	583.36	656.76	589.32	681.18	610.66	862.82	1135.9	175.42
227.56	241.94	166.66	410.8	384.4	444.2	611.46	545.62	615.62	838.26	907.56	894.88	242.86	521.48	518.8
653.08	548.66	589.52	639.98	569.94	569.6	568.74	583.24	656.92	589.7	681.24	610.62	860.2	1136	175.38
227.38	242.9	166.2	411.02	384.44	442.74	611.36	545.4	615.52	838.24	907.58	894.92	238.46	521.32	518.8
653.18	548.32	591.18	640.06	570.18	569.34	569.5	583.14	657.08	590.06	681.32	610.62	857.78	1136.1	175.36
227.16	243.7	166	411.3	384.5	441.62	611.3	545.14	615.4	838.1	907.54	894.9	234.64	521.16	518.8
653.26	548.06	592.82	640.2	570.42	569.16	570.22	583.04	657.24	590.44	681.4	610.62	855.44	1136.2	175.34
226.92	244.48	165.92	411.66	384.54	440.56	611.22	544.86	615.26	837.92	907.48	894.86	230.82	521	518.8
653.34	547.88	594.4	640.38	570.64	569	570.88	582.98	657.44	590.82	681.5	610.62	853.26	1136.3	175.32
226.68	245.22	165.94	412.08	384.58	439.58	611.1	544.58	615.1	837.72	907.42	894.82	227.02	520.84	518.8
653.4	547.8	596.06	640.72	570.86	568.88	571.54	582.92	657.68	591.24	681.64	610.64	850.88	1136.4	175.3
226.42	246	166.12	412.6	384.62	438.58	610.88	544.3	614.9	837.46	907.36	894.78	222.82	520.7	518.8
652.92	547.88	597.98	641.12	571	569	572.02	582.8	657.74	591.62	681.72	610.66	848.7	1136.46	175.3
226.26	246.4	165.84	413.06	384.7	437.86	610.64	544.06	614.84	837.26	907.24	894.68	218.32	520.82	518.82
652.42	548	599.56	641.56	571.14	569.16	572.46	582.66	657.82	591.96	681.8	610.68	846.38	1136.5	175.3
226.08	246.66	165.54	413.54	384.8	437.26	610.36	543.84	614.74	837.06	907.12	894.6	214.02	520.92	518.84
651.92	548.12	600.76	642	571.28	569.36	572.86	582.52	657.94	592.24	681.86	610.7	843.82	1136.54	175.3
225.92	246.74	165.14	414	384.92	436.78	610.06	543.64	614.64	836.86	907.02	894.52	209.92	521.04	518.86
651.4	548.18	601.34	642.42	571.44	569.64	573.16	582.34	658.06	592.5	681.92	610.74	840.5	1136.58	175.3
225.74	246.48	164.56	414.5	385.06	436.46	609.7	543.48	614.5	836.6	906.92	894.44	205.64	521.16	518.88
650.86	548.16	601.34	642.72	571.6	570	573.28	582.16	658.16	592.66	681.92	610.76	837.3	1136.6	175.3
225.58	245.9	163.78	414.9	385.2	436.4	609.38	543.36	614.4	836.38	906.82	894.36	202.02	521.28	518.9
650.76	548.06	600.26	642.12	571.78	570.28	573.22	582.06	658.12	592.56	682.04	610.8	835.24	1136.62	175.3
225.48	245.14	163.14	415.66	385.2	436.44	608.92	543.48	614.44	836.14	906.8	894.32	200.12	521.32	518.9
650.66	547.9	599	641.54	571.94	570.64	573.02	581.92	658.06	592.44	682.14	610.82	833.1	1136.66	175.3
225.4	244.22	162.46	416.3	385.2	436.6	608.48	543.62	614.52	835.9	906.78	894.28	198.46	521.36	518.9
650.52	547.68	597.4	640.84	572.1	571.14	572.62	581.66	657.92	592.3	682.2	610.86	830.38	1136.76	175.3
225.3	242.9	161.78	417.04	385.18	436.96	608	543.82	614.64	835.62	906.7	894.24	197.08	521.4	518.9
650.38	547.46	595.94	640.08	572.26	571.64	572.14	581.36	657.76	592.1	682.24	610.88	828.22	1136.88	175.3
225.2	241.6	161.24	417.72	385.16	437.38	607.58	544.04	614.8	835.4	906.62	894.22	196.4	521.44	518.9
650.24	547.26	594.5	639.26	572.42	572.12	571.6	581	657.56	591.88	682.26	610.9	826.14	1137.04	175.3
225.06	240.24	160.78	418.36	385.14	437.82	607.2	544.28	614.96	835.18	906.56	894.2	195.94	521.48	518.9
650.22	547.16	592.94	639.14	572.36	572.58	571.06	580.48	657.38	591.82	682.12	610.94	822.14	1137.36	175.26
225.1	238.62	160.36	418.56	385.12	438.26	606.94	544.5	615.02	834.88	906.48	894.22	194.98	521.32	518.9
650.16	547.06	591.28	638.86	572.32	573.04	570.42	579.82	657.14	591.84	681.92	610.98	817.76	1137.66	175.22
225.1	236.64	160.06	418.78	385.1	438.7	606.7	544.78	615.1	834.34	906.42	894.24	193.7	521.18	518.9
650.12	547	589.96	638.62	572.26	573.36	569.88	579.18	656.94	591.92	681.74	611.02	813.96	1137.88	175.18
225.08	234.84	159.9	418.82	385.1	439.02	606.54	545.06	615.14	833.76	906.42	894.26	192.24	521.04	518.9
650.1	546.94	588.76	638.38	572.2	573.66	569.38	578.52	656.74	592.02	681.52	611.06	810.1	1138.06	175.14
225.06	232.98	159.82	418.78	385.08	439.28	606.44	545.36	615.18	833.16	906.42	894.28	190.52	520.9	518.9
650.08	546.86	587.68	638.14	572.12	573.92	568.92	577.84	656.58	592.14	681.3	611.1	806.12	1138.2	175.1
225.06	231.06	159.86	418.7	385.06	439.52	606.38	545.7	615.18	832.58	906.4	894.32	188.6	520.76	518.9
650.14	546.6	586.74	638.08	572.18	574.16	568.3	577.34	656.48	592.24	681.14	611.1	802.2	1138.18	175.1
224.98	229.02	160.32	418.4	385.02	439.72	606.32	546.3	615.26	832.08	906.44	894.36	186.42	520.86	518.9
650.26	546.32	586.1	638.08	572.24	574.3	567.82	577	656.56	592.24	681.02	611.1	798.64	1138.18	175.1
224.92	227.28	160.88	418.1	384.96	439.86	606.3	546.92	615.22	831.88	906.48	894.4	184.42	520.96	518.9
650.4	545.98	585.56	638.08	572.32	574.42	567.38	576.74	656.72	592.2	680.9	611.1	795.06	1138.22	175.1
224.88	225.58	161.52	417.78	384.88	440	606.3	547.54	615.14	831.8	906.5	894.46	182.38	521.04	518.9
650.54	545.62	585.12	638.08	572.4	574.52	566.96	576.58	656.96	592.14	680.8	611.08	791.48	1138.28	175.1
224.86	223.94	162.26	417.46	384.82	440.14	606.28	548.16	615.02	831.8	906.5	894.52	180.32	521.12	518.9
650.7	545.2	584.74	638.04	572.48	574.62	566.62	576.52	657.3	592	680.7	611.08	787.42	1138.32	175.1
224.84	222.18	163.16	417.08	384.8	440.28	606.24	548.78	614.86	831.88	906.46	894.58	178	521.16	518.9
650.74	544.84	583.86	637.78	572.34	574.68	566.42	576.4	657.6	591.84	680.62	611.08	783.58	1138.34	175.08
224.72	220.84	164.58	416.86	384.9	440.42	606.16	549.26	614.66	832.02	906.36	894.66	174.86	521.18	518.92
650.78	544.5	582.98	637.46	572.16	574.74	566.32	576.36	657.82	591.64	680.54	611.08	779.76	1138.34	175.06
224.62	219.62	165.92	416.62	385.06	440.56	606.08	549.68	614.52	832.18	906.26	894.76	171.96	521.18	518.94
650.8	544.2	582.1	637.1	571.94	574.78	566.34	576.4	658	591.4	680.48	611.08	775.92	1138.3	175.04
224.52	218.58	167.18	416.36	385.26	440.66	606.02	550.04	614.4	832.36	906.16	894.84	169.34	521.18	518.96
650.8	543.86	581.16	636.64	571.66	574.78	566.6	576.56	658.12	591.12	680.42	611.12	771.4	1138.24	175
224.4	217.68	168.34	416.06	385.52	440.72	606.06	550.34	614.26	832.6	906.04	894.92	166.94	521.2	518.98
650.76	543.56	580.22	636.18	571.36	574.74	566.96	576.8	658.14	590.9	680.36	611.14	767.32	1138.2	174.96
224.28	217.22	169.26	415.82	385.74	440.74	606.14	550.54	614.18	832.82	905.94	894.98	165.14	521.24	519
650.66	543.18	579.98	635.84	571.26	574.6	567.66	577.3	658.16	590.7	680.46	611.18	763.68	1138.14	174.94
224.18	217	169.46	415.6	385.88	440.72	606.68	550.52	614.02	833.06	905.78	895.04	164.74	521.28	519
650.52	542.8	579.76	635.52	571.16	574.44	568.4	577.82	658.14	590.54	680.58	611.22	759.98	1138.06	174.92
224.06	216.98	169.66	415.42	385.98	440.68	607.26	550.42	613.88	833.32	905.6	895.08	164.4	521.34	519
650.34	542.36	579.6	635.14	571.08	574.22	569.26	578.44	658.04	590.42	680.68	611.28	755.66	1137.94	174.88
223.86	217.2	169.9	415.3	386.06	440.62	607.9	550.22	613.76	833.64	905.44	895.12	163.8	521.42	518.98
650.14	541.96	579.54	634.84	571.02	574	570	579.02	657.9	590.36	680.8	611.32	752.04	1137.78	174.86
223.62	217.6	170.14	415.24	386.08	440.56	608.48	549.98	613.7	833.92	905.32	895.14	163.12	521.48	518.96
649.94	541.58	579.54	634.56	570.98	573.78	570.7	579.58	657.7	590.34	680.94	611.36	748.54	1137.6	174.84
223.34	218.08	170.42	415.2	386.1	440.5	609.06	549.72	613.66	834.18	905.22	895.16	162.18	521.56	518.94
649.74	541.28	579.52	634.24	570.9	573.7	571.38	580	657.48	590.38	680.92	611.42	745.32	1137.42	175.12
223.24	218.54	170.76	415.24	386.08	440.36	609.62	549.42	613.54	834.42	905.2	895.1	161.02	521.62	518.92
649.5	540.94	579.6	633.92	570.82	573.6	572.06	580.48	657.16	590.5	680.9	611.5	742.1	1137.24	175.38
223.04	219.08	171.08	415.3	386.08	440.2	610.16	549.12	613.5	834.68	905.22	895.04	159.3	521.68	518.9
649.3	540.68	579.7	633.7	570.74	573.56	572.56	580.86	656.86	590.64	680.92	611.56	739.8	1137.12	175.66
222.88	219.52	171.24	415.36	386.08	440.06	610.62	548.92	613.5	834.9	905.24	894.96	157.56	521.74	518.9
649.1	540.44	579.82	633.5	570.68	573.52	573.02	581.22	656.56	590.82	680.94	611.62	737.76	1137.04	175.94
222.7	219.92	171.24	415.44	386.08	439.92	611.04	548.76	613.5	835.14	905.26	894.92	155.64	521.8	518.9
648.9	540.22	579.96	633.32	570.6	573.5	573.42	581.56	656.3	591	680.96	611.68	735.96	1136.98	176.22
222.52	220.26	171.04	415.52	386.08	439.78	611.42	548.64	613.52	835.42	905.28	894.88	153.62	521.84	518.9
648.66	540.06	580.42	633.22	570.52	573.36	573.8	581.88	656.06	591.2	681.08	611.48	733.98	1136.9	176.18
222.1	220.62	171.5	415.62	386.14	439.66	611.64	548.6	613.7	835.8	905.38	894.86	151.14	521.94	518.92
648.48	540	580.82	633.14	570.46	573.26	574.1	582.12	655.92	591.36	681.2	611.28	732.32	1136.84	176.16
221.74	220.86	171.86	415.72	386.2	439.56	611.84	548.6	613.82	836.2	905.48	894.82	148.86	522.02	518.94
648.3	539.98	581.18	633.06	570.4	573.16	574.38	582.36	655.8	591.5	681.32	611.06	730.62	1136.78	176.14
221.4	221.06	172.22	415.82	386.26	439.46	612.04	548.58	613.9	836.64	905.6	894.8	146.4	522.08	518.96
648.14	540.02	581.54	632.98	570.34	573.08	574.64	582.56	655.72	591.6	681.44	610.86	728.88	1136.74	176.14
221.12	221.22	172.66	415.9	386.34	439.38	612.26	548.56	613.98	837.1	905.72	894.76	143.68	522.14	518.98
648	540.12	581.9	632.92	570.3	573	574.88	582.78	655.64	591.62	681.56	610.66	727.02	1136.72	176.14
220.88	221.34	173.22	416	386.42	439.32	612.5	548.52	614.04	837.64	905.86	894.7	140.08	522.22	519.02
647.9	540.18	582.02	632.82	570.5	573.02	575.06	582.96	655.68	591.44	681.36	610.68	725.62	1136.74	176.18
220.76	221.44	173.04	415.86	386.52	439.34	612.72	548.48	614.18	838.26	905.98	894.64	136.72	522.24	519.04
647.8	540.24	582.14	632.74	570.7	573.04	575.22	583.12	655.74	591.18	681.16	610.68	724.44	1136.76	176.22
220.74	221.54	172.92	415.7	386.6	439.38	612.94	548.44	614.32	838.82	906.08	894.6	133.3	522.26	519.06
647.7	540.3	582.26	632.68	570.9	573.06	575.38	583.26	655.8	590.82	680.94	610.7	723.5	1136.76	176.28
220.82	221.64	172.82	415.54	386.68	439.42	613.14	548.42	614.46	839.36	906.18	894.56	129.98	522.26	519.08
647.6	540.36	582.36	632.66	571.1	573.08	575.54	583.42	655.86	590.26	680.72	610.7	722.84	1136.76	176.34
221.1	221.8	172.64	415.36	386.72	439.48	613.32	548.42	614.6	839.98	906.26	894.52	126.46	522.26	519.1
647.52	540.4	582.42	632.66	571.28	573.12	575.72	583.54	655.94	589.66	680.5	610.7	722.58	1136.74	176.4
221.52	221.98	172.42	415.14	386.76	439.52	613.46	548.44	614.7	840.54	906.32	894.52	123.8	522.22	519.12
647.46	540.48	582.48	632.7	571.24	573.16	575.86	583.76	655.92	589.1	680.5	610.72	720.62	1136.68	176.46
222.1	222.1	172.18	415.1	386.74	439.58	613.46	548.5	614.72	840.94	906.3	894.56	122.1	522.14	519.12
647.42	540.54	582.5	632.74	571.2	573.2	576.02	583.98	655.9	588.52	680.5	610.74	718.74	1136.64	176.52
222.78	222.22	171.9	415.06	386.72	439.62	613.44	548.56	614.72	841.36	906.28	894.62	120.54	522.04	519.14
647.38	540.6	582.48	632.8	571.14	573.26	576.18	584.2	655.92	587.94	680.52	610.76	717.02	1136.62	176.6
223.72	222.3	171.62	414.98	386.7	439.64	613.4	548.64	614.7	841.8	906.24	894.68	118.78	521.96	519.16
647.32	540.64	582.42	632.82	571.08	573.34	576.34	584.38	655.96	587.52	680.54	610.78	715.4	1136.6	176.68
224.66	222.34	171.4	414.9	386.68	439.64	613.36	548.68	614.66	842.12	906.22	894.74	117.52	521.88	519.18
647.22	540.68	582.36	632.82	571.04	573.4	576.48	584.54	656.02	587.16	680.56	610.8	713.8	1136.58	176.76
225.68	222.36	171.22	414.82	386.66	439.64	613.34	548.74	614.62	842.4	906.2	894.78	116.24	521.8	519.16
647.24	540.74	582.16	632.82	571	573.54	576.56	584.62	656.16	586.82	680.6	610.8	714	1136.62	176.56
226.56	222.38	170.92	414.86	386.8	439.56	613.3	548.58	614.52	842.62	906.22	894.84	114.12	521.72	519.16
647.16	540.82	582	632.8	570.96	573.72	576.64	584.7	656.34	586.52	680.64	610.8	714.08	1136.66	176.38
227.68	222.42	170.68	414.86	386.92	439.46	613.26	548.4	614.4	842.82	906.24	894.88	111.66	521.64	519.14
647.06	540.88	581.9	632.74	570.96	573.9	576.7	584.76	656.5	586.32	680.66	610.8	713.94	1136.7	176.16
228.64	222.48	170.5	414.88	387.02	439.38	613.24	548.2	614.28	842.94	906.26	894.92	109.52	521.56	519.12
646.96	540.96	581.84	632.7	570.94	574.08	576.76	584.82	656.66	586.18	680.68	610.8	713.56	1136.76	175.92
229.58	222.54	170.36	414.9	387.14	439.3	613.2	548	614.14	843.02	906.28	894.94	107.44	521.48	519.1
646.88	541.02	581.8	632.64	570.92	574.28	576.84	584.9	656.82	586.1	680.68	610.8	712.92	1136.82	175.68
230.48	222.6	170.28	414.92	387.26	439.2	613.16	547.76	614	843.08	906.28	894.96	105.48	521.4	519.1
646.68	541.04	581.9	632.58	570.94	574.6	577	584.98	656.92	586.18	680.66	610.82	711.82	1136.96	175.74
231.62	222.68	170.42	414.8	387.16	439.12	613.26	547.64	613.88	843.16	906.26	894.88	103.48	521.54	519.06
646.54	541.04	581.98	632.52	570.94	574.9	577.16	585.08	656.98	586.34	680.64	610.84	710.5	1137.16	175.78
232.5	222.72	170.58	414.7	387.08	439.08	613.34	547.52	613.76	843.2	906.24	894.8	101.96	521.7	519.02
646.42	541.04	582.06	632.48	570.92	575.22	577.32	585.2	657.06	586.56	680.6	610.86	708.9	1137.46	175.82
233.34	222.76	170.74	414.6	387.04	439.04	613.4	547.38	613.62	843.22	906.22	894.72	100.58	521.88	518.96
646.32	541.02	582.12	632.44	570.92	575.54	577.48	585.38	657.16	586.8	680.56	610.88	707.04	1137.84	175.86
234.12	222.8	170.92	414.52	387	439.02	613.48	547.24	613.46	843.2	906.2	894.66	99.28	522.04	518.9
646.16	541	582.14	632.4	570.9	575.9	577.62	585.68	657.36	587.08	680.54	610.9	704.52	1138.32	175.9
234.88	222.86	171.02	414.44	386.98	439.08	613.52	547.08	613.2	843.1	906.22	894.58	97.84	522.14	518.82
645.98	541	582.16	632.5	570.8	576.06	577.54	586.14	657.64	587.3	680.5	610.92	701.84	1138.72	175.9
235.42	222.94	171.04	414.34	387.08	439.16	613.34	546.86	612.9	842.8	906.26	894.56	96.36	522.04	518.78
645.8	541	582.2	632.6	570.72	576.24	577.44	586.62	658	587.52	680.48	610.94	699.2	1139	175.88
235.88	223.02	171	414.28	387.18	439.24	613.18	546.66	612.58	842.46	906.3	894.54	94.82	521.94	518.74
645.62	541	582.26	632.66	570.62	576.44	577.34	587.16	658.4	587.7	680.48	610.96	696.68	1139.14	175.88
236.26	223.12	170.9	414.28	387.26	439.36	613.02	546.46	612.26	842.08	906.34	894.52	93.2	521.8	518.72
645.4	541	582.4	632.72	570.48	576.72	577.22	587.72	658.82	587.88	680.5	610.98	694.18	1139.18	175.86
236.58	223.2	170.76	414.36	387.32	439.54	612.82	546.3	611.92	841.66	906.36	894.5	91.32	521.64	518.68
645.26	541	582.62	632.84	570.34	576.98	577.08	588.16	659.14	588.02	680.52	611	692.44	1139.14	175.84
236.76	223.28	170.66	414.46	387.38	439.68	612.64	546.2	611.68	841.28	906.36	894.5	89.66	521.52	518.66
645.1	540.98	583.42	632.84	570.24	577.28	576.96	588.48	659.32	588.02	680.6	611	691.5	1139.12	175.78
237.08	223.34	169.64	414.6	387.38	439.88	612.42	546.28	611.6	840.82	906.34	894.52	88.3	521.46	518.86
644.98	540.96	584.26	632.88	570.1	577.52	576.8	588.76	659.42	587.96	680.68	611	690.84	1139.16	175.74
237.34	223.44	168.62	414.7	387.38	440.08	612.18	546.38	611.56	840.38	906.32	894.54	86.98	521.36	519.06
644.84	540.92	585.16	632.98	569.9	577.58	576.58	588.94	659.44	587.76	680.78	611	690.66	1139.3	175.68
237.5	223.56	167.56	414.74	387.38	440.26	611.92	546.52	611.52	839.9	906.3	894.58	85.48	521.22	519.26
644.76	540.88	586.04	633.08	569.7	577.48	576.32	589	659.38	587.46	680.86	611	690.98	1139.46	175.64
237.58	223.7	166.48	414.68	387.4	440.36	611.68	546.64	611.54	839.44	906.3	894.62	84.3	521.08	519.48
644.66	540.84	586.92	633.14	569.5	577.28	576.04	589	659.3	587.08	680.94	611	691.52	1139.62	175.6
237.62	223.82	165.34	414.62	387.4	440.44	611.44	546.74	611.56	838.92	906.3	894.66	83.26	520.96	519.7
644.58	540.86	587.2	633.18	569.32	576.86	575.82	588.84	659.18	586.78	681.06	610.96	692.06	1139.54	175.6
237.42	223.7	165.1	414.54	387.36	440.46	611.32	546.78	611.44	838.58	906.28	894.72	82.36	520.54	519.72
644.46	540.88	587.5	633.2	569.16	576.32	575.56	588.5	659	586.46	681.16	610.9	692.98	1139.42	175.62
237.16	223.52	164.82	414.5	387.3	440.44	611.18	546.78	611.34	838.18	906.28	894.8	81.72	520.12	519.74
644.36	540.92	587.74	633.2	569.06	575.82	575.32	588.08	658.82	586.26	681.24	610.84	693.78	1139.22	175.64
236.92	223.28	164.58	414.48	387.24	440.38	611.06	546.74	611.28	837.84	906.28	894.86	81.46	519.76	519.76
644.26	540.96	587.96	633.22	569	575.3	575.1	587.6	658.62	586.12	681.32	610.76	694.5	1138.98	175.66
236.68	223.02	164.36	414.48	387.18	440.3	610.94	546.7	611.24	837.56	906.28	894.92	81.24	519.44	519.78
644.16	541.02	588.12	633.24	568.94	574.76	574.9	587.06	658.4	586.04	681.4	610.68	695.1	1138.68	175.7
236.44	222.74	164.16	414.5	387.1	440.18	610.82	546.68	611.24	837.36	906.28	894.98	80.94	519.14	519.8
644.06	540.98	588.44	633.26	568.84	574.16	574.7	586.44	658.22	586.04	681.42	610.62	695.4	1138.54	175.76
236.16	222.5	164.04	414.54	387.02	440.08	610.72	546.72	611.34	837.24	906.32	895.02	80.18	519.1	519.82
644	540.96	588.64	633.3	568.78	573.62	574.56	585.9	658.1	586.1	681.44	610.58	695.32	1138.38	175.8
235.94	222.26	163.96	414.58	386.94	440.02	610.64	546.82	611.44	837.2	906.34	895.04	79.06	519.1	519.84
643.96	540.96	588.74	633.34	568.78	573.1	574.46	585.38	657.98	586.18	681.46	610.54	695.06	1138.2	175.84
235.72	222.04	163.92	414.62	386.86	440	610.6	546.94	611.58	837.2	906.36	895.06	77.66	519.12	519.86
643.9	540.96	588.74	633.38	568.82	572.6	574.38	584.88	657.86	586.3	681.48	610.52	694.62	1138	175.88
235.5	221.8	163.92	414.68	386.76	440	610.58	547.08	611.72	837.2	906.4	895.1	76.02	519.14	519.88
643.86	540.98	588.62	633.44	568.94	572.08	574.3	584.3	657.64	586.5	681.5	610.48	693.72	1137.76	175.88
235.22	221.54	163.98	414.74	386.66	440.02	610.58	547.2	611.88	837.2	906.44	895.16	73.86	519.18	519.9
643.84	541.06	588.04	633.52	569.1	571.72	574.2	583.68	657.42	586.78	681.3	610.44	692.7	1137.52	175.82
234.98	221.42	163.78	414.8	386.72	440.02	610.6	547.38	612.04	837.18	906.48	895.2	71.86	519.22	519.66
643.8	541.14	587.42	633.6	569.26	571.4	574.12	583.06	657.16	587.2	681.1	610.4	691.44	1137.3	175.76
234.7	221.28	163.62	414.84	386.78	439.94	610.64	547.56	612.2	837.14	906.52	895.26	69.9	519.28	519.42
643.76	541.24	586.78	633.7	569.4	571.1	574.02	582.44	656.88	587.78	680.9	610.36	690.02	1137.1	175.7
234.42	221.1	163.5	414.86	386.82	439.8	610.66	547.78	612.36	837.04	906.56	895.3	67.96	519.32	519.16
643.72	541.36	586.04	633.88	569.54	570.84	573.92	581.8	656.56	588.66	680.72	610.32	688.44	1136.9	175.66
234.06	220.82	163.4	414.9	386.86	439.54	610.66	548.06	612.58	836.76	906.6	895.34	65.8	519.34	518.84
643.66	541.46	585.34	634.08	569.64	570.72	573.82	581.32	656.32	589.58	680.54	610.3	687.26	1136.76	175.66
233.74	220.52	163.34	414.96	386.9	439.22	610.66	548.4	612.78	836.44	906.64	895.36	64.06	519.32	518.5
643.6	541.58	584.98	634.3	569.74	570.74	573.78	580.92	656.12	590.44	680.58	610.28	686.3	1136.64	175.74
233.4	220.18	163.76	414.92	386.82	438.72	610.64	548.72	612.94	836.08	906.68	895.38	62.4	519.28	518.44
643.54	541.7	584.6	634.52	569.82	570.9	573.74	580.58	655.92	591.18	680.62	610.26	685.6	1136.5	175.84
233.06	219.8	164.22	414.9	386.76	438.2	610.62	549.02	613.1	835.78	906.74	895.38	60.8	519.22	518.34
643.48	541.82	584.1	634.78	569.9	571.16	573.74	580.32	655.72	591.82	680.66	610.24	685.24	1136.34	176
232.64	219.34	164.78	414.9	386.72	437.58	610.62	549.34	613.24	835.64	906.8	895.4	59.24	519.14	518.18
643.44	541.96	583.62	634.98	569.94	571.48	573.74	580.18	655.58	592.12	680.68	610.22	685.32	1136.2	176.16
232.26	218.96	165.38	414.84	386.7	437.04	610.64	549.58	613.32	835.74	906.84	895.4	58.12	519.08	518.06
643.42	542.12	583.1	635.14	569.98	571.8	573.76	580.08	655.46	592.28	680.7	610.2	685.64	1136.06	176.34
231.88	218.6	166.02	414.74	386.7	436.52	610.66	549.76	613.38	835.94	906.9	895.38	57.2	519.04	517.92
643.4	542.24	582.4	635.28	570.04	572.12	573.8	580.1	655.44	593.22	680.7	610.22	686.26	1136.16	176.3
231.48	218.3	166.52	414.7	386.7	436.14	610.72	549.84	613.48	836.84	906.96	895.36	56.38	519.2	517.7
643.42	542.4	581.54	635.38	570.12	572.48	573.86	580.18	655.44	594.04	680.7	610.22	687.46	1136.28	176.32
230.98	218.16	167.28	414.58	386.66	435.76	610.8	549.88	613.56	837.78	907	895.32	55.78	519.36	517.46
643.46	542.54	580.78	635.42	570.2	572.86	573.9	580.26	655.46	594.72	680.7	610.22	688.98	1136.44	176.3
230.52	218.24	168.12	414.44	386.62	435.48	610.86	549.84	613.64	838.66	907.04	895.3	55.46	519.52	517.28
643.5	542.66	580.04	635.4	570.3	573.3	573.96	580.36	655.5	595.36	680.7	610.24	690.78	1136.62	176.28
230.08	218.46	169.12	414.28	386.56	435.2	610.92	549.8	613.68	839.52	907.08	895.26	55.22	519.68	517.1
643.54	542.74	579.3	635.36	570.38	573.8	574.02	580.46	655.54	595.98	680.72	610.24	692.8	1136.82	176.24
229.62	218.86	170.28	414.1	386.48	434.96	611	549.74	613.72	840.36	907.1	895.24	55.06	519.84	516.94
643.48	542.76	578.12	635.44	570.34	574.44	574.06	580.72	655.66	595.64	680.76	610.22	695.4	1136.8	176.4
229.1	219.66	172.32	413.9	386.3	434.82	611.04	549.7	613.66	840.68	907.04	895.22	55.42	519.72	516.8
643.42	542.72	577.08	635.52	570.28	575.06	574.08	580.96	655.8	595.34	680.8	610.22	697.68	1136.82	176.48
228.66	220.56	174.22	413.74	386.16	434.84	611.06	549.66	613.58	840.98	906.98	895.22	55.78	519.58	516.72
643.34	542.64	575.98	635.62	570.2	575.78	574.1	581.2	655.96	595.04	680.84	610.2	699.76	1136.86	176.54
228.24	221.54	176.02	413.6	386.06	434.98	611.08	549.6	613.48	841.3	906.92	895.2	56.2	519.44	516.66
643.28	542.54	574.86	635.74	570.08	576.6	574.08	581.42	656.12	594.74	680.88	610.16	701.58	1136.9	176.58
227.82	222.6	177.64	413.48	386.02	435.24	611.1	549.5	613.38	841.66	906.84	895.22	56.72	519.28	516.62
643.24	542.46	573.54	635.88	569.86	577.66	574.06	581.66	656.32	594.38	680.92	610.14	703.18	1136.96	176.58
227.36	223.86	179.08	413.34	386.16	435.66	611.1	549.34	613.24	842.14	906.78	895.24	57.28	519.1	516.6
643.3	542.34	572.64	635.88	569.66	578.64	573.98	581.86	656.36	594.3	680.96	610.1	703.66	1137.06	176.56
227	225.04	179.5	413.26	386.48	436.1	611.1	549.1	613.14	842.48	906.74	895.26	57.46	519.14	516.68
643.34	542.24	571.72	635.9	569.36	579.6	573.9	582.08	656.42	594.22	681	610.06	703.82	1137.14	176.52
226.68	226.18	179.76	413.2	386.88	436.52	611.1	548.84	613.04	842.84	906.72	895.3	57.62	519.2	516.76
643.36	542.18	570.84	635.9	568.98	580.42	573.82	582.36	656.5	594.18	681.04	610.04	703.72	1137.18	176.48
226.42	227.26	179.9	413.14	387.34	436.9	611.1	548.56	612.92	843.22	906.7	895.34	57.72	519.28	516.86
643.3	542.18	569.9	635.88	568.46	581.06	573.74	582.72	656.66	594.14	681.08	610	703.32	1137.2	176.42
226.22	228.34	180	413.12	387.94	437.24	611.1	548.24	612.78	843.62	906.7	895.38	57.82	519.38	516.98
643.18	542.18	569.2	635.84	567.96	581.36	573.66	583.1	656.82	594.2	681.1	609.96	702.66	1137.18	176.36
226.16	229.16	180.06	413.14	388.44	437.42	611.1	547.96	612.66	843.88	906.66	895.42	57.84	519.5	517.1
642.98	542.18	568.62	636.2	567.48	581.38	573.62	583.52	656.96	594.04	681.12	609.9	702.36	1137.06	176.28
226.18	229.96	180.14	413.06	388.9	437.4	611.1	547.66	612.64	844.22	906.68	895.22	57.86	519.5	517.16
642.68	542.2	568.14	636.54	567.04	581.28	573.58	583.96	657.12	593.92	681.14	609.84	702.04	1136.96	176.2
226.28	230.68	180.16	412.98	389.28	437.28	611.08	547.36	612.62	844.5	906.68	895	57.9	519.52	517.24
642.16	542.28	567.8	636.86	566.6	581	573.52	584.46	657.32	593.88	681.16	609.78	701.64	1136.9	176.06
226.54	231.42	180	412.9	389.58	437.02	611.04	547.08	612.6	844.66	906.7	894.8	57.96	519.54	517.32
641.56	542.3	567.72	637.2	566.28	580.6	573.46	584.92	657.46	593.98	681.18	609.74	701.32	1136.88	175.92
226.92	232.04	179.66	412.8	389.72	436.66	611	546.86	612.6	844.62	906.72	894.58	57.96	519.56	517.4
640.84	542.32	567.8	637.56	566.02	580.1	573.4	585.36	657.6	594.2	681.18	609.7	701.04	1136.9	175.8
227.42	232.64	179.1	412.68	389.82	436.28	610.94	546.66	612.62	844.4	906.76	894.36	57.98	519.6	517.48
639.88	542.46	568.14	637.52	566	579.56	573.5	585.68	657.7	594.36	681.16	609.68	700.52	1137.02	175.68
228.14	233.04	178.34	412.66	389.12	435.92	610.82	546.52	612.5	843.74	906.82	894.4	58	519.64	517.56
638.64	542.54	568.8	637.46	565.92	578.82	573.58	586.02	657.78	594.88	681.14	609.64	700.02	1137.18	175.54
229.14	233.5	177.24	412.64	388.52	435.56	610.7	546.4	612.42	842.42	906.88	894.46	58.04	519.66	517.66
637.44	542.52	569.62	637.4	565.9	578.12	573.7	586.26	657.82	595.52	681.12	609.6	699.62	1137.36	175.44
230.14	233.88	176.14	412.64	387.92	435.26	610.6	546.3	612.36	840.76	906.92	894.5	58.06	519.7	517.76
636.18	542.48	570.56	637.32	565.88	577.4	573.82	586.46	657.84	596.24	681.08	609.56	699.26	1137.56	175.34
231.18	234.24	175.02	412.64	387.3	435	610.48	546.2	612.34	838.82	906.96	894.54	58.1	519.74	517.86
634.9	542.4	571.6	637.2	565.84	576.66	573.94	586.62	657.84	596.98	681.04	609.52	698.94	1137.76	175.22
232.2	234.58	173.92	412.66	386.66	434.76	610.38	546.1	612.34	836.68	907	894.58	58.12	519.76	517.98
633.6	542.14	572.84	637.02	565.54	575.94	573.88	585.9	657.82	598.04	680.9	609.66	698.74	1137.96	175.34
233.36	234.92	172.62	412.7	386.74	434.66	610.24	545.3	612.06	834.4	906.98	894.64	58.18	519.8	518.24
632.52	541.9	574	636.84	565.34	575.34	573.84	585.1	657.78	598.8	680.74	609.78	698.6	1138.12	175.5
234.32	235.16	171.64	412.76	386.7	434.62	610.1	544.5	611.8	832.6	906.96	894.7	58.22	519.84	518.48
631.52	541.66	575.18	636.64	565.16	574.78	573.76	584.26	657.7	599.44	680.56	609.88	698.48	1138.28	175.68
235.22	235.34	170.76	412.82	386.64	434.62	609.96	543.72	611.56	831.08	906.94	894.76	58.28	519.86	518.72
630.6	541.42	576.36	636.44	565	574.26	573.7	583.4	657.62	599.94	680.38	609.98	698.4	1138.42	175.9
236.02	235.46	169.96	412.88	386.58	434.66	609.84	542.96	611.32	829.88	906.92	894.82	58.3	519.9	518.96
629.66	541.18	577.74	636.2	564.84	573.78	573.62	582.54	657.52	600.42	680.18	610.06	698.32	1138.58	176.16
236.76	235.5	169.08	412.96	386.58	434.76	609.72	542.22	611.08	829.06	906.9	894.86	58.34	519.96	519.2
628.96	541.04	579	635.98	564.7	573.34	573.58	582.52	657.38	600.8	679.92	609.94	698.24	1138.74	176.22
237.1	235.34	168.36	413.04	386.5	434.7	609.7	542.2	611.3	828.86	906.88	894.82	58.38	520.02	519.3
628.34	540.9	580.24	635.76	564.6	573.02	573.52	582.5	657.22	601.14	679.66	609.86	698.16	1138.9	176.28
237.28	235.14	167.62	413.14	386.46	434.62	609.7	542.2	611.48	828.9	906.86	894.74	58.42	520.1	519.38
627.76	540.76	581.46	635.5	564.52	572.78	573.46	582.5	657.04	601.44	679.4	609.8	698.1	1139.08	176.36
237.32	234.92	166.9	413.24	386.4	434.54	609.7	542.22	611.64	829.14	906.82	894.66	58.44	520.2	519.46
627.22	540.62	582.8	635.14	564.46	572.72	573.36	582.48	656.82	601.64	679.12	609.74	698.06	1139.32	176.44
237.12	234.7	166.18	413.3	386.34	434.4	609.72	542.3	611.78	829.7	906.76	894.56	58.46	520.3	519.52
626.86	540.5	583.88	634.8	564.44	572.82	573.26	582.44	656.58	601.66	678.86	609.7	698.04	1139.56	176.5
236.72	234.5	165.66	413.34	386.24	434.2	609.76	542.42	611.9	830.46	906.68	894.46	58.48	520.4	519.56
626.58	540.6	584.78	634.52	564.48	573.14	573.18	582.38	656.46	601.4	678.6	609.76	698.08	1139.64	176.28
236.18	234.56	165.3	413.36	386.34	434.12	609.8	542.56	611.88	831.2	906.56	894.34	58.52	520.32	519.6
626.36	540.7	585.62	634.26	564.5	573.52	573.1	582.3	656.34	601.04	678.34	609.82	698.16	1139.7	176.06
235.52	234.62	164.96	413.36	386.42	434.04	609.86	542.74	611.86	832.1	906.46	894.24	58.54	520.24	519.62
626.18	540.8	586.52	634.08	564.52	574.08	573.02	582.16	656.2	600.62	678.08	609.88	698.28	1139.74	175.82
234.62	234.7	164.6	413.32	386.52	433.94	609.92	542.98	611.78	833.32	906.38	894.14	58.58	520.14	519.62
626.06	540.9	587.24	634.02	564.56	574.62	572.96	582	656.08	600.26	677.84	609.96	698.38	1139.76	175.56
233.78	234.82	164.34	413.26	386.6	433.88	609.98	543.2	611.66	834.48	906.32	894.06	58.58	520.02	519.62
625.96	540.98	587.98	634.06	564.6	575.14	572.9	581.82	656	599.96	677.6	610.04	698.48	1139.8	175.32
232.96	234.96	164.14	413.16	386.64	433.84	610.02	543.42	611.5	835.6	906.26	894	58.52	519.86	519.62
625.9	540.84	588.92	634.14	564.68	575.74	572.8	581.6	655.76	599.84	677.46	610.1	698.56	1140.3	175.36
232.16	234.94	164.24	413.04	386.6	433.8	610.06	543.7	611.34	836.8	906.26	894	58.34	519.82	519.56
625.88	540.7	590.04	634.48	564.76	576.36	572.7	581.28	655.46	599.8	677.32	610.2	698.6	1140.94	175.38
231.36	235	164.56	412.88	386.6	433.74	610.08	544.04	611.1	837.94	906.24	894	58	519.74	519.52
625.88	540.58	591.04	634.96	564.82	576.8	572.6	580.96	655.16	599.82	677.2	610.32	698.58	1141.56	175.4
230.76	235.12	165.04	412.72	386.64	433.7	610.12	544.34	610.9	838.68	906.2	894.02	57.58	519.68	519.46
625.88	540.46	591.98	635.6	564.9	577.14	572.52	580.62	654.8	599.86	677.1	610.42	698.54	1142.14	175.42
230.2	235.32	165.54	412.58	386.76	433.64	610.14	544.66	610.7	839.2	906.16	894.04	57.14	519.62	519.4
625.86	540.34	592.84	636.36	565.04	577.36	572.44	580.26	654.36	599.92	677.02	610.54	698.48	1142.66	175.42
229.7	235.64	166.04	412.46	386.92	433.54	610.16	544.98	610.52	839.52	906.14	894.08	56.7	519.6	519.34
625.76	540.14	593.54	637.42	565.22	577.08	572.5	579.86	653.24	600	677.02	610.44	698.36	1142.86	175.36
229.22	236.4	166.3	412.3	387.12	433.3	610.06	545.2	609.62	839.56	906.38	894.18	56.48	519.62	519.3
625.62	539.92	593.86	638.38	565.42	576.64	572.58	579.52	652.02	600.1	677.04	610.3	698.24	1142.94	175.32
228.88	237.26	166.36	412.12	387.3	433.04	609.96	545.36	608.82	839.36	906.6	894.28	56.44	519.66	519.26
625.48	539.7	593.94	639.3	565.68	576.14	572.66	579.16	650.7	600.2	677.08	610.16	698.14	1143	175.28
228.62	238.22	166.26	411.88	387.46	432.74	609.84	545.5	608.08	839.08	906.84	894.36	56.42	519.7	519.24
625.34	539.5	593.78	640.16	565.92	575.66	572.74	578.76	649.3	600.32	677.12	610.02	698.04	1143.04	175.24
228.44	239.26	166.08	411.58	387.58	432.42	609.74	545.58	607.4	838.76	907.08	894.42	56.46	519.74	519.22
625.2	539.32	593.12	641.04	566.18	575.34	572.8	578.22	647.62	600.5	677.16	609.86	697.94	1143.08	175.18
228.38	240.48	165.72	411.14	387.66	431.96	609.68	545.58	606.8	838.38	907.32	894.44	56.52	519.76	519.2
625.1	539.22	592.02	641.72	566.46	575.36	572.68	577.62	646.48	600.72	677.28	609.88	697.88	1143.08	175.16
228.2	241.48	165.22	411.1	387.64	431.54	609.88	545.52	606.96	838.06	907.28	894.34	56.44	519.82	519.2
625	539.14	590.74	642.3	566.76	575.5	572.54	577.02	645.34	600.96	677.4	609.92	697.82	1143.06	175.12
228.12	242.48	164.74	411.06	387.56	431.08	610.1	545.4	607.14	837.78	907.24	894.22	56.36	519.9	519.2
624.92	539.04	589.36	642.8	567.02	575.7	572.4	576.48	644.2	601.22	677.48	609.94	697.76	1143.02	175.08
228.08	243.46	164.36	411.12	387.44	430.58	610.34	545.22	607.3	837.52	907.2	894.08	56.32	519.96	519.2
624.88	538.9	587.74	643.2	567.32	575.9	572.2	576.04	643.02	601.5	677.54	609.96	697.72	1142.96	175.02
228.04	244.54	164.1	411.38	387.28	430	610.58	544.96	607.44	837.3	907.14	893.94	56.3	520.04	519.2
624.84	538.76	586.38	643.4	567.56	576	572.02	575.82	642.14	601.74	677.58	610	697.7	1142.9	174.98
227.96	245.46	164.06	411.88	387.14	429.58	610.8	544.7	607.48	837.16	907.08	893.82	56.3	520.12	519.2
624.82	538.68	585.12	643.36	567.66	576	571.76	575.78	641.3	601.92	677.5	610.04	697.72	1143.16	175.22
228.2	246.3	164.16	412	387.02	429.24	611.02	544.48	608.16	837.22	907.02	893.98	56.3	520.2	519.2
624.82	538.6	583.94	643.2	567.76	575.94	571.5	575.8	640.68	602.08	677.42	610.08	697.74	1143.42	175.48
228.48	247.08	164.36	412.2	386.96	428.98	611.24	544.26	608.74	837.3	907	894.16	56.3	520.28	519.2
624.82	538.5	582.66	642.84	567.9	575.84	571.24	575.9	640.44	602.24	677.34	610.1	697.78	1143.68	175.72
228.86	247.92	164.68	412.38	387	428.78	611.46	544.08	609.06	837.4	906.98	894.34	56.3	520.34	519.2
624.78	538.44	581.66	642.34	568.02	575.74	571.04	576.04	640.6	602.36	677.26	610.14	697.82	1143.96	175.98
229.26	248.54	165.02	412.46	387.1	428.7	611.68	543.96	609.22	837.5	906.94	894.54	56.32	520.36	519.2
624.74	538.36	580.68	641.72	568.16	575.64	570.86	576.2	641.04	602.46	677.18	610.14	697.86	1144.22	176.22
229.6	249.08	165.38	412.46	387.26	428.64	611.88	543.9	609.22	837.58	906.88	894.74	56.3	520.38	519.2
624.68	538.28	579.74	641.08	568.18	576.3	570.82	576.4	642.28	602.56	677.1	610.16	697.92	1144.12	176.14
229.84	249.52	165.82	411.96	387.92	428.2	611.94	543.86	608.44	837.52	906.82	894.7	56.3	520.54	519.2
624.62	538.18	578.68	640.32	568.18	576.98	570.84	576.74	644	602.68	677	610.16	698	1143.98	176.04
229.98	249.82	166.34	411.38	388.72	427.8	611.96	543.78	607.22	837.46	906.72	894.64	56.34	520.66	519.22
624.58	538.1	577.78	639.64	568.1	577.7	570.9	577.1	645.74	602.78	676.9	610.18	698.06	1143.86	175.94
229.98	249.84	166.82	410.78	389.52	427.44	611.94	543.64	605.98	837.42	906.62	894.6	56.36	520.78	519.24
624.56	538	576.88	638.96	567.94	578.42	570.98	577.5	647.52	602.88	676.8	610.18	698.14	1143.74	175.84
229.98	249.68	167.34	410.14	390.36	427.1	611.88	543.44	604.64	837.4	906.56	894.58	56.36	520.9	519.26
624.58	537.9	576	638.28	567.7	579.16	571.1	577.96	649.3	602.96	676.72	610.2	698.22	1143.64	175.76
230.02	249.32	167.92	409.48	391.24	426.76	611.8	543.14	603.24	837.42	906.52	894.56	56.4	521.02	519.28
624.72	537.84	574.96	637.46	567.5	579.24	571.28	578.62	650.9	603.16	676.42	610.22	698.3	1143.5	175.64
230.1	248.54	168.76	409.34	391.78	426.86	611.66	542.78	601.54	837.5	906.4	894.56	56.46	520.88	519.32
624.84	537.76	574.1	636.78	567.18	579.3	571.46	579.24	652.12	603.32	676.12	610.24	698.36	1143.38	175.54
230.14	247.62	169.54	409.28	392.22	426.96	611.52	542.38	600.14	837.6	906.3	894.58	56.46	520.78	519.34
624.94	537.66	573.24	636.16	566.8	579.3	571.66	579.9	653.22	603.46	675.82	610.26	698.44	1143.22	175.46
230.14	246.62	170.32	409.24	392.6	427.12	611.36	541.94	598.84	837.72	906.2	894.6	56.48	520.72	519.36
625.04	537.56	572.4	635.68	566.38	579.26	571.86	580.58	654.18	603.58	675.52	610.28	698.5	1143.02	175.38
230.08	245.58	171.02	409.24	392.88	427.34	611.2	541.48	597.68	837.86	906.12	894.6	56.5	520.7	519.38
625.08	537.42	571.4	635.28	565.92	579.08	572.08	581.46	655.02	603.72	675.2	610.3	698.56	1142.76	175.32
229.92	244.38	171.58	409.22	393.02	427.82	611	540.98	596.62	838.02	906.06	894.62	56.52	520.7	519.38
624.94	537.14	570.5	635.1	565.58	578.84	572.26	582.42	655.14	603.56	675.02	610.3	698.58	1142.68	175.4
229.64	243.44	171.76	409.24	393.02	428.42	610.84	540.58	594.34	838.28	905.84	894.66	56.52	520.92	519.28
624.78	536.88	569.56	634.96	565.38	578.56	572.42	583.44	655.12	603.4	674.86	610.3	698.6	1142.58	175.5
229.32	242.56	171.76	409.26	392.94	429.14	610.68	540.3	592.26	838.54	905.62	894.7	56.56	521.14	519.16
624.6	536.62	568.6	634.88	565.34	578.3	572.56	584.48	654.94	603.24	674.72	610.3	698.6	1142.46	175.62
228.98	241.74	171.6	409.38	392.82	429.88	610.54	540.12	590.38	838.8	905.42	894.74	56.58	521.34	519.04
624.36	536.34	567.42	634.86	565.6	578.06	572.72	585.58	654.52	603.1	674.6	610.3	698.62	1142.26	175.74
228.58	240.86	171.3	409.66	392.66	430.72	610.38	540.06	588.8	839.1	905.2	894.78	56.62	521.52	518.9
624.12	536.1	566.36	634.92	566.06	577.96	572.84	586.42	653.92	602.96	674.5	610.3	698.62	1142.04	175.86
228.24	240.18	171	410	392.46	431.36	610.26	540.12	587.54	839.38	904.96	894.8	56.66	521.68	518.76
624.02	535.86	565.2	635.18	566.68	577.7	573.02	586.94	653.56	603.08	674.48	610.3	698.64	1141.66	175.96
227.94	239.36	170.88	410.5	392.06	432.74	610.24	540.34	588.08	839.68	905	894.68	56.66	521.72	518.84
623.94	535.62	564.04	635.5	567.4	577.52	573.18	587.3	653.1	603.22	674.46	610.32	698.66	1141.24	176.06
227.68	238.56	170.9	410.98	391.58	433.98	610.22	540.54	588.82	840	905.04	894.44	56.64	521.72	518.92
623.86	535.4	562.8	635.9	568.26	577.44	573.34	587.5	652.4	603.4	674.44	610.42	698.66	1140.72	176.16
227.44	237.7	171.16	411.44	390.9	435.1	610.2	540.78	589.98	840.34	905.1	893.92	56.62	521.7	518.98
623.84	535.2	561.82	636.26	569	577.42	573.46	587.5	651.7	603.56	674.44	610.58	698.66	1140.24	176.26
227.28	237	171.6	411.74	390.18	436.02	610.22	541.02	591.2	840.64	905.16	893.24	56.58	521.66	519.06
623.88	535	560.98	636.6	569.7	577.42	573.56	587.42	650.94	603.72	674.44	610.76	698.68	1139.76	176.34
227.1	236.34	172.12	412.02	389.42	436.88	610.26	541.28	592.5	840.94	905.22	892.42	56.52	521.62	519.16
623.92	534.84	559.76	636.72	570.32	577.64	573.56	587.36	650.06	603.84	674.48	610.98	698.68	1139.22	176.38
226.98	235.94	172.68	411.98	388.78	436.82	610.22	541.32	593.86	841.1	905.26	891.6	56.46	521.74	519.12
623.9	534.7	558.64	636.78	570.96	577.86	573.54	587.22	648.98	604	674.54	611.26	698.68	1138.78	176.42
226.8	235.56	173.16	411.88	388.06	436.74	610.2	541.42	595.44	841.26	905.3	890.74	56.4	521.86	519.08
623.8	534.58	557.78	636.72	571.46	578.02	573.48	587.04	648.02	604.16	674.6	611.5	698.7	1138.54	176.44
226.64	235.32	173.4	411.66	387.48	436.66	610.18	541.5	596.74	841.4	905.3	890.1	56.34	522	519.06
623.62	534.5	557	636.62	571.94	578.18	573.4	586.86	647.06	604.36	674.66	611.72	698.7	1138.4	176.48
226.44	235.1	173.48	411.42	386.94	436.58	610.16	541.58	597.98	841.52	905.3	889.56	56.26	522.16	519.04
623.38	534.46	556.3	636.48	572.4	578.32	573.32	586.66	646.1	604.58	674.72	611.96	698.7	1138.34	176.52
226.24	234.94	173.36	411.18	386.46	436.46	610.12	541.68	599.16	841.64	905.32	889.14	56.18	522.32	519.02
623	534.52	556.42	636.32	573.66	578.5	573.3	586.34	644.96	604.88	674.78	612.34	698.7	1138.42	176.28
225.92	234.78	172.78	411.1	385.84	436.32	610.1	541.86	601.28	841.8	905.34	888.76	56.36	522.26	519
622.72	534.6	556.72	636.16	574.8	578.64	573.26	586.04	644.04	605.14	674.82	612.68	698.7	1138.48	176.02
225.66	234.7	172.06	411.06	385.38	436.14	610.04	542.02	603.1	841.9	905.38	888.54	56.52	522.22	519.02
622.56	534.7	557.16	636.02	575.88	578.78	573.24	585.76	643.22	605.36	674.86	613.02	698.7	1138.5	175.76
225.4	234.64	171.24	411.06	384.98	435.96	609.96	542.18	604.84	841.98	905.42	888.4	56.7	522.18	519.04
622.48	534.78	557.76	635.9	576.9	578.88	573.22	585.48	642.5	605.56	674.88	613.34	698.7	1138.52	175.5
225.2	234.64	170.34	411.08	384.62	435.76	609.86	542.36	606.5	842.04	905.48	888.34	56.9	522.12	519.06
622.56	534.86	558.64	635.78	577.9	578.96	573.18	585.16	641.86	605.7	674.9	613.66	698.7	1138.6	175.24
225.06	234.64	169.3	411.1	384.3	435.56	609.72	542.58	608.12	842.04	905.52	888.36	57.12	522.02	519.08
622.78	534.94	559.6	635.7	578.18	578.98	572.98	584.86	641.58	605.68	674.88	613.8	698.7	1138.7	175.32
224.98	234.72	168.5	411.08	384.14	435.26	609.34	542.78	608.74	841.84	905.62	888.48	57.04	521.96	519.16
623.02	535.02	560.58	635.62	578.44	578.98	572.82	584.56	641.38	605.62	674.86	613.9	698.7	1138.82	175.4
224.88	234.82	167.7	411.06	384	435	608.98	542.96	609.28	841.62	905.72	888.62	57	521.9	519.22
623.26	535.08	561.56	635.5	578.68	578.94	572.66	584.24	641.24	605.52	674.84	613.94	698.72	1138.94	175.48
224.78	234.92	166.9	411.04	383.88	434.76	608.66	543.14	609.76	841.38	905.84	888.78	56.92	521.86	519.28
623.48	535.12	562.66	635.28	578.94	578.88	572.52	583.86	641.16	605.34	674.8	613.88	698.74	1139.04	175.56
224.6	234.98	165.96	411	383.76	434.56	608.32	543.3	610.22	841.1	905.96	889.04	56.86	521.86	519.36
623.56	535.12	563.54	635.06	579.16	578.82	572.42	583.52	641.16	605.14	674.78	613.72	698.76	1139.08	175.64
224.38	235.04	165.16	410.96	383.66	434.38	608.04	543.38	610.56	840.82	906.1	889.32	56.8	521.9	519.44
623.56	535.26	564.46	635.02	579.22	578.74	572.26	583.12	641.24	604.96	674.78	613.24	698.58	1139.06	175.68
223.98	235.02	164.28	410.9	383.66	434.36	608.12	543.42	610.82	840.44	906.2	889.66	56.76	522.02	519.5
623.52	535.34	565.34	634.96	579.24	578.68	572.12	582.76	641.32	604.76	674.78	612.68	698.4	1139	175.72
223.62	234.98	163.5	410.84	383.66	434.34	608.22	543.44	611.08	840.06	906.3	890.04	56.7	522.14	519.56
623.46	535.36	566.34	634.88	579.22	578.62	572.02	582.4	641.4	604.56	674.78	612.04	698.22	1138.92	175.76
223.26	234.96	162.78	410.78	383.68	434.3	608.36	543.4	611.4	839.68	906.38	890.48	56.66	522.24	519.64
623.42	535.38	567.18	634.86	579.14	578.58	571.94	582.14	641.46	604.4	674.78	611.42	698.04	1138.84	175.78
222.96	234.96	162.32	410.7	383.74	434.24	608.56	543.32	611.68	839.36	906.42	890.82	56.6	522.32	519.7
623.36	535.4	568.06	634.86	579.04	578.54	571.86	581.92	641.5	604.28	674.76	610.82	697.86	1138.78	175.8
222.7	234.92	161.94	410.6	383.8	434.2	608.78	543.24	611.96	839.08	906.44	891.12	56.52	522.4	519.76
623.44	535.26	568.78	634.68	578.38	578.5	572.1	581.8	641.5	604.06	674.74	610.4	697.9	1138.78	175.78
222.66	234.86	161.66	410.56	383.62	434.1	609	543.18	612.16	838.96	906.5	891.24	56.44	522.4	519.78
623.44	535.16	569.6	634.48	577.68	578.44	572.34	581.68	641.54	603.88	674.7	610.02	697.94	1138.84	175.76
222.66	234.76	161.44	410.56	383.44	434	609.24	543.14	612.32	838.9	906.58	891.3	56.34	522.4	519.82
623.44	535.12	570.26	634.3	577	578.42	572.56	581.6	641.6	603.74	674.66	609.72	697.96	1138.92	175.74
222.72	234.62	161.36	410.56	383.24	433.92	609.44	543.14	612.38	838.88	906.7	891.26	56.26	522.4	519.84
623.44	535.1	570.88	634.12	576.3	578.4	572.76	581.52	641.66	603.62	674.62	609.48	697.98	1139	175.7
222.82	234.46	161.38	410.62	383	433.86	609.62	543.16	612.4	838.88	906.88	891.18	56.18	522.4	519.86
623.48	535.1	571.42	633.92	575.6	578.38	572.94	581.44	641.74	603.5	674.58	609.28	698.02	1139.06	175.64
222.94	234.34	161.52	410.72	382.74	433.8	609.78	543.2	612.4	838.88	907.1	891.06	56.12	522.38	519.88
623.44	535.08	571.92	633.68	575.44	578.38	573.06	581.34	642.12	603.52	674.7	609.2	698.02	1139.04	175.54
223.12	234.14	161.86	410.82	382.78	433.82	609.84	543.26	612.98	839.04	907.44	891.04	56.38	522.32	519.7
623.48	535.04	572.24	633.46	575.32	578.4	573.16	581.26	642.48	603.54	674.82	609.14	698.02	1138.96	175.42
223.28	234	162.28	410.9	382.8	433.84	609.9	543.32	613.54	839.18	907.7	891.04	56.66	522.26	519.5
623.54	534.98	572.5	633.26	575.22	578.4	573.24	581.18	642.82	603.56	674.9	609.08	698.04	1138.86	175.28
223.42	233.92	162.72	410.98	382.82	433.84	609.96	543.38	614.12	839.32	907.9	891.06	56.92	522.18	519.3
623.62	534.88	572.68	633.06	575.14	578.4	573.32	581.08	643.18	603.6	674.98	608.98	698.06	1138.74	175.16
223.56	233.92	163.16	411.04	382.86	433.84	610.02	543.46	614.7	839.44	908.02	891.1	57.18	522.1	519.1
623.7	534.68	572.82	632.84	575.1	578.4	573.4	580.94	643.52	603.64	675.02	608.82	698.06	1138.58	175.04
223.7	234.04	163.58	411.1	382.94	433.82	610.06	543.5	615.34	839.6	908.1	891.18	57.44	522.04	518.9
623.68	534.96	572.76	632.1	575.06	578.4	573.36	580.68	643.38	603.48	674.88	608.64	698.1	1138.46	175.24
223.62	234.62	163.88	411.22	382.96	433.72	610.02	543.52	615.5	839.76	907.88	891.28	57.44	522.02	518.9
623.62	535.2	572.68	631.38	575.06	578.38	573.3	580.38	643.18	603.34	674.76	608.48	698.16	1138.34	175.44
223.54	235.24	164.14	411.3	383	433.6	609.96	543.52	615.72	839.92	907.7	891.34	57.42	521.98	518.9
623.5	535.42	572.58	630.66	575.08	578.36	573.24	580.08	642.96	603.2	674.66	608.32	698.18	1138.22	175.66
223.46	235.86	164.38	411.4	383.06	433.48	609.88	543.5	615.96	840.06	907.52	891.38	57.46	521.96	518.9
623.32	535.64	572.5	629.92	575.12	578.32	573.14	579.76	642.66	603.04	674.6	608.2	698.2	1138.1	175.86
223.38	236.5	164.62	411.56	383.12	433.32	609.78	543.42	616.28	840.18	907.34	891.36	57.5	521.92	518.9
623.12	535.94	572.42	629.2	575.14	578.28	573.02	579.48	642.32	602.88	674.56	608.12	698.24	1138	176.08
223.3	237.02	164.82	411.72	383.16	433.18	609.7	543.34	616.56	840.24	907.14	891.3	57.54	521.88	518.9
623.02	535.8	572.48	629.04	575.2	578.24	572.78	579.34	642.18	602.88	674.48	608.08	698.24	1137.92	176
223.48	237.2	164.98	411.78	383.2	433.08	609.56	543.2	616.74	840.2	906.9	891.2	57.56	521.84	518.92
622.94	535.7	572.56	628.86	575.24	578.22	572.54	579.2	642.06	602.86	674.4	608.04	698.22	1137.84	175.94
223.66	237.28	165.06	411.86	383.26	433	609.4	543	616.9	840.14	906.64	891.12	57.6	521.8	518.94
622.88	535.58	572.6	628.66	575.3	578.2	572.28	578.98	641.9	602.78	674.34	608.04	698.22	1137.78	175.86
223.86	237.18	164.98	411.92	383.36	432.94	609.24	542.72	617.06	840.04	906.38	891	57.62	521.76	518.96
622.86	535.46	572.62	628.5	575.36	578.2	572.04	578.74	641.78	602.68	674.24	608.06	698.22	1137.72	175.8
224.04	236.9	164.78	411.92	383.48	432.9	609.12	542.48	617.16	839.94	906.14	890.9	57.64	521.74	518.98
622.86	535.34	572.62	628.36	575.44	578.22	571.8	578.48	641.68	602.56	674.16	608.1	698.2	1137.68	175.74
224.22	236.5	164.52	411.92	383.64	432.86	609	542.28	617.24	839.84	905.92	890.76	57.68	521.72	519
622.8	535.2	572.56	628.24	575.52	578.28	571.7	578.12	641.54	602.44	674.14	608.24	698.22	1137.92	175.7
224.32	235.96	164.24	411.94	383.8	432.8	608.98	542.3	617.32	839.74	906.06	890.8	57.4	521.68	518.98
622.76	534.9	572.46	628.16	575.66	578.36	571.62	577.76	641.46	602.3	674.12	608.34	698.24	1138.14	175.66
224.4	235.18	163.96	411.98	383.94	432.74	609.02	542.46	617.38	839.64	906.2	890.84	57.14	521.66	518.98
622.72	534.56	572.36	628.12	575.76	578.44	571.54	577.46	641.46	602.22	674.1	608.4	698.26	1138.34	175.66
224.44	234.38	163.78	412	384.04	432.68	609.1	542.74	617.38	839.56	906.34	890.92	56.86	521.64	518.98
622.66	534.22	572.24	628.1	575.86	578.54	571.48	577.16	641.54	602.16	674.12	608.44	698.28	1138.54	175.66
224.48	233.48	163.66	412	384.14	432.64	609.18	543.04	617.3	839.5	906.48	891.04	56.6	521.62	518.98
622.6	533.92	572.12	628.08	575.94	578.62	571.44	576.88	641.7	602.14	674.16	608.46	698.3	1138.72	175.68
224.5	232.48	163.56	411.98	384.22	432.6	609.28	543.34	617.16	839.48	906.6	891.2	56.3	521.6	518.98
622.54	533.76	572.06	628.04	575.98	578.68	571.4	576.66	642	602.24	674.34	608.52	698.34	1138.46	175.78
224.5	230.94	163.52	412.08	384.3	432.6	609.38	543.58	616.88	839.56	906.4	891.2	56.42	521.62	519
622.48	533.8	572.02	628	575.94	578.72	571.34	576.46	642.34	602.38	674.54	608.62	698.38	1138.24	175.88
224.48	229.48	163.52	412.14	384.4	432.6	609.46	543.78	616.52	839.68	906.2	891.18	56.52	521.64	519.02
622.44	533.92	572	627.96	575.88	578.76	571.3	576.28	642.72	602.56	674.76	608.74	698.44	1138.02	175.98
224.46	228.02	163.54	412.22	384.48	432.62	609.52	543.98	616.1	839.84	906	891.1	56.64	521.66	519.02
622.42	534.04	572.02	627.94	575.82	578.78	571.24	576.16	643.08	602.78	674.98	608.9	698.5	1137.82	176.08
224.42	226.62	163.52	412.3	384.56	432.64	609.56	544.16	615.7	840	905.82	890.94	56.72	521.7	519.02
622.44	534.08	572.06	627.96	575.72	578.8	571.18	576.1	643.36	603.02	675.22	609.12	698.56	1137.64	176.18
224.38	225.32	163.46	412.32	384.64	432.68	609.6	544.32	615.32	840.1	905.64	890.68	56.82	521.74	519.02
622.52	534.1	572.18	628.02	575.7	578.8	571.04	576.14	643.16	603.16	675.32	609.2	698.6	1137.62	176.26
224.34	224.78	163.52	412.16	384.62	432.74	609.62	544.44	615.68	840.1	905.58	890.44	56.84	521.8	519.04
622.62	534.04	572.32	628.12	575.68	578.8	570.92	576.22	642.84	603.26	675.42	609.26	698.64	1137.62	176.34
224.34	224.54	163.58	411.94	384.6	432.8	609.64	544.5	616.16	840.02	905.54	890.24	56.88	521.86	519.04
622.76	533.9	572.46	628.26	575.66	578.8	570.82	576.36	642.4	603.3	675.5	609.3	698.68	1137.64	176.4
224.34	224.64	163.66	411.64	384.6	432.84	609.66	544.5	616.76	839.88	905.52	890.14	56.88	521.92	519.06
622.96	533.64	572.62	628.48	575.6	578.8	570.8	576.58	641.84	603.26	675.58	609.3	698.72	1137.68	176.48
224.34	225.34	163.82	411.28	384.62	432.9	609.72	544.42	617.5	839.7	905.52	890.24	56.9	521.96	519.1
623.14	533.4	572.78	628.7	575.56	578.8	570.8	576.8	641.28	603.2	675.62	609.24	698.76	1137.72	176.54
224.32	226.44	164.06	410.98	384.64	432.94	609.8	544.3	618.3	839.58	905.56	890.54	56.92	522	519.14
623.34	532.94	572.74	628.96	575.46	578.8	570.74	577.06	641.18	603.14	675.66	609.1	698.58	1137.8	176.26
224.32	227.68	164.3	410.68	384.76	432.96	609.02	544.04	618.44	839.4	905.6	891.04	56.94	522.04	519.18
623.52	532.54	572.7	629.22	575.38	578.82	570.72	577.34	641.14	603.14	675.7	608.98	698.4	1137.88	175.98
224.3	229.14	164.56	410.46	384.88	432.98	608.26	543.74	618.54	839.32	905.66	891.64	56.92	522.08	519.22
623.68	532.26	572.68	629.52	575.34	578.84	570.74	577.68	641.18	603.18	675.74	608.9	698.2	1138	175.72
224.28	231.08	164.8	410.34	385.02	433	607.56	543.42	618.54	839.36	905.72	892.42	56.92	522.12	519.26
623.8	532.16	572.6	629.76	575.34	578.88	570.74	578	641.3	603.26	675.76	608.84	697.98	1138.12	175.44
224.3	232.9	164.98	410.3	385.12	433	606.86	543.16	618.42	839.5	905.76	893.16	56.94	522.16	519.28
623.9	532.12	572.48	630.02	575.36	578.92	570.74	578.34	641.46	603.3	675.78	608.82	697.76	1138.26	175.16
224.34	234.74	165.1	410.24	385.22	433	606.16	542.94	618.26	839.68	905.78	893.86	56.94	522.2	519.3
624.04	532.18	572.38	630.26	575.38	578.82	570.9	578.68	641.6	603.28	675.6	608.98	697.74	1138.52	175.22
224.4	236.68	165.18	410.26	385.3	432.8	606.36	542.78	618.06	839.92	905.8	894.6	56.86	522.22	519.28
624.18	532.22	572.18	630.52	575.4	578.72	571.04	579.14	641.88	603.22	675.4	609.18	697.72	1138.82	175.28
224.5	238.82	165.14	410.26	385.38	432.62	606.56	542.7	617.62	840.2	905.8	895.3	56.78	522.24	519.26
624.3	532.22	571.9	630.74	575.4	578.62	571.14	579.58	642.22	603.16	675.2	609.38	697.7	1139.1	175.32
224.62	240.54	165.06	410.24	385.44	432.46	606.72	542.7	617.1	840.42	905.82	895.8	56.7	522.26	519.24
624.36	532.18	571.6	630.92	575.4	578.52	571.2	580.02	642.66	603.1	675	609.58	697.7	1139.38	175.36
224.76	242.12	164.96	410.2	385.5	432.32	606.86	542.72	616.44	840.6	905.86	896.24	56.62	522.28	519.22
624.4	532.1	571.28	631.04	575.42	578.42	571.24	580.46	643.18	603.06	674.78	609.78	697.7	1139.64	175.4
224.92	243.58	164.86	410.16	385.54	432.18	606.96	542.78	615.6	840.74	905.9	896.64	56.54	522.3	519.2
624.48	531.92	571.48	631.14	575.3	578.52	571.28	581.08	644	603.12	674.76	609.92	697.72	1139.58	175.4
225.02	245.28	163.88	410.18	385.64	432.36	607.12	542.84	614.38	840.9	905.94	896.84	56.5	522.3	519.2
624.58	531.72	571.76	631.14	575.2	578.6	571.26	581.6	644.82	603.18	674.74	610.04	697.74	1139.48	175.38
225.1	246.54	163.02	410.24	385.7	432.54	607.22	542.9	613.14	840.98	905.96	896.98	56.48	522.3	519.2
624.7	531.5	572.12	631.06	575.12	578.7	571.2	582.08	645.74	603.24	674.72	610.16	697.76	1139.38	175.36
225.16	247.62	162.26	410.3	385.74	432.7	607.28	542.98	611.76	841.06	905.96	897.14	56.46	522.32	519.2
624.88	531.26	572.54	630.94	575.04	578.78	571.12	582.54	646.74	603.32	674.7	610.28	697.78	1139.28	175.34
225.2	248.54	161.58	410.4	385.78	432.84	607.28	543.1	610.26	841.14	905.94	897.3	56.42	522.34	519.18
625.08	531.02	573.02	630.98	574.98	578.86	571.04	583.02	648.04	603.44	674.68	610.42	697.8	1139.2	175.3
225.24	249.28	161	410.68	385.8	432.98	607.2	543.22	608.42	841.24	905.9	897.48	56.42	522.38	519.16
625.24	530.7	573.22	631.06	575.18	578.9	570.96	583.36	649.54	603.54	674.86	610.38	697.78	1139.02	175.22
225.38	249.66	161.14	410.92	385.94	432.82	607.14	543.56	606.14	841.34	905.82	897.78	56.42	522.44	519.1
625.38	530.42	573.46	631.18	575.38	578.94	570.92	583.66	651.06	603.66	675.02	610.34	697.78	1138.84	175.16
225.5	249.92	161.28	411.12	386.08	432.64	607.06	543.88	603.9	841.46	905.76	898.08	56.44	522.5	519.02
625.5	530.18	573.7	631.36	575.58	578.96	570.9	583.96	652.6	603.78	675.18	610.28	697.76	1138.64	175.1
225.62	250.08	161.38	411.3	386.2	432.46	606.98	544.16	601.74	841.56	905.7	898.36	56.48	522.54	518.94
625.6	529.98	574	631.6	575.82	578.98	570.88	584.24	654.2	603.9	675.32	610.18	697.74	1138.46	175.04
225.7	250.14	161.46	411.44	386.3	432.28	606.9	544.4	599.66	841.66	905.64	898.64	56.52	522.58	518.88
625.7	529.8	574.32	631.72	576.04	578.98	570.82	584.46	655.48	604	675.48	610.02	697.72	1138.26	175.02
225.74	250.16	161.46	411.42	386.42	432.1	606.88	544.6	598.04	841.72	905.6	898.88	56.56	522.6	518.82
625.78	529.8	574.54	631.86	576.14	579.14	570.76	584.46	655.8	604.14	675.4	609.94	697.7	1138.42	175.04
225.7	249.94	161.52	411.32	386.34	432.08	606.94	544.56	596.24	841.8	905.56	899	56.66	522.6	518.8
625.86	529.82	574.78	632.02	576.24	579.3	570.68	584.48	656.02	604.26	675.34	609.82	697.66	1138.6	175.06
225.64	249.74	161.52	411.24	386.26	432.06	607.04	544.54	594.58	841.84	905.52	899.1	56.74	522.58	518.8
625.94	529.86	575.08	632.24	576.34	579.44	570.64	584.5	656.18	604.34	675.28	609.68	697.64	1138.86	175.08
225.54	249.56	161.44	411.2	386.18	432.06	607.18	544.54	592.96	841.88	905.48	899.16	56.82	522.56	518.8
626.04	529.9	575.32	632.46	576.4	579.58	570.64	584.5	656.16	604.4	675.24	609.56	697.62	1139.16	175.1
225.44	249.42	161.3	411.18	386.12	432.04	607.36	544.54	591.48	841.88	905.44	899.18	56.88	522.52	518.8
626.12	529.92	575.5	632.7	576.46	579.72	570.68	584.5	656.1	604.42	675.2	609.46	697.58	1139.54	175.1
225.36	249.32	161.12	411.18	386.06	432.04	607.56	544.52	590.08	841.88	905.4	899.2	56.96	522.48	518.78
626.14	529.92	575.62	632.86	576.38	579.64	570.78	584.68	656.04	604.32	675.2	609.42	697.78	1139.86	175.1
225.26	249.2	160.88	411.28	385.96	432.06	607.62	544.52	590.8	841.78	905.4	899.14	56.98	522.38	518.76
626.16	529.9	575.58	633.04	576.32	579.54	570.92	584.82	655.82	604.18	675.2	609.4	697.98	1140.2	175.1
225.18	249.1	160.64	411.4	385.86	432.06	607.7	544.48	591.84	841.7	905.4	899.06	57.02	522.28	518.74
626.18	529.86	575.4	633.16	576.28	579.46	571.04	584.9	655.36	604.06	675.2	609.4	698.18	1140.48	175.1
225.14	249.02	160.48	411.52	385.78	432.04	607.76	544.42	593.24	841.64	905.4	898.98	57.04	522.18	518.72
626.18	529.82	575.14	633.28	576.26	579.36	571.14	584.98	654.72	603.92	675.2	609.4	698.4	1140.68	175.1
225.12	248.96	160.4	411.66	385.68	432.02	607.82	544.34	594.92	841.6	905.4	898.92	57.08	522.1	518.7
626.18	529.82	574.84	633.38	576.24	579.28	571.24	585.02	653.9	603.8	675.2	609.4	698.64	1140.82	175.1
225.08	248.9	160.44	411.8	385.58	431.98	607.88	544.26	596.82	841.58	905.4	898.84	57.08	522.02	518.7
626.08	529.86	574.46	633.46	576.38	579.22	571.3	584.7	653.16	603.86	675.24	609.4	698.66	1140.9	175.1
225.18	248.88	160.6	411.82	385.5	431.92	607.92	543.98	598.3	841.72	905.38	898.76	57.12	521.98	518.92
625.96	529.9	574.12	633.52	576.48	579.16	571.32	584.3	652.32	603.94	675.28	609.4	698.68	1140.94	175.08
225.28	248.86	160.84	411.84	385.44	431.86	607.96	543.72	599.78	841.86	905.36	898.7	57.14	521.96	519.14
625.84	529.94	573.8	633.6	576.54	579.1	571.34	583.86	651.4	604.02	675.32	609.42	698.72	1140.96	175.06
225.4	248.84	161.1	411.84	385.36	431.78	608.02	543.46	601.3	842	905.34	898.64	57.14	521.94	519.36
625.72	529.96	573.5	633.68	576.58	579.04	571.36	583.36	650.42	604.1	675.34	609.44	698.72	1140.98	175.04
225.52	248.82	161.38	411.84	385.3	431.72	608.08	543.24	602.82	842.14	905.3	898.58	57.14	521.92	519.58
625.58	529.88	573.14	633.88	576.58	578.96	571.34	582.74	649.24	604.2	675.36	609.48	698.74	1140.98	175.02
225.68	248.8	161.72	411.82	385.2	431.62	608.2	543.12	604.56	842.28	905.26	898.52	57.16	521.88	519.8
625.58	529.72	572.8	634.18	576.56	579.02	571.22	582.36	648.16	604.18	675.3	609.58	698.54	1141	174.98
225.66	248.86	162.06	411.86	385.14	431.42	608.24	543.38	606.02	842.34	905.2	898.72	57.18	521.82	519.78
625.58	529.48	572.44	634.54	576.54	579.08	571.1	582	647.12	604.18	675.24	609.7	698.36	1141	174.98
225.64	248.94	162.44	411.88	385.06	431.22	608.28	543.68	607.4	842.42	905.14	898.9	57.2	521.76	519.76
625.54	529.2	572.04	634.9	576.5	579.12	570.94	581.64	646.14	604.2	675.18	609.82	698.16	1140.98	174.96
225.6	249.06	162.88	411.92	385	431.02	608.32	544.04	608.72	842.48	905.08	899.1	57.24	521.7	519.74
625.44	528.92	571.54	635.2	576.42	579.12	570.74	581.26	645.16	604.26	675.14	609.96	697.98	1140.94	174.94
225.58	249.24	163.44	412	384.9	430.84	608.4	544.48	610.08	842.56	905.06	899.3	57.26	521.64	519.72
625.36	528.72	571.1	635.34	576.34	579.1	570.54	580.98	644.44	604.3	675.1	610.1	697.78	1140.9	174.92
225.54	249.44	163.98	412.08	384.82	430.74	608.44	544.9	611.1	842.62	905.04	899.52	57.26	521.62	519.7
625.2	528.44	570.66	635.46	576.22	578.9	570.46	580.7	643.72	604.36	675.1	610.18	697.8	1140.78	174.92
225.54	249.54	164.52	411.96	384.74	430.78	608.68	545.2	611.92	842.64	905.1	899.52	57.18	521.66	519.7
625.04	528.22	570.22	635.54	576.06	578.68	570.36	580.46	643.02	604.44	675.12	610.26	697.8	1140.66	174.9
225.54	249.64	165.04	411.76	384.64	430.9	608.92	545.5	612.68	842.64	905.16	899.54	57.08	521.72	519.7
624.88	528.02	569.76	635.64	575.86	578.26	570.24	580.24	642.24	604.52	675.14	610.32	697.8	1140.54	174.9
225.54	249.72	165.5	411.48	384.5	431.16	609.16	545.8	613.4	842.62	905.22	899.58	56.96	521.8	519.7
624.76	527.84	569.38	635.76	575.68	577.78	570.14	580.08	641.58	604.6	675.16	610.36	697.8	1140.44	174.9
225.52	249.76	165.78	411.16	384.38	431.54	609.38	546.02	613.9	842.58	905.26	899.62	56.86	521.88	519.7
624.66	527.66	569.04	635.86	575.52	577.26	570.08	579.96	640.96	604.68	675.2	610.36	697.8	1140.34	174.9
225.52	249.82	165.96	410.86	384.28	432	609.58	546.18	614.32	842.52	905.3	899.66	56.74	521.94	519.7
624.48	527.58	568.74	635.86	575.46	576.72	569.82	579.96	640.52	604.6	675.3	610.32	697.82	1140.32	174.9
225.56	250.06	166.04	410.76	384.1	432.54	609.62	546.42	614.66	842.42	905.28	899.68	56.6	522.02	519.7
624.34	527.52	568.5	635.8	575.44	576.1	569.6	579.98	640.12	604.52	675.4	610.24	697.82	1140.34	174.9
225.64	250.34	166.02	410.74	384	433.22	609.64	546.6	614.96	842.3	905.24	899.68	56.48	522.08	519.7
624.24	527.5	568.38	635.66	575.46	575.64	569.42	580.04	639.88	604.42	675.5	610.16	697.82	1140.4	174.88
225.72	250.62	165.9	410.78	383.96	433.84	609.64	546.7	615.16	842.2	905.2	899.66	56.36	522.1	519.7
624.16	527.52	568.34	635.54	575.48	575.24	569.28	580.12	639.66	604.3	675.6	610.08	697.84	1140.46	174.88
225.82	250.88	165.74	410.8	383.96	434.38	609.62	546.76	615.34	842.1	905.16	899.64	56.26	522.12	519.7
624.08	527.56	568.36	635.44	575.48	574.88	569.14	580.2	639.42	604.16	675.7	610	697.86	1140.5	174.88
225.92	251.1	165.54	410.82	383.98	434.84	609.6	546.8	615.5	842	905.1	899.6	56.18	522.16	519.72
624.12	527.68	568.42	635.38	575.38	574.32	569.18	580.36	639.18	604.24	675.58	609.94	697.86	1140.42	174.88
225.86	251.1	165.1	410.74	384.1	435.34	609.52	546.8	615.78	841.68	905	899.5	56.16	522.22	519.74
624.14	527.8	568.56	635.32	575.26	573.88	569.22	580.52	638.98	604.28	675.44	609.92	697.88	1140.3	174.88
225.78	250.98	164.66	410.68	384.18	435.62	609.44	546.8	616	841.38	904.92	899.4	56.16	522.28	519.76
624.16	527.88	568.76	635.26	575.14	573.5	569.28	580.68	638.78	604.32	675.3	609.9	697.9	1140.16	174.9
225.7	250.74	164.2	410.62	384.24	435.86	609.36	546.8	616.16	841.06	904.86	899.3	56.16	522.36	519.8
624.18	527.9	569.04	635.16	575.02	573.16	569.34	580.84	638.58	604.34	675.16	609.88	697.9	1140.02	174.92
225.62	250.38	163.68	410.6	384.26	436.04	609.26	546.78	616.28	840.72	904.8	899.18	56.14	522.44	519.84
624.2	527.82	569.56	635.02	574.88	572.82	569.42	581.04	638.32	604.36	675	609.9	697.88	1139.84	174.94
225.52	249.68	163.02	410.66	384.28	436.1	609.14	546.72	616.38	840.38	904.74	899.04	56.16	522.5	519.86
624.2	527.58	570.22	634.84	574.62	572.72	569.34	581.12	637.98	604.28	674.98	609.96	697.84	1139.76	175.02
225.56	248.84	162.56	410.9	384.28	435.96	609.28	546.54	616.32	840.3	904.72	898.96	56.2	522.5	519.66
624.2	527.32	570.98	634.62	574.36	572.64	569.28	581.24	637.58	604.2	674.94	610	697.78	1139.66	175.1
225.58	247.76	162.06	411.2	384.32	435.74	609.4	546.34	616.28	840.22	904.7	898.88	56.22	522.5	519.46
624.2	527.08	571.82	634.34	574.1	572.62	569.22	581.4	637.12	604.12	674.9	610.04	697.72	1139.52	175.18
225.6	246.48	161.56	411.56	384.38	435.4	609.5	546.14	616.3	840.18	904.68	898.78	56.26	522.5	519.24
624.2	526.9	572.94	633.96	573.82	572.72	569.18	581.64	636.54	604.04	674.82	610.08	697.64	1139.38	175.26
225.6	244.66	161.08	411.94	384.52	434.92	609.58	545.94	616.44	840.18	904.66	898.68	56.3	522.5	519.02
624.2	526.78	573.98	633.58	573.54	572.9	569.14	581.9	636.04	603.96	674.72	610.1	697.58	1139.3	175.34
225.6	242.82	160.78	412.22	384.66	434.48	609.66	545.78	616.62	840.22	904.68	898.6	56.32	522.5	518.8
624.18	526.6	575.18	633.16	573.4	572.84	569.26	582.24	635.78	603.9	674.64	610.14	697.72	1139.56	175.4
225.58	240.74	160.66	412.38	384.8	435.14	609.54	545.7	616.14	840.28	904.72	898.72	56.34	522.46	518.78
624.16	526.42	576.44	632.72	573.22	572.8	569.36	582.6	635.6	603.88	674.56	610.18	697.86	1139.86	175.46
225.56	238.58	160.7	412.44	384.9	435.84	609.44	545.64	615.66	840.36	904.76	898.84	56.38	522.42	518.76
624.16	526.18	577.8	632.22	572.98	572.8	569.46	583.02	635.5	603.86	674.46	610.2	698	1140.2	175.52
225.54	235.96	160.88	412.38	384.88	436.48	609.34	545.56	615.16	840.46	904.78	898.98	56.4	522.36	518.74
624.16	525.84	578.84	631.8	572.74	572.74	569.54	583.4	635.56	603.86	674.38	610.22	698.16	1140.52	175.56
225.52	233.66	161.1	412.22	384.74	437.14	609.26	545.5	614.58	840.56	904.78	899.14	56.42	522.3	518.72
624.16	525.48	579.66	631.4	572.52	572.7	569.6	583.74	635.68	603.88	674.32	610.24	698.34	1140.78	175.6
225.5	231.42	161.26	412.06	384.5	437.72	609.18	545.44	614	840.66	904.76	899.32	56.44	522.24	518.7
624.2	525.26	580.2	631.02	572.3	573.1	569.82	583.98	635.68	603.9	674.2	610.2	698.28	1140.42	175.6
225.46	229.38	161.16	411.94	384.16	437.14	609.32	545.34	614.18	840.76	904.72	899.28	56.46	522.24	518.7
624.26	525	580.26	630.58	572.12	573.62	570.06	584.22	635.74	603.9	674.1	610.16	698.22	1139.58	175.6
225.4	227.24	160.9	411.8	383.64	436.42	609.42	545.22	614.36	840.86	904.66	899.28	56.42	522.34	518.7
624.3	524.76	579.86	630.2	572.04	574.1	570.3	584.4	635.84	603.88	674.02	610.12	698.16	1138.44	175.6
225.34	225.68	160.54	411.7	383.16	435.82	609.52	545.14	614.52	840.94	904.58	899.28	56.4	522.48	518.7
624.34	524.54	579.18	629.82	572.04	574.56	570.54	584.58	635.96	603.86	673.96	610.08	698.1	1137.06	175.58
225.28	224.32	160.22	411.62	382.64	435.34	609.62	545.06	614.68	841	904.52	899.3	56.36	522.66	518.7
624.36	524.34	578.3	629.42	572.06	574.98	570.8	584.78	636.08	603.84	673.9	610.04	698.06	1135.52	175.56
225.22	223.16	159.98	411.52	382.12	435	609.72	545	614.82	841.04	904.44	899.34	56.32	522.82	518.7
624.36	524.88	576.94	629	571.98	575.3	571.06	585.5	636.24	604	673.9	610	698.1	1133.98	175.52
225.18	221.58	160.02	411.38	381.46	434.62	609.46	544.22	614.88	841.12	904.58	899.46	56.26	522.94	518.7
624.32	525.52	575.62	628.64	571.86	575.46	571.32	586.2	636.38	604.16	673.9	609.96	698.18	1132.8	175.48
225.16	220.5	160.2	411.34	380.94	434.48	609.22	543.42	614.92	841.16	904.74	899.6	56.24	522.96	518.7
624.28	526.22	574.28	628.3	571.64	575.56	571.58	586.88	636.54	604.36	673.88	609.9	698.28	1131.82	175.42
225.12	219.68	160.5	411.4	380.44	434.44	608.98	542.56	614.98	841.14	904.92	899.8	56.22	522.96	518.7
624.24	526.96	572.94	628	571.32	575.66	571.82	587.52	636.72	604.6	673.86	609.8	698.38	1131	175.38
225.08	219.12	160.88	411.58	380.02	434.46	608.74	541.66	615.02	841.12	905.1	900.02	56.2	522.94	518.7
624.24	527.74	571.42	627.72	570.88	575.78	572.04	588.04	636.96	604.88	673.84	609.6	698.44	1130.28	175.36
225.04	219.06	161.4	412	379.62	434.62	608.5	540.66	615.06	841.12	905.3	900.28	56.18	522.96	518.7
624.26	527.8	569.9	627.52	570.54	575.86	572.14	587.88	637.22	604.98	673.78	609.32	698.54	1129.72	175.36
225.02	219.94	161.88	412.54	379.44	435.02	608.38	540.26	615.1	841.08	905.28	900.48	56.16	523.1	518.7
624.3	527.82	568.42	627.42	570.24	575.96	572.2	587.62	637.5	605.06	673.72	609	698.62	1129.24	175.36
225	221.06	162.38	413.12	379.28	435.46	608.28	539.92	615.16	841.06	905.26	900.7	56.12	523.24	518.72
624.36	527.8	566.96	627.4	570.02	576.1	572.22	587.3	637.8	605.12	673.68	608.7	698.68	1128.84	175.38
225	222.36	162.92	413.68	379.16	435.92	608.2	539.66	615.2	841.08	905.24	900.94	56.08	523.4	518.74
624.42	527.78	565.32	627.54	569.9	576.3	572.22	586.94	638.14	605.16	673.64	608.38	698.72	1128.52	175.42
225.04	224.1	163.66	414.18	379.1	436.48	608.18	539.52	615.28	841.12	905.22	901.3	56.06	523.56	518.76
624.46	527.76	563.88	627.82	569.92	576.5	572.2	586.64	638.44	605.16	673.6	608.16	698.76	1128.3	175.44
225.1	225.74	164.46	414.44	379.12	436.94	608.2	539.5	615.38	841.14	905.2	901.64	56.02	523.72	518.78
624.54	527.58	562.72	628.22	569.9	577.86	572.12	586.46	638.74	605.16	673.62	608.04	698.78	1128.12	175.5
225.22	227.44	165.42	414.62	379.22	437.4	608.44	539.62	615.58	841.18	905.22	902.02	56.24	523.64	518.82
624.62	527.42	561.56	628.72	569.86	579.18	572.06	586.34	639.04	605.18	673.64	607.96	698.8	1127.94	175.56
225.36	229.16	166.6	414.72	379.32	437.84	608.7	539.74	615.78	841.24	905.26	902.38	56.5	523.56	518.84
624.68	527.32	560.22	629.44	569.76	580.38	572	586.24	639.3	605.2	673.66	607.84	698.84	1127.76	175.62
225.52	231.16	168.16	414.82	379.44	438.32	609.02	539.86	616.04	841.3	905.3	902.8	56.76	523.46	518.86
624.76	527.24	559.1	630.18	569.6	581.44	571.98	586.18	639.48	605.2	673.68	607.76	698.9	1127.58	175.66
225.64	232.86	169.6	414.86	379.52	438.7	609.32	539.94	616.3	841.34	905.34	903.08	57.02	523.34	518.88
624.84	527.14	558	630.96	569.44	582.4	571.98	586.12	639.64	605.2	673.7	607.7	698.96	1127.42	175.7
225.76	234.5	170.96	414.88	379.58	439.08	609.6	540	616.58	841.38	905.38	903.34	57.28	523.2	518.9
624.88	527.2	556.86	631.68	568.86	582.04	572.02	586.06	639.6	605.22	673.72	607.62	699	1127.36	175.72
225.82	236.06	172.06	414.84	380.2	439.5	609.82	540.14	616.74	841.16	905.42	903.52	57.32	523.2	518.92
624.94	527.2	555.64	632.44	568.42	581.56	572.08	586.04	639.54	605.28	673.74	607.6	699.04	1127.3	175.74
225.9	237.72	172.92	414.72	380.84	439.8	610.02	540.32	616.94	840.92	905.44	903.7	57.34	523.2	518.94
625.02	527.12	554.7	633.02	568.08	581.1	572.2	586.06	639.46	605.36	673.76	607.68	699.06	1127.26	175.78
225.96	239	173.24	414.5	381.48	439.92	610.14	540.5	617.1	840.68	905.46	903.78	57.38	523.18	518.96
625.08	527	553.86	633.5	567.78	580.64	572.3	586.1	639.4	605.44	673.78	607.84	699.08	1127.26	175.8
226.04	240.16	173.34	414.26	382.12	439.9	610.24	540.68	617.22	840.42	905.48	903.88	57.42	523.16	518.98
625.14	526.86	553.16	633.9	567.46	580.2	572.42	586.2	639.34	605.54	673.78	608.04	699.1	1127.26	175.82
226.1	241.18	173.22	414.04	382.78	439.74	610.36	540.88	617.3	840.16	905.5	903.96	57.46	523.14	519
625.18	526.76	552.7	635.08	567.58	579.34	572.36	586.36	639.34	605.64	673.74	608.22	699.08	1127.26	175.82
226.18	242.16	173.1	414.2	382.86	439.2	610.36	540.9	617.46	840.14	905.46	904.1	57.52	523.06	519
625.18	526.7	552.54	636.06	567.6	578.6	572.28	586.48	639.34	605.72	673.7	608.34	699.06	1127.28	175.84
226.22	242.8	172.78	414.42	382.94	438.68	610.38	540.86	617.56	840.12	905.4	904.16	57.58	522.96	519
625.18	526.68	552.56	636.96	567.58	577.92	572.16	586.6	639.34	605.78	673.66	608.42	699.02	1127.3	175.82
226.26	243.28	172.32	414.68	383.02	438.18	610.42	540.8	617.64	840.1	905.34	904.16	57.6	522.88	519.02
625.18	526.68	552.78	637.8	567.5	577.26	572.04	586.76	639.34	605.86	673.62	608.4	698.98	1127.3	175.82
226.3	243.62	171.68	414.98	383.1	437.74	610.46	540.72	617.72	840.1	905.28	904.1	57.62	522.8	519.02
625.18	526.64	553.36	638.6	567.38	576.54	571.88	587.02	639.32	605.92	673.62	608.28	698.92	1127.3	175.82
226.34	243.8	170.64	415.32	383.18	437.34	610.5	540.62	617.78	840.1	905.22	903.96	57.66	522.7	519.04
625.2	526.56	554.32	638.56	567.4	576.32	571.84	587.32	639.38	605.8	673.66	608.28	698.88	1127.28	175.8
226.38	243.72	169.26	415.32	383.12	437.2	610.62	540.76	617.76	840.12	905.16	903.58	57.66	522.66	519.08
625.24	526.48	555.44	638.56	567.42	576.08	571.78	587.62	639.4	605.66	673.7	608.28	698.84	1127.26	175.76
226.42	243.5	167.76	415.32	383.12	437.1	610.72	540.94	617.72	840.14	905.12	903.2	57.66	522.64	519.1
625.26	526.4	556.7	638.58	567.46	575.8	571.68	587.9	639.42	605.54	673.74	608.28	698.82	1127.22	175.74
226.46	243.16	166.2	415.32	383.16	437.04	610.84	541.12	617.68	840.14	905.08	902.82	57.68	522.6	519.12
625.28	526.4	558.26	638.6	567.62	575.5	571.5	588.1	639.38	605.4	673.8	608.32	698.78	1127.16	175.72
226.48	242.54	164.48	415.32	383.32	437	611.02	541.32	617.64	840.14	905	902.38	57.7	522.54	519.16
625.3	526.48	559.7	638.6	567.88	575.3	571.24	588.12	639.32	605.24	673.86	608.4	698.76	1127.1	175.7
226.5	241.8	163.1	415.28	383.52	437	611.18	541.52	617.62	840.14	904.94	901.98	57.72	522.5	519.18
625.3	526.58	560.94	638.58	568.1	575.16	570.9	587.88	639.08	605.24	673.92	608.4	698.98	1127.06	175.68
226.5	240.74	162	415.22	383.86	436.98	611.26	541.44	617.62	840.1	904.88	901.78	57.4	522.44	519.16
625.3	526.66	562.16	638.56	568.4	575.06	570.48	587.58	638.82	605.24	673.98	608.42	699.2	1127.08	175.66
226.52	239.6	161.04	415.14	384.22	436.96	611.34	541.34	617.66	840.06	904.82	901.58	57.1	522.38	519.16
625.32	526.68	563.48	638.52	568.84	575.08	569.86	587.16	638.5	605.22	674.06	608.46	699.4	1127.42	175.64
226.54	238.16	160.16	415.06	384.7	436.96	611.36	541.26	617.7	840.06	904.76	901.36	56.8	522.32	519.14
625.34	526.62	564.5	638.46	569.26	575.22	569.22	586.68	638.18	605.2	674.14	608.52	699.62	1128.02	175.62
226.56	236.76	159.62	414.98	385.14	436.96	611.3	541.14	617.74	840.06	904.72	901.2	56.52	522.28	519.12
625.36	526.54	565.42	638.36	569.68	575.46	568.56	586.16	637.84	605.2	674.2	608.6	699.84	1128.86	175.6
226.58	235.28	159.16	414.94	385.56	436.96	611.22	541.02	617.8	840.06	904.68	901.06	56.22	522.24	519.1
625.2	526.48	566.22	638.28	570.08	575.8	567.68	585.76	637.62	605.18	674.3	608.7	699.82	1129.92	175.58
226.64	234.06	158.72	414.94	385.92	436.98	611.1	540.98	617.82	840.08	904.66	900.92	56.3	522.18	519.1
625.04	526.46	566.94	638.14	570.46	576.34	566.68	585.26	637.38	605.18	674.4	608.82	699.8	1131.2	175.54
226.68	232.46	158.32	414.98	386.28	437.02	610.96	540.88	617.82	840.1	904.66	900.76	56.36	522.08	519.1
624.86	526.52	567.38	638	570.72	576.9	565.82	584.82	637.16	605.18	674.48	608.94	699.8	1132.26	175.5
226.7	231	158.04	415.02	386.5	437.04	610.84	540.72	617.82	840.08	904.66	900.62	56.44	521.98	519.1
624.68	526.62	567.74	637.88	570.96	577.52	564.96	584.38	636.96	605.18	674.56	609.06	699.82	1133.14	175.48
226.72	229.5	157.8	415.06	386.66	437.08	610.72	540.54	617.82	840.06	904.68	900.5	56.5	521.88	519.1
624.5	526.74	568.04	637.8	571.18	578.14	564.12	583.94	636.76	605.18	674.64	609.18	699.84	1133.82	175.46
226.74	228	157.58	415.04	386.8	437.12	610.6	540.32	617.78	840.02	904.7	900.38	56.56	521.78	519.1
624.54	526.92	568.36	637.68	571.46	578.84	563.48	583.2	636.56	605.24	674.48	609.3	699.86	1134.64	175.44
226.74	226.14	157.52	414.98	386.96	437.34	610.6	540.24	617.64	840.22	904.78	900.28	56.58	521.66	519.1
624.58	527.14	568.62	637.64	571.7	579.46	562.96	582.52	636.4	605.28	674.32	609.38	699.88	1135.22	175.44
226.74	224.6	157.56	414.84	387.06	437.56	610.62	540.22	617.5	840.4	904.84	900.24	56.6	521.58	519.1
624.62	527.4	568.86	637.62	571.92	580.1	562.44	581.8	636.26	605.34	674.18	609.44	699.92	1135.74	175.44
226.76	223.14	157.66	414.68	387.14	437.82	610.64	540.24	617.32	840.6	904.9	900.22	56.62	521.52	519.1
624.68	527.66	569.06	637.6	572.1	580.72	561.92	581.06	636.12	605.4	674.02	609.48	699.94	1136.22	175.4
226.78	221.74	157.8	414.48	387.24	438.1	610.7	540.34	617.14	840.78	904.96	900.2	56.6	521.48	519.1
624.74	527.96	569.24	637.58	572.26	581.46	561.34	580.24	635.98	605.46	673.9	609.46	699.96	1136.64	175.36
226.82	220.22	158.02	414.26	387.36	438.42	610.76	540.58	616.92	840.98	905	900.22	56.6	521.46	519.08
624.82	528.22	569.1	637.6	572.32	582.12	561.1	579.78	635.76	605.54	674.02	609.42	699.78	1136.78	175.32
226.9	219.02	158	414.02	387.52	438.56	610.74	540.78	616.86	840.92	904.98	900.24	56.66	521.3	519.06
624.9	528.44	568.92	637.6	572.38	582.72	560.96	579.34	635.54	605.62	674.16	609.38	699.6	1136.9	175.28
226.98	217.88	157.98	413.8	387.68	438.66	610.7	541.02	616.78	840.88	904.96	900.28	56.7	521.14	519.04
624.98	528.66	568.72	637.6	572.42	583.26	560.96	578.92	635.34	605.68	674.3	609.34	699.4	1137	175.24
227.06	216.8	157.98	413.56	387.84	438.7	610.68	541.3	616.7	840.82	904.94	900.34	56.7	520.98	519.02
625.04	528.94	568.52	637.62	572.48	583.7	561.16	578.36	635.14	605.76	674.46	609.28	699.22	1137.12	175.22
227.14	215.72	157.98	413.3	387.96	438.66	610.66	541.6	616.58	840.78	904.92	900.42	56.74	520.8	519
625.1	529.18	568.32	637.64	572.52	583.86	561.58	577.84	634.98	605.82	674.58	609.26	699.04	1137.28	175.18
227.2	214.96	157.96	413.08	388.04	438.56	610.74	541.86	616.5	840.74	904.9	900.48	56.76	520.6	519
625.1	529.28	568.34	637.66	572.6	583.84	561.96	576.42	634.94	605.82	674.5	609.44	699.08	1137.38	175.14
227.2	214.18	158.06	412.9	388.12	438.42	610.3	542.28	616.36	840.7	904.88	900.62	56.66	520.6	519
625.1	529.38	568.36	637.68	572.66	583.68	562.4	575	634.92	605.82	674.4	609.64	699.12	1137.46	175.1
227.2	213.6	158.14	412.74	388.18	438.24	610.02	542.76	616.22	840.68	904.86	900.74	56.6	520.6	519
625.1	529.42	568.36	637.7	572.7	583.24	562.98	573.6	634.84	605.8	674.3	609.84	699.16	1137.58	175.06
227.2	213.3	158.1	412.58	388.2	438	610.08	543.36	616.16	840.68	904.84	900.84	56.52	520.6	519
625.1	529.36	568.36	637.7	572.7	582.7	563.6	572.42	634.76	605.74	674.2	610.04	699.2	1137.7	175.02
227.2	213.32	158	412.46	388.18	437.78	610.28	543.96	616.16	840.68	904.82	900.92	56.44	520.6	519
625.1	529.26	568.34	637.72	572.66	582.1	564.32	571.36	634.66	605.68	674.1	610.24	699.24	1137.84	175
227.2	213.52	157.82	412.36	388.1	437.58	610.58	544.54	616.16	840.68	904.8	901	56.36	520.6	519
625.1	529.24	568.3	637.76	572.56	581.44	565.02	571.04	634.56	605.56	674.2	610.18	699.26	1137.76	174.98
227.2	214.02	157.6	412.26	387.96	437.24	611.58	545.06	616.14	840.76	904.8	901.04	56.32	520.6	519
625.06	529.2	568.26	637.82	572.3	580.68	565.92	570.82	634.46	605.42	674.3	610.08	699.28	1137.7	174.96
227.2	214.78	157.32	412.16	387.7	436.96	612.76	545.58	616.06	840.82	904.8	901.1	56.26	520.62	519
625.02	529.16	568.24	637.9	571.98	580.04	566.74	570.68	634.42	605.3	674.38	609.96	699.3	1137.62	174.94
227.2	215.54	157.1	412.08	387.4	436.76	613.76	545.96	615.9	840.9	904.8	901.18	56.22	520.66	519
624.96	529.12	568.22	637.98	571.6	579.42	567.52	570.6	634.42	605.2	674.44	609.84	699.3	1137.56	174.92
227.2	216.38	156.92	412	387.08	436.58	614.72	546.3	615.68	840.98	904.8	901.28	56.2	520.72	519
624.9	529.1	568.2	638.06	571.22	578.82	568.24	570.56	634.44	605.12	674.5	609.68	699.3	1137.54	174.88
227.22	217.26	156.78	411.9	386.8	436.4	615.6	546.62	615.46	841.08	904.8	901.4	56.16	520.78	519.02
624.84	529.1	568.18	638.26	570.8	578.22	569.1	570.86	634.5	605.1	674.46	609.44	699.32	1137.88	175.2
227.24	218.34	156.68	411.9	386.48	436.46	616.56	546.9	615.22	841.12	904.78	901.34	56.14	520.9	519.04
624.84	529.08	568.16	638.46	570.52	577.74	569.8	571.24	634.62	605.1	674.42	609.2	699.34	1138.26	175.52
227.26	219.26	156.64	411.92	386.28	436.56	617.16	547.1	615.02	841.18	904.76	901.28	56.1	521	519.06
624.86	529.06	568.12	638.66	570.3	577.3	570.5	571.7	634.78	605.12	674.36	608.96	699.38	1138.66	175.84
227.3	220.16	156.64	411.96	386.16	436.7	617.54	547.3	614.8	841.22	904.74	901.22	56.08	521.06	519.08
624.92	529.04	568.06	638.86	570.18	576.9	571.2	572.2	635	605.14	674.28	608.74	699.42	1139.04	176.16
227.36	221	156.68	412.02	386.08	436.88	617.74	547.48	614.58	841.28	904.72	901.16	56.04	521.1	519.1
625.02	529.02	567.94	639.08	570.14	576.56	571.92	572.82	635.42	605.18	674.18	608.52	699.46	1139.4	176.5
227.4	221.86	156.84	412.12	386.02	437.12	617.68	547.66	614.26	841.34	904.7	901.1	56.04	521.14	519.12
625.3	529.14	567.86	639.16	570.06	576.5	572.62	573.26	635.94	605.24	674.06	608.44	699.46	1139.52	176.52
227.32	222.68	157.02	412.14	386	437.34	617.44	547.7	613.86	841.18	904.72	901.2	56.34	521.06	519.14
625.58	529.28	567.76	639.22	570.04	576.48	573.26	573.7	636.48	605.3	673.94	608.38	699.46	1139.62	176.52
227.24	223.46	157.26	412.16	385.96	437.54	617.16	547.7	613.46	841.02	904.74	901.28	56.68	520.98	519.18
625.86	529.4	567.66	639.28	570.08	576.52	573.82	574.12	637.06	605.34	673.84	608.34	699.44	1139.7	176.52
227.12	224.18	157.56	412.18	385.9	437.72	616.86	547.66	613.1	840.86	904.76	901.36	57.02	520.92	519.22
626.14	529.52	567.48	639.36	570.18	576.58	574.28	574.66	637.66	605.38	673.74	608.3	699.42	1139.78	176.52
226.98	224.9	158	412.22	385.84	437.88	616.44	547.56	612.72	840.7	904.78	901.44	57.36	520.84	519.26
626.38	529.64	567.3	639.4	570.28	576.68	574.6	575.16	638.08	605.42	673.66	608.3	699.4	1139.78	176.52
226.82	225.46	158.4	412.26	385.76	438	616.08	547.42	612.46	840.52	904.82	901.52	57.68	520.74	519.28
626.34	529.56	567.04	639.42	570.54	576.64	574.62	575.7	638.34	605.42	673.62	608.3	699.4	1139.84	176.48
226.82	225.9	158.82	412.3	385.82	438.1	615.56	547.2	612.34	840.62	904.86	901.38	57.68	520.7	519.34
626.3	529.5	566.72	639.42	570.78	576.62	574.58	576.2	638.46	605.42	673.58	608.3	699.4	1139.86	176.46
226.82	226.28	159.2	412.36	385.88	438.18	615.04	547.02	612.3	840.7	904.9	901.3	57.64	520.64	519.38
626.26	529.48	566.26	639.34	571.06	576.6	574.48	576.7	638.38	605.38	673.56	608.32	699.4	1139.82	176.44
226.84	226.62	159.5	412.44	385.9	438.22	614.48	546.9	612.36	840.78	904.9	901.42	57.62	520.58	519.42
626.2	529.46	565.8	639.22	571.28	576.6	574.34	577.02	638.18	605.34	673.56	608.38	699.4	1139.72	176.4
226.86	226.84	159.6	412.52	385.92	438.22	614.06	546.86	612.54	840.84	904.9	901.6	57.6	520.52	519.46
626.12	529.46	565.32	639.08	571.5	576.64	574.2	577.24	637.98	605.28	673.56	608.48	699.4	1139.62	176.36
226.88	227.06	159.6	412.6	385.94	438.18	613.72	546.82	612.74	840.9	904.88	901.8	57.56	520.48	519.5
626.12	529.62	564.84	638.82	571.7	576.8	574.08	577.48	637.96	605.24	673.62	608.7	699.38	1139.78	176.32
226.82	227.18	159.54	412.8	385.94	438.22	613.42	546.82	612.9	840.88	904.78	902.28	57.54	520.4	519.5
626.06	529.78	564.28	638.56	571.94	577.04	573.96	577.72	638.16	605.16	673.7	609	699.36	1139.92	176.28
226.74	227.3	159.44	413	385.92	438.22	613.18	546.74	612.96	840.84	904.68	902.74	57.5	520.32	519.48
625.94	529.92	563.82	638.36	572.14	577.3	573.88	577.88	638.58	605.12	673.76	609.26	699.34	1140.08	176.24
226.66	227.42	159.34	413.18	385.92	438.22	613.06	546.6	612.88	840.78	904.6	903.02	57.46	520.22	519.46
625.78	530.04	563.38	638.18	572.34	577.56	573.86	578.06	639.14	605.08	673.84	609.46	699.32	1140.26	176.22
226.56	227.56	159.28	413.36	385.94	438.22	612.98	546.42	612.68	840.72	904.52	903.2	57.42	520.14	519.44
625.6	530.14	562.96	638	572.54	577.78	573.88	578.22	639.8	605.06	673.92	609.58	699.3	1140.48	176.18
226.48	227.7	159.28	413.52	385.98	438.24	612.94	546.24	612.38	840.66	904.42	903.32	57.4	520.04	519.42
625.34	530.06	562.44	637.68	573.3	577.88	573.94	578.3	640.82	605.06	674.02	609.52	699.3	1140.46	176.14
226.42	227.68	159.42	413.18	385.92	438.24	612.96	545.96	612.02	840.58	904.66	903.26	57.3	519.96	519.4
625.08	529.94	562	637.34	574.02	577.86	574.06	578.32	641.86	605.1	674.1	609.36	699.32	1140.46	176.1
226.36	227.66	159.66	412.82	385.9	438.26	613	545.72	611.6	840.54	904.9	903.1	57.24	519.9	519.4
624.82	529.8	561.52	636.96	574.72	577.78	574.22	578.36	642.98	605.12	674.18	609.22	699.34	1140.48	176.06
226.28	227.64	160	412.48	385.92	438.26	613.04	545.46	611.08	840.54	905.14	902.84	57.18	519.88	519.4
624.56	529.66	561.02	636.54	575.42	577.66	574.4	578.36	644.18	605.14	674.24	609.1	699.36	1140.5	176
226.22	227.62	160.44	412.1	385.94	438.26	613.08	545.2	610.44	840.54	905.38	902.52	57.08	519.88	519.4
624.3	529.48	560.32	636.1	576.12	577.5	574.64	578.36	645.66	605.14	674.3	609.04	699.38	1140.48	175.98
226.14	227.62	161.18	411.72	385.98	438.2	613.08	544.86	609.52	840.54	905.66	902	56.98	519.92	519.4
624.12	529.38	559.62	635.96	576.32	577.16	574.82	579.2	646.82	605.08	674.28	609.04	699.42	1140.44	175.96
226.24	227.76	161.96	411.7	386.06	438.1	612.98	544.06	608.52	840.58	905.64	901.46	56.96	520	519.4
623.94	529.28	558.84	635.88	576.5	576.88	574.96	580.04	648	605.02	674.26	609.1	699.46	1140.36	175.94
226.34	227.88	162.8	411.68	386.14	438	612.86	543.26	607.46	840.6	905.62	900.9	56.92	520.1	519.4
623.78	529.2	558	635.84	576.66	576.66	575.06	580.86	649.2	605	674.24	609.22	699.5	1140.26	175.92
226.44	228	163.64	411.66	386.2	437.94	612.7	542.46	606.4	840.58	905.62	900.34	56.86	520.18	519.4
623.6	529.12	556.9	635.82	576.8	576.56	575.1	581.68	650.5	605	674.24	609.4	699.56	1140.14	175.9
226.56	228.1	164.5	411.7	386.28	437.9	612.5	541.64	605.22	840.56	905.62	899.72	56.8	520.24	519.4
623.46	529.08	555.9	635.84	576.9	576.54	575.04	582.52	651.52	605.02	674.24	609.58	699.62	1140.02	175.86
226.7	228.18	165.1	411.76	386.34	437.9	612.3	540.92	604.28	840.52	905.6	899.26	56.74	520.26	519.4
623.38	529	554.9	635.84	576.86	576.72	574.08	582.58	652.4	605.2	674.28	609.84	699.68	1139.84	175.82
226.66	228.32	165.6	411.86	386.42	437.72	611.6	540.74	603.44	840.42	905.62	899.08	56.64	520.24	519.4
623.34	528.92	553.9	635.8	576.8	576.88	573.12	582.66	653.12	605.42	674.32	610.08	699.74	1139.7	175.78
226.66	228.48	165.98	411.98	386.52	437.54	610.92	540.6	602.74	840.28	905.66	898.94	56.56	520.2	519.4
623.3	528.82	552.82	635.7	576.72	577	572.14	582.76	653.58	605.7	674.38	610.32	699.8	1139.58	175.74
226.7	228.68	166.3	412.1	386.66	437.32	610.3	540.58	602.2	840.24	905.74	898.82	56.46	520.16	519.4
623.32	528.74	552	635.58	576.64	577.04	571.16	582.86	653.66	605.94	674.44	610.52	699.84	1139.5	175.72
226.72	228.88	166.52	412.18	386.78	437.08	609.72	540.66	602.02	840.1	905.8	898.86	56.4	520.12	519.4
623.32	528.66	551.3	635.42	576.56	577.04	570.18	582.94	653.52	606.16	674.52	610.72	699.88	1139.44	175.7
226.74	229.08	166.74	412.26	386.9	436.86	609.18	540.82	602.04	839.84	905.86	898.98	56.34	520.08	519.42
623.44	528.62	550.62	635.26	576.52	577.04	569.96	582.98	653.22	606.1	674.6	610.78	699.7	1139.5	175.72
226.84	229.18	166.84	412.38	386.96	436.78	608.94	541.12	602.28	839.88	905.88	898.92	56.3	520.04	519.44
623.56	528.62	550.12	635.06	576.48	577.06	569.68	582.98	652.56	606.02	674.72	610.84	699.52	1139.56	175.74
226.92	229.26	166.8	412.48	387.08	436.76	608.78	541.5	602.88	839.88	905.88	898.86	56.26	519.98	519.46
623.7	528.64	549.88	634.9	576.42	577.1	569.4	582.94	651.8	605.86	674.84	610.82	699.34	1139.64	175.78
227	229.28	166.6	412.56	387.22	436.78	608.66	541.84	603.66	839.78	905.84	898.84	56.26	519.94	519.48
623.84	528.68	549.8	634.76	576.3	577.14	569.1	582.9	650.92	605.72	674.94	610.76	699.16	1139.68	175.82
227.1	229.3	166.22	412.62	387.46	436.84	608.6	542.18	604.56	839.76	905.82	898.84	56.24	519.88	519.5
624	528.74	549.84	634.66	576.14	577.16	568.78	582.84	649.96	605.54	675.04	610.66	698.98	1139.74	175.86
227.22	229.3	165.64	412.64	387.78	436.9	608.58	542.46	605.56	839.86	905.8	898.82	56.24	519.84	519.5
624.02	528.82	550.08	634.56	576.02	577.14	568.6	582.74	648.66	605.42	675.28	610.6	699.06	1139.78	175.88
227.2	229.28	164.7	412.6	388.18	436.96	608.9	542.7	606.86	839.88	905.84	898.76	56.3	519.86	519.54
624.04	528.88	550.46	634.54	575.9	577.08	568.5	582.64	647.5	605.24	675.48	610.5	699.12	1139.82	175.9
227.2	229.26	163.7	412.54	388.54	436.98	609.16	542.84	608.02	839.98	905.88	898.72	56.38	519.9	519.58
624.06	528.96	551	634.6	575.8	577	568.44	582.54	646.32	605.04	675.66	610.42	699.18	1139.84	175.9
227.2	229.22	162.66	412.48	388.84	437	609.38	542.96	609.18	840.1	905.94	898.66	56.42	519.94	519.64
624.1	529.02	551.68	634.72	575.78	576.9	568.44	582.46	645.16	604.8	675.84	610.34	699.26	1139.86	175.9
227.2	229.18	161.6	412.42	389.04	437.02	609.54	543.08	610.32	840.24	906.02	898.54	56.5	520	519.7
624.14	529.06	552.68	634.94	575.84	576.82	568.5	582.52	643.92	604.5	676	610.26	699.32	1139.86	175.9
227.22	229.12	160.4	412.34	389.12	437.1	609.68	543.34	611.44	840.36	906.12	898.38	56.56	520.08	519.76
624.2	529.1	553.84	635.24	575.98	576.9	568.56	582.7	643.04	604.26	676.04	610.1	699.34	1139.82	175.9
227.16	229.06	159.32	412.18	389.22	437.18	609.76	543.8	612.14	840.38	905.96	898.46	56.64	520.14	519.78
624.26	529.14	555.04	635.54	576.18	577	568.6	583.02	642.3	604	676.08	609.94	699.36	1139.76	175.9
227.08	229	158.3	412.02	389.22	437.34	609.82	544.36	612.66	840.4	905.82	898.54	56.7	520.2	519.8
624.34	529.16	556.2	635.8	576.44	577.12	568.62	583.46	641.72	603.7	676.12	609.78	699.38	1139.68	175.92
226.98	228.96	157.34	411.88	389.18	437.56	609.86	544.96	613.02	840.46	905.66	898.64	56.8	520.24	519.8
624.42	529.2	557.44	636.06	576.76	577.22	568.6	584.06	641.26	603.28	676.16	609.66	699.38	1139.56	175.94
226.86	228.92	156.38	411.82	389.04	437.84	609.9	545.6	613.26	840.64	905.48	898.72	56.88	520.28	519.82
624.52	529.24	558.4	636.26	577.08	577.28	568.56	584.58	641.04	602.86	676.18	609.56	699.4	1139.42	175.96
226.7	228.9	155.62	411.84	388.92	438.06	609.88	546.04	613.36	840.94	905.3	898.84	56.96	520.3	519.84
624.68	529.26	559.18	636.4	577.32	577.24	568.52	585.08	640.68	602.32	676.14	609.56	699.4	1139.48	176
226.72	228.9	155.08	411.98	388.64	438.36	609.84	546.28	613.6	841.34	905.36	898.76	57	520.28	519.62
624.86	529.28	559.86	636.52	577.52	577.2	568.46	585.52	640.36	601.72	676.1	609.58	699.4	1139.56	176.04
226.72	228.9	154.6	412.16	388.4	438.62	609.78	546.4	613.84	841.78	905.4	898.7	57.04	520.26	519.42
625.04	529.28	560.58	636.6	577.7	577.22	568.4	585.94	640.06	600.92	676.06	609.62	699.38	1139.64	176.08
226.7	228.92	154.18	412.3	388.18	438.9	609.7	546.42	614.1	842.32	905.46	898.64	57.06	520.22	519.22
625.22	529.26	561.1	636.66	577.78	577.32	568.36	586.16	639.82	600.18	676	609.64	699.36	1139.78	176.12
226.66	228.94	153.9	412.38	388.04	439.14	609.62	546.32	614.36	842.82	905.52	898.62	57.06	520.16	519
625.4	529.24	561.56	636.68	577.82	577.48	568.32	586.32	639.6	599.44	675.96	609.66	699.34	1139.94	176.16
226.62	228.98	153.68	412.42	387.92	439.4	609.54	546.22	614.64	843.34	905.56	898.58	57.06	520.1	518.78
625.3	529.2	562.02	636.68	577.8	577.6	569.24	586.3	639.58	598.78	675.92	609.74	699.3	1139.92	176.22
226.4	228.8	153.54	412.38	387.82	439.58	609.44	546.06	614.74	843.78	905.58	898.56	57.04	519.98	518.78
625.18	529.16	562.46	636.7	577.78	577.7	570.2	586.12	639.54	598.1	675.86	609.82	699.26	1139.92	176.28
226.2	228.62	153.52	412.32	387.74	439.72	609.36	545.8	614.92	844.36	905.6	898.56	57	519.84	518.76
625.04	529.14	562.74	636.76	577.74	577.74	571.18	585.78	639.5	597.62	675.8	609.9	699.28	1139.94	176.32
226.02	228.42	153.58	412.28	387.68	439.78	609.28	545.52	615.08	844.86	905.6	898.56	56.96	519.72	518.74
624.9	529.12	562.94	636.8	577.72	577.74	572.2	585.36	639.44	597.2	675.74	610	699.32	1139.96	176.36
225.84	228.22	153.7	412.24	387.62	439.84	609.18	545.2	615.24	845.34	905.6	898.56	56.96	519.62	518.72
624.74	529.08	563.1	636.84	577.7	577.72	573.24	584.88	639.36	596.84	675.68	610.1	699.36	1140	176.42
225.66	227.98	153.88	412.2	387.56	439.92	609.08	544.86	615.4	845.76	905.6	898.6	56.96	519.5	518.7
624.74	529.06	563.38	636.94	577.66	577.7	573.36	584.3	639.38	596.38	675.8	610.16	699.46	1140.02	176.44
225.62	227.94	154.04	412.2	387.54	440.04	609.12	544.44	615.66	846.3	905.58	898.66	56.92	519.46	518.92
624.74	529.02	563.58	637.02	577.6	577.68	573.48	583.76	639.4	596.04	675.92	610.22	699.56	1140	176.48
225.56	227.88	154.18	412.22	387.52	440.2	609.1	544.12	615.88	846.64	905.56	898.72	56.92	519.42	519.12
624.72	528.98	563.76	637.1	577.54	577.66	573.6	583.22	639.4	595.76	676.04	610.28	699.62	1139.96	176.52
225.5	227.82	154.3	412.24	387.5	440.36	609.06	543.84	616.12	846.9	905.52	898.78	56.92	519.38	519.32
624.68	528.92	563.94	637.18	577.44	577.64	573.7	582.74	639.4	595.52	676.16	610.32	699.68	1139.9	176.56
225.44	227.74	154.38	412.26	387.5	440.5	609.02	543.6	616.34	847.06	905.48	898.84	56.9	519.34	519.52
624.6	528.88	564.08	637.26	577.3	577.56	573.82	582.26	639.38	595.34	676.28	610.38	699.74	1139.8	176.58
225.32	227.66	154.42	412.28	387.52	440.62	608.9	543.38	616.58	847.06	905.44	898.9	56.9	519.3	519.72
624.58	528.8	563.98	637.3	577.2	577.36	574.06	581.86	639.38	595.38	676.2	610.24	699.72	1139.7	176.6
225.4	227.74	154.54	412.24	387.56	440.76	608.62	543.14	616.74	846.8	905.42	898.96	56.94	519.24	519.66
624.54	528.74	563.86	637.36	577.14	577.16	574.32	581.46	639.38	595.48	676.14	610.12	699.66	1139.6	176.6
225.48	227.82	154.64	412.16	387.6	440.84	608.36	542.9	616.9	846.48	905.4	898.98	56.98	519.2	519.62
624.52	528.68	563.72	637.42	577.08	576.96	574.58	581.08	639.38	595.64	676.06	610	699.54	1139.52	176.58
225.52	227.88	154.72	412.04	387.64	440.88	608.12	542.68	617.04	846.1	905.4	898.96	57.04	519.14	519.58
624.52	528.66	563.54	637.5	577.1	576.78	574.84	580.66	639.4	595.9	676	609.94	699.24	1139.44	176.56
225.5	227.92	154.8	411.86	387.66	440.86	607.88	542.48	617.18	845.58	905.4	898.88	57.08	519.04	519.54
624.56	528.64	563.34	637.6	577.18	576.66	575.06	580.28	639.44	596.2	675.94	609.88	698.86	1139.38	176.54
225.52	227.94	154.9	411.66	387.62	440.78	607.74	542.34	617.26	845.1	905.4	898.74	57.14	518.94	519.5
624.62	528.74	563.26	637.28	577.18	575.8	575.18	579.94	639.5	596.5	675.9	610.02	698.88	1139.66	176.5
225.2	227.96	154.72	411.1	387.38	440.24	607.6	542.4	617.4	844.58	905.38	898.56	57.24	519	519.48
624.68	528.86	563.18	636.92	577.16	574.98	575.24	579.64	639.58	596.8	675.84	610.14	698.9	1139.96	176.46
224.88	227.98	154.56	410.52	387.08	439.7	607.52	542.54	617.48	844.06	905.36	898.36	57.3	519.04	519.46
624.72	529.02	563.04	636.5	577.22	574.14	575.22	579.42	639.7	597.12	675.74	610.3	698.96	1140.3	176.44
224.6	228.02	154.5	409.94	386.84	439.1	607.52	542.8	617.48	843.52	905.36	898.12	57.36	519.04	519.44
624.72	529.18	562.92	636.04	577.32	573.26	575.16	579.3	639.9	597.38	675.6	610.42	699.18	1140.68	176.42
224.42	228.1	154.54	409.42	386.7	438.5	607.6	543.12	617.42	843.12	905.38	897.88	57.42	519.06	519.42
624.7	529.38	562.8	635.54	577.5	572.36	575.08	579.24	640.22	597.62	675.42	610.54	699.48	1141.12	176.4
224.26	228.26	154.68	408.92	386.68	437.9	607.72	543.48	617.32	842.78	905.42	897.64	57.42	519.04	519.4
624.2	529.48	562.84	635.58	577.8	572.28	574.78	578.98	640.54	597.86	675.2	610.66	699.42	1141.2	176.4
223.96	228.34	155.36	408.92	386.94	437.64	607.92	544.88	617.08	842.44	905.56	897.36	57.26	518.9	519.4
623.7	529.64	562.96	635.48	578.4	572.2	574.5	578.74	641.24	598.14	674.88	610.8	699.4	1141.74	176.38
223.62	228.64	156.26	409.06	387.26	437.38	608.16	546.28	616.66	842.04	905.68	897.02	57.08	518.76	519.42
623.22	529.82	563.24	635.3	579.06	572.16	574.28	578.48	642.2	598.38	674.54	610.9	699.38	1142.62	176.34
223.24	229.08	157.16	409.32	387.44	437.26	608.36	547.58	616.16	841.62	905.72	896.7	56.86	518.72	519.46
622.74	530.02	563.64	635.06	579.8	572.2	574.12	578.2	643.48	598.6	674.18	610.98	699.36	1143.98	176.3
222.8	229.7	158	409.64	387.44	437.22	608.5	548.82	615.52	841.1	905.66	896.38	56.68	518.78	519.52
622.28	530.22	564.2	634.78	580.6	572.34	574	577.92	645.18	598.8	673.82	611.06	699.34	1145.84	176.26
222.3	230.46	158.74	410.04	387.26	437.26	608.58	550.02	614.76	840.44	905.44	896	56.5	519	519.6
622.24	530.56	565.08	634.4	581.92	572.66	574.28	578	648.16	598.98	673.58	611.14	699.3	1149.1	176.22
222.04	231.26	158.96	410.64	386.5	437.7	608.58	549.96	614.02	839.58	904.56	895.38	56.42	519.6	519.6
622.22	530.84	566.02	634.26	583.16	573.08	574.7	578.1	651.62	599.08	673.48	611.22	699.26	1152.44	176.16
221.86	232	158.94	411.26	385.54	438.16	608.5	549.82	613.48	838.7	903.42	894.64	56.34	520.46	519.52
622.2	531.08	566.96	634.34	584.46	573.62	575.3	578.24	655.7	599.16	673.52	611.3	699.24	1155.88	176
221.74	232.72	158.84	411.88	384.46	438.54	608.44	549.66	613.16	837.78	902.02	893.7	56.26	521.56	519.36
622.2	531.26	567.84	634.66	585.78	574.2	576.08	578.42	660.26	599.24	673.7	611.44	699.2	1159.3	175.6
221.74	233.34	158.74	412.52	383.26	438.84	608.44	549.5	613.1	836.8	900.36	892.5	56.16	522.86	519.1
622.2	531.24	568.44	635.32	587.38	574.92	577.34	578.66	666.14	599.42	674.22	611.78	699.16	1163.16	174.28
222.04	233.74	158.68	413.12	381.82	439	608.6	549.32	613.34	835.66	898.04	890.7	56.08	524.58	518.62
622.38	531.14	568.36	636.02	588.7	575.6	578.62	579.92	671.38	599.7	675.18	612.3	699.08	1166	172.4
222.58	233.66	158.88	413.44	380.8	438.72	608.86	548.9	613.7	834.92	896.08	888.84	56.28	526.02	518.06
622.52	530.96	567.9	636.72	590.12	576.34	580.02	581.22	676.44	600.06	676.38	613.06	698.98	1169.02	169.92
223.28	233.22	159.16	413.66	379.98	438.4	609.2	548.52	614.06	834.26	893.88	886.82	56.54	527.46	517.34
622.6	530.76	567.02	637.38	591.72	577.12	581.56	582.56	681.24	600.48	677.84	614.1	698.88	1172.32	166.84
224.1	232.36	159.56	413.84	379.44	438.08	609.52	548.16	614.34	833.68	891.46	884.68	56.82	528.84	516.44
622.52	530.62	565.14	637.94	594.04	578	583.72	584.04	686.36	600.98	679.9	615.74	698.8	1176.58	162.22
225.16	230.82	160.3	413.98	379.42	437.82	609.8	547.9	614.4	833.24	888.34	882.18	57.12	530.32	515.06
622.32	530.66	562.74	638.22	596.38	578.78	585.9	585.58	690.24	601.36	681.98	617.44	698.72	1180.48	157.26
226.12	229.06	161.22	414.12	379.96	437.64	609.9	547.7	614.22	833.12	885.54	880.08	57.4	531.44	513.54
621.8	531.08	559.64	638.2	598.92	579.56	588.56	586.22	695.26	601.96	684.4	619.14	698.92	1184.64	151.18
227.04	227.22	162.5	414.72	380.82	437.54	609.8	548.04	613.7	833.2	882.24	878.06	57.46	532.56	512.4
621.16	531.54	555.82	638.28	601.62	580.26	591.58	587.08	700.16	602.38	686.8	620.72	699.14	1188.64	144.08
227.88	225.44	163.92	415.44	381.96	437.44	609.48	548.4	613.02	833.32	879.06	876.18	57.48	533.56	511.06
620.08	531.86	549.94	638.78	605	581.04	595.78	588.62	705.76	602.46	689.26	622.06	699.36	1193.16	134.56
228.72	223.82	165.62	416.46	383.52	437.28	608.58	548.8	611.9	833.28	875.72	874.2	57.48	534.58	509.18
618.84	532	543.7	639.5	607.92	581.84	599.94	590.48	710.94	602.26	691.18	622.68	699.56	1197	125.38
229.3	222.78	167.16	417.62	384.96	437.1	607.32	549.12	610.64	833.12	873.08	872.68	57.46	535.38	507.48
617.38	531.88	536.86	640.52	610.82	582.8	604.42	592.78	716.36	601.88	692.88	622.92	699.78	1201	116.18
229.78	222.1	168.7	418.92	386.3	436.96	605.64	549.36	609.14	832.74	870.6	871.22	57.44	536.2	505.68
615.5	531.34	529.66	642.08	614.8	584	609.06	595.3	720.78	600.9	693.8	623.2	699.76	1205.22	107.62
230.2	222.14	170.14	419.86	386.72	436.92	603.6	550.12	607.52	831.92	868.5	869.82	57.3	537.1	503.18
612.8	530.1	521.14	644.22	619.48	586.02	614.88	599.18	726.56	599.52	694.46	623.24	699.74	1210.3	99.28
230.56	222.86	172.36	421.02	387.1	437.3	600.76	550.6	605	830.42	866.08	868.18	57.14	538.32	500.12
610.08	528.52	513.94	646.3	623.74	588.36	620.1	603.22	731.96	598.1	694.62	623.22	699.72	1214.64	93.58
230.84	224.06	174.86	421.96	387.08	438.1	598.1	550.78	602.42	828.72	863.96	866.78	57.02	539.56	497.42
607.16	526.52	507.06	648.56	628.26	591.14	625.46	607.7	737.52	596.54	694.46	623.32	699.72	1218.7	88.92
231.14	225.68	177.98	422.82	386.9	439.28	595.42	550.72	599.68	826.74	861.7	865.34	56.9	540.94	494.68
604.06	524.12	500.5	650.98	633.12	594.4	630.94	612.54	743.18	594.86	693.96	623.62	699.7	1222.42	85.26
231.56	227.66	181.78	423.62	386.58	440.88	592.88	550.46	596.92	824.52	859.24	863.82	56.78	542.42	492
599.56	521.18	493.26	653.68	638.14	599.02	638.24	618.88	750.44	593.04	692.28	625	699.66	1226.16	82.64
232.88	230.22	187.34	424.84	386.7	443.3	590.1	549.26	593.4	821.6	856.06	860.44	56.62	544.26	488.76
595.5	518.34	487.28	656.22	642.92	603.54	644.8	624.5	756.76	591.62	690.2	626.64	699.62	1228.9	81.7
234.54	232.74	193	425.88	386.4	445.82	588.04	548.1	590.72	819.04	852.94	857.02	56.52	545.92	487.575
591.42	515.42	481.22	659	648.02	608.24	651.6	630.14	763.12	590.48	687.76	628.38	699.58	1231.6	80.9666666666667
236.62	235.38	199.08	426.96	385.8	448.44	586.18	546.94	588.38	816.54	849.48	853.28	56.4	547.6	486.3
587.3	512.56	474.88	662.08	653.32	613	658.7	635.82	769.54	589.72	685	630.08	699.54	1234.4	80.5
239.16	238.06	205.38	428.18	385.02	451.06	584.56	545.78	586.26	814.12	845.8	849.2	56.28	549.28	484.8
582.48	509.46	466.7	666.26	659.66	618.62	667.38	642.48	776.96	589.46	681.62	631.58	699.48	1237.96	80.5
242.84	241.14	212.84	429.72	384.1	453.88	583	544.4	583.86	811.3	841.32	844.22	56.16	551.16	482.2
578.96	506.48	458.36	671.78	665.4	624.58	674.52	648.16	782.8	589.78	679.02	631.64	699.42	1241.22	NA
246.28	243.86	220.74	431.14	384.02	456.42	582.04	543.2	582.32	809.04	837.3	840.48	56.44	553.74	NA
575.3	503.72	449.68	677.46	671.08	630.66	681.76	654	788.52	590.36	676.54	631.38	699.36	1242.9	NA
250.06	246.6	228.82	432.52	384.22	458.72	581.12	542.08	580.72	806.66	833.34	836.64	56.72	554.8	NA
571.56	501.16	440.82	683.28	676.68	637.04	688.94	660	794	591.16	674.26	630.82	699.28	1244.86666666667	NA
254.04	249.44	237.18	433.84	384.8	460.86	580.14	541.12	579	804.18	829.48	832.74	57	556.1	NA
567.2	498.38	430.7	690.14	683.3	644.76	697.02	667.04	799.86	592.3	671.96	629.74	699.2	1247.35	NA
258.74	253	247.24	435.04	386.12	462.8	578.62	540.18	577	801.16	824.92	828.26	57.26	557.95	NA
563.46	496.14	422.14	696.28	689.12	651.94	703.66	673.1	804.44	593.38	670.28	628.54	699.12	1248.7	NA
262.8	256.28	256.36	435.84	387.9	464.04	577	539.5	575.38	798.54	820.9	824.48	57.56	561.1	NA
559.68	493.92	414.22	702.22	694.86	658	711.02	680.72	808.74	594.4	668.7	627.26	699.1	NA	NA
266.92	259.66	264.16	437.14	389.38	464.28	575.58	538.5	573.8	795.72	816.62	821.04	57.6	NA	NA
555.96	491.66	406.5	708.08	700.64	664.14	718.36	688.3	812.84	595.34	667.22	625.98	699.08	NA	NA
271.16	262.98	271.56	438.36	390.94	464.34	573.9	537.38	572.24	792.9	812	817.76	57.6	NA	NA
551.54	488.6	398	714.54	707.36	670.98	726.98	696.76	817.6	595.86	665.68	624.62	699.08	NA	NA
276.56	266.6	279.22	439.58	392.56	464.36	571.66	535.9	570.36	789.74	805.92	814.1	57.62	NA	NA
547.52	485.58	391.12	719.92	713.06	676.6	734.62	704.22	821.76	595.7	664.52	623.66	699.08	NA	NA
281.64	269.44	285.06	440.76	393.72	464.36	569.86	534.38	568.6	787.14	800.14	811.04	57.66	NA	NA
543.2	482.14	384.68	725.2	718.6	681.98	742.28	711.8	826.08	595.06	663.42	622.84	699.1	NA	NA
286.98	272.08	290.84	442	394.72	464.52	568.24	532.8	566.64	784.62	794.08	807.88	57.66	NA	NA
538.68	478.42	378.98	729.52	723.96	687.3	749.2	718.04	830.68	594.08	663.04	622.14	699.12	NA	NA
292.46	274.64	296.64	442.36	395.48	465.2	566.34	531.32	564.64	782.26	787.82	804.52	57.36	NA	NA
533.14	473.38	373.1	734.68	730.16	693.44	756.92	725.64	836.62	591.96	662.28	621.48	699.16	NA	NA
298.84	277.56	304.36	442.56	396.4	466.18	564.72	529.44	561.64	779.4	780.72	800.06	57.08	NA	NA
528.14	468.58	368.46	739.26	735.48	698.8	763.18	732.48	842.26	589.42	661.48	621.02	699.2	NA	NA
304.26	280.02	312	442.56	397.22	467.14	563.88	527.78	558.64	776.86	774.92	795.76	56.78	NA	NA
523.16	463.48	363.68	743.96	740.92	704.34	769.2	739.48	848.3	586.4	660.42	620.54	699.24	NA	NA
309.7	282.46	320.28	442.44	398.06	468.16	563.32	526.22	555.54	774.18	769.4	791.2	56.46	NA	NA
518.36	458.18	358.58	748.7	746.54	710.08	775.08	746.56	854.7	582.84	659.08	620	699.28	NA	NA
315.26	284.86	328.86	442.24	398.94	469.36	563.04	524.78	552.58	771.44	764.08	786.44	56.18	NA	NA
513.04	451.8	351.5	754.3	753.92	716.98	781.98	754.58	862.54	577.66	656.24	619.16	699.3	NA	NA
322.04	286.88	338.76	441.74	399.78	471.14	563.54	523.44	549.46	768.3	757.76	780.9	56.16	NA	NA
508.56	446.42	344.4	759.1	760.36	722.98	788.08	761.26	869.56	572.66	653.34	618.06	699.28	NA	NA
328.2	288.46	346.7	441.44	400.36	472.78	564.4	522.7	547.42	765.74	752.28	776.12	56.18	NA	NA
504	441.24	336.88	763.78	766.64	728.88	795.42	767.78	876.62	567.46	650.08	616.62	699.28	NA	NA
334.54	290.1	353.96	441.36	400.9	474.36	565.56	522.16	545.16	763.22	746.7	771.34	56.18	NA	NA
499.3	436.38	329.24	768.34	772.66	734.62	802.96	774.32	883.78	562.18	646.44	614.8	699.28	NA	NA
340.88	291.92	360.64	441.44	401.42	475.8	566.76	521.8	543.22	760.68	741.1	766.54	56.22	NA	NA
493.5	431.22	320.62	773.68	779.14	740.94	811.66	782.28	892.64	556.1	641.68	611.8	699.28	NA	NA
347.86	294.76	368.2	441.7	402.14	477.04	567.96	521.64	541.48	757.32	734.74	760.86	56.24	NA	NA
488.22	427.32	313.44	778.22	783.8	746.14	819.2	789.28	900.68	551.04	636.18	608.54	699.26	NA	NA
353.54	298.38	374.18	442.38	403.06	477.56	568.6	521.7	540.2	754.04	729.16	755.82	56.3	NA	NA
482.84	423.54	306.46	782.9	788.5	751.18	826.6	796.32	908.96	545.96	630.58	604.76	699.26	NA	NA
359.02	302.46	380.38	443.1	404.2	477.9	569.02	521.74	539.06	750.46	723.72	750.84	56.32	NA	NA
477.38	419.78	299.54	787.78	793.34	756.1	833	803.38	918.04	540.78	624.98	600.5	699.22	NA	NA
364.36	306.88	386.74	443.88	405.54	478.12	568.86	521.74	539.2	746.62	718.32	745.94	56.36	NA	NA
470.56	415.18	291.28	793.64	799.28	761.76	840.56	811.36	928.3	534.52	618.76	595.16	699.14	NA	NA
370.46	312.24	394.22	444.98	407.18	478.34	568.2	521.5	539.06	741.94	711.86	740.38	56.32	NA	NA
464.36	411.08	283.94	798.8	804.6	766.66	847.28	817.8	936.8	528.98	613.42	590.38	699.06	NA	NA
375.66	316.88	400.3	446.14	408.58	478.5	567.16	521.04	538.78	738.02	705.98	735.72	56.26	NA	NA
457.48	406.66	276.8	804.06	810.08	771.72	854.36	824.16	944.82	523.1	609.48	584.84	698.98	NA	NA
381.5	321.4	406.26	447.54	410.34	478.66	565.92	520.68	538.22	734.3	699.34	731.18	56.22	NA	NA
450.36	402.04	269.98	809.26	815.56	776.94	861.74	830.46	952.48	517.14	605.6	579.46	698.9	NA	NA
387.16	325.68	412.08	449	411.84	478.82	564.54	520.18	537.36	730.86	692.36	726.52	56.2	NA	NA
442.02	396.5	263.02	815.1	821.82	783.2	870.42	837.96	960.44	510.32	601	573.52	698.86	NA	NA
393.46	330.38	419.2	450.66	413.06	479.14	563.14	519.16	535.24	727.1	683.94	720.74	56.22	NA	NA
434.94	391.6	257.92	820	827.08	788.7	877.96	844.64	967.18	504.52	597.08	568.36	698.86	NA	NA
398.9	334.24	425.54	452.04	413.84	479.56	561.96	518.06	533.1	724.02	676.34	715.5	56.34	NA	NA
428.1	386.64	253.3	824.8	832.36	794.16	885.32	851.58	974.14	498.72	593.12	563.12	698.86	NA	NA
404.46	338.1	432.44	453.3	414.46	480.18	560.86	516.92	530.74	720.76	668.84	710.14	56.48	NA	NA
421.7	381.7	248.84	829.34	837.96	799.4	892.42	858.74	981.44	493.04	588.18	558.24	698.88	NA	NA
409.6	341.88	439.94	454.66	413.94	481.08	559.8	515.56	528.28	717.24	661.78	703.54	56.58	NA	NA
414.26	375.72	242.88	834.86	844.7	805.36	900.68	867.24	990.32	485.98	582.18	552.22	698.9	NA	NA
415.86	346.38	448.9	455.98	413.3	482.64	558.62	514.22	525.7	713.14	654.28	696.26	56.66	NA	NA
407.86	370.38	236.82	839.86	850.68	810.36	908	874.94	998.3	479.6	576.7	546.72	698.9	NA	NA
421.36	350.28	456.38	456.98	412.68	484.5	557.54	513.08	523.14	709.56	648.28	690.06	56.7	NA	NA
401.28	364.96	229.96	845.14	856.72	815.4	915.76	882.36	1006.26	473.08	570.96	541.08	698.9	NA	NA
426.7	354.16	463.32	457.92	412.16	486.72	556.56	512.16	520.98	706.08	642.58	684.06	56.7	NA	NA
394.5	359.48	222.5	850.7	862.72	820.52	923.96	889.56	1014.04	466.56	564.92	535.32	698.9	NA	NA
431.8	358.04	469.56	458.82	411.8	489.3	555.64	511.42	519.26	702.66	637.06	678.2	56.68	NA	NA
386.62	352.56	213.62	858.32	869	827.44	934.04	897.9	1022.72	459.28	557.22	528.54	698.88	NA	NA
437.08	362.58	475.8	459.46	412.42	493.6	554.54	510.88	517.96	698.62	631.7	672.78	56.72	NA	NA
379.9	346.84	206.04	865.06	874.02	833.8	942.98	905.22	1030.04	453.52	550.02	522.54	698.86	NA	NA
441.14	366.56	480.28	460.14	413.42	497.88	553.58	510.6	517.24	694.9	627.24	668.34	56.76	NA	NA
373.24	341.48	198.84	871.66	878.86	840.4	951.62	912.26	1037.46	448.08	542.58	516.32	698.84	NA	NA
445	370.7	484.46	461	414.72	502.34	552.58	510.86	517.44	690.92	622.96	664.02	56.8	NA	NA
366.54	336.48	191.9	878.06	883.58	847.18	959.78	919.56	1045.12	442.82	535.1	510	698.82	NA	NA
448.74	375.06	488.4	461.98	416.34	506.84	551.52	511.12	517.8	686.7	618.86	659.94	56.86	NA	NA
358.4	331.26	183.52	885.12	889.2	855.24	968.66	928.28	1054.44	436.74	526.98	502.62	698.78	NA	NA
452.9	380.48	492.68	463.36	418.7	511.74	550.2	511.14	518.18	681.28	614.36	655.46	56.94	NA	NA
350.76	327.62	176	890.32	894.2	861.74	975.8	935.64	1062.82	431.58	519.98	495.76	699	NA	NA
456.58	385.4	496	464.82	421.06	515.06	548.98	510.96	518.44	676.38	610.08	651.56	57	NA	NA
342.84	324	168.12	895.5	899.4	868.16	983.06	942.66	1071.2	426.28	513.46	489.08	699.22	NA	NA
460.18	390.38	499.1	466.38	423.48	518.04	547.66	510.56	518.5	671.3	605.78	647.58	57.06	NA	NA
334.76	320.32	159.9	900.74	904.74	874.48	990.6	949.68	1079.32	420.76	507.42	482.68	699.42	NA	NA
463.74	395.3	502.04	468.02	425.86	520.66	546.58	509.8	518.28	666.24	601.24	643.58	57.14	NA	NA
325.7	315.68	150.32	907.16	910.98	881.72	999.76	957.6	1088.3	414.12	500.68	475.38	699.62	NA	NA
467.96	400.66	505.22	470.08	428.36	523.14	545.42	508.74	517.62	660.48	595.54	638.68	57.26	NA	NA
318.1	311.3	142.34	912.86	916.24	887.84	1007.9	964.32	1095.68	408.34	494.64	469.12	699.84	NA	NA
471.76	404.88	507.72	471.9	430.24	524.78	544.58	507.66	516.76	655.7	590.08	634.28	57.38	NA	NA
311.08	306.74	134.88	918.88	921.3	894.02	1015.92	971.32	1102.98	402.04	488.72	462.88	699.8	NA	NA
475.4	408.88	509.86	474	432.26	525.92	543.92	506.46	515.7	650.32	584.02	629.5	57.24	NA	NA
304.2	302.06	127.8	924.94	926.14	900.34	1023.52	978.58	1110.38	395.74	482.58	456.48	699.76	NA	NA
479.12	412.6	511.94	475.98	434.12	526.84	543.46	505.2	514.42	644.98	577.76	624.76	57.12	NA	NA
296.02	296.5	120.02	931.74	931.58	908.02	1032.16	986.94	1119.44	388.3	475.06	448.82	699.72	NA	NA
483.4	416.6	514.44	478.02	436	527.74	542.98	503.88	512.86	639.08	570.84	619.5	57.02	NA	NA
288.74	291.7	113.6	937.28	936.14	914.86	1039.5	994.2	1127.52	381.66	468.18	442.04	699.66	NA	NA
486.88	419.78	516.6	479.64	437.5	528.32	542.76	502.88	511.5	634.08	565.1	615.04	56.88	NA	NA
281.36	286.86	106.92	942.58	940.8	921.74	1047.1	1001.16	1135.68	374.86	461.22	435.2	699.6	NA	NA
490.1	422.88	518.88	481.24	438.88	528.86	542.62	502.14	510.26	629.28	559.76	610.62	56.76	NA	NA
274	281.68	99.76	947.48	945.64	929.08	1055.1	1007.7	1143.74	368.48	454.36	428.5	699.52	NA	NA
493.06	425.88	521.42	482.5	439.82	529.9	542.52	501.66	509.24	625.3	556.22	607.02	56.94	NA	NA
265.7	275.42	90.88	953.36	951.34	937.22	1064.86	1014.88	1152.64	361.28	446.5	420.82	699.44	NA	NA
496.04	429.24	523.78	483.98	440.9	531.18	542.3	501.42	508.46	621.02	552.7	603	57.12	NA	NA
258.74	269.86	82.78	958.7	956.18	943.94	1073.3	1020.9	1159.5	355.38	439.66	414.2	699.36	NA	NA
498.14	432.1	525.18	485.22	441.86	532.42	542	501.48	508.28	617.48	550.32	599.78	57.28	NA	NA
251.76	264.26	74.7	964.42	960.76	950.42	1081.4	1027.08	1166.12	349.84	432.78	407.58	699.28	NA	NA
500	435.02	525.96	486.34	442.9	533.82	541.54	501.64	508.34	613.98	548.2	596.72	57.44	NA	NA
244.68	258.78	66.98	970.48	964.96	956.7	1089.02	1033.5	1172.74	344.54	425.8	401	699.18	NA	NA
501.64	438.04	526	487.34	444.02	535.4	540.9	501.78	508.62	610.5	546.3	593.82	57.56	NA	NA
236.06	252.92	59.1	977.76	969.12	963.14	1097.28	1041.36	1180.9	338.42	418.16	393.02	698.84	NA	NA
503.34	442.38	524.68	488.4	445.58	537.2	539.8	501.84	509	606.22	543.64	590.76	57.36	NA	NA
228.22	248.28	53.24	984.1	972.08	968.66	1103.96	1048.4	1188.16	333.14	411.34	386.22	698.5	NA	NA
504.6	446.46	522.78	489.2	447.14	538.92	538.68	501.84	509.32	602.34	541.42	588.16	57.18	NA	NA
220.36	243.9	47.88	990.18	974.76	974.28	1110.78	1055.2	1196.14	327.74	404.46	379.66	698.18	NA	NA
505.88	450.68	520.56	489.98	448.88	540.64	537.64	501.96	509.46	598.38	539.12	585.42	57	NA	NA
212.7	239.74	42.76	995.86	977.24	980	1117.84	1061.72	1204.18	322.16	397.6	373.34	697.88	NA	NA
507.24	455.04	517.98	490.8	450.8	542.26	536.62	501.98	509.32	594.4	536.66	582.6	56.84	NA	NA
204.22	235.04	36.54	1002.14	980	986.84	1126.24	1068.78	1213	315.52	389.78	366.18	697.56	NA	NA
508.96	460.02	514.48	491.84	453.42	543.8	535.68	501.96	508.64	590.02	533.52	579.12	56.72	NA	NA
197.2	231.28	30.78	1007.48	982.24	992.88	1133.46	1074.52	1220.04	309.16	383.42	360.6	697.36	NA	NA
510.54	463.78	512.4	492.62	456.06	544.92	535.2	501.92	507.68	586.26	530.02	575.92	56.96	NA	NA
190.24	227.4	24.64	1012.84	984.64	998.72	1140.44	1080.28	1226.74	302.92	377.28	355	697.12	NA	NA
512.12	467.44	510.3	493.52	458.9	545.76	534.88	501.78	506.54	582.72	526.36	572.82	57.18	NA	NA
183.16	223.32	18.26	1018.34	987.28	1004.36	1147.08	1086.42	1232.96	296.88	371.22	349.4	696.86	NA	NA
513.58	470.96	508.34	494.54	461.82	546.3	534.62	501.38	505	579.36	522.58	569.88	57.36	NA	NA
174.62	218.32	11.02	1025.3	990.84	1010.66	1154.92	1093.96	1240.42	290.1	364.12	342.98	696.54	NA	NA
514.84	474.74	506.26	495.8	465.1	546.38	534.56	501	502.66	575.92	518.06	566.72	57.48	NA	NA
167.1	213.88	5.18	1031.76	994.24	1015.86	1161.84	1100.88	1247	284.2	358.08	337.6	696.24	NA	NA
515.58	477.78	504.98	496.82	467.74	546.04	534.6	500.7	500.32	573.26	514.08	564.4	57.6	NA	NA
159.88	209.28	-0.38	1038.4	998.02	1021.44	1169.24	1107.84	1253.72	278.58	351.82	332.34	696.04	NA	NA
516.2	480.62	502.74	497.96	469.98	544.92	534.58	500.58	497.86	571.28	510.9	562.26	57.6	NA	NA
153	204.62	-3.4	1045.16	1001.92	1027.24	1177.06	1114.64	1260.44	272.78	345.44	327.16	695.84	NA	NA
516.54	483.24	501.65	498.86	471.84	543.58	534.5	500.66	495.36	569.56	508.08	560.34	57.56	NA	NA
145.32	199	-6.6	1052.8	1006.52	1034.28	1186.08	1121.88	1267.94	265.86	338.18	321.12	695.54	NA	NA
516.38	485.9	500.333333333333	499.48	473.52	541.98	534.18	500.9	492.58	567.8	505.52	558.38	57.54	NA	NA
138.98	193.98	-8.5	1059.08	1010.48	1040.62	1193.44	1127.66	1273.86	259.82	332.2	315.82	695.24	NA	NA
515.9	487.92	499.3	499.68	474.58	540.52	533.62	501.22	490.44	566.52	504.08	556.94	57.54	NA	NA
132.54	188.8	-10.5	1065.02	1014.54	1046.98	1200.08	1133.34	1279.32	253.96	326.46	310.44	694.9	NA	NA
515.18	489.76	498	499.7	475.5	539.16	532.9	501.62	488.36	565.34	503.08	555.54	57.56	NA	NA
125.8	183.5	NA	1070.5	1019.24	1052.84	1206.1	1139.14	1284.44	248.54	320.68	305.3	694.54	NA	NA
514.1	491.5	NA	499.44	476.9	538.14	532.08	502	486.3	564.08	502.54	554.14	57.56	NA	NA
117.58	177.12	NA	1077.02	1025.16	1059.42	1212.82	1146.34	1290.24	242.44	314.26	299.32	694.06	NA	NA
512.72	493.58	NA	498.94	478.46	537.18	530.76	502.24	483.86	562.68	502.44	552.72	57.7	NA	NA
110.4	171.68	NA	1082.74	1030.74	1064.76	1218.58	1154.22	1295.66	237.36	308.82	294.22	693.6	NA	NA
511.52	495.42	NA	498.4	479.94	536.48	529.36	502.44	480.94	561.5	502.72	551.6	57.92	NA	NA
103.52	166.38	NA	1088.7	1036.54	1070	1224.76	1162.38	1298.15	232.22	303.28	289.22	693.12	NA	NA
510.38	497.32	NA	497.86	481.54	535.88	527.86	502.44	479.675	560.18	503.1	550.6	58.26	NA	NA
97.08	161.2	NA	1094.82	1042.4	1075.2	1231.48	1170.54	1301.06666666667	226.92	297.6	284.26	692.64	NA	NA
509.22	499.26	NA	497.38	483.28	535.4	526.28	502.14	478.166666666667	558.62	503.4	549.72	58.7	NA	NA
89.9	155.78	NA	1101.92	1048.12	1081.62	1239.52	1179.22	1305.05	220.42	290.44	278.42	692.28	NA	NA
507.68	501.46	NA	497	485.06	535.28	524.38	501.42	476	556.84	503.52	548.56	59.5	NA	NA
84.08	151.28	NA	1107.68	1052.56	1087.42	1246.36	1186.26	1308.7	214.74	284.14	273.32	692.16	NA	NA
506.18	503.3	NA	496.84	486.86	535.46	522.8	500.52	473.1	555.22	503.28	547.42	60.4	NA	NA
78.28	146.6	NA	1113.16	1056.66	1093.48	1252.88	1191.9	NA	209.12	277.92	268.16	692.3	NA	NA
504.44	505.02	NA	496.8	488.84	535.86	520.94	499.28	NA	553.7	502.78	546.26	61.38	NA	NA
72.46	141.68	NA	1118.54	1060.46	1099.74	1258.96	1197.22	NA	203.66	271.82	262.96	692.74	NA	NA
502.44	506.44	NA	496.8	490.94	536.46	519	497.84	NA	552.28	502.1	545.1	62.46	NA	NA
65.48	135.46	NA	1125.06	1064.58	1107.24	1265.76	1203.44	NA	197.72	264.96	257.06	693.78	NA	NA
499.96	507.4	NA	496.9	493.62	537.26	516.7	495.82	NA	550.82	500.88	543.86	64	NA	NA
59.7	129.36	NA	1130.96	1068.14	1113.68	1271.68	1209.02	NA	193.04	259.58	252.14	694.22	NA	NA
497.74	507.86	NA	497.02	495.94	538.08	514.58	493.76	NA	549.58	499.42	543.04	64.94	NA	NA
54.3	123.22	NA	1137.16	1071.82	1119.94	1278.04	1214.94	NA	188.42	254.06	247.4	694.88	NA	NA
495.48	507.86	NA	497.1	498.2	538.76	512.38	491.62	NA	548.5	497.76	542.42	66	NA	NA
49.38	117.14	NA	1143.6	1075.58	1126.04	1285.02	1220.88	NA	183.6	248.44	242.76	695.66	NA	NA
493.24	507.4	NA	497.1	500.28	539.26	510.36	489.54	NA	547.68	495.98	541.94	67.22	NA	NA
44.12	110.28	NA	1150.94	1080.04	1132.8	1293.5	1227.78	NA	177.14	241.76	237.42	696.78	NA	NA
490.54	506.2	NA	496.98	502.2	539.52	507.84	487.22	NA	547.56	493.96	541.62	69.02	NA	NA
40.06	104.48	NA	1156.96	1083.98	1138.36	1300.86	1233.34	NA	171.1	235.88	232.84	697.66	NA	NA
488.02	504.76	NA	496.68	503.3	539.5	505.46	485.36	NA	548.08	492.5	541.58	70.66	NA	NA
35.76	98.92	NA	1162.56	1087.82	1143.9	1307.64	1238.4	NA	164.8	230.22	228.3	699.42	NA	NA
483.74	502.74	NA	496.3	504	539.3	502.96	483.6	NA	548.88	491.36	541.7	73.04	NA	NA
33.575	93.5	NA	1167.8	1091.56	1149.62	1313.64	1243.04	NA	158.32	224.74	223.74	701.18	NA	NA
481.875	500.6	NA	495.82	504.32	538.98	500.3	481.86	NA	549.78	490.7	541.9	75.62	NA	NA
30.9	87.16	NA	1173.68	1096.06	1156.9	1319.14	1248.78	NA	151.14	218.82	218.4	703.26	NA	NA
479.433333333333	498.2	NA	495	504.14	538.46	496.7	478.52	NA	550.72	490.78	542.04	79.28	NA	NA
28.8	81.66	NA	1178.6	1100.22	1163.68	1322.88	1250.65	NA	145.6	214.16	213.84	705.06	NA	NA
476.8	496.3	NA	494.1	503.52	537.96	493.22	477.375	NA	551.24	491.58	542.06	83	NA	NA
26.3	76.28	NA	1183.66	1104.86	1170.72	1326.46	1252.76666666667	NA	140.4	209.74	209.26	706.82	NA	NA
471.6	494.58	NA	493.14	502.62	537.48	489.46	476	NA	551.58	492.78	541.94	87.26	NA	NA
NA	70.84	NA	1189.06	1110.1	1178.04	1330.14	1255.6	NA	135.46	205.32	204.64	709.06	NA	NA
NA	493.14	NA	491.96	501.5	536.96	485.4	473.95	NA	551.88	494.48	541.46	92.2	NA	NA
NA	64.88	NA	1195.52	1117.02	1186.3	1335.1	1260.9	NA	129.72	200	198.86	711.42	NA	NA
NA	491.64	NA	490.52	500.18	536.4	480.44	469.3	NA	552.04	496.82	540.84	98.7	NA	NA
NA	60.04	NA	1201.06	1123.56	1193.02	1339.98	NA	NA	124.6	195.14	193.66	713.42	NA	NA
NA	490.52	NA	489.2	499.08	536	476.1	NA	NA	551.98	499.04	540.28	104.76	NA	NA
NA	55.32	NA	1206.3	1130.14	1199.36	1342.45	NA	NA	119.12	189.98	188.24	715.46	NA	NA
NA	489.4	NA	487.84	498.12	535.58	473.9	NA	NA	551.74	501.18	539.82	110.8	NA	NA
NA	50.62	NA	1211.12	1136.56	1205.4	1345.36666666667	NA	NA	113.3	184.54	182.68	717.6	NA	NA
NA	488.26	NA	486.44	497.36	535.18	471.466666666667	NA	NA	551.34	503.12	539.44	116.6	NA	NA
NA	43.38	NA	1216.22	1143.42	1212.18	1349.2	NA	NA	105.84	178.2	176.1	721.1	NA	NA
NA	485.88	NA	484.94	496.88	534.78	468.5	NA	NA	550.42	504.78	539.46	123.62	NA	NA
NA	40.725	NA	1218.075	1148.76	1218.02	1351.6	NA	NA	99.34	172.7	170.6	724.62	NA	NA
NA	485.1	NA	484.3	496.74	534.52	466.7	NA	NA	549.44	505.78	539.68	129.38	NA	NA
NA	37.5333333333333	NA	1219.86666666667	1153.84	1224.1	NA	NA	NA	93.18	167.26	165.26	728.32	NA	NA
NA	484.066666666667	NA	483.666666666667	496.74	534.26	NA	NA	NA	548.42	506.54	540.08	135.06	NA	NA
NA	33.25	NA	1221.9	1158.84	1230.56	NA	NA	NA	87.48	161.88	160.04	732.1	NA	NA
NA	482.5	NA	483	496.92	534	NA	NA	NA	547.34	507.04	540.6	140.82	NA	NA
NA	24.8	NA	1225.3	1165.04	1238.52	NA	NA	NA	81.36	155.6	153.96	736.56	NA	NA
NA	478.9	NA	482	497.32	533.42	NA	NA	NA	545.98	507.2	541.24	147.64	NA	NA
NA	NA	NA	NA	1170.86	1245.46	NA	NA	NA	76.64	150.14	148.5	740.48	NA	NA
NA	NA	NA	NA	497.82	532.62	NA	NA	NA	544.88	506.98	541.9	154.16	NA	NA
NA	NA	NA	NA	1177.06	1252.08	NA	NA	NA	71.54	144.44	142.96	744.6	NA	NA
NA	NA	NA	NA	498.2	531.48	NA	NA	NA	543.8	506.48	542.4	160.38	NA	NA
NA	NA	NA	NA	1183.54	1258.24	NA	NA	NA	65.96	138.52	137.34	748.9	NA	NA
NA	NA	NA	NA	498.36	529.98	NA	NA	NA	542.72	505.74	542.68	166.16	NA	NA
NA	NA	NA	NA	1191.02	1264.64	NA	NA	NA	58.9	131.44	130.84	753.74	NA	NA
NA	NA	NA	NA	497.94	527.5	NA	NA	NA	541.18	504.86	542.64	172.28	NA	NA
NA	NA	NA	NA	1197.14	1269.46	NA	NA	NA	52.38	125.22	125.28	757.82	NA	NA
NA	NA	NA	NA	497.02	524.76	NA	NA	NA	539.6	504.14	542.32	177.48	NA	NA
NA	NA	NA	NA	1202.68	1274.18	NA	NA	NA	45.78	118.88	119.96	759.98	NA	NA
NA	NA	NA	NA	495.62	521.5	NA	NA	NA	537.58	503.26	541.64	184.28	NA	NA
NA	NA	NA	NA	1207.68	1278.9	NA	NA	NA	39.66	112.74	114.58	761.5	NA	NA
NA	NA	NA	NA	493.94	517.94	NA	NA	NA	535.22	502.54	540.78	191.86	NA	NA
NA	NA	NA	NA	1213	1284.7	NA	NA	NA	33.48	106.06	107.88	762.22	NA	NA
NA	NA	NA	NA	491.64	513.64	NA	NA	NA	531.92	501.88	539.48	201.64	NA	NA
NA	NA	NA	NA	1217.36	1289.96	NA	NA	NA	28.78	100.7	101.9	761.96	NA	NA
NA	NA	NA	NA	489.5	509.86	NA	NA	NA	528.6	501.3	538.14	211.42	NA	NA
NA	NA	NA	NA	1221.86	1295.24	NA	NA	NA	24.32	95.64	95.8	761.48	NA	NA
NA	NA	NA	NA	487.36	506.18	NA	NA	NA	524.96	500.68	536.72	221.44	NA	NA
NA	NA	NA	NA	1226.56	1300.9	NA	NA	NA	19.98	91	89.64	760.72	NA	NA
NA	NA	NA	NA	485.32	502.18	NA	NA	NA	521.04	500.34	535.28	228.56	NA	NA
NA	NA	NA	NA	1229.325	1306.24	NA	NA	NA	14.5	85.66	82.52	760.54	NA	NA
NA	NA	NA	NA	484.075	498.28	NA	NA	NA	516.16	500.02	533.64	236.38	NA	NA
NA	NA	NA	NA	1231.56666666667	1310.34	NA	NA	NA	9.36	81.1	76.64	760.92	NA	NA
NA	NA	NA	NA	483.3	495.02	NA	NA	NA	511.8	499.72	532.24	242.64	NA	NA
NA	NA	NA	NA	1233.75	1314.16	NA	NA	NA	4.04	76.4	70.84	761.78	NA	NA
NA	NA	NA	NA	482.55	491.78	NA	NA	NA	507.5	499.28	530.78	248.76	NA	NA
NA	NA	NA	NA	1235.9	1317.92	NA	NA	NA	-1.3	71.56	65.06	763.1	NA	NA
NA	NA	NA	NA	481.9	488.54	NA	NA	NA	503.32	498.62	529.22	254.88	NA	NA
NA	NA	NA	NA	NA	1323.26	NA	NA	NA	-6.72	66.56	59.82	766.4	NA	NA
NA	NA	NA	NA	NA	484.48	NA	NA	NA	498.58	497.12	525.26	262.42	NA	NA
NA	NA	NA	NA	NA	1325.4	NA	NA	NA	-10.74	62.46	55.74	769.92	NA	NA
NA	NA	NA	NA	NA	482.825	NA	NA	NA	494.58	495.24	521.26	268.98	NA	NA
NA	NA	NA	NA	NA	1328.03333333333	NA	NA	NA	-14.38	58.52	51.96	773.84	NA	NA
NA	NA	NA	NA	NA	480.933333333333	NA	NA	NA	490.5	493.04	516.98	275.38	NA	NA
NA	NA	NA	NA	NA	1331.7	NA	NA	NA	-17.94	54.78	48.5	778.08	NA	NA
NA	NA	NA	NA	NA	478.45	NA	NA	NA	486.42	490.68	512.42	281.46	NA	NA
NA	NA	NA	NA	NA	1338.8	NA	NA	NA	-22.4	50.5	44.88	783.34	NA	NA
NA	NA	NA	NA	NA	473.6	NA	NA	NA	481.62	487.8	506.9	287.9	NA	NA
NA	NA	NA	NA	NA	NA	NA	NA	NA	-25.42	47.52	40.88	789.34	NA	NA
NA	NA	NA	NA	NA	NA	NA	NA	NA	476.48	484.72	502.8	295.18	NA	NA
NA	NA	NA	NA	NA	NA	NA	NA	NA	-27.275	45.75	36.92	795.46	NA	NA
NA	NA	NA	NA	NA	NA	NA	NA	NA	474.225	483.325	498.46	302.14	NA	NA
NA	NA	NA	NA	NA	NA	NA	NA	NA	-29.4	43.9666666666667	32.86	801.68	NA	NA
NA	NA	NA	NA	NA	NA	NA	NA	NA	471.566666666667	481.7	493.9	308.9	NA	NA
NA	NA	NA	NA	NA	NA	NA	NA	NA	-31.75	42.05	28.04	808.62	NA	NA
NA	NA	NA	NA	NA	NA	NA	NA	NA	467.8	479.45	488.34	316.44	NA	NA
NA	NA	NA	NA	NA	NA	NA	NA	NA	-30.7	43.2	23.7	814.72	NA	NA
NA	NA	NA	NA	NA	NA	NA	NA	NA	463.3	476.8	483.54	323.16	NA	NA
NA	NA	NA	NA	NA	NA	NA	NA	NA	NA	NA	19.56	819.42	NA	NA
NA	NA	NA	NA	NA	NA	NA	NA	NA	NA	NA	478.56	327.32	NA	NA
NA	NA	NA	NA	NA	NA	NA	NA	NA	NA	NA	17.275	823.94	NA	NA
NA	NA	NA	NA	NA	NA	NA	NA	NA	NA	NA	476	331.12	NA	NA
NA	NA	NA	NA	NA	NA	NA	NA	NA	NA	NA	14.7666666666667	829.18	NA	NA
NA	NA	NA	NA	NA	NA	NA	NA	NA	NA	NA	473	334.82	NA	NA
NA	NA	NA	NA	NA	NA	NA	NA	NA	NA	NA	13.2	831.2	NA	NA
NA	NA	NA	NA	NA	NA	NA	NA	NA	NA	NA	470.95	336.175	NA	NA
NA	NA	NA	NA	NA	NA	NA	NA	NA	NA	NA	NA	839.9	NA	NA
NA	NA	NA	NA	NA	NA	NA	NA	NA	NA	NA	NA	340	NA	NA
