# Supplementary material for: Disentangling the Impact of Social Groups on Response Times and Movement Dynamics in Evacuations
Source: PLoS One. 2015 Mar 18;10(3):e0121227. doi: 10.1371/journal.pone.0121227 (PMC4364745; doi:10.1371/journal.pone.0121227)
Supplement: S1 Dataset — Zip archive containing separate files for different experimental runs. Please refer to the file README.txt inside the Zip archive for further information on how the data is presented. (ZIP) [file pone.0121227.s001.zip › data/2_individual.txt]

1	2	3	4	5	6	7	8	9	10	11	12	experimenter	door1	door2
575.5	638.6	578.7	583	620.2	663.3	654.9	617.8	630.5	624.6	615.5	579.1	703	179.4	1133.6
341.1	670.1	458.3	819.3	914.3	327.7	756.4	113.9	534.5	169.4	266.7	607	151.2	525.8	522.4
575.575	638.525	578.7	583.125	620.15	663.6	654.975	617.875	630.65	623.95	615.375	579.025	700.875	179.45	1133.65
340.825	670.1	458.3	819.325	914.45	327.425	756.4	113.975	534.375	170.65	266.55	607.05	143.375	525.8	522.425
575.6	638.48	578.7	583.16	620.14	663.68	654.98	617.86	630.68	623.76	615.34	579	699.24	179.46	1133.68
340.76	670.1	458.3	819.34	914.5	327.36	756.4	113.98	534.32	171	266.52	607.06	141.74	525.8	522.44
575.48	638.54	578.7	583.22	620.12	663.78	655	617.88	630.72	623.36	615.44	578.92	700.8	179.5	1133.76
340.54	670.08	458.3	819.38	914.6	327.06	756.4	114.04	533.74	171.92	266.58	607.14	137.5	525.82	522.5
575.36	638.58	578.68	583.26	620.1	663.88	655.02	617.86	630.74	622.88	615.52	578.86	701.74	179.54	1133.88
340.38	670.08	458.28	819.44	914.68	326.74	756.4	114.08	533.14	172.9	266.64	607.22	133	525.82	522.56
575.22	638.62	578.66	583.3	620.12	663.94	655.04	617.82	630.74	622.48	615.62	578.82	702.82	179.56	1134
340.26	670.08	458.24	819.5	914.74	326.42	756.4	114.12	532.56	173.68	266.7	607.3	129.76	525.82	522.62
575.04	638.66	578.64	583.34	620.16	663.96	655.06	617.78	630.72	622.06	615.72	578.8	704.78	179.58	1134.12
340.16	670.06	458.18	819.54	914.78	326.1	756.4	114.16	531.98	174.38	266.76	607.36	126.34	525.82	522.66
574.84	638.72	578.6	583.36	620.22	663.96	655.08	617.74	630.68	621.62	615.82	578.8	706.98	179.6	1134.24
340.06	670.06	458.1	819.6	914.8	325.78	756.42	114.2	531.4	175	266.8	607.42	122.64	525.82	522.7
574.88	638.64	578.54	583.18	620.18	664.02	655.12	617.78	630.64	620.94	615.68	578.94	705.14	179.58	1134.08
340.04	670.06	457.96	819.7	914.82	325.58	756.44	114.24	531.28	175.38	266.76	607.44	118.18	525.78	522.46
574.92	638.56	578.48	583	620.14	664.04	655.14	617.82	630.6	620.34	615.56	579.08	703.9	179.56	1133.9
340	670.04	457.82	819.78	914.84	325.42	756.48	114.3	531.16	175.56	266.7	607.46	113.92	525.76	522.22
574.94	638.5	578.4	582.82	620.08	664.06	655.16	617.88	630.54	619.72	615.44	579.24	703.08	179.54	1133.7
339.96	670.02	457.68	819.86	914.86	325.28	756.52	114.36	531.04	175.64	266.64	607.44	109.38	525.74	521.96
574.98	638.46	578.32	582.64	620.02	664.06	655.18	617.9	630.48	619.12	615.32	579.42	702.28	179.52	1133.5
339.9	670.02	457.54	819.96	914.88	325.14	756.56	114.42	530.92	175.64	266.56	607.44	104.94	525.72	521.7
575.04	638.42	578.24	582.46	619.94	664.04	655.22	617.9	630.42	618.5	615.18	579.6	701.42	179.5	1133.3
339.86	670	457.38	820.04	914.86	324.98	756.58	114.48	530.8	175.52	266.48	607.42	100.08	525.68	521.44
574.98	638.58	578.18	582.5	620.02	664.16	655.06	617.9	630.52	617.98	615.24	579.7	700.16	179.48	1133.4
339.8	669.96	457.26	820.1	914.78	324.94	756.62	114.56	530.8	175.3	266.48	607.36	95.98	525.64	521.62
574.92	638.76	578.12	582.54	620.1	664.28	654.9	617.92	630.62	617.5	615.32	579.78	698.6	179.46	1133.48
339.74	669.9	457.14	820.16	914.72	324.92	756.64	114.62	530.82	175.06	266.52	607.3	92.18	525.6	521.8
574.88	638.96	578.08	582.56	620.18	664.38	654.74	617.96	630.74	617.1	615.4	579.86	696.96	179.42	1133.58
339.68	669.84	457.04	820.24	914.68	324.9	756.66	114.7	530.84	174.82	266.58	607.24	88.58	525.56	522
574.88	639.18	578.04	582.56	620.22	664.52	654.6	618.06	630.86	616.76	615.48	579.92	695.48	179.38	1133.68
339.62	669.78	456.94	820.28	914.64	324.86	756.66	114.78	530.86	174.54	266.66	607.16	84.34	525.52	522.18
574.9	639.4	578.02	582.56	620.26	664.68	654.44	618.22	630.98	616.54	615.62	579.96	694.42	179.34	1133.76
339.56	669.72	456.88	820.32	914.62	324.84	756.66	114.88	530.9	174.34	266.76	607.1	80.48	525.5	522.34
575.06	639.3	577.98	582.52	620.2	664.72	654.48	618.32	630.96	616.62	615.68	579.98	694.74	179.3	1133.78
339.48	669.66	456.76	820.28	914.66	324.86	756.6	114.66	530.84	174.16	266.72	607.18	76.8	525.5	522.24
575.24	639.22	577.96	582.46	620.14	664.76	654.52	618.46	630.94	616.76	615.76	579.98	695.28	179.26	1133.8
339.4	669.62	456.64	820.22	914.68	324.86	756.52	114.44	530.78	174	266.68	607.26	73.06	525.5	522.14
575.44	639.12	577.94	582.38	620.1	664.84	654.56	618.64	630.94	616.96	615.86	579.96	696.1	179.24	1133.8
339.28	669.58	456.5	820.14	914.68	324.84	756.42	114.2	530.74	173.84	266.62	607.36	68.86	525.48	522.04
575.6	639	577.94	582.32	620.08	664.9	654.58	618.84	630.94	617.2	615.96	579.94	697.1	179.22	1133.8
339.16	669.54	456.38	820.08	914.68	324.84	756.34	113.96	530.72	173.74	266.58	607.48	65.38	525.46	521.96
575.74	638.88	577.94	582.24	620.06	664.96	654.6	619.06	630.96	617.46	616.04	579.92	698.2	179.18	1133.8
339.02	669.5	456.24	820.02	914.68	324.86	756.24	113.7	530.7	173.64	266.52	607.6	62.16	525.44	521.92
575.6	638.94	577.96	582.18	620.08	665	654.6	619.22	631	617.74	616.1	579.94	699.08	179.16	1133.82
339.04	669.48	456.18	820	914.62	324.88	756.18	113.72	530.66	173.4	266.66	607.62	59.3	525.42	521.94
575.4	638.96	578.02	582.14	620.08	665.04	654.6	619.4	631.04	618.06	616.14	580.02	700.12	179.14	1133.84
339.04	669.44	456.14	820	914.62	324.92	756.12	113.74	530.62	173.18	266.76	607.64	56.7	525.4	521.98
575.16	638.98	578.08	582.14	620.06	665.06	654.6	619.52	631.06	618.36	616.16	580.12	701.06	179.12	1133.88
339.06	669.4	456.12	820	914.66	324.98	756.06	113.78	530.58	173	266.88	607.68	54.88	525.4	522.02
574.9	639	578.14	582.16	620.04	665.08	654.6	619.64	631.08	618.66	616.18	580.24	701.94	179.1	1133.94
339.1	669.36	456.1	820.02	914.7	325.06	756	113.84	530.52	172.86	266.98	607.7	53.24	525.4	522.06
574.64	639	578.22	582.22	620	665.08	654.6	619.74	631.1	618.96	616.2	580.4	702.7	179.1	1134.02
339.16	669.3	456.1	820.06	914.76	325.14	755.94	113.92	530.46	172.74	267.08	607.72	51.7	525.42	522.08
574.5	638.92	578.32	582.3	619.94	665.24	654.64	619.82	631.1	619.34	616.2	580.38	703.96	179.1	1133.82
339.14	669.24	456.12	820.14	914.86	325.08	756	114.08	530.6	172.78	266.88	607.68	51.16	525.46	522.12
574.36	638.84	578.38	582.4	619.9	665.4	654.68	619.84	631.08	619.66	616.22	580.34	704.88	179.1	1133.62
339.08	669.2	456.14	820.24	914.94	325.02	756.08	114.26	530.74	172.84	266.72	607.6	50.82	525.5	522.14
574.22	638.74	578.46	582.48	619.86	665.54	654.72	619.88	631.06	619.98	616.24	580.3	705.58	179.12	1133.4
339	669.14	456.18	820.34	915	324.98	756.16	114.42	530.88	172.9	266.54	607.48	50.54	525.54	522.16
574.1	638.62	578.52	582.54	619.82	665.68	654.76	619.88	631.04	620.28	616.26	580.26	706.02	179.12	1133.18
338.9	669.08	456.24	820.42	915.08	324.94	756.24	114.56	531.04	172.96	266.38	607.32	50.28	525.58	522.18
574.02	638.48	578.58	582.6	619.8	665.82	654.8	619.88	631	620.58	616.3	580.2	706.1	179.12	1132.94
338.78	669	456.3	820.48	915.16	324.9	756.34	114.7	531.2	173.02	266.2	607.04	49.8	525.6	522.2
573.78	638.34	578.68	582.7	619.78	665.7	655.06	619.74	630.92	620.64	616.42	580.48	704.36	179.12	1133
337.98	668.94	456.2	820.52	914.98	324.88	756.4	114.76	531.18	172.88	266.04	606.1	48.96	525.62	522.18
573.62	638.2	578.78	582.8	619.76	665.58	655.32	619.6	630.86	620.7	616.54	580.78	702.68	179.14	1133.04
337.22	668.86	456.12	820.54	914.76	324.86	756.44	114.8	531.14	172.72	265.88	605.14	48.18	525.64	522.16
573.5	638.04	578.86	582.92	619.74	665.46	655.56	619.44	630.8	620.74	616.68	581.08	701.14	179.14	1133.08
336.48	668.78	456.02	820.58	914.54	324.84	756.52	114.84	531.1	172.58	265.72	604.18	47.44	525.66	522.14
573.46	637.86	578.94	583.08	619.72	665.34	655.8	619.28	630.74	620.78	616.84	581.48	699.88	179.16	1133.08
335.78	668.66	455.92	820.64	914.3	324.82	756.6	114.92	531.06	172.46	265.54	603.28	46.66	525.68	522.12
573.42	637.7	578.98	583.22	619.7	665.22	656.04	619.1	630.72	620.8	616.98	581.94	699.06	179.18	1133.08
335.14	668.56	455.82	820.7	914.04	324.82	756.68	115	531.02	172.36	265.38	602.5	46.2	525.7	522.1
573.78	637.56	578.94	583.1	619.7	665.14	656	619.1	630.76	620.98	617.12	582.26	698.9	179.22	1133
335.24	668.42	455.92	820.5	913.96	324.84	756.68	114.86	530.98	172.58	265.46	602.56	45.58	525.7	522.12
574.14	637.42	578.9	582.96	619.7	665.06	655.96	619.1	630.8	621.16	617.26	582.64	698.82	179.24	1132.94
335.4	668.28	456.02	820.28	913.86	324.86	756.7	114.74	530.96	172.82	265.52	602.72	44.94	525.7	522.14
574.56	637.26	578.84	582.8	619.7	664.96	655.94	619.12	630.86	621.38	617.4	583.24	698.88	179.24	1132.88
335.68	668.14	456.14	820	913.7	324.88	756.7	114.66	530.94	173.1	265.6	603.04	44.28	525.7	522.16
574.9	637.12	578.78	582.6	619.72	664.86	655.92	619.16	630.92	621.6	617.54	583.84	698.98	179.26	1132.84
336	668.04	456.24	819.68	913.52	324.88	756.7	114.54	530.92	173.36	265.72	603.44	43.9	525.7	522.18
575.22	636.98	578.72	582.4	619.74	664.76	655.9	619.2	630.98	621.84	617.68	584.5	699.1	179.26	1132.8
336.28	667.96	456.34	819.36	913.34	324.86	756.7	114.4	530.9	173.64	265.86	603.92	43.62	525.7	522.2
575.56	636.66	578.64	582.5	619.78	664.62	655.88	619.28	631.06	621.94	617.84	585.38	699.76	179.22	1132.8
336.48	667.86	456.24	819.46	913.4	324.78	756.68	114.54	530.9	173.94	265.86	604.32	43.16	525.7	522.2
575.88	636.32	578.54	582.64	619.84	664.46	655.86	619.36	631.16	622.08	618.02	586.44	700.5	179.16	1132.82
336.68	667.78	456.12	819.62	913.42	324.7	756.66	114.68	530.9	174.28	265.88	604.84	42.86	525.7	522.2
576.12	636.02	578.46	582.8	619.92	664.34	655.84	619.42	631.24	622.2	618.18	587.42	701.04	179.12	1132.84
336.8	667.7	456	819.84	913.46	324.62	756.62	114.78	530.9	174.58	265.9	605.3	42.72	525.7	522.22
576.36	635.74	578.38	582.96	619.98	664.2	655.82	619.48	631.34	622.32	618.34	588.42	701.42	179.06	1132.86
336.86	667.62	455.88	820.12	913.5	324.56	756.58	114.9	530.9	174.86	265.9	605.76	42.58	525.7	522.22
576.58	635.46	578.34	583.12	620.06	664.08	655.8	619.54	631.42	622.44	618.5	589.46	701.62	179	1132.88
336.94	667.52	455.78	820.4	913.52	324.52	756.54	115.02	530.9	175.12	265.88	606.22	42.44	525.7	522.24
576.56	635.38	578.36	583.16	620.12	664.24	655.78	619.58	631.3	622.66	618.66	590.6	701.54	178.9	1132.92
336.92	667.48	455.86	820.48	913.32	324.38	756.48	114.84	530.88	175.32	265.82	606.8	42.3	525.72	522.26
576.54	635.34	578.4	583.14	620.18	664.44	655.78	619.62	631.18	622.86	618.78	591.66	701.3	178.82	1132.94
336.86	667.42	455.94	820.5	913.16	324.24	756.42	114.64	530.86	175.48	265.76	607.34	42.06	525.74	522.28
576.52	635.32	578.44	583.08	620.22	664.7	655.78	619.66	631.06	623.04	618.92	592.78	701	178.74	1132.94
336.78	667.38	456.02	820.48	912.98	324.08	756.38	114.46	530.84	175.64	265.7	607.92	41.76	525.76	522.3
576.5	635.3	578.48	583	620.26	664.98	655.78	619.66	630.92	623.22	619.04	593.96	700.7	178.64	1132.94
336.72	667.34	456.1	820.4	912.76	323.84	756.34	114.26	530.82	175.8	265.64	608.54	41.4	525.78	522.32
576.52	635.3	578.5	582.9	620.3	665.2	655.78	619.62	630.78	623.4	619.16	595.34	700.4	178.54	1132.94
336.66	667.3	456.16	820.32	912.44	323.56	756.3	114.06	530.82	175.98	265.64	609.36	41.06	525.8	522.34
576.38	635.12	578.48	582.64	620.36	665.26	655.8	619.44	630.8	623.66	619.22	596.5	699.9	178.46	1132.88
336.76	667.2	456.18	820.24	912.04	323.64	756.3	114.1	530.84	176.2	265.76	610.12	41.28	525.8	522.34
576.22	634.94	578.46	582.38	620.42	665.32	655.8	619.22	630.8	623.88	619.26	597.62	699.34	178.38	1132.82
336.86	667.12	456.2	820.22	911.54	323.78	756.3	114.12	530.88	176.42	265.9	610.88	41.6	525.8	522.34
576.06	634.76	578.44	582.12	620.48	665.32	655.8	618.96	630.78	624.1	619.28	598.66	698.78	178.3	1132.78
336.98	667.02	456.22	820.24	910.94	324.02	756.3	114.12	530.92	176.66	266.06	611.64	41.98	525.8	522.32
575.88	634.58	578.4	581.82	620.58	665.2	655.8	618.62	630.76	624.3	619.26	599.74	698.28	178.22	1132.74
337.1	666.92	456.24	820.24	910.08	324.44	756.3	114.08	530.96	176.96	266.26	612.46	42.34	525.8	522.32
575.66	634.4	578.36	581.5	620.7	665.12	655.82	618.26	630.74	624.46	619.22	600.54	697.88	178.16	1132.68
337.24	666.84	456.28	820.2	909.18	324.88	756.3	114	530.98	177.24	266.44	613.08	42.7	525.82	522.3
575.82	634.4	578.32	581.32	620.66	665.04	655.82	618.14	630.7	624.48	618.48	601.38	697.74	178.46	1132.64
337.46	666.78	456.18	820.16	908.22	325.14	756.3	113.76	531	177.32	265.64	613.58	42.84	525.62	522.3
575.96	634.42	578.28	581.16	620.64	664.96	655.82	618	630.66	624.48	617.74	602.12	697.7	178.76	1132.6
337.7	666.72	456.1	820.06	907.2	325.38	756.32	113.5	531	177.4	264.82	614	42.94	525.42	522.3
576.08	634.46	578.22	581	620.68	664.96	655.84	617.82	630.66	624.44	616.94	602.84	697.74	179.06	1132.56
337.96	666.68	456.04	819.92	905.94	325.66	756.34	113.18	531	177.5	263.98	614.28	43.1	525.22	522.28
576.22	634.52	578.2	580.92	620.7	665.1	655.86	617.7	630.66	624.38	616.16	603.34	697.76	179.38	1132.52
338.22	666.66	456.02	819.84	904.78	325.92	756.34	112.88	530.98	177.56	263.12	614.36	43.32	525.02	522.26
576.34	634.58	578.18	580.88	620.7	665.28	655.86	617.6	630.66	624.3	615.38	603.76	697.76	179.7	1132.48
338.46	666.68	456	819.84	903.58	326.24	756.36	112.6	530.96	177.62	262.24	614.32	43.56	524.8	522.26
576.26	634.66	578.18	580.88	620.68	665.4	655.9	617.34	630.7	624.12	615.32	604	697.82	179.7	1132.46
338.64	666.86	456.14	819.94	902.32	326.64	756.38	112.3	530.94	177.88	262.24	614.24	43.76	524.82	522.24
576.18	634.7	578.22	580.88	620.64	665.54	655.94	617.08	630.74	623.94	615.26	604.24	697.92	179.7	1132.44
338.8	667.1	456.32	820.1	900.88	327.1	756.4	112.02	530.92	178.14	262.24	614.06	43.94	524.82	522.22
576.12	634.68	578.3	580.9	620.52	665.6	655.96	616.88	630.76	623.76	615.24	604.4	698.04	179.7	1132.4
338.92	667.36	456.48	820.28	899.74	327.5	756.42	111.82	530.9	178.34	262.24	613.9	44.04	524.82	522.24
576.06	634.62	578.38	580.86	620.36	665.62	655.98	616.7	630.78	623.58	615.24	604.62	698.18	179.72	1132.38
339	667.6	456.62	820.4	898.8	327.84	756.46	111.62	530.9	178.52	262.22	613.78	44.12	524.82	522.24
576.02	634.54	578.48	580.8	620.14	665.6	656.02	616.52	630.8	623.4	615.24	604.88	698.3	179.74	1132.38
339.06	667.82	456.76	820.46	898.1	328.14	756.48	111.42	530.9	178.66	262.2	613.72	44.18	524.82	522.22
575.96	634.4	578.36	580.66	620	665.58	656.02	616.4	630.82	623.12	615.3	605.44	698.52	179.8	1132.42
339.02	667.86	457.26	820.38	897.92	328.4	756.56	111.32	530.9	178.7	262.18	613.6	44.2	524.76	522.22
575.92	634.24	578.2	580.52	619.8	665.52	656	616.32	630.84	622.86	615.38	606.04	698.74	179.86	1132.48
338.98	667.84	457.68	820.26	898.26	328.6	756.62	111.24	530.9	178.72	262.16	613.58	44.24	524.72	522.22
575.9	634.1	578	580.38	619.58	665.46	655.98	616.26	630.86	622.64	615.46	606.68	698.98	179.92	1132.56
338.92	667.82	458.06	820.14	898.9	328.76	756.68	111.14	530.92	178.74	262.14	613.6	44.3	524.68	522.2
575.88	633.94	577.78	580.3	619.34	665.44	655.94	616.22	630.88	622.44	615.54	607.32	699.22	179.96	1132.62
338.88	667.8	458.4	820.1	899.8	328.9	756.76	111.06	530.94	178.78	262.12	613.64	44.38	524.64	522.22
575.92	633.74	577.54	580.26	619.1	665.46	655.84	616.22	630.9	622.32	615.64	607.96	699.52	180.02	1132.7
338.84	667.78	458.7	820.12	901.26	329.04	756.88	111	530.98	178.82	262.12	613.72	44.48	524.6	522.24
576.18	633.56	577.54	580.24	618.68	664.78	655.74	616.2	630.92	622.58	615.58	609.26	699.82	180.06	1132.78
338.78	667.88	458.48	820.2	902.68	328.54	756.94	110.98	531.04	178.78	262.12	613.82	44.54	524.6	522.28
576.48	633.42	577.56	580.2	618.32	664.1	655.64	616.2	630.94	622.88	615.52	610.4	700.12	180.1	1132.84
338.74	667.98	458.28	820.24	904.22	328.02	757.02	110.94	531.12	178.72	262.12	613.9	44.62	524.6	522.34
576.78	633.28	577.62	580.14	618.02	663.44	655.52	616.2	630.96	623.2	615.48	611.34	700.42	180.14	1132.9
338.72	668.08	458.08	820.22	905.82	327.5	757.1	110.88	531.18	178.64	262.12	613.96	44.66	524.6	522.4
577.08	633.16	577.76	580.06	617.84	662.74	655.36	616.24	630.96	623.66	615.44	611.86	700.72	180.18	1132.96
338.72	668.2	457.86	820.14	907.72	326.96	757.12	110.78	531.24	178.46	262.12	614	44.66	524.6	522.44
577.3	633.1	577.94	579.98	617.74	662	655.22	616.28	630.96	624.14	615.4	612.1	700.96	180.2	1133
338.72	668.3	457.64	820.04	909.28	326.42	757.08	110.66	531.28	178.26	262.1	613.98	44.62	524.6	522.48
577.34	633.04	578.14	580.04	617.9	661.94	655.04	616.16	630.94	624.62	615.4	610.64	701.12	180.22	1133
338.8	668.36	457.44	819.96	910.9	326.52	757.2	110.72	531.32	178.1	262.1	614.52	44.82	524.62	522.52
577.32	632.98	578.32	580.16	618.04	661.88	654.86	616.04	630.92	625.16	615.4	609	701.26	180.22	1133
338.88	668.44	457.22	820	912.48	326.6	757.3	110.78	531.34	177.94	262.1	614.98	45.02	524.64	522.56
577.18	632.94	578.52	580.36	618.2	661.8	654.68	615.94	630.9	625.82	615.4	606.98	701.34	180.22	1133.02
339.02	668.54	456.96	820.22	914.3	326.66	757.42	110.82	531.36	177.76	262.12	615.24	45.34	524.66	522.6
576.98	632.92	578.66	580.58	618.34	661.74	654.56	615.8	630.9	626.38	615.4	605.04	701.32	180.22	1133.04
339.18	668.64	456.72	820.48	915.82	326.72	757.58	110.88	531.38	177.66	262.14	615.36	45.84	524.68	522.64
576.74	632.88	578.78	580.8	618.52	661.72	654.46	615.66	630.9	626.9	615.4	603.08	701.18	180.22	1133.08
339.4	668.78	456.48	820.72	917.34	326.76	757.76	110.92	531.4	177.6	262.16	615.34	46.4	524.72	522.68
576.22	632.38	578.98	580.94	618.6	661.76	654.38	615.7	630.9	627.28	615.4	600.9	701.16	180.18	1133.14
339.68	668.4	456.44	820.94	918.7	326.72	757.8	110.68	531.42	177.42	262.22	614.1	46.22	524.74	522.48
575.6	631.86	579.22	581.1	618.82	661.82	654.34	615.76	630.92	627.56	615.4	598.5	701.04	180.16	1133.22
340.1	668.04	456.4	821.12	920.28	326.66	757.86	110.42	531.44	177.26	262.3	612.64	45.96	524.76	522.26
575.04	631.34	579.44	581.24	619.04	661.88	654.32	615.82	630.96	627.66	615.4	596.4	700.92	180.14	1133.3
340.56	667.66	456.42	821.2	921.54	326.58	757.9	110.2	531.46	177.12	262.36	611.24	45.6	524.78	522.04
574.48	630.82	579.64	581.38	619.26	661.94	654.32	615.88	631	627.68	615.42	594.4	700.86	180.12	1133.38
341.1	667.28	456.48	821.26	922.72	326.52	757.96	109.98	531.5	176.96	262.42	609.86	45.16	524.8	521.82
573.96	630.32	579.82	581.52	619.44	661.98	654.32	615.94	631.04	627.62	615.44	592.52	700.9	180.1	1133.44
341.7	666.88	456.56	821.34	923.8	326.44	758.02	109.8	531.54	176.78	262.48	608.54	44.74	524.82	521.6
573.68	630.3	579.98	581.8	619.88	662	654.38	616.02	631.08	627.44	615.48	591.32	700.74	180.1	1133.52
342.66	667.1	456.58	821.54	924.96	326.28	758.06	109.68	531.4	176.64	262.52	607.64	44.46	524.84	521.6
573.5	630.28	580.1	582.02	620.2	661.98	654.42	616.08	631.08	627.2	615.52	590.58	700.64	180.1	1133.58
343.62	667.3	456.64	821.68	925.7	326.12	758.1	109.6	531.28	176.5	262.54	606.98	44.26	524.86	521.6
573.36	630.26	580.18	582.18	620.46	661.96	654.48	616.1	631.06	626.92	615.58	590.1	700.58	180.1	1133.62
344.68	667.48	456.7	821.78	926.28	325.98	758.12	109.54	531.16	176.38	262.56	606.4	44.12	524.88	521.6
573.26	630.24	580.26	582.3	620.6	661.94	654.52	616.14	631.04	626.64	615.62	589.86	700.54	180.1	1133.66
345.8	667.64	456.74	821.86	926.68	325.84	758.12	109.5	531.02	176.28	262.6	605.92	43.94	524.9	521.58
573.16	630.22	580.32	582.4	620.54	661.9	654.58	616.18	631.02	626.4	615.66	590.04	700.5	180.1	1133.68
347.14	667.8	456.76	821.86	926.78	325.72	758.12	109.48	530.86	176.2	262.64	605.56	43.72	524.9	521.56
572.96	630.4	580.28	582.34	620.42	661.82	654.72	616.18	630.98	626.08	615.68	590.7	700.48	180.12	1133.64
348.12	667.86	456.76	821.72	926.72	325.68	758.12	109.58	530.86	176.24	262.66	605.62	43.94	524.88	521.52
572.78	630.6	580.22	582.28	620.2	661.76	654.86	616.2	630.94	625.84	615.7	591.54	700.48	180.14	1133.6
349.06	667.92	456.76	821.6	926.48	325.66	758.08	109.7	530.84	176.28	262.7	605.76	44.14	524.86	521.48
572.58	630.8	580.18	582.22	619.92	661.7	655	616.26	630.9	625.68	615.7	592.5	700.48	180.16	1133.56
349.88	667.98	456.76	821.5	926.04	325.66	758.04	109.8	530.82	176.34	262.74	605.98	44.28	524.84	521.44
572.36	631.02	580.1	582.16	619.6	661.64	655.12	616.32	630.86	625.54	615.7	593.66	700.46	180.2	1133.52
350.64	668.02	456.76	821.44	925.26	325.66	758	109.94	530.8	176.4	262.78	606.26	44.38	524.82	521.42
572.12	631.24	580.02	582.08	619.4	661.62	655.22	616.38	630.82	625.4	615.7	594.64	700.46	180.22	1133.5
351.08	668.04	456.78	821.44	924.44	325.66	757.96	110.06	530.8	176.46	262.82	606.52	44.44	524.8	521.4
572.06	631.08	579.92	582.02	619.06	661.62	655.18	616.28	630.76	625.4	615.68	595.5	700.68	180.24	1133.5
351.6	668.04	456.82	821.46	923.36	325.72	757.86	110.2	530.8	176.54	262.66	606.68	44.36	524.78	521.4
571.96	630.92	579.84	581.94	618.78	661.62	655.14	616.18	630.72	625.36	615.66	596.26	700.9	180.26	1133.48
352	668.02	456.84	821.46	922.18	325.78	757.78	110.34	530.8	176.66	262.48	606.8	44.28	524.76	521.4
571.86	630.78	579.72	581.84	618.54	661.62	655.04	616.06	630.66	625.28	615.64	596.96	701.1	180.3	1133.46
352.32	667.98	456.86	821.44	920.68	325.84	757.72	110.5	530.8	176.84	262.32	606.86	44.16	524.74	521.4
571.8	630.62	579.64	581.72	618.36	661.62	654.96	615.92	630.6	625.22	615.62	597.42	701.32	180.3	1133.44
352.52	667.96	456.9	821.4	919.32	325.9	757.64	110.62	530.8	177.06	262.14	606.84	44.02	524.72	521.4
571.76	630.46	579.56	581.58	618.2	661.6	654.86	615.8	630.54	625.18	615.6	597.78	701.52	180.34	1133.42
352.68	667.94	456.94	821.36	917.98	325.94	757.56	110.74	530.78	177.3	261.94	606.8	43.88	524.7	521.4
571.78	630.48	579.5	581.52	618.06	661.58	654.72	615.9	630.52	625.18	615.6	598.1	701.66	180.36	1133.36
352.62	667.88	456.94	820.56	916.62	325.94	757.5	110.82	530.76	177.38	261.96	606.9	43.66	524.72	521.4
571.84	630.5	579.42	581.44	617.82	661.56	654.58	616	630.48	625.2	615.58	598.32	701.8	180.4	1133.3
352.52	667.82	456.94	819.78	915.2	325.94	757.42	110.9	530.72	177.44	261.98	606.98	43.4	524.74	521.4
571.94	630.5	579.38	581.38	617.52	661.54	654.48	616.1	630.46	625.26	615.54	598.38	701.96	180.42	1133.24
352.4	667.76	456.92	819.04	914.14	325.92	757.32	110.94	530.68	177.42	261.98	607.06	43.16	524.76	521.4
572.06	630.52	579.32	581.34	617.16	661.5	654.38	616.22	630.42	625.32	615.5	598.36	702.12	180.46	1133.18
352.28	667.7	456.88	818.32	913.22	325.9	757.24	110.98	530.64	177.36	261.98	607.16	42.96	524.78	521.4
572.22	630.54	579.28	581.32	616.7	661.46	654.3	616.3	630.36	625.36	615.46	598.28	702.3	180.5	1133.12
352.18	667.62	456.84	817.6	912.44	325.9	757.16	111.02	530.62	177.26	262	607.24	42.74	524.8	521.4
572.38	630.54	579.24	581.2	615.92	661.38	654.3	616.36	630.4	625.5	615.32	598.04	702.3	180.6	1133.04
352.02	667.74	456.84	817.68	911.9	325.88	757.12	110.98	530.62	177.2	262	607.16	42.82	524.78	521.38
572.54	630.54	579.22	581.12	615.16	661.3	654.3	616.4	630.46	625.68	615.18	597.76	702.3	180.68	1132.98
351.9	667.88	456.84	817.76	911.68	325.84	757.12	110.92	530.64	177.1	262	607.08	42.92	524.76	521.38
572.68	630.54	579.18	581.06	614.42	661.22	654.3	616.46	630.52	625.86	615.04	597.48	702.3	180.76	1132.92
351.78	668.02	456.86	817.82	911.6	325.82	757.14	110.88	530.66	177	261.98	607	43.06	524.74	521.38
572.8	630.52	579.16	581.04	613.74	661.16	654.3	616.5	630.58	626.06	614.9	597.18	702.32	180.86	1132.86
351.66	668.18	456.88	817.84	911.64	325.78	757.16	110.84	530.68	176.88	261.96	606.92	43.16	524.72	521.36
572.88	630.48	579.14	581.08	613.14	661.12	654.3	616.56	630.64	626.28	614.74	596.82	702.34	180.94	1132.76
351.54	668.36	456.9	817.84	911.78	325.74	757.2	110.82	530.7	176.78	261.94	606.84	43.3	524.7	521.34
573.02	630.44	579.28	581.02	612.82	661.2	654.28	616.6	630.7	626.92	614.62	596.64	702.38	181	1132.54
351.52	668.38	456.9	817.74	911.7	325.52	757.28	110.84	530.7	176.24	261.9	606.94	43.2	524.68	521.32
573.14	630.4	579.42	580.98	612.64	661.3	654.26	616.62	630.76	627.52	614.5	596.48	702.42	181.06	1132.2
351.52	668.4	456.9	817.64	911.62	325.32	757.36	110.86	530.7	175.74	261.86	607.06	43.14	524.66	521.26
573.24	630.36	579.58	580.94	612.56	661.4	654.22	616.62	630.82	628.1	614.4	596.34	702.46	181.12	1131.64
351.56	668.44	456.9	817.52	911.54	325.1	757.44	110.88	530.7	175.24	261.84	607.2	43.06	524.64	521.14
573.32	630.32	579.74	580.9	612.58	661.54	654.12	616.64	630.9	628.66	614.3	596.22	702.5	181.16	1130.36
351.64	668.46	456.88	817.42	911.48	324.92	757.54	110.92	530.68	174.78	261.82	607.36	43.02	524.62	520.98
573.4	630.3	579.9	580.82	612.66	661.66	654	616.66	631	629.2	614.22	596.2	702.54	181.2	1128.7
351.74	668.5	456.86	817.36	911.38	324.74	757.62	110.94	530.66	174.32	261.8	607.54	42.96	524.6	520.8
573.2	630.28	579.62	580.88	612.8	661.8	653.9	616.66	631	629.18	614.18	596.1	702.56	181.22	1126.66
351.78	668.56	456.74	817.38	911.68	324.78	757.66	111	530.64	174.18	261.78	607.56	42.64	524.58	519.88
573	630.26	579.34	580.92	612.92	661.92	653.78	616.7	631.02	629.16	614.16	596.06	702.58	181.22	1124.42
351.82	668.62	456.62	817.4	911.96	324.82	757.68	111.06	530.62	174.02	261.76	607.6	42.3	524.56	518.98
572.82	630.24	579.06	580.96	613.04	662.06	653.66	616.74	631.06	629.1	614.12	596.06	702.6	181.22	1121.86
351.9	668.68	456.5	817.48	912.24	324.86	757.7	111.12	530.58	173.88	261.72	607.66	41.98	524.54	518.18
572.64	630.2	578.8	580.98	613.12	662.16	653.6	616.76	631.1	629.02	614.08	596.12	702.6	181.22	1119.8
351.98	668.76	456.4	817.58	912.44	324.88	757.72	111.16	530.56	173.7	261.68	607.72	41.64	524.52	517.46
572.48	630.16	578.54	581	613.18	662.26	653.54	616.78	631.16	628.9	614.04	596.2	702.58	181.22	1117.98
352.06	668.82	456.3	817.66	912.62	324.9	757.74	111.2	530.54	173.52	261.62	607.78	41.32	524.5	516.78
572.38	630.34	578.6	580.98	613.3	662.3	653.48	616.8	631.32	628.68	614.22	596.36	702.54	181.18	1116.4
352.2	668.68	456.48	817.72	912.66	324.9	757.78	111.22	530.7	173.48	261.54	607.72	41.34	524.48	516.98
572.3	630.52	578.68	580.96	613.4	662.36	653.42	616.8	631.48	628.42	614.4	596.54	702.5	181.16	1114.82
352.38	668.52	456.66	817.8	912.7	324.9	757.82	111.26	530.86	173.42	261.46	607.64	41.36	524.46	517.24
572.2	630.68	578.76	580.92	613.48	662.4	653.4	616.8	631.62	628.2	614.6	596.72	702.44	181.14	1113.66
352.52	668.36	456.84	817.84	912.72	324.9	757.86	111.3	531.04	173.32	261.4	607.56	41.36	524.44	517.5
572.12	630.86	578.82	580.88	613.54	662.44	653.38	616.8	631.78	627.98	614.8	596.9	702.38	181.12	1112.6
352.66	668.18	457.02	817.86	912.76	324.9	757.9	111.34	531.22	173.24	261.34	607.46	41.36	524.42	517.76
572.02	631.04	578.88	580.82	613.6	662.48	653.38	616.78	631.92	627.8	615	597.08	702.34	181.1	1111.62
352.8	668	457.2	817.88	912.8	324.92	757.94	111.4	531.4	173.16	261.3	607.36	41.38	524.4	518.04
571.9	630.98	578.94	580.68	613.42	662.5	653.42	616.72	632.04	627.68	614.98	597.2	702.28	181.12	1110.06
352.96	668.04	457.2	817.86	912.78	324.96	758	111.5	531.4	173.08	261.26	607.46	41.34	524.4	518.68
571.78	630.92	578.98	580.54	613.26	662.52	653.48	616.64	632.14	627.6	614.96	597.3	702.22	181.14	1108.78
353.08	668.08	457.2	817.8	912.74	325	758.06	111.58	531.4	173.02	261.22	607.56	41.3	524.4	519.28
571.68	630.86	579.02	580.4	613.12	662.54	653.54	616.56	632.24	627.52	614.94	597.4	702.16	181.18	1107.58
353.2	668.12	457.2	817.74	912.68	325.04	758.12	111.68	531.4	173	261.18	607.66	41.28	524.4	519.84
571.58	630.8	579.06	580.26	613.02	662.56	653.6	616.46	632.32	627.46	614.92	597.52	702.1	181.22	1106.5
353.3	668.16	457.2	817.66	912.6	325.1	758.16	111.76	531.42	173	261.14	607.78	41.3	524.4	520.38
571.48	630.74	579.12	580.14	612.98	662.6	653.68	616.36	632.42	627.4	614.9	597.66	702.04	181.26	1105.5
353.4	668.22	457.2	817.6	912.5	325.14	758.2	111.82	531.44	173.02	261.1	607.92	41.3	524.4	520.86
571.24	630.7	579.16	580.12	613.34	662.68	653.76	616.44	632.26	627.38	614.9	597.8	702	181.28	1105.26
353.86	668.26	457.22	817.6	912.32	325.14	757.98	111.86	531.46	172.92	261.08	607.98	41.06	524.4	520.82
571	630.64	579.2	580.12	613.72	662.76	653.84	616.52	632.1	627.36	614.9	597.94	701.96	181.3	1105.04
354.32	668.3	457.22	817.62	912.16	325.14	757.76	111.9	531.48	172.82	261.08	608.04	40.82	524.42	520.74
570.76	630.6	579.24	580.16	614.1	662.84	653.92	616.58	631.94	627.32	614.9	598.08	701.94	181.3	1104.82
354.76	668.34	457.24	817.66	912	325.14	757.54	111.92	531.5	172.74	261.08	608.1	40.56	524.42	520.64
570.52	630.54	579.3	580.26	614.48	662.92	654	616.66	631.78	627.3	614.9	598.2	701.94	181.28	1104.52
355.2	668.4	457.26	817.7	911.88	325.12	757.34	111.98	531.5	172.68	261.06	608.14	40.28	524.44	520.52
570.32	630.48	579.34	580.36	614.8	662.98	654.06	616.74	631.6	627.3	614.9	598.3	701.94	181.26	1104.22
355.62	668.44	457.28	817.7	911.78	325.1	757.16	112.06	531.5	172.62	261.04	608.18	40.02	524.46	520.44
570.36	630.44	579.36	580.6	614.92	663.02	654.08	616.64	631.62	627.36	614.88	598.44	701.98	181.2	1104.24
355.7	668.48	457.1	817.66	911.78	325.12	757.2	111.84	531.5	172.62	261.04	608.24	40.08	524.46	520.42
570.42	630.42	579.38	580.82	615	663.06	654.1	616.56	631.64	627.44	614.84	598.58	702.02	181.14	1104.28
355.76	668.52	456.96	817.62	911.8	325.14	757.26	111.64	531.5	172.66	261.02	608.3	40.16	524.44	520.42
570.5	630.4	579.4	581.02	615.06	663.08	654.08	616.5	631.66	627.6	614.78	598.7	702.08	181.06	1104.4
355.86	668.56	456.8	817.54	911.86	325.16	757.32	111.44	531.5	172.72	260.98	608.34	40.24	524.46	520.42
570.62	630.4	579.4	581.14	615.08	663.1	654.06	616.46	631.68	627.76	614.72	598.8	702.1	181	1104.62
355.94	668.58	456.66	817.48	911.92	325.18	757.38	111.22	531.5	172.78	260.94	608.38	40.32	524.46	520.44
570.74	630.38	579.4	581.28	615.1	663.12	654.04	616.44	631.68	627.94	614.66	598.88	702.14	180.94	1104.88
356.02	668.6	456.54	817.44	911.98	325.2	757.42	110.98	531.5	172.84	260.9	608.4	40.4	524.46	520.44
570.78	630.34	579.4	581.26	615.14	663.1	654	616.28	631.66	628.08	614.62	598.9	702.18	180.88	1105.04
356.12	668.62	456.66	817.42	911.8	325.2	757.52	111.02	531.5	172.94	260.74	608.4	40.46	524.48	520.42
570.84	630.28	579.38	581.26	615.18	663.04	653.96	616.12	631.62	628.24	614.62	598.9	702.24	180.82	1105.2
356.22	668.64	456.78	817.38	911.6	325.2	757.62	111.04	531.5	173.04	260.54	608.4	40.52	524.5	520.42
570.92	630.22	579.36	581.26	615.22	663	653.92	615.96	631.58	628.36	614.66	598.9	702.28	180.78	1105.3
356.28	668.64	456.92	817.36	911.38	325.2	757.72	111.04	531.5	173.1	260.34	608.4	40.54	524.5	520.46
570.96	630.16	579.34	581.28	615.26	662.96	653.88	615.8	631.54	628.48	614.7	598.88	702.34	180.74	1105.38
356.34	668.64	457.04	817.34	911.14	325.2	757.82	111.04	531.5	173.16	260.14	608.4	40.56	524.5	520.52
571	630.12	579.32	581.28	615.3	662.92	653.84	615.62	631.52	628.56	614.76	598.86	702.38	180.7	1105.44
356.4	668.64	457.16	817.3	910.9	325.2	757.92	111.04	531.48	173.22	259.94	608.4	40.56	524.5	520.6
571.08	630.3	579.28	581.28	615.32	662.84	653.8	615.68	631.66	628.7	615.02	598.78	701.68	180.68	1105.3
356.38	668.6	457.12	817.24	910.9	325.24	757.96	111.02	531.46	173.34	259.74	608.4	41.46	524.3	520.76
571.12	630.52	579.26	581.26	615.34	662.78	653.76	615.74	631.82	628.78	615.26	598.7	700.96	180.66	1105.14
356.34	668.56	457.06	817.22	910.9	325.26	758	111.02	531.44	173.46	259.58	608.4	42.34	524.1	520.88
571.14	630.74	579.24	581.24	615.36	662.72	653.76	615.8	631.98	628.8	615.5	598.6	700.24	180.66	1104.98
356.28	668.54	456.98	817.22	910.92	325.28	758.04	111.04	531.4	173.58	259.44	608.38	43.26	523.9	520.98
571.16	630.96	579.22	581.22	615.38	662.66	653.76	615.86	632.14	628.78	615.72	598.52	699.52	180.66	1104.78
356.2	668.52	456.9	817.22	910.94	325.3	758.06	111.08	531.36	173.7	259.32	608.36	44.18	523.7	521.04
571.2	631.2	579.18	581.22	615.38	662.6	653.78	615.96	632.3	628.66	615.92	598.44	698.8	180.66	1104.52
356.08	668.5	456.82	817.28	911	325.32	758.08	111.12	531.34	173.86	259.2	608.34	45.08	523.5	521.06
571.34	631.06	579.34	581.26	616.14	662.58	653.84	616.04	631.9	628.5	615.9	598.38	698.8	180.7	1104.54
356.04	668.52	456.86	817.38	911.42	325.28	758.12	111.18	531.34	173.96	259.18	608.32	45.04	523.5	521.18
571.48	630.9	579.48	581.3	616.88	662.56	653.9	616.12	631.5	628.3	615.86	598.32	698.8	180.74	1104.56
355.98	668.54	456.9	817.48	911.86	325.24	758.14	111.22	531.34	174.04	259.14	608.28	44.98	523.52	521.3
571.6	630.74	579.62	581.38	617.62	662.54	653.96	616.22	631.1	628.1	615.78	598.28	698.8	180.76	1104.56
355.9	668.56	456.94	817.58	912.3	325.18	758.16	111.24	531.36	174.14	259.1	608.26	44.92	523.54	521.42
571.72	630.6	579.74	581.48	618.34	662.52	654.04	616.32	630.68	627.84	615.7	598.22	698.8	180.8	1104.56
355.76	668.58	457	817.72	912.78	325.08	758.18	111.24	531.36	174.2	259.06	608.22	44.86	523.56	521.54
571.8	630.44	579.86	581.58	619.08	662.48	654.1	616.4	630.24	627.66	615.62	598.16	698.8	180.84	1104.6
355.64	668.6	457.04	817.86	913.24	324.94	758.2	111.24	531.34	174.2	259.02	608.18	44.82	523.58	521.68
571.82	630.46	579.8	581.66	619.04	662.44	654.04	616.28	630.16	627.24	615.54	598.12	698.8	180.88	1104.68
355.42	668.62	457.06	818.02	913.34	324.88	758.18	111.16	531.26	174.24	258.98	608.1	44.78	523.6	521.62
571.82	630.48	579.76	581.76	619.02	662.4	653.98	616.16	630.08	626.88	615.48	598.08	698.8	180.92	1104.78
355.2	668.64	457.1	818.2	913.44	324.82	758.16	111.1	531.16	174.24	258.96	608.04	44.76	523.6	521.6
571.82	630.5	579.7	581.84	619	662.36	653.92	616.04	629.96	626.54	615.4	598.04	698.8	180.96	1104.96
354.98	668.68	457.14	818.36	913.54	324.72	758.14	111.04	531.08	174.12	258.96	607.98	44.76	523.6	521.6
571.82	630.5	579.64	581.92	619	662.32	653.84	615.92	629.86	626.28	615.32	598.04	698.8	180.98	1105.2
354.8	668.72	457.16	818.5	913.62	324.64	758.12	110.98	531.02	173.96	258.96	607.94	44.76	523.6	521.62
571.82	630.5	579.6	582	619	662.28	653.76	615.82	629.74	626.04	615.22	598.04	698.8	181	1105.46
354.62	668.76	457.18	818.62	913.68	324.58	758.1	110.92	530.98	173.76	258.96	607.88	44.76	523.6	521.64
571.98	630.5	579.5	582.08	619.02	662.26	653.82	615.94	629.64	626.14	615.26	598.06	698.78	181	1105.6
354.32	668.6	457.2	818.72	913.52	324.5	758.1	110.9	530.98	173.36	259	607.86	44.78	523.58	521.72
572.16	630.5	579.38	582.16	619.04	662.22	653.88	616.08	629.52	626.24	615.26	598.08	698.74	181	1105.76
354.02	668.46	457.18	818.78	913.34	324.38	758.1	110.84	530.98	173	259.02	607.84	44.8	523.56	521.78
572.36	630.5	579.26	582.22	619.06	662.18	653.92	616.22	629.44	626.36	615.28	598.1	698.7	181	1105.9
353.74	668.3	457.16	818.82	913.16	324.3	758.1	110.8	530.96	172.76	259	607.82	44.8	523.52	521.8
572.56	630.5	579.14	582.26	619.08	662.14	653.98	616.34	629.38	626.52	615.32	598.12	698.66	181	1106.04
353.46	668.14	457.14	818.84	912.94	324.22	758.12	110.74	530.94	172.6	258.96	607.8	44.8	523.48	521.8
572.76	630.52	579	582.28	619.1	662.12	654.04	616.46	629.36	626.7	615.36	598.14	698.62	180.98	1106.2
353.18	667.98	457.1	818.84	912.72	324.14	758.14	110.68	530.92	172.5	258.92	607.8	44.78	523.44	521.78
572.82	630.56	578.92	582.12	619.14	662.08	654.06	616.42	629.38	626.9	615.18	598.16	698.56	180.94	1106.18
353.1	668	457.04	818.8	912.7	323.84	758.16	110.82	530.9	172.82	258.76	607.8	44.8	523.4	521.56
572.88	630.6	578.84	581.94	619.18	662.06	654.08	616.36	629.42	627.12	615.02	598.2	698.52	180.9	1106.16
353.04	668	456.98	818.74	912.66	323.58	758.18	110.96	530.9	173.12	258.62	607.8	44.84	523.36	521.32
572.92	630.66	578.78	581.76	619.24	662.04	654.1	616.28	629.46	627.34	614.88	598.24	698.48	180.86	1106.16
353	668	456.9	818.68	912.6	323.32	758.18	111.1	530.9	173.38	258.5	607.8	44.88	523.34	521.06
572.94	630.72	578.74	581.58	619.3	662.02	654.1	616.22	629.5	627.54	614.72	598.26	698.44	180.82	1106.16
352.98	668	456.82	818.6	912.56	323.06	758.16	111.26	530.9	173.56	258.4	607.82	44.92	523.32	520.8
572.94	630.74	578.7	581.42	619.38	662	654.1	616.14	629.54	627.72	614.54	598.28	698.4	180.8	1106.16
352.96	667.98	456.72	818.52	912.52	322.8	758.14	111.4	530.92	173.66	258.34	607.84	44.98	523.3	520.5
573.04	630.76	578.66	581.46	619.22	661.96	653.92	616.18	629.4	627.68	614.22	598.3	698.38	180.8	1106.06
353.06	667.94	456.64	818.4	912.48	322.68	758.1	111.28	531	174	258.5	607.9	45.02	523.3	520.18
573.12	630.78	578.64	581.52	619.06	661.92	653.74	616.24	629.26	627.6	613.9	598.3	698.36	180.8	1105.96
353.18	667.9	456.58	818.3	912.46	322.58	758.06	111.16	531.08	174.32	258.7	607.96	45.04	523.3	519.86
573.2	630.78	578.6	581.58	618.88	661.88	653.56	616.3	629.14	627.5	613.56	598.3	698.34	180.8	1105.82
353.3	667.86	456.52	818.22	912.44	322.5	758.04	111.04	531.16	174.62	258.94	608.02	45.04	523.3	519.56
573.28	630.78	578.56	581.62	618.72	661.84	653.4	616.34	629.02	627.34	613.24	598.3	698.32	180.8	1105.68
353.48	667.82	456.46	818.14	912.4	322.46	758.02	110.88	531.24	174.94	259.3	608.08	45.08	523.3	519.26
573.36	630.8	578.54	581.62	618.54	661.8	653.26	616.38	628.9	627.18	612.98	598.3	698.3	180.8	1105.52
353.7	667.8	456.42	818.06	912.36	322.46	758	110.72	531.32	175.28	259.68	608.14	45.1	523.3	519.02
573.24	630.82	578.52	581.48	618.58	661.78	653.36	616.2	628.94	627.2	612.82	598.28	698.32	180.78	1105.64
353.86	667.8	456.38	818.7	912.34	322.36	758	110.82	531.34	175.02	259.9	608.2	45.06	523.32	518.9
573.12	630.84	578.5	581.3	618.62	661.78	653.46	616	628.98	627.26	612.7	598.26	698.34	180.76	1105.76
354.04	667.8	456.34	819.32	912.32	322.28	758	110.92	531.38	174.74	260.14	608.26	45.02	523.34	518.82
573	630.86	578.5	581.06	618.66	661.78	653.58	615.8	629	627.4	612.66	598.24	698.38	180.72	1105.92
354.28	667.8	456.3	819.88	912.28	322.22	758	111	531.42	174.44	260.44	608.34	45	523.36	518.76
572.9	630.88	578.5	580.82	618.68	661.8	653.7	615.6	629	627.62	612.64	598.22	698.42	180.68	1106.06
354.5	667.8	456.26	820.46	912.26	322.16	757.98	111.12	531.46	174.16	260.66	608.4	44.96	523.38	518.72
572.82	630.9	578.52	580.58	618.68	661.82	653.82	615.38	629.02	627.86	612.62	598.2	698.48	180.64	1106.22
354.74	667.8	456.24	821.02	912.24	322.1	757.96	111.24	531.48	173.92	260.88	608.46	44.92	523.4	518.7
572.74	630.92	578.56	580.46	618.66	661.9	653.94	615.32	629.06	627.82	612.62	598.2	698.56	180.62	1106.08
354.86	667.84	456.4	820.94	912.2	322.32	757.9	111.14	531.32	173.76	261.26	608.52	44.92	523.16	518.78
572.68	630.94	578.6	580.36	618.62	661.98	654.08	615.22	629.1	627.76	612.62	598.2	698.66	180.6	1105.94
355.02	667.88	456.58	820.86	912.18	322.54	757.84	111.04	531.14	173.62	261.62	608.6	44.94	522.92	518.86
572.6	630.96	578.64	580.3	618.58	662.08	654.2	615.1	629.14	627.62	612.56	598.2	698.74	180.6	1105.76
355.14	667.92	456.8	820.84	912.18	322.76	757.76	110.96	530.94	173.54	261.9	608.66	44.96	522.68	518.94
572.52	630.98	578.7	580.26	618.54	662.16	654.3	614.96	629.18	627.42	612.5	598.2	698.82	180.6	1105.58
355.28	667.96	457.02	820.82	912.18	322.98	757.7	110.88	530.74	173.5	262.14	608.72	44.96	522.44	519.02
572.42	631	578.74	580.24	618.5	662.26	654.4	614.82	629.2	627.2	612.42	598.2	698.9	180.6	1105.38
355.42	668	457.26	820.82	912.18	323.2	757.62	110.82	530.52	173.52	262.32	608.78	44.98	522.2	519.08
572.32	631	578.8	580.2	618.44	662.42	654.5	614.54	629.22	627.18	612.44	598.2	698.98	180.6	1105.46
355.62	668.04	457.22	820.84	912.24	323.44	757.5	110.82	530.62	173.68	262.46	608.62	45.04	522.2	519.14
572.22	631	578.86	580.16	618.42	662.58	654.6	614.26	629.24	627.24	612.44	598.2	699.06	180.6	1105.52
355.78	668.08	457.16	820.88	912.26	323.68	757.38	110.84	530.72	173.88	262.54	608.44	45.08	522.2	519.16
572.14	631	578.92	580.12	618.4	662.74	654.7	613.98	629.26	627.4	612.44	598.2	699.14	180.6	1105.58
355.94	668.12	457.1	820.9	912.28	323.92	757.28	110.84	530.82	174.02	262.58	608.28	45.12	522.2	519.18
572.08	631	578.96	580.08	618.4	662.94	654.78	613.72	629.28	627.66	612.42	598.2	699.22	180.6	1105.66
356.06	668.16	457.04	820.92	912.3	324.14	757.16	110.86	530.92	174.1	262.6	608.12	45.16	522.2	519.2
572.04	631	579	580.04	618.46	663.16	654.84	613.44	629.32	628.08	612.4	598.2	699.28	180.6	1105.76
356.16	668.2	456.98	820.9	912.3	324.38	757.04	110.88	531.02	174.02	262.58	607.96	45.2	522.2	519.22
572.1	631.02	579	580.24	618.64	663.24	654.86	613.86	629.36	628.68	612.32	598.22	699.32	180.58	1105.84
356.1	668.22	457.02	821.06	912.22	324.54	757.16	110.86	530.94	173.62	262.42	608.02	45.18	522.22	519.18
572.16	631.04	579	580.42	618.82	663.32	654.86	614.32	629.4	629.24	612.24	598.24	699.34	180.56	1105.92
356.02	668.24	457.08	821.22	912.16	324.68	757.28	110.84	530.86	173.14	262.28	608.08	45.16	522.24	519.16
572.24	631.06	579	580.6	619.02	663.42	654.86	614.8	629.44	629.74	612.16	598.26	699.36	180.54	1106
355.94	668.26	457.12	821.38	912.1	324.8	757.38	110.86	530.8	172.66	262.14	608.12	45.12	522.26	519.14
572.34	631.08	578.98	580.74	619.22	663.52	654.86	615.28	629.5	630.16	612.08	598.28	699.38	180.52	1106.08
355.86	668.3	457.18	821.54	912.06	324.94	757.5	110.88	530.74	172.1	262.02	608.18	45.1	522.28	519.1
572.46	631.1	578.96	580.86	619.4	663.6	654.86	615.8	629.56	630.4	611.98	598.3	699.4	180.5	1106.14
355.74	668.34	457.22	821.74	912.04	325.04	757.64	110.9	530.72	171.62	261.94	608.24	45.04	522.3	519.06
572.64	631.12	578.92	580.82	619.32	663.9	654.8	615.8	629.44	630.34	612.16	598.3	699.36	180.5	1106.2
355.74	668.38	457.1	821.7	912.1	325.08	757.6	111	530.76	172.16	261.92	608.3	44.98	522.3	519.04
572.84	631.14	578.86	580.78	619.22	664.2	654.74	615.8	629.34	630.2	612.34	598.3	699.32	180.5	1106.26
355.72	668.42	456.96	821.64	912.16	325.12	757.56	111.12	530.8	172.76	261.88	608.36	44.92	522.28	519.02
573.04	631.14	578.8	580.72	619.1	664.5	654.66	615.8	629.26	629.96	612.5	598.3	699.28	180.5	1106.32
355.66	668.44	456.82	821.58	912.24	325.16	757.52	111.22	530.88	173.4	261.86	608.44	44.88	522.28	519
573.2	631.14	578.74	580.68	618.96	664.78	654.6	615.82	629.16	629.68	612.66	598.3	699.24	180.5	1106.38
355.58	668.44	456.66	821.5	912.3	325.18	757.48	111.32	530.96	174.12	261.82	608.5	44.82	522.28	519
573.34	631.14	578.66	580.66	618.8	665.06	654.54	615.84	629.04	629.38	612.84	598.3	699.2	180.5	1106.44
355.5	668.44	456.5	821.42	912.36	325.2	757.44	111.42	531.04	174.86	261.78	608.56	44.76	522.26	519
573.42	631.22	578.54	580.42	618.78	665.06	654.5	615.88	629.08	629.12	612.82	598.3	699.18	180.52	1106.5
355.3	668.52	456.52	821.26	912.42	325.16	757.4	111.5	531.12	174.8	262.42	608.6	45.04	522.24	519.04
573.48	631.34	578.42	580.2	618.74	665.06	654.44	615.92	629.08	628.82	612.78	598.3	699.16	180.56	1106.58
355.08	668.74	456.56	821.1	912.46	325.12	757.34	111.56	531.24	174.72	263.04	608.66	45.3	522.24	519.08
573.5	631.52	578.28	580.04	618.7	665.02	654.38	615.96	629.06	628.58	612.76	598.3	699.12	180.6	1106.68
354.86	669.08	456.6	820.94	912.48	325.06	757.28	111.62	531.34	174.64	263.66	608.68	45.58	522.22	519.12
573.5	631.76	578.16	579.9	618.64	664.96	654.32	616	629.04	628.36	612.74	598.3	699.08	180.64	1106.76
354.64	669.56	456.64	820.8	912.5	325	757.22	111.68	531.46	174.56	264.28	608.72	45.86	522.22	519.18
573.5	632.04	578.06	579.78	618.58	664.88	654.24	616.04	629	628.18	612.72	598.3	699.04	180.68	1106.84
354.44	670.2	456.7	820.66	912.52	324.94	757.14	111.74	531.58	174.46	264.9	608.74	46.16	522.22	519.24
573.36	632.66	578.2	579.7	618.52	664.9	654.18	616.12	628.92	628.2	612.72	598.32	699	180.7	1106.96
354.22	671.24	456.82	820.82	912.5	324.86	757.08	111.84	531.6	174.58	264.68	608.74	46.14	522.24	519.28
573.2	633.3	578.36	579.64	618.48	664.88	654.14	616.2	628.86	628.3	612.74	598.34	698.96	180.7	1107.06
354.04	672.28	456.92	821	912.5	324.76	757.04	111.94	531.58	174.72	264.48	608.72	46.14	522.26	519.32
573.04	633.98	578.54	579.56	618.42	664.86	654.1	616.28	628.8	628.42	612.76	598.36	698.94	180.7	1107.14
353.86	673.34	457.04	821.22	912.5	324.7	757.02	112.04	531.54	174.82	264.26	608.72	46.14	522.28	519.36
572.88	634.66	578.74	579.48	618.38	664.82	654.06	616.36	628.74	628.56	612.78	598.4	698.92	180.7	1107.24
353.68	674.38	457.18	821.44	912.5	324.62	757.02	112.12	531.5	174.92	264.04	608.7	46.12	522.28	519.38
572.7	635.4	578.94	579.38	618.32	664.78	654.04	616.44	628.7	628.7	612.82	598.44	698.9	180.7	1107.34
353.46	675.44	457.3	821.66	912.5	324.54	757.06	112.22	531.44	175	263.74	608.7	46.12	522.3	519.4
572.7	635.74	578.98	579.44	618.48	664.66	654.02	616.28	628.7	628.68	613	598.48	698.88	180.68	1107.38
353.26	676.1	457.2	821.7	912.48	324.52	757.14	112.24	531.46	174.74	263.3	608.72	46.12	522.3	519.38
572.72	636.04	579.02	579.48	618.64	664.56	654.02	616.14	628.68	628.66	613.2	598.52	698.86	180.66	1107.42
353.02	676.68	457.1	821.72	912.46	324.52	757.22	112.26	531.48	174.46	262.84	608.72	46.14	522.3	519.36
572.74	636.28	579.04	579.5	618.82	664.44	654.04	615.98	628.66	628.64	613.4	598.56	698.84	180.66	1107.46
352.78	677.2	456.98	821.7	912.42	324.5	757.3	112.28	531.5	174.22	262.34	608.74	46.14	522.3	519.34
572.76	636.46	579.04	579.52	618.98	664.32	654.06	615.82	628.66	628.62	613.64	598.6	698.82	180.66	1107.5
352.5	677.66	456.84	821.68	912.38	324.52	757.38	112.3	531.5	173.96	261.78	608.76	46.18	522.3	519.32
572.8	636.54	579.02	579.54	619.16	664.18	654.08	615.66	628.66	628.6	613.88	598.64	698.78	180.66	1107.54
352.22	677.96	456.7	821.64	912.34	324.54	757.44	112.3	531.48	173.74	261.26	608.78	46.22	522.3	519.32
572.92	636.6	578.94	579.46	619.12	664.22	653.94	615.7	628.66	628.64	613.92	598.68	698.74	180.7	1107.6
352.06	678.42	456.68	821.52	912.3	324.38	757.48	112.28	531.44	173.62	260.96	608.76	46.32	522.28	519.36
573.06	636.62	578.86	579.38	619.06	664.24	653.78	615.72	628.7	628.68	613.94	598.72	698.7	180.74	1107.66
351.92	678.84	456.66	821.42	912.26	324.24	757.52	112.26	531.4	173.54	260.68	608.78	46.4	522.26	519.4
573.24	636.58	578.78	579.34	619	664.26	653.64	615.76	628.76	628.72	613.98	598.76	698.66	180.76	1107.72
351.72	679.2	456.62	821.32	912.24	324.12	757.58	112.22	531.34	173.48	260.44	608.78	46.46	522.24	519.44
573.44	636.52	578.7	579.3	618.96	664.28	653.5	615.8	628.82	628.74	613.98	598.78	698.62	180.78	1107.76
351.52	679.5	456.58	821.22	912.22	324	757.62	112.16	531.28	173.46	260.26	608.78	46.46	522.22	519.48
573.68	636.42	578.62	579.26	618.9	664.32	653.36	615.82	628.88	628.74	613.96	598.8	698.6	180.8	1107.8
351.32	679.74	456.54	821.14	912.2	323.88	757.66	112.08	531.24	173.46	260.12	608.78	46.46	522.2	519.5
573.68	636.26	578.28	579.28	618.8	664.16	653.82	615.82	629.16	628.64	614.02	598.82	698.58	180.8	1107.82
351.02	679.84	456.7	821.1	912.2	324.02	757.56	112.26	530.8	173.6	259.96	608.8	46.64	522.2	519.5
573.74	636	577.94	579.32	618.72	663.98	654.28	615.82	629.44	628.52	614.08	598.84	698.56	180.8	1107.84
350.64	679.84	456.86	821.04	912.22	324.14	757.44	112.4	530.36	173.78	259.84	608.8	46.78	522.22	519.5
573.8	635.72	577.62	579.34	618.62	663.82	654.72	615.82	629.7	628.38	614.12	598.86	698.54	180.8	1107.88
350.3	679.8	457.04	821	912.24	324.24	757.3	112.56	529.92	173.94	259.74	608.82	46.94	522.24	519.5
573.9	635.4	577.3	579.36	618.5	663.68	655.16	615.8	629.96	628.26	614.16	598.88	698.52	180.8	1107.92
349.98	679.74	457.22	820.94	912.26	324.32	757.14	112.72	529.48	174.12	259.66	608.84	47.14	522.26	519.5
573.98	635.06	577	579.38	618.38	663.52	655.6	615.8	630.22	628.16	614.2	598.9	698.5	180.8	1107.96
349.64	679.68	457.38	820.88	912.28	324.42	756.98	112.88	529.04	174.3	259.6	608.86	47.34	522.28	519.5
573.7	634.4	577	579.4	618.44	663.4	655.56	615.78	630.26	628.28	614.28	598.9	698.56	180.82	1107.66
349.14	679.32	457.36	820.84	912.36	324.46	757.14	112.72	529.04	174.28	259.62	608.88	47.3	522.3	519.52
573.34	633.78	577	579.42	618.5	663.32	655.52	615.76	630.3	628.42	614.38	598.9	698.64	180.84	1107.36
348.72	679	457.32	820.82	912.42	324.5	757.32	112.58	529.04	174.22	259.62	608.9	47.3	522.3	519.52
572.96	633.16	576.98	579.44	618.56	663.24	655.48	615.74	630.34	628.58	614.48	598.9	698.74	180.86	1107.04
348.34	678.68	457.28	820.8	912.48	324.54	757.52	112.44	529.06	174.16	259.62	608.9	47.3	522.3	519.52
572.52	632.54	576.96	579.46	618.64	663.16	655.44	615.72	630.36	628.74	614.6	598.9	698.86	180.88	1106.72
347.98	678.36	457.24	820.82	912.54	324.6	757.74	112.3	529.08	174.08	259.62	608.92	47.3	522.3	519.52
572.02	631.88	576.94	579.5	618.72	663.1	655.42	615.68	630.38	628.9	614.76	598.9	699.02	180.9	1106.4
347.68	678.02	457.22	820.84	912.62	324.64	757.96	112.18	529.12	174	259.58	608.94	47.28	522.3	519.52
572.04	631.56	576.94	579.58	618.66	663.1	655.48	615.64	630.4	628.96	615.08	598.88	698.98	180.9	1106.4
347.82	677.84	457.38	820.92	912.62	324.46	757.98	112.08	529.16	174.1	259.46	609	47.2	522.32	519.48
572.04	631.3	576.94	579.64	618.58	663.1	655.54	615.6	630.4	629.02	615.38	598.84	698.94	180.92	1106.4
348	677.68	457.56	821	912.62	324.28	758	112	529.2	174.18	259.32	609.06	47.14	522.34	519.46
572.02	631.12	576.96	579.7	618.52	663.1	655.62	615.56	630.4	629.08	615.7	598.8	698.88	180.94	1106.4
348.2	677.52	457.74	821.08	912.62	324.1	758.02	111.9	529.24	174.26	259.18	609.14	47.04	522.36	519.44
571.96	631	577	579.76	618.46	663.1	655.72	615.5	630.4	629.18	616	598.76	698.82	180.96	1106.4
348.48	677.34	457.92	821.14	912.62	323.9	758.04	111.82	529.26	174.34	259.02	609.2	46.98	522.38	519.42
571.92	630.98	577.04	579.8	618.4	663.1	655.8	615.46	630.4	629.28	616.26	598.72	698.72	180.98	1106.4
348.78	677.22	458.1	821.22	912.6	323.7	758.06	111.72	529.26	174.42	258.88	609.28	46.92	522.4	519.38
571.82	630.54	576.92	579.82	618.36	663.28	655.84	615.4	630.4	629.16	616.36	598.68	698.78	181.02	1106.4
348.88	676.76	458.1	821.22	912.58	323.74	758.08	111.66	529.22	174.18	258.8	609.38	46.88	522.4	519.34
571.7	630.14	576.8	579.84	618.34	663.46	655.88	615.34	630.4	629.04	616.46	598.66	698.84	181.04	1106.38
349	676.32	458.1	821.22	912.56	323.78	758.1	111.6	529.18	173.96	258.72	609.48	46.82	522.4	519.3
571.56	629.78	576.7	579.88	618.3	663.64	655.9	615.26	630.4	628.94	616.56	598.64	698.9	181.08	1106.36
349.14	675.88	458.1	821.2	912.54	323.82	758.1	111.56	529.12	173.74	258.64	609.58	46.78	522.4	519.26
571.44	629.46	576.58	579.94	618.26	663.82	655.9	615.2	630.4	628.8	616.66	598.62	698.94	181.12	1106.34
349.24	675.48	458.1	821.18	912.52	323.86	758.1	111.52	529.08	173.54	258.58	609.68	46.7	522.4	519.22
571.32	629.18	576.46	580	618.26	664	655.9	615.14	630.4	628.66	616.78	598.6	699	181.16	1106.3
349.32	675.06	458.1	821.12	912.5	323.88	758.1	111.5	529.04	173.32	258.52	609.76	46.62	522.4	519.2
571	629.36	576.52	579.92	618.26	663.96	655.9	615.06	630.38	628.74	616.82	598.62	699.06	181.22	1106.58
349.56	674.94	458.1	821.06	912.5	323.86	758.06	111.52	528.98	173.4	258.46	609.62	46.52	522.4	519.2
570.7	629.56	576.58	579.86	618.28	663.9	655.9	614.98	630.36	628.82	616.86	598.64	699.1	181.28	1106.88
349.8	674.8	458.1	821	912.5	323.84	758	111.54	528.92	173.48	258.44	609.5	46.4	522.4	519.2
570.44	629.74	576.62	579.78	618.32	663.84	655.9	614.9	630.34	628.88	616.86	598.66	699.16	181.32	1107.18
350	674.68	458.1	820.96	912.5	323.82	757.94	111.56	528.88	173.56	258.44	609.36	46.3	522.4	519.2
570.22	629.9	576.66	579.7	618.38	663.76	655.88	614.82	630.3	628.94	616.86	598.68	699.22	181.36	1107.48
350.2	674.54	458.12	820.92	912.5	323.82	757.86	111.58	528.84	173.62	258.46	609.22	46.2	522.4	519.22
570	630.04	576.7	579.62	618.42	663.68	655.86	614.74	630.26	628.98	616.84	598.72	699.26	181.42	1107.8
350.42	674.4	458.14	820.9	912.5	323.84	757.78	111.6	528.8	173.7	258.5	609.08	46.1	522.38	519.24
569.92	630.18	576.7	580.04	618.5	663.56	655.8	614.68	630.2	628.9	616.66	598.74	699.36	181.44	1107.8
350.62	674.26	458.16	820.62	912.54	323.9	757.68	111.66	528.76	173.8	258.8	609.14	46	522.36	519.3
569.86	630.28	576.7	580.46	618.56	663.44	655.74	614.62	630.14	628.82	616.48	598.76	699.46	181.48	1107.82
350.78	674.12	458.18	820.32	912.58	323.96	757.6	111.74	528.72	173.88	259.12	609.2	45.92	522.34	519.38
569.8	630.34	576.7	580.9	618.6	663.32	655.68	614.58	630.08	628.74	616.3	598.78	699.56	181.52	1107.84
350.96	673.98	458.2	820.02	912.62	324.02	757.54	111.84	528.68	173.96	259.46	609.26	45.84	522.32	519.46
569.74	630.4	576.68	581.32	618.62	663.22	655.64	614.54	630.04	628.64	616.1	598.82	699.66	181.56	1107.86
351.12	673.84	458.2	819.72	912.66	324.06	757.5	111.96	528.64	174.04	259.82	609.32	45.76	522.3	519.52
569.72	630.44	576.66	581.76	618.62	663.1	655.6	614.5	629.98	628.56	615.86	598.84	699.78	181.58	1107.88
351.26	673.68	458.2	819.4	912.66	324.1	757.46	112.1	528.6	174.1	260.22	609.4	45.7	522.3	519.58
569.58	630.48	576.58	581.88	618.58	663.22	655.58	614.46	629.96	628.5	615.6	598.86	699.92	181.28	1107.94
351.28	673.44	458.18	819.56	912.6	324.1	757.5	112.02	528.58	174.1	260.46	609.46	45.68	522.28	519.62
569.46	630.52	576.5	581.98	618.52	663.34	655.56	614.42	629.92	628.46	615.32	598.88	700.06	180.96	1107.98
351.3	673.22	458.14	819.74	912.5	324.1	757.56	111.94	528.58	174.1	260.7	609.5	45.66	522.26	519.64
569.36	630.56	576.42	582.06	618.48	663.46	655.54	614.36	629.88	628.42	615.06	598.92	700.2	180.64	1108.04
351.3	673	458.1	819.92	912.38	324.1	757.6	111.86	528.56	174.1	260.94	609.54	45.66	522.24	519.66
569.3	630.6	576.34	582.14	618.44	663.6	655.52	614.28	629.84	628.42	614.82	598.92	700.36	180.32	1108.12
351.32	672.78	458.06	820.1	912.22	324.1	757.64	111.82	528.54	174.1	261.2	609.58	45.68	522.22	519.68
569.24	630.64	576.26	582.2	618.42	663.78	655.52	614.2	629.82	628.42	614.64	598.86	700.5	179.98	1108.22
351.36	672.6	458.02	820.3	912.1	324.12	757.68	111.8	528.52	174.1	261.44	609.56	45.72	522.2	519.68
569.5	630.68	576.24	582.18	618.36	663.9	655.58	614.36	629.78	628.52	614.62	598.58	700.6	180.2	1108.36
351.44	672.52	458	820.3	912.2	324.2	757.68	111.82	528.7	174.1	261.64	609.42	45.84	522.4	519.64
569.76	630.72	576.2	582.16	618.3	664.08	655.66	614.54	629.76	628.6	614.64	598.18	700.7	180.36	1108.52
351.54	672.44	458.02	820.3	912.3	324.3	757.64	111.86	528.86	174.12	261.82	609.22	45.96	522.58	519.58
570.08	630.78	576.18	582.16	618.2	664.32	655.82	614.72	629.76	628.72	614.7	597.54	700.8	180.42	1108.72
351.7	672.38	458.04	820.34	912.12	324.54	757.54	112.04	529.04	174.16	262	608.94	46.1	522.8	519.4
570.42	630.84	576.18	582.2	618.1	664.56	656.02	614.88	629.76	628.86	614.8	596.84	700.88	180.42	1109
351.92	672.32	458.06	820.4	911.82	324.86	757.38	112.26	529.24	174.22	262.14	608.6	46.24	523.06	519.16
570.8	630.92	576.18	582.32	618	664.76	656.26	615.02	629.8	629.02	614.9	596.12	700.94	180.36	1109.4
352.22	672.24	458.08	820.44	911.36	325.24	757.18	112.56	529.44	174.3	262.26	608.24	46.38	523.38	518.86
571.2	630.92	576.22	582.52	617.92	665	656.5	614.84	629.98	629.06	614.98	595.64	700.94	179.92	1109.86
352.54	672.32	458.1	820.48	910.52	325.6	756.92	113.04	529.34	174.24	262.5	608	46.18	523.38	518.42
571.78	631.12	576.3	583.1	617.52	665.08	656.82	614.52	630.26	629.18	615.12	594.94	700.9	178.98	1111.12
353.18	672.26	458.08	820.52	909.4	326.04	756.54	113.76	529.34	174.24	262.76	607.62	45.94	523.38	518.02
572.38	631.48	576.38	583.84	616.74	665	657.1	614.14	630.56	629.3	615.26	594.18	700.8	177.72	1112.86
353.96	672.08	458.06	820.46	908.42	326.36	756.14	114.46	529.42	174.3	263	607.26	45.66	523.34	517.8
573.02	632.04	576.5	584.66	615.38	664.78	657.4	613.7	630.9	629.42	615.42	593.14	700.68	176.04	1115.08
354.86	671.78	458.02	820.22	907.5	326.58	755.7	115.24	529.58	174.44	263.24	606.9	45.32	523.24	517.76
573.7	632.86	576.64	585.38	613.24	664.44	657.72	613.18	631.26	629.6	615.62	591.74	700.54	173.9	1117.78
355.86	671.3	457.98	819.8	906.66	326.7	755.22	116.1	529.86	174.7	263.48	606.48	44.96	523.06	517.98
574.32	634.52	576.82	586.72	608.96	664.1	658.22	612.92	631.78	630.16	616.06	588.94	700.48	170.32	1121.42
357.24	670.26	457.88	818.72	906.04	326.86	754.64	117.3	530.68	175.42	263.6	605.42	45.06	523.1	518.92
574.8	636.46	577.04	587.42	603.68	663.74	658.88	612.72	632.28	630.78	616.5	585.52	700.44	166.68	1124.96
358.44	669.12	457.82	817.22	905.84	326.88	754.06	118.42	531.56	176.14	263.72	604.44	45.22	523.06	520.24
575.26	638.76	577.32	587.54	597.32	663.34	659.82	612.56	632.86	631.54	617	581.32	700.44	162.76	1128.72
359.58	667.82	457.78	815.28	905.92	326.86	753.38	119.6	532.52	176.88	263.9	603.44	45.36	522.86	521.92
575.74	641.46	577.66	587.02	589.9	662.88	661.12	612.44	633.54	632.48	617.52	576.24	700.46	158.36	1132.7
360.64	666.38	457.8	812.88	906.28	326.82	752.62	120.8	533.52	177.6	264.14	602.44	45.54	522.5	523.84
576.5	645.36	578.18	585.08	579.86	662.2	663.4	612.24	634.54	633.8	618.14	568.92	700.52	151.72	1137.84
361.78	664.48	457.92	809.12	907.04	326.74	751.58	122.3	534.58	178.38	264.54	601.48	45.72	521.64	526.22
577.4	649.24	578.74	581.5	570.4	661.36	666.34	611.86	635.52	635.2	618.64	561.26	700.44	145.2	1142.8
362.74	662.64	457.78	805.18	907.82	326.74	750.48	123.64	535.26	178.94	264.98	601.42	45.72	520.52	528.3
578.58	653.6	579.52	577.1	560.74	660.46	669.8	611.34	636.76	636.68	619.14	553.32	700.38	137.86	1148.02
363.72	660.78	458.16	800.82	908.46	326.76	749.38	125.04	535.76	179.52	265.48	601.36	45.68	519.2	530.18
580.08	658.44	580.36	572.1	551.06	659.46	673.82	610.6	638.28	638.2	619.58	545.26	700.3	129.92	1153.48
364.74	659	458.6	796.02	908.84	326.8	748.32	126.52	536.04	180.12	266.02	601.22	45.68	517.66	531.8
582.58	664.8	581.46	565.76	540.04	658.08	679.58	609.1	640.7	639.84	620	536.7	700.22	120.74	1159.96
365.98	657.26	459.2	789.66	908.02	326.96	747.38	128.64	535.9	181	266.76	600.84	45.68	515.58	533.32
585.32	670.72	582.6	559.8	531.04	656.7	685.54	607.24	643.34	641.12	620.28	530.1	700.14	113.5	1165.5
367.18	656.04	459.78	783.92	906.04	327.28	746.86	130.86	535.36	181.92	267.52	600.38	45.7	513.64	534.26
589.36	677.36	583.78	552.9	522.22	654.74	692.76	604.9	646.28	642.2	620.84	522.82	700.1	106.84	1171.7
368.42	654.84	460.74	777.28	903.08	327.3	747.2	133.72	534.36	183	268.26	598.88	45.76	511.58	535.74
593.8	683.96	585.02	545.72	513.54	652.46	700.46	601.9	649.5	643	621.32	516.46	700.04	101.1	1177.68
369.72	653.72	461.18	770.52	899.14	327.52	747.74	137.02	533.08	184.24	269.2	597.48	45.84	509.42	536.98
599.22	691.38	586.98	536.68	503.6	649.06	709.6	597.12	653.62	643.42	622	510.48	700	96.04	1184.18
371.26	652.2	461.5	762.6	892.76	328.22	748.2	141.42	531.22	185.96	270.68	596.44	45.9	506.82	537.88
604.14	697.6	589.08	528.16	495.24	645.36	717.64	592.14	657.36	643.46	622.92	505.38	699.96	93.04	1189.7
372.6	650.54	461.56	755.74	886.06	329.1	748.38	145.64	529.3	187.62	272.22	595.62	45.98	504.46	538.48
609	703.78	591.5	519.34	486.8	641	725.46	586.74	661.18	643.38	624.24	500.32	699.92	90.8	1195.32
373.84	648.56	461.46	748.96	879	330.12	748.02	149.86	527.3	189.36	273.96	594.74	46.02	501.92	539.06
613.46	709.62	594.56	510.94	478.18	636.06	732.08	580.92	665.58	643.08	625.58	493.66	699.9	89.6	1200.68
374.9	646.32	461.3	743.32	871.84	331.54	746.36	153.66	525.28	191.2	276.32	591.52	46.04	498.76	538.98
618.64	716.78	598.78	500.98	467.2	629.3	739.34	574.24	670.86	643.1	628.28	485.08	699.9	88.78	1207.1
376.24	643.22	460.76	737.5	864.02	333.24	743.14	158.44	523.26	193.46	279.34	587.94	46.06	494.18	539.34
623.2	723.24	602.92	492.62	457.02	622.84	745.22	568.78	675.68	643.52	631.56	476.2	699.9	88.28	1212.74
377.48	640.24	460.02	733.06	857.84	334.72	739.32	162.88	521.84	195.52	282.18	583.98	46.08	489.74	540.14
627.94	729.88	607.38	484.44	446.36	616.2	751.02	563.54	680.66	644.3	635.52	467.1	699.9	87.44	1218.18
378.9	637.24	459.16	728.92	851.78	336.22	735.02	167.72	520.72	197.78	285.1	579.94	46.06	485.2	541.26
632.98	736.6	612.08	476.5	435.46	609.56	756.82	558.5	685.88	645.46	640.16	457.56	699.9	86.16	1223.26
380.56	634.28	458.28	724.78	845.38	337.78	730.52	173.04	519.98	200.32	288.02	575.98	46.08	480.84	542.68
639.92	744.38	618.5	467.76	422.88	601.82	763.86	552.4	691.9	647.68	647.22	449.18	699.92	84	1227.98
382.88	631.06	456.76	719.54	836.28	339.62	725.84	180.56	519.98	203.92	291.06	575.44	46.08	475.78	544.66
646.3	750.96	624.38	460.74	412.32	595.4	770.14	547.12	697.48	650.32	654.06	441.64	699.94	82.9	1231.06
384.98	628.38	455.68	714.6	827.26	341.56	722.3	187.36	520.5	207.7	293.72	575.3	46.08	474.075	546.62
652.86	757.48	630.48	453.7	402.02	589.02	776.6	541.74	703.28	653.52	661.22	433.78	699.96	81.5666666666667	1233.46
386.98	625.7	455	709.62	817.48	343.88	719.24	193.92	521.28	211.96	296.4	575.32	46.08	472.366666666667	548.7
659.56	764.04	636.74	446.52	392.04	582.62	783.24	536.24	709.32	657.34	668.56	425.66	699.98	80.1	1235.24
388.8	622.96	454.74	704.7	807.06	346.6	716.6	200.18	522.24	216.6	299.24	575.4	46.1	470.4	550.86
667.3	772.1	644.12	438.12	381.12	574.88	791.2	529.74	716.48	662.82	677.12	416.16	700	78.3	1236.8
390.38	619.94	455.3	699.08	794.28	350.46	713.8	207.08	523.24	222.16	303.08	575.16	46.1	466.4	553.3
672.84	779.26	649.92	430.42	371.82	567.8	798.98	523.48	722.86	668.34	684.26	407.74	700	NA	1237.86
391.04	617.38	456.86	694.3	783.64	354.66	710.56	213.14	524	227.5	306.78	574.22	46.08	NA	555.56
678.48	786.56	655.66	422.86	362.44	560.52	806.94	517.24	729.2	674.16	691.36	399.6	700	NA	1238.225
391.5	614.92	458.8	689.38	773.32	358.9	707.34	219.3	524.46	232.6	310.66	572.84	46.08	NA	556.65
684.18	793.86	661.24	415.48	353	553.02	815.14	510.96	735.52	680.18	698.48	391.78	700	NA	1238.73333333333
391.84	612.6	460.96	684.22	763.5	363.06	704.16	225.74	524.58	237.44	314.88	570.98	46.08	NA	557.833333333333
690.98	802.2	667.5	406.98	342.1	544.14	824.92	503.58	742.9	687.32	706.78	383.04	700	NA	1239.7
392.04	610	463.46	677.74	752.9	367.64	700.86	233.52	524.2	242.82	319.96	567.98	46.1	NA	559.3
696.84	809.02	672.64	399.54	332.6	536.46	833.64	497.02	749.36	693.46	713.9	375.5	700	NA	1240.8
392.02	607.66	465.46	671.92	744.72	371.38	698.08	240.52	523.48	247.56	324.14	564.72	46.14	NA	560.6
702.16	816.78	677.7	391.84	323.32	529.1	841.6	491.36	755.78	699.82	721.5	368.14	699.96	NA	NA
392.2	605	467.5	665.86	735.78	375.22	696.24	246.84	522.48	252.3	329	560.78	46.24	NA	NA
707.4	824.5	682.7	383.9	314.64	521.8	849.44	485.76	762.28	706.26	729.18	360.56	699.88	NA	NA
392.32	602.18	469.3	660	726.76	379.08	694.3	252.94	521.36	257.4	333.48	556.64	46.28	NA	NA
713.42	833.66	688.66	374.94	305.3	513.24	858.02	479.56	769.92	713.92	737.92	351.36	699.82	NA	NA
392.56	598.48	471.12	653.6	716.74	383.54	691.54	259.82	520.14	263.7	337.88	552.12	46.28	NA	NA
718.28	841.86	693.94	367.46	297.82	505.78	864.76	474.56	776.42	720.62	745.3	343.14	699.74	NA	NA
392.98	594.94	472.46	648.46	708.38	387.44	688.64	265.66	519.24	269.3	341.24	548.52	46.22	NA	NA
723.08	850.22	699.48	360.38	290.58	498.18	871.06	469.66	782.74	727.44	752.5	335	699.7	NA	NA
393.72	591.32	473.64	643.4	700.54	391.26	685.32	271.68	518.56	274.62	344.48	545.34	46.14	NA	NA
729.26	857.7	706.1	353.68	283.7	490.62	877.1	464.94	789.54	734.32	758.74	327.24	699.7	NA	NA
394.86	587.92	474.68	638.26	693.68	394.66	681.18	277.62	518.12	279.54	346.52	542.96	46.32	NA	NA
736.58	866.26	713.92	346.16	276.92	481.82	883.78	459.32	797.04	742.42	766.3	318.26	699.78	NA	NA
396.62	584.08	475.94	632.32	686.04	398.56	675.9	284.88	517.9	284.86	348.56	540.78	46.46	NA	NA
743.22	873.34	720.78	339.64	272.22	474.44	889.36	454.32	803.3	749.46	772.84	310.58	699.86	NA	NA
398.46	580.96	477.08	627.16	679.54	401.96	671.02	291.18	518	289.1	350.02	539.34	46.64	NA	NA
750.08	880.22	727.46	332.92	268.24	467.38	895.1	449.18	809.58	756.6	779.58	302.74	700	NA	NA
400.42	577.9	478.38	622.12	673	405.56	666.16	297.26	518.28	293.36	351.26	538.1	46.82	NA	NA
757.12	887.02	733.9	325.94	264.72	460.62	901.08	443.96	815.94	763.9	786.48	294.66	700.1	NA	NA
402.4	574.88	479.88	617.18	666.5	409.38	661.5	303.04	518.74	297.66	352.34	536.98	46.98	NA	NA
765.08	895.04	740.86	318.38	261.08	452.26	908.42	437.6	823.44	772.44	794.58	284.78	700.24	NA	NA
404.3	571.7	481.28	612	659.78	414.38	656.88	309.4	519.82	302.18	353.7	535.76	46.88	NA	NA
772	902.16	746.76	312.16	257.98	445.06	915.04	432.1	830.22	779.98	801.14	276.22	700.36	NA	NA
405.68	569.1	482.52	607.72	654.6	418.98	653.36	314.56	521	305.7	354.98	534.7	46.88	NA	NA
778.88	909.5	752.86	306.34	254.7	437.68	921.72	426.68	837.16	787.6	807.44	267.92	700.46	NA	NA
406.98	566.58	483.78	603.46	649.86	423.58	650.08	319.78	522.14	308.78	356.36	533.48	46.9	NA	NA
785.56	917.04	759.26	301	251.34	430.06	928.38	421.26	844.18	795.2	813.5	259.96	700.54	NA	NA
408.26	564.14	485.06	599.14	645.5	428	646.96	325.1	523.1	311.4	357.9	532.02	46.98	NA	NA
793.2	925.72	767.18	295.52	247.42	420.98	936.3	414.74	852.3	803.7	820.56	251.18	700.68	NA	NA
409.62	561.32	486.58	593.94	640.78	432.7	643.46	331.4	523.68	314.14	360.04	529.86	47.1	NA	NA
799.32	932.88	773.7	291.32	244.18	413.6	944.2	409	858.7	811.08	826.6	243.74	700.92	NA	NA
410.76	558.8	488.2	589.36	637.04	436.2	640.36	336.82	523.48	316.56	362.88	527.18	47.32	NA	NA
805.36	939.76	780.36	287.04	241	406.4	952.28	403.24	865.02	818.2	832.78	236.2	701.16	NA	NA
412	556.22	489.74	584.72	633.28	439.54	637.32	342.08	523	319.1	365.72	524.3	47.56	NA	NA
811.28	946.52	787.06	282.5	237.82	399.44	960.54	397.54	871.26	825.1	839.1	228.4	701.4	NA	NA
413.24	553.54	491.12	580.14	629.54	442.8	634.3	347.2	522.26	321.84	368.52	521.32	47.8	NA	NA
818.12	954.64	794.68	276.74	233.9	391.6	970.16	391.44	878.62	832.8	846.5	218.9	701.6	NA	NA
414.8	550.16	492.5	575.16	625.24	446.6	630.62	353.16	521.12	325.18	371.44	518.2	48.02	NA	NA
823.74	961.82	800.96	271.44	230.46	384.98	978.46	386.74	884.94	839.32	852.74	210.42	701.74	NA	NA
416.38	547.16	493.52	571.2	621.66	449.86	627.2	358.26	519.94	328.08	373.78	515.82	48.24	NA	NA
829.08	969.22	807.2	266.16	227.02	378.2	985.28	382.48	891.52	845.46	858.84	202.4	701.7	NA	NA
418.2	544.12	494.38	567.52	618.12	452.92	623.56	363.56	518.72	330.42	375.26	514.22	48.4	NA	NA
834.28	976.8	813.4	261	223.74	371.2	991.62	378.5	898.24	851.58	864.78	194.62	701.62	NA	NA
420.2	541.18	495.08	564.1	614.64	455.86	619.54	368.98	517.54	332.48	376.66	513.02	48.52	NA	NA
840.14	985.54	820.8	254.92	220.52	362.78	998.28	373.9	906.12	858.62	871.66	186.18	701.54	NA	NA
422.94	538.12	495.74	560.56	610.54	459.1	614.22	375.36	516.54	334.4	378.1	512.28	48.62	NA	NA
845.06	992.6	827.32	249.54	218.38	355.38	1003.34	369.92	912.8	864.6	877.64	179.5	701.46	NA	NA
425.58	535.9	496.32	557.82	607	461.7	609.12	380.74	516	335.64	379.14	512.14	48.74	NA	NA
850.02	999.26	833.96	243.8	216.72	348.16	1008.22	365.78	919.4	870.44	883.8	172.88	701.38	NA	NA
428.32	533.92	497.06	555.3	603.38	464.3	603.76	385.86	515.78	336.78	380.06	512.3	48.84	NA	NA
855.02	1005.92	840.1	237.78	215.42	341.46	1013.2	361.46	925.94	875.88	889.48	166.24	701.54	NA	NA
431	532	498.48	552.92	599.64	466.92	598.28	390.66	515.94	338.08	380.6	512.86	48.96	NA	NA
860.86	1013.96	847.12	230.5	214.42	334.24	1019.58	356.28	933.38	882.06	896.32	158.18	701.7	NA	NA
433.9	530.18	500.66	550.38	595.18	470.1	592.24	395.82	516.56	339.58	381.48	513.56	49.08	NA	NA
865.88	1021.06	852.78	224.26	213.88	328.5	1025.64	351.86	939.72	887.22	902.08	151.04	701.86	NA	NA
436.12	528.84	503.18	548.34	591.36	472.9	587.44	399.84	517.42	340.92	382.46	514.16	49.2	NA	NA
870.76	1028.54	858.18	218.38	213.44	322.82	1032.06	347.5	946.22	892.34	907.58	143.82	702.04	NA	NA
438.12	527.62	505.98	546.36	587.62	475.68	583.08	403.7	518.48	342.24	383.82	514.54	49.34	NA	NA
875.52	1036.34	863.36	212.92	212.98	317.1	1038.72	343.18	952.82	897.4	912.78	136.74	702.22	NA	NA
439.94	526.44	509	544.42	584	478.38	579.22	407.48	519.64	343.58	385.54	514.6	49.48	NA	NA
880.72	1045.34	869.98	206.86	211.96	309.52	1046.5	337.88	960.46	903.18	919.22	128.92	702.16	NA	NA
441.94	525.2	512.52	542.14	580.06	481.7	575.7	411.8	520.66	345.34	388.06	513.92	49.24	NA	NA
885.08	1052.76	875.68	202.2	210.52	302.74	1053.14	333.12	967.12	907.88	924.56	122.74	702.12	NA	NA
443.54	524.1	515.74	540.1	576.96	484.26	573.26	415.42	521.32	347.14	390.62	512.88	49	NA	NA
889.5	1059.86	881.46	197.66	208.52	296.02	1059.68	328.16	973.74	912.28	929.94	116.86	702.08	NA	NA
445.08	522.98	518.96	537.96	573.98	486.58	571.1	418.98	521.68	349.3	393.36	511.54	48.78	NA	NA
894	1066.76	887.32	193.08	205.98	289.52	1066.24	323.04	980.2	916.38	935.4	111.08	702.04	NA	NA
446.54	521.82	522	535.8	571.14	488.68	569.22	422.54	521.68	351.9	396.16	509.94	48.5	NA	NA
899.36	1074.96	894.08	187.24	202.24	282.64	1074.08	317.12	987.5	920.76	941.78	103.98	702	NA	NA
448.26	520.32	525.08	533.54	568.1	490.76	567.38	426.78	521.16	355.74	399.32	507.7	48.24	NA	NA
904.36	1082.06	899.78	182.02	198.44	277.58	1081.06	312.26	994.36	924.42	948.24	97.78	702	NA	NA
449.98	518.94	527.08	531.86	565.36	491.9	566.02	430.5	520.24	359.86	402.4	505.58	48.22	NA	NA
909.28	1089.46	905.38	176.5	194.38	272.86	1088.12	307.6	1001.2	927.94	954.46	91.62	702	NA	NA
451.82	517.5	528.68	530.48	562.8	492.92	564.58	434.3	519.1	364.4	405.24	503.5	48.22	NA	NA
914.04	1097.1	910.98	170.86	190.08	268.38	1095.1	303.12	1008.1	931.38	960.44	85.48	701.98	NA	NA
453.86	516.1	529.88	529.42	560.44	493.8	563	438.18	517.8	369.32	407.92	501.56	48.2	NA	NA
919.28	1105.96	917.86	164.38	184.8	263.22	1102.8	298.02	1016.18	935.42	966.96	78.58	701.96	NA	NA
456.64	514.66	530.74	528.6	558.16	494.58	560.74	442.76	516.26	375.52	410.72	499.5	48.2	NA	NA
923.54	1113.28	924.06	158.94	180.06	258.62	1109.04	293.74	1023.38	938.96	972.52	73.26	701.94	NA	NA
459.38	513.6	531.1	528.24	556.48	495.02	558.38	446.66	514.96	381.08	412.94	497.96	48.16	NA	NA
927.7	1120.3	931.1	153.14	175.28	253.92	1114.82	289.34	1029.8	942.42	977.18	68	701.92	NA	NA
462.16	512.68	531.64	528.14	555.4	495.36	555.76	450.56	514.06	386.4	414.92	495.58	48.18	NA	NA
931.9	1127	938.32	147.06	170.4	248.92	1120.4	284.96	1036.18	946.02	981.96	62.9	701.9	NA	NA
465.1	511.8	532.28	528.14	554.42	495.64	553	454.3	513.4	391.52	416.84	493.24	48.16	NA	NA
936.82	1134.7	946.62	139.38	164.64	242.82	1126.86	279.9	1043.4	950.42	987.7	57.02	701.9	NA	NA
468.62	510.82	533.18	528.08	553.42	496.04	549.7	458.26	513.14	396.98	419.14	490.7	48.16	NA	NA
941.14	1141.36	953.66	132.28	159.72	237.44	1132.44	275.62	1049.42	954.26	992.76	52	701.9	NA	NA
471.62	509.96	534.2	527.96	552.62	496.44	546.88	461.3	513.38	401.16	421.24	488.48	48.14	NA	NA
945.54	1148.24	960.58	125.2	154.9	232.24	1138.16	271.36	1055.38	958.14	997.74	46.94	701.9	NA	NA
474.5	509.1	535.24	527.64	551.72	496.9	544.26	464.08	513.86	405.08	423.48	486.3	48.16	NA	NA
949.92	1155.38	966.8	118.56	150.96	227.3	1144.34	267.22	1061.5	962.24	1003.52	41.34	701.86	NA	NA
477.3	508.38	536.08	527	550.64	497.52	541.96	466.52	514.6	409.32	426.22	483.76	48.16	NA	NA
954.8	1163.72	974.4	111.6	146.3	222.02	1151.82	262.14	1068.9	967.22	1009.68	38.225	701.82	NA	NA
480.22	507.5	537.16	525.8	549.12	498.22	539.98	469.04	515.62	413.82	429.7	482.725	48.2	NA	NA
958.9	1170.74	981.2	106.32	142.48	217.86	1158.38	257.5	1075.44	971.74	1014.7	35.7333333333333	701.78	NA	NA
482.4	506.7	538.1	524.4	547.7	498.76	538.88	470.94	516.5	417.48	432.96	481.666666666667	48.22	NA	NA
962.94	1177.34	988.24	101.2	138.42	213.82	1164.86	252.68	1082.06	976.54	1019.46	33.05	701.74	NA	NA
484.42	505.86	539.04	522.76	546.34	499.28	538.2	472.74	517.24	420.94	436.44	480	48.24	NA	NA
966.96	1183.48	995.38	95.98	134	209.78	1171.18	247.78	1088.7	981.58	1024.1	29.2	701.7	NA	NA
486.3	504.98	539.88	520.92	545.18	499.82	537.82	474.52	517.76	424.24	440.22	476.2	48.26	NA	NA
971.7	1189.6	1004.2	89.48	127.38	204.72	1177.9	242.24	1096.04	987.48	1028.48	NA	701.7	NA	NA
488.22	503.28	540.64	518.2	544.32	500.5	537.9	476.68	517.72	427.28	444.54	NA	48.2	NA	NA
975.86	1194.52	1011.48	83.5	121.42	199.94	1183.44	237.76	1102	992.7	1032.36	NA	701.7	NA	NA
489.76	501.52	540.94	515.72	544.1	501.2	538.28	478.62	517.22	429.78	448.4	NA	48.12	NA	NA
980.06	1199.46	1018.4	77.44	115.54	194.82	1189.18	233.64	1107.76	997.78	1036.42	NA	701.68	NA	NA
491.34	499.56	541.02	513.24	544.1	501.94	538.84	480.74	516.5	432.26	452.22	NA	48.06	NA	NA
984.28	1204.48	1025.06	71.56	109.9	189.38	1195.22	229.84	1113.32	1002.62	1040.66	NA	701.66	NA	NA
492.96	497.42	540.92	510.74	544.22	502.64	539.48	483.06	515.58	434.78	455.84	NA	48.02	NA	NA
989.12	1210.46	1032.74	65.28	103.4	182.84	1202.96	225.74	1119.72	1007.74	1045.68	NA	701.6	NA	NA
494.98	494.8	540.48	507.76	544.66	503.32	540.06	486.12	514.26	437.94	459.52	NA	47.92	NA	NA
993.14	1216.68	1038.6	60.62	98.02	177.44	1210.36	222.42	1125.24	1012.64	1049.94	NA	701.66	NA	NA
497	491.4	539.7	505.14	545.5	503.64	540.24	489.08	512.98	441.06	462.18	NA	47.92	NA	NA
997.14	1219.625	1044.6	56.24	92.2	172.28	1217.86	219.1	1130.82	1017.22	1054.04	NA	701.68	NA	NA
499.16	490.025	538.86	502.48	546.52	503.86	540.1	492.32	511.7	444.38	464.6	NA	47.92	NA	NA
1001.12	1222.9	1050.74	51.86	85.86	167.3	1225.16	215.66	1136.5	1021.64	1057.96	NA	701.68	NA	NA
501.48	488.333333333333	538.06	499.78	547.68	503.98	539.56	495.8	510.5	447.9	466.8	NA	47.92	NA	NA
1005.88	1227.1	1057.92	46.26	77.6	161.78	1232.82	211.2	1143.18	1026.7	1062.54	NA	701.64	NA	NA
504.44	485.85	537.3	496.7	548.76	503.94	538.2	500.1	509.4	452.14	469.04	NA	47.9	NA	NA
1010.04	1231	1063.94	41.22	70.02	157.3	1238.64	207.02	1148.84	1031.28	1066.5	NA	701.64	NA	NA
507.18	481.8	536.82	494.06	549.36	503.7	536.44	503.84	508.76	455.86	470.76	NA	47.92	NA	NA
1014.34	NA	1070.02	35.86	62.4	153.08	1244.24	202.58	1154.32	1035.04	1069.8	NA	701.54	NA	NA
509.78	NA	536.5	491.06	549.26	503.28	534.04	507.38	508.3	459.3	472.48	NA	47.94	NA	NA
1018.72	NA	1076.02	30.66	55.24	148.58	1249.54	197.96	1159.66	1038.86	1073.1	NA	701.46	NA	NA
512.26	NA	536.22	488.08	548.58	502.64	531.3	510.58	508.02	462.6	474.12	NA	47.94	NA	NA
1023.94	NA	1083.18	25.74	47.84	142.84	1255.88	192.56	1165.9	1043.26	1076.88	NA	701.36	NA	NA
514.68	NA	535.98	484.7	547	501.66	527.82	513.52	507.94	466.08	476.02	NA	47.88	NA	NA
1028.44	NA	1089.48	22.66	42.36	137.7	1261.84	188.02	1171.34	1046.94	1079.78	NA	701.28	NA	NA
516.32	NA	535.78	481.7	545.08	500.62	524.64	515.32	508.02	468.72	477.76	NA	47.84	NA	NA
1032.96	NA	1095.96	20.3	37.34	132.46	1268.28	183.54	1177.1	1050.52	1082.38	NA	701.16	NA	NA
517.7	NA	535.58	478.6	542.86	499.5	521.52	516.74	508.2	471.14	479.58	NA	47.86	NA	NA
1037.38	NA	1102.56	17.96	32.24	126.86	1274.8	179.12	1183.12	1054.22	1085.54	NA	701	NA	NA
518.84	NA	535.2	474.58	540.02	498.52	518.82	517.84	508.38	473.26	481.38	NA	47.8	NA	NA
1042.68	NA	1110	16.95	26.04	120.96	1282.36	173.42	1190.42	1058.42	1089	NA	700.8	NA	NA
519.94	NA	534.7	472.75	536.26	497.32	515.9	518.64	508.34	475.3	483.6	NA	47.68	NA	NA
1047.28	NA	1116.06	16.2333333333333	20.26	116.54	1288.74	168.04	1196.74	1062.02	1091.92	NA	700.66	NA	NA
520.74	NA	534.1	471	532.7	496.24	513.6	518.96	508.02	476.64	485.54	NA	47.64	NA	NA
1051.96	NA	1121.74	15.2	14.08	112.46	1294.82	162.3	1202.88	1065.68	1094.96	NA	700.54	NA	NA
521.52	NA	533.44	468.5	529.1	495.2	511.32	519.08	507.38	477.74	487.44	NA	47.64	NA	NA
1056.74	NA	1127.06	13	7.64	108.58	1300.68	156.3	1208.7	1069.4	1098.22	NA	700.44	NA	NA
522.32	NA	532.76	463.5	525.66	494.2	509.06	519.08	506.34	478.58	489.3	NA	47.6	NA	NA
1062.16	NA	1133.02	NA	0.48	103.34	1307.72	149.26	1215.02	1073.88	1102.42	NA	700.14	NA	NA
523.48	NA	532.08	NA	522.5	493.02	506.36	519.02	504.6	479.46	491.82	NA	47.44	NA	NA
1066.72	NA	1138.04	NA	-5.56	98.58	1314.02	143.4	1220.08	1077.82	1106.32	NA	699.88	NA	NA
524.56	NA	531.48	NA	520.24	492.02	503.96	518.92	502.72	480.08	493.86	NA	47.36	NA	NA
1071.24	NA	1143.18	NA	-11.32	93.52	1320.62	137.98	1225.08	1081.72	1110.28	NA	699.62	NA	NA
525.74	NA	530.94	NA	518.1	490.98	501.4	518.84	500.64	480.74	495.82	NA	47.26	NA	NA
1075.72	NA	1148.44	NA	-16.88	88.18	1327.42	132.82	1230.08	1085.5	1114.2	NA	699.38	NA	NA
527	NA	530.52	NA	515.94	489.66	498.64	518.76	498.4	481.44	497.66	NA	47.22	NA	NA
1081	NA	1154.6	NA	-23.78	81.9	1335.14	126.92	1235.94	1089.7	1118.62	NA	699.32	NA	NA
528.64	NA	530.38	NA	513.06	487.94	494.98	518.48	495.58	482.38	499.48	NA	47.32	NA	NA
1085.86	NA	1159.88	NA	-30.2	75.64	1341.18	121.58	1241.02	1092.88	1122.18	NA	699.68	NA	NA
530.2	NA	530.62	NA	510.18	486.32	491.44	518.34	493.1	483.26	501.06	NA	47.84	NA	NA
1090.82	NA	1165.16	NA	-37.12	69.7	1346.54	116.06	1246	1096.06	1125.76	NA	700.26	NA	NA
531.84	NA	531.06	NA	506.94	484.58	487.64	518.04	490.62	484.2	502.46	NA	48.5	NA	NA
1095.96	NA	1170.56	NA	-44.46	64.12	1351.06	110.14	1250.84	1099.28	1129.42	NA	701.02	NA	NA
533.44	NA	531.68	NA	503.22	482.72	483.62	517.56	488.2	485.22	503.64	NA	49.3	NA	NA
1102.3	NA	1177.58	NA	-52.8	58.6	1355.28	103.14	1256.1	1103.22	1133.98	NA	702.02	NA	NA
535.02	NA	532.6	NA	498.16	480.52	478.5	516.58	485.42	486.54	504.44	NA	50.42	NA	NA
1108	NA	1184.16	NA	-59.36	54.32	1358.1	97.08	1260.24	1106.84	1138.24	NA	702.98	NA	NA
536.1	NA	533.42	NA	493.22	478.46	473.76	515.54	483.08	487.74	504.86	NA	51.66	NA	NA
1113.7	NA	1191.02	NA	-65	47.38	1360.98	91.46	1264.14	1110.6	1142.58	NA	703.78	NA	NA
536.84	NA	534.1	NA	487.88	474.26	468.86	513.92	480.68	488.9	503.92	NA	53	NA	NA
1119.28	NA	1198.02	NA	-68.15	44.9	1362.375	86.34	1266.25	1114.4	1147.04	NA	704.44	NA	NA
537.32	NA	534.6	NA	484.95	472.55	466.175	512.12	479.4	490	502.88	NA	54.54	NA	NA
1125.52	NA	1205.72	NA	-71.3	41.6	1364.13333333333	81.3	1268.6	1118.88	1152.32	NA	704.96	NA	NA
537.58	NA	534.8	NA	481.533333333333	470.3	462.966666666667	509.62	477.833333333333	491.04	501.74	NA	56.78	NA	NA
1130.74	NA	1211.7	NA	-72.7	37.05	1365.6	77.68	1270.05	1122.76	1156.86	NA	705.2	NA	NA
537.58	NA	534.5	NA	479.15	467.65	460.8	507.16	476.7	491.7	500.78	NA	59.04	NA	NA
1135.96	NA	1217.24	NA	-73.8	25.4	1367.3	74.36	1271.5	1126.54	1161.22	NA	705.24	NA	NA
537.46	NA	533.92	NA	476.6	461.7	458.7	504.42	475.6	492.22	499.88	NA	61.58	NA	NA
1141.18	NA	1222.54	NA	NA	NA	NA	71.3	NA	1130.28	1165.38	NA	705.16	NA	NA
537.16	NA	533.08	NA	NA	NA	NA	501.18	NA	492.6	499.14	NA	64.56	NA	NA
1147.78	NA	1228.84	NA	NA	NA	NA	69.55	NA	1134.62	1170.02	NA	704.76	NA	NA
536.66	NA	531.54	NA	NA	NA	NA	499.4	NA	492.84	498.34	NA	68.2	NA	NA
1153.84	NA	1234.42	NA	NA	NA	NA	68.3333333333333	NA	1138.38	1173.9	NA	704.18	NA	NA
536.1	NA	529.7	NA	NA	NA	NA	497.966666666667	NA	492.88	497.6	NA	71.5	NA	NA
1159.86	NA	1240.22	NA	NA	NA	NA	67.05	NA	1142.24	1177.92	NA	703.52	NA	NA
535.52	NA	527.56	NA	NA	NA	NA	496.3	NA	492.8	496.86	NA	74.84	NA	NA
1165.74	NA	1246.18	NA	NA	NA	NA	65.7	NA	1146.22	1182.22	NA	702.84	NA	NA
534.98	NA	525.14	NA	NA	NA	NA	494	NA	492.64	496.14	NA	78.14	NA	NA
1172.42	NA	1253.5	NA	NA	NA	NA	NA	NA	1150.58	1188.18	NA	701.54	NA	NA
535.32	NA	521.86	NA	NA	NA	NA	NA	NA	492.96	495.58	NA	81.62	NA	NA
1177.88	NA	1259.56	NA	NA	NA	NA	NA	NA	1154.46	1193.74	NA	700.42	NA	NA
535.9	NA	518.92	NA	NA	NA	NA	NA	NA	493.32	494.98	NA	84.66	NA	NA
1183.36	NA	1265.28	NA	NA	NA	NA	NA	NA	1158.38	1199.38	NA	699.38	NA	NA
536.6	NA	515.96	NA	NA	NA	NA	NA	NA	493.76	494.24	NA	87.82	NA	NA
1189	NA	1270.7	NA	NA	NA	NA	NA	NA	1162.28	1204.86	NA	698.44	NA	NA
537.4	NA	512.96	NA	NA	NA	NA	NA	NA	494.3	493.3	NA	91.18	NA	NA
1195.9	NA	1276.96	NA	NA	NA	NA	NA	NA	1166.86	1210.64	NA	697.72	NA	NA
538.14	NA	509.44	NA	NA	NA	NA	NA	NA	495.08	491.84	NA	95.56	NA	NA
1202.3	NA	1282.16	NA	NA	NA	NA	NA	NA	1171.08	1214.7	NA	697.94	NA	NA
538.08	NA	506.48	NA	NA	NA	NA	NA	NA	496.06	490.14	NA	99.5	NA	NA
1208.84	NA	1287.8	NA	NA	NA	NA	NA	NA	1175.38	1218.42	NA	698.42	NA	NA
537.84	NA	503.48	NA	NA	NA	NA	NA	NA	497.2	488.32	NA	103.72	NA	NA
1215.28	NA	1293.86	NA	NA	NA	NA	NA	NA	1179.78	1221.88	NA	699.2	NA	NA
537.4	NA	500.4	NA	NA	NA	NA	NA	NA	498.48	486.36	NA	108.06	NA	NA
1222.38	NA	1300.94	NA	NA	NA	NA	NA	NA	1185.3	1225.88	NA	700.4	NA	NA
536.38	NA	496.6	NA	NA	NA	NA	NA	NA	500.06	483.76	NA	113.12	NA	NA
1228.18	NA	1306.8	NA	NA	NA	NA	NA	NA	1190.36	1229.24	NA	701.6	NA	NA
535.1	NA	493.16	NA	NA	NA	NA	NA	NA	501.5	481.42	NA	117.28	NA	NA
1233.54	NA	1312.12	NA	NA	NA	NA	NA	NA	1195.86	1232.8	NA	702.56	NA	NA
533.42	NA	489.32	NA	NA	NA	NA	NA	NA	502.9	477.74	NA	121.7	NA	NA
1238.74	NA	1316.54	NA	NA	NA	NA	NA	NA	1201.46	1234.75	NA	703.38	NA	NA
531.46	NA	485.32	NA	NA	NA	NA	NA	NA	503.98	476.125	NA	125.84	NA	NA
1244.68	NA	1320.52	NA	NA	NA	NA	NA	NA	1207.76	1237.13333333333	NA	704	NA	NA
528.78	NA	480.52	NA	NA	NA	NA	NA	NA	504.46	474	NA	130.44	NA	NA
1249.72	NA	1323.22	NA	NA	NA	NA	NA	NA	1212.92	1238.75	NA	704.14	NA	NA
526.24	NA	476.24	NA	NA	NA	NA	NA	NA	504.3	471.95	NA	134.28	NA	NA
1254.82	NA	1325.76	NA	NA	NA	NA	NA	NA	1217.82	1240.4	NA	704.1	NA	NA
523.56	NA	471.92	NA	NA	NA	NA	NA	NA	503.72	467.3	NA	138.16	NA	NA
1260.32	NA	1329.14	NA	NA	NA	NA	NA	NA	1222.12	NA	NA	703.96	NA	NA
520.64	NA	467.08	NA	NA	NA	NA	NA	NA	502.14	NA	NA	141.82	NA	NA
1266.38	NA	1330.75	NA	NA	NA	NA	NA	NA	1227.26	NA	NA	703.42	NA	NA
517.2	NA	464.5	NA	NA	NA	NA	NA	NA	499.66	NA	NA	146.24	NA	NA
1271.42	NA	1332.26666666667	NA	NA	NA	NA	NA	NA	1231.76	NA	NA	702.62	NA	NA
514.2	NA	462.433333333333	NA	NA	NA	NA	NA	NA	497.08	NA	NA	150.06	NA	NA
1276.38	NA	1334.2	NA	NA	NA	NA	NA	NA	1236.46	NA	NA	701.66	NA	NA
511.1	NA	460.05	NA	NA	NA	NA	NA	NA	494.34	NA	NA	153.8	NA	NA
1281.38	NA	1337.9	NA	NA	NA	NA	NA	NA	1241.34	NA	NA	700.56	NA	NA
507.98	NA	456.3	NA	NA	NA	NA	NA	NA	491.54	NA	NA	157.4	NA	NA
1286.84	NA	NA	NA	NA	NA	NA	NA	NA	1248.2	NA	NA	699.22	NA	NA
504.84	NA	NA	NA	NA	NA	NA	NA	NA	487.64	NA	NA	161.42	NA	NA
1291.8	NA	NA	NA	NA	NA	NA	NA	NA	1254.18	NA	NA	698.14	NA	NA
502.14	NA	NA	NA	NA	NA	NA	NA	NA	484.34	NA	NA	164.62	NA	NA
1296.98	NA	NA	NA	NA	NA	NA	NA	NA	1260	NA	NA	697.18	NA	NA
499.38	NA	NA	NA	NA	NA	NA	NA	NA	481.14	NA	NA	167.7	NA	NA
1302.24	NA	NA	NA	NA	NA	NA	NA	NA	1265.52	NA	NA	696.38	NA	NA
496.54	NA	NA	NA	NA	NA	NA	NA	NA	477.94	NA	NA	170.74	NA	NA
1307.88	NA	NA	NA	NA	NA	NA	NA	NA	1271.22	NA	NA	695.72	NA	NA
492.94	NA	NA	NA	NA	NA	NA	NA	NA	474.12	NA	NA	174.4	NA	NA
1312.7	NA	NA	NA	NA	NA	NA	NA	NA	1275.5	NA	NA	696.14	NA	NA
489.4	NA	NA	NA	NA	NA	NA	NA	NA	470.34	NA	NA	177.78	NA	NA
1315.075	NA	NA	NA	NA	NA	NA	NA	NA	1277.45	NA	NA	696.76	NA	NA
487.625	NA	NA	NA	NA	NA	NA	NA	NA	468.7	NA	NA	181.34	NA	NA
1317.53333333333	NA	NA	NA	NA	NA	NA	NA	NA	1279.53333333333	NA	NA	697.6	NA	NA
485.566666666667	NA	NA	NA	NA	NA	NA	NA	NA	466.666666666667	NA	NA	185.08	NA	NA
1320.4	NA	NA	NA	NA	NA	NA	NA	NA	1282.2	NA	NA	698.175	NA	NA
482.95	NA	NA	NA	NA	NA	NA	NA	NA	463.75	NA	NA	187.275	NA	NA
NA	NA	NA	NA	NA	NA	NA	NA	NA	NA	NA	NA	699.8	NA	NA
NA	NA	NA	NA	NA	NA	NA	NA	NA	NA	NA	NA	192.4	NA	NA
