# Supplementary material for: Disentangling the Impact of Social Groups on Response Times and Movement Dynamics in Evacuations
Source: PLoS One. 2015 Mar 18;10(3):e0121227. doi: 10.1371/journal.pone.0121227 (PMC4364745; doi:10.1371/journal.pone.0121227)
Supplement: S1 Dataset — Zip archive containing separate files for different experimental runs. Please refer to the file README.txt inside the Zip archive for further information on how the data is presented. (ZIP) [file pone.0121227.s001.zip › data/3_group.txt]

1	2	3	4	5	6	7	8	9	10	11	12	experimenter	door1	door2
699.6	626.9	660.9	587.6	601.3	681.7	604	581.3	582.5	656.1	570.5	621.3	826.1	1149.9	179.5
211.2	210.8	192.5	475.8	434.3	437.1	705.7	632.9	672.4	923.4	910.3	945.7	325.4	523.6	523.7
699.525	626.85	660.775	588.45	601.15	681.75	603.975	581.5	582.425	656.55	570.575	621.35	825.775	1149.95	179.5
211.45	210.725	192.65	476.125	434.35	437.45	705.7	631.475	672.375	924.075	910.45	945.7	320.075	523.6	523.7
699.42	626.82	660.68	588.88	601.08	681.64	603.96	581.42	582.4	656.74	570.6	621.3	824.98	1149.98	179.5
211.54	210.64	192.72	476.4	434.38	437.72	705.7	631.06	672.34	924.34	910.52	945.72	317.58	523.6	523.7
699.26	626.68	660.6	589.72	601.04	681.44	604.12	581.02	582.32	657.02	570.66	621.36	823.82	1150.02	179.5
211.68	210.44	192.94	477	434.48	438.16	705.7	631	672.24	924.8	910.62	945.8	313.24	523.6	523.72
699.08	626.52	660.5	590.54	601.02	681.08	604.3	580.54	582.26	657.24	570.72	621.34	822.28	1150.08	179.5
211.76	210.24	193.16	477.74	434.6	438.62	705.7	631.1	672.12	925.2	910.72	945.9	308.8	523.6	523.76
698.9	626.4	660.38	591.3	601	680.54	604.48	580.02	582.2	657.4	570.8	621.26	820.48	1150.14	179.52
211.82	210.06	193.34	478.62	434.7	439.12	705.68	631.38	672	925.56	910.8	946.02	304.18	523.58	523.8
698.72	626.28	660.24	592.04	600.96	679.6	604.7	579.5	582.1	657.46	570.9	621.02	818.3	1150.24	179.54
211.82	209.94	193.52	479.82	434.84	439.7	705.66	631.78	671.9	925.84	910.86	946.22	298.38	523.52	523.84
698.62	626.2	660.14	592.58	600.94	678.54	604.92	579.02	582.02	657.42	571	620.72	816.48	1150.36	179.58
211.78	209.9	193.66	481.02	434.96	440.16	705.64	632.34	671.84	925.96	910.88	946.44	293.06	523.44	523.88
698.66	626.22	660	592.94	600.72	677.1	604.96	578.92	581.92	657.38	570.94	620.18	814.68	1150.52	179.62
211.9	209.96	193.7	482.14	434.9	440.54	705.6	632.22	671.84	926	910.9	946.8	287.56	523.34	523.9
698.7	626.28	659.88	593.26	600.48	675.6	604.98	578.8	581.8	657.32	570.86	619.6	812.96	1150.68	179.66
212.02	210.04	193.74	483.28	434.84	440.92	705.56	632.16	671.86	926	910.88	947.16	281.96	523.24	523.9
698.74	626.32	659.78	593.6	600.22	673.92	605	578.66	581.68	657.26	570.74	618.86	811.06	1150.84	179.7
212.08	210.12	193.84	484.56	434.8	441.28	705.52	632.12	671.9	925.9	910.84	947.54	275.34	523.16	523.9
698.8	626.36	659.74	593.86	599.98	672.5	605.02	578.54	581.6	657.24	570.6	618.2	809.52	1150.98	179.74
212.14	210.16	193.94	485.6	434.74	441.52	705.48	632.1	671.94	925.78	910.78	947.86	269.64	523.1	523.9
698.86	626.4	659.74	594.14	599.76	671.2	605.04	578.42	581.52	657.2	570.4	617.54	807.94	1151.1	179.76
212.16	210.18	194.06	486.54	434.7	441.76	705.44	632.08	671.96	925.66	910.72	948.16	263.98	523.06	523.9
698.82	626.28	659.54	594.7	599.66	670.18	604.88	578.26	581.54	658.08	570.22	617	806.16	1151.18	179.78
212	209.96	194.34	486.46	434.8	441.9	705.38	632.08	671.98	924.9	910.86	948.46	258.26	523.04	523.9
698.78	626.14	659.4	595.26	599.56	669.18	604.72	578.1	581.6	659.02	569.98	616.38	804	1151.24	179.8
211.82	209.7	194.64	486.3	434.9	442.16	705.3	632.04	672	924.14	911	948.84	251.52	523.04	523.9
698.74	626	659.28	595.78	599.5	668.46	604.56	577.96	581.68	659.98	569.74	615.88	802.12	1151.3	179.82
211.68	209.44	194.94	485.84	434.98	442.48	705.24	632	672	923.46	911.14	949.24	245.62	523.04	523.9
698.66	625.86	659.16	596.34	599.44	667.82	604.38	577.86	581.78	660.96	569.46	615.4	800.22	1151.32	179.84
211.54	209.16	195.22	485.26	435.06	442.9	705.16	631.96	672	922.78	911.28	949.7	239.64	523.06	523.9
698.52	625.7	659.02	596.92	599.38	667.22	604.2	577.76	581.9	661.96	569.2	614.92	798.3	1151.32	179.86
211.42	208.86	195.48	484.6	435.12	443.42	705.08	631.92	672	922.12	911.4	950.22	233.62	523.08	523.9
698.26	625.72	659.12	597.34	599.32	666.76	604.18	577.56	581.92	662.04	569.06	614.14	795.66	1151.26	179.56
211.3	208.96	195.56	484.78	435	444.38	704.98	632.1	671.96	922.06	911.28	950.94	225.84	523.14	523.9
697.96	625.74	659.16	597.8	599.28	666.54	604.16	577.4	581.94	662.06	568.98	613.46	793.2	1151.18	179.26
211.22	209.06	195.58	484.82	434.86	445.4	704.9	632.32	671.9	921.98	911.16	951.7	219.16	523.18	523.9
697.62	625.76	659.14	598.3	599.26	666.48	604.14	577.24	581.94	662.02	568.92	612.8	790.3	1151.06	178.94
211.18	209.16	195.54	484.82	434.72	446.62	704.84	632.54	671.84	921.86	911.04	952.5	212.84	523.22	523.9
697.24	625.78	659.08	598.76	599.26	666.58	604.12	577.06	581.92	661.94	568.92	612.16	786.92	1150.96	178.62
211.16	209.28	195.5	484.8	434.56	448.06	704.8	632.78	671.76	921.74	910.92	953.3	206.9	523.28	523.9
696.7	625.8	658.96	599.26	599.28	666.84	604.1	576.86	581.9	661.86	568.96	611.52	782.62	1150.82	178.3
211.22	209.4	195.42	484.86	434.38	450.18	704.8	633.04	671.64	921.6	910.74	954.06	200.32	523.32	523.9
696.16	625.78	658.8	600.36	599.32	667.2	604.1	576.7	581.94	661.66	569.02	611.14	779.2	1150.72	178.3
211.34	209.34	195.2	484.86	434.34	452.32	704.88	632.98	671.56	921.52	910.68	954.42	195.34	523.32	523.9
695.54	625.76	658.64	601.44	599.36	667.52	604.12	576.52	581.96	661.5	569.1	610.78	775.66	1150.64	178.3
211.5	209.3	194.96	484.98	434.3	454.56	704.98	632.92	671.48	921.46	910.58	954.64	190.36	523.32	523.9
694.8	625.74	658.52	602.48	599.38	667.78	604.14	576.36	581.98	661.42	569.2	610.46	772.18	1150.56	178.3
211.7	209.24	194.7	485.2	434.24	456.78	705.06	632.88	671.4	921.44	910.46	954.74	185.18	523.32	523.9
693.74	625.74	658.44	603.42	599.42	667.96	604.2	576.22	582	661.5	569.32	610.06	768.34	1150.46	178.3
212.02	209.16	194.38	485.54	434.16	459.14	705.18	632.84	671.34	921.5	910.28	954.7	178.74	523.3	523.9
692.68	625.74	658.44	604.2	599.44	668.04	604.26	576.14	581.98	661.66	569.44	609.7	765.18	1150.38	178.3
212.3	209.1	194.08	485.8	434.1	460.9	705.26	632.8	671.34	921.6	910.14	954.56	173.02	523.3	523.88
691.54	625.8	658.46	604.12	599.48	668.12	604.38	576	581.94	662.06	569.62	609.36	761.8	1150.62	178.3
212.58	209.24	193.8	486.12	434.2	462.44	705.16	632.82	671.34	921.88	909.66	954.38	167.54	523.32	523.86
690.36	625.86	658.5	603.9	599.5	668.2	604.48	575.94	581.9	662.48	569.8	609.02	758.5	1150.86	178.3
212.82	209.36	193.58	486.34	434.28	463.78	705.04	632.86	671.36	922.18	909.22	954.14	161.96	523.34	523.82
689.06	625.96	658.6	603.54	599.52	668.3	604.56	576.06	581.86	662.92	570	608.62	754.72	1151.16	178.3
212.96	209.48	193.46	486.46	434.36	464.96	704.92	633.12	671.42	922.5	908.78	953.84	155.52	523.36	523.78
688.06	626.04	658.72	603.2	599.52	668.44	604.6	576.24	581.82	663.24	570.2	608.32	751.44	1151.5	178.3
212.92	209.62	193.42	486.48	434.46	465.66	704.76	633.56	671.48	922.76	908.42	953.58	150.12	523.38	523.74
687.2	626.14	658.84	602.86	599.52	668.62	604.64	576.44	581.8	663.48	570.42	608.04	748.16	1151.9	178.3
212.82	209.74	193.4	486.5	434.54	466.12	704.6	634.12	671.54	923	908.08	953.36	144.74	523.4	523.72
686.62	626.2	658.9	602.56	599.5	668.74	604.58	577.72	581.78	663.48	570.76	607.72	744.68	1151.82	178.28
212.52	209.68	193.6	486.52	434.48	466.28	704.58	633.24	671.48	922.84	907.98	952.98	139.24	523.36	523.7
686.08	626.28	658.98	602.18	599.48	668.86	604.5	579.06	581.76	663.42	571.14	607.44	740.82	1151.8	178.26
212.26	209.66	193.8	486.52	434.42	466.28	704.56	632.54	671.48	922.68	907.9	952.64	133.04	523.32	523.7
685.8	626.32	659.04	601.82	599.44	668.94	604.44	580.32	581.76	663.28	571.52	607.26	737.54	1151.78	178.24
212.1	209.66	194	486.52	434.38	466.14	704.54	631.7	671.46	922.48	907.9	952.38	127.92	523.28	523.7
685.56	626.36	659.12	601.4	599.4	668.98	604.38	581.58	581.74	663.08	571.88	607.12	734.26	1151.78	178.22
212.1	209.66	194.22	486.48	434.34	465.98	704.54	630.74	671.48	922.3	907.94	952.14	123.12	523.24	523.72
685.38	626.38	659.22	600.92	599.34	668.96	604.32	582.88	581.72	662.86	572.24	607.02	730.9	1151.76	178.2
212.24	209.7	194.48	486.4	434.3	465.82	704.54	629.72	671.5	922.12	908.04	951.92	118.68	523.2	523.74
685.1	626.22	659.52	599.32	599.24	668.92	604.28	583.4	581.9	662.04	572.54	607.02	726.64	1151.96	178.52
212.84	209.78	194.74	486.36	434.24	465.78	704.62	630.36	671.68	922.74	908.54	951.92	114.86	523.2	523.76
684.98	626.04	659.84	597.82	599.16	668.82	604.26	583.88	582.08	661.22	572.84	607.04	722.56	1152.12	178.84
213.52	209.84	194.96	486.34	434.2	465.78	704.72	630.86	671.82	923.34	909.1	951.94	112.34	523.22	523.78
684.96	625.84	660.2	596.36	599.1	668.7	604.24	584.34	582.24	660.42	573.14	607.08	718.22	1152.26	179.14
214.28	209.9	195.1	486.36	434.18	465.8	704.82	631.32	671.98	923.94	909.68	951.96	110.14	523.24	523.8
685.08	625.64	660.6	594.92	599.02	668.56	604.22	584.8	582.42	659.66	573.48	607.14	713.76	1152.36	179.44
215.06	209.98	195.2	486.42	434.16	465.82	704.9	631.74	672.14	924.52	910.26	952	108.12	523.26	523.8
685.44	625.42	661.08	593.38	598.96	668.38	604.18	585.3	582.58	658.88	573.86	607.24	708.74	1152.44	179.74
215.94	210.06	195.22	486.58	434.18	465.86	704.96	632.16	672.34	925.16	910.88	952.06	105.68	523.28	523.8
686.12	625.24	661.46	592.68	598.86	668.22	604.14	585.88	582.12	658.9	574.16	607.42	704.76	1152.5	179.7
216.62	209.98	195.08	486.74	434.06	466.02	704.96	632.46	671.92	925.36	911.1	952.14	103.6	523.28	523.78
686.92	625.06	661.86	591.88	598.76	668.08	604.1	586.44	581.64	658.86	574.42	607.62	701.04	1152.52	179.66
217.28	209.9	194.9	486.98	433.94	466.16	704.94	632.66	671.56	925.62	911.28	952.2	101.4	523.26	523.76
687.78	624.88	662.22	590.96	598.64	667.92	604.06	586.98	581.12	658.72	574.66	607.82	697.68	1152.5	179.64
217.92	209.84	194.68	487.28	433.82	466.3	704.92	632.78	671.22	925.92	911.4	952.26	99.18	523.24	523.76
688.74	624.68	662.54	589.76	598.52	667.72	604	587.56	580.5	658.42	574.86	608.02	694.42	1152.44	179.6
218.68	209.8	194.42	487.72	433.72	466.46	704.9	632.72	670.9	926.24	911.52	952.34	96.56	523.22	523.74
689.58	624.48	662.72	588.6	598.38	667.54	603.94	588.1	579.84	658.08	574.98	608.2	692.08	1152.36	179.58
219.4	209.76	194.2	488.14	433.6	466.62	704.9	632.48	670.52	926.5	911.56	952.42	94.42	523.2	523.74
690.22	624.4	662.9	587.64	598.42	667.36	604.06	588.46	579.56	657.62	575.04	608.1	689.14	1152.52	179.58
220.24	209.88	193.92	488.72	433.7	466.76	704.88	632.08	670.72	926.8	911.62	952.18	91.14	523.18	523.76
690.82	624.3	663	586.72	598.46	667.16	604.14	588.82	579.24	657.22	575.1	608	686.4	1152.68	179.58
221.14	210.02	193.7	489.26	433.8	466.92	704.84	631.58	670.84	927.04	911.68	951.94	87.84	523.16	523.78
691.48	624.16	663.02	585.84	598.48	666.98	604.12	589.22	578.84	656.92	575.14	607.88	683.88	1152.86	179.58
222.26	210.2	193.52	489.74	433.88	466.98	704.82	630.9	670.92	927.28	911.76	951.68	83.86	523.14	523.78
692.06	624.02	663	585.28	598.52	666.84	604.08	589.56	578.48	656.78	575.18	607.76	681.94	1153.06	179.6
223.28	210.38	193.36	490.1	433.92	466.98	704.8	630.26	670.92	927.5	911.82	951.38	80.1	523.12	523.8
692.62	623.88	662.98	584.86	598.56	666.72	604.02	589.86	578.12	656.72	575.24	607.62	680.3	1153.28	179.62
224.22	210.58	193.2	490.42	433.96	466.98	704.78	629.66	670.88	927.72	911.9	951.06	76.22	523.1	523.8
693.14	623.78	662.88	584.36	598.5	666.62	603.8	590.12	577.78	656.74	575.14	607.66	680.12	1153.18	179.66
225.02	210.98	193.14	490.76	433.92	466.88	704.76	629.16	670.92	927.76	911.8	951	72.28	523.12	523.8
693.56	623.62	662.76	584.04	598.42	666.62	603.54	590.3	577.32	656.78	575.06	607.7	680.3	1153.08	179.7
225.92	211.46	193.06	491.06	433.88	466.76	704.82	628.78	670.88	927.78	911.7	950.92	67.98	523.14	523.8
693.74	623.46	662.66	583.88	598.38	666.68	603.38	590.36	576.88	656.8	575	607.76	680.76	1152.96	179.74
226.66	211.92	192.98	491.34	433.82	466.68	704.88	628.62	670.76	927.76	911.6	950.86	64.44	523.18	523.8
693.78	623.26	662.56	583.82	598.34	666.82	603.28	590.36	576.4	656.82	574.94	607.82	681.34	1152.86	179.78
227.4	212.4	192.9	491.56	433.78	466.62	704.92	628.62	670.58	927.72	911.52	950.8	61.2	523.22	523.8
693.68	623.02	662.48	583.86	598.34	667.02	603.26	590.26	575.88	656.8	574.88	607.9	682.02	1152.74	179.8
228.14	212.9	192.8	491.76	433.72	466.5	704.9	628.76	670.36	927.66	911.44	950.74	58.32	523.26	523.8
694.04	622.64	662.32	584.78	598.4	667.24	603.4	590.06	575.22	656.66	575.16	607.9	682.8	1152.66	179.8
228.7	213.3	192.64	491.42	433.68	466.38	704.66	629.1	669.88	927.58	911.7	951	56.44	523.3	523.8
694.34	622.3	662.18	585.76	598.54	667.38	603.7	589.84	574.66	656.48	575.42	607.88	683.56	1152.58	179.8
228.94	213.66	192.5	491.08	433.66	466.26	704.22	629.52	669.4	927.48	911.96	951.32	55.26	523.34	523.8
694.66	622	662.06	586.84	598.72	667.48	604.1	589.62	574.16	656.24	575.68	607.86	684.3	1152.52	179.82
228.86	214.04	192.38	490.74	433.68	466.16	703.66	630	668.92	927.34	912.22	951.66	54.24	523.36	523.8
695	621.72	661.92	588.02	598.94	667.5	604.58	589.38	573.68	655.92	575.94	607.82	685	1152.44	179.84
228.44	214.4	192.28	490.42	433.7	466.08	703.04	630.52	668.5	927.16	912.44	952.02	53.3	523.38	523.8
695.28	621.48	661.76	589.5	599.22	667.44	605.16	589.1	573.14	655.46	576.22	607.78	685.72	1152.36	179.86
227.38	214.8	192.2	490.14	433.74	466.06	702.32	631.16	668.22	926.82	912.68	952.4	52.32	523.4	523.8
694.84	621.38	661.6	590.7	599.46	667.36	605.6	588.84	572.64	655.58	576.34	607.94	686.42	1152.3	179.88
226.1	215.1	192.22	489.9	433.76	466.06	701.72	631.72	668.1	925.58	912.78	952.3	51.66	523.4	523.8
694.4	621.34	661.44	591.98	599.66	667.3	605.98	588.58	572.14	655.62	576.46	608.12	687.08	1152.24	179.88
224.64	215.38	192.26	489.66	433.76	466.08	701.24	632.32	668.12	924.24	912.88	952.22	51.08	523.4	523.8
693.94	621.34	661.26	593.32	599.84	667.26	606.28	588.3	571.6	655.62	576.56	608.32	687.72	1152.18	179.86
223.1	215.6	192.3	489.44	433.74	466.14	700.88	632.94	668.28	922.76	912.98	952.16	50.54	523.4	523.8
693.32	621.38	661.08	594.92	600.04	667.3	606.52	587.96	571.02	655.42	576.64	608.56	688.36	1152.14	179.84
221.4	215.7	192.34	489.3	433.72	466.2	700.76	633.72	668.68	920.92	913.12	952.2	50.08	523.38	523.78
692.7	621.44	660.92	596.34	600.2	667.4	606.64	587.68	570.54	655.24	576.7	608.8	688.9	1152.12	179.82
220.16	215.62	192.38	489.18	433.7	466.24	700.88	634.44	669.16	919.02	913.22	952.28	49.8	523.36	523.76
691.98	621.56	661	597.94	600.3	667.48	606.74	587.48	570.16	654.54	576.18	609.16	689.38	1152.44	179.8
219.16	215.4	192.44	488.48	433.72	466.28	701.2	635.36	669.76	917.82	913.82	952.6	49.46	523.32	523.7
691.2	621.64	661.1	599.52	600.4	667.58	606.82	587.34	569.8	653.8	575.64	609.54	689.82	1152.76	179.8
218.36	215.06	192.48	487.86	433.76	466.3	701.6	636.32	670.44	916.52	914.4	952.92	49.18	523.26	523.62
690.3	621.68	661.2	601.26	600.48	667.72	606.84	587.38	569.44	652.86	575.08	609.96	690.22	1153.08	179.8
217.7	214.54	192.54	487.32	433.8	466.28	702.08	637.52	671.34	914.94	914.98	953.28	48.98	523.2	523.54
689.52	621.74	661.3	602.78	600.5	667.84	606.8	587.62	569.18	652.02	574.52	610.4	690.56	1153.4	179.78
217.34	214	192.6	486.76	433.86	466.26	702.42	638.64	672.18	913.54	915.52	953.56	48.86	523.14	523.46
688.82	621.84	661.4	604.26	600.5	667.96	606.72	588.02	568.98	651.18	573.92	610.88	690.84	1153.72	179.76
217.02	213.44	192.64	486.2	433.94	466.24	702.7	639.8	673.02	912.16	916.06	953.8	48.82	523.08	523.38
688.36	621.78	661.3	605.46	600.56	668.26	606.54	588.5	568.86	650.24	573.84	611.06	690.86	1153.7	179.7
216.58	212.78	192.64	486.52	433.94	466.16	702.92	640.86	673.88	910.76	916.12	953.8	48.74	523.26	523.52
688	621.9	661.2	606.78	600.62	668.52	606.38	589.28	568.8	649.14	573.72	611.28	690.88	1153.72	179.64
216.1	212.06	192.64	487.04	433.94	466.08	703.1	642.16	674.9	909.14	916.2	953.66	48.66	523.46	523.68
687.82	622.12	661.12	607.8	600.68	668.74	606.26	590.08	568.84	648.22	573.6	611.46	690.86	1153.74	179.56
215.68	211.5	192.62	487.56	433.98	466	703.22	643.32	675.74	907.74	916.28	953.38	48.62	523.66	523.84
687.72	622.4	661.08	608.66	600.72	668.94	606.18	590.96	568.92	647.36	573.48	611.58	690.82	1153.76	179.5
215.32	211.02	192.6	488.1	434.02	465.9	703.34	644.54	676.54	906.36	916.34	952.98	48.58	523.88	524.02
687.72	622.72	661.04	609.36	600.72	669.14	606.12	591.88	569.02	646.52	573.34	611.66	690.78	1153.78	179.44
215.02	210.64	192.62	488.64	434.04	465.78	703.46	645.84	677.32	904.98	916.42	952.5	48.52	524.1	524.2
687.98	623.24	661.12	609.62	600.64	669.26	606.06	593.28	569.08	645.56	573.2	611.7	690.84	1153.84	179.38
214.94	210.2	192.7	489.5	434.14	465.64	703.74	647.48	678.16	903.32	916.46	952	48.58	524.06	524.18
688.38	623.66	661.22	609.54	600.5	669.46	606	594.5	569.14	644.82	573.08	611.68	690.88	1153.86	179.32
214.96	209.92	192.8	490.02	434.24	465.48	704.02	648.94	678.78	902	916.48	951.54	48.62	524.02	524.16
688.9	624.06	661.34	609.38	600.32	669.68	605.94	595.68	569.18	644.14	572.96	611.62	690.92	1153.9	179.28
215.04	209.68	192.92	490.44	434.3	465.3	704.3	650.4	679.36	900.82	916.48	951.06	48.66	523.98	524.14
689.54	624.42	661.44	609.14	600.14	669.92	605.88	596.76	569.18	643.48	572.82	611.56	690.98	1153.94	179.24
215.18	209.48	193.04	490.76	434.34	465.14	704.58	651.78	679.9	899.76	916.48	950.56	48.72	523.94	524.12
690.32	624.8	661.56	608.82	599.94	670.16	605.86	597.84	569.16	642.76	572.66	611.58	691.02	1154.02	179.2
215.48	209.32	193.16	490.96	434.42	465	704.94	653.24	680.46	898.72	916.42	949.94	48.82	523.9	524.08
690.98	625.2	661.68	608.32	599.86	670.48	605.96	598.56	569.14	642.18	572.4	611.74	690.94	1153.76	179.18
215.88	209.64	193.3	491.22	434.56	464.92	705.18	654.34	680.9	898.1	916.26	949.5	48.86	523.88	524.08
691.56	625.58	661.78	607.8	599.82	670.74	606.04	599.2	569.1	641.62	572.12	611.9	690.88	1153.54	179.16
216.42	210.04	193.44	491.46	434.7	464.86	705.44	655.36	681.34	897.54	916.06	949.1	48.94	523.86	524.08
692.06	625.94	661.86	607.24	599.8	670.92	606.14	599.76	569.04	641.04	571.84	612.08	690.84	1153.32	179.14
217.1	210.56	193.58	491.62	434.88	464.84	705.72	656.3	681.76	897.02	915.84	948.78	48.98	523.84	524.08
692.44	626.32	661.94	606.6	599.8	670.94	606.24	600.34	569	640.42	571.5	612.3	690.78	1153.14	179.12
218.14	211.36	193.76	491.66	435.12	464.9	706.08	657.3	682.24	896.5	915.58	948.56	49.04	523.82	524.08
692.64	626.64	662	606	599.82	670.9	606.3	600.8	568.96	639.94	571.18	612.44	690.76	1152.94	179.12
219.18	212.22	193.94	491.68	435.36	465.02	706.42	658.06	682.66	896.12	915.32	948.48	49.02	523.8	524.1
692.8	626.84	661.78	605.7	599.86	670.34	606.34	600.98	568.94	639.5	570.98	612.7	690.94	1153.18	179.14
220.38	212.9	193.92	491.4	435.56	465.2	706.76	658.78	683.06	895.8	915.26	948.3	49	523.82	524.1
692.94	627	661.56	605.4	599.9	669.76	606.38	601.12	568.94	639.1	570.78	612.96	691.1	1153.42	179.16
221.52	213.44	193.9	491.16	435.76	465.42	707.12	659.44	683.44	895.52	915.22	948.12	48.94	523.84	524.12
693.12	627.08	661.34	605.02	600	669.2	606.4	601.28	569.02	638.72	570.5	613.22	691.3	1153.7	179.2
222.52	213.72	193.9	490.96	435.94	465.64	707.54	660.12	683.84	895.28	915.16	947.86	48.94	523.86	524.14
693.32	627.06	661.1	604.68	600.1	668.76	606.4	601.36	569.12	638.44	570.26	613.42	691.6	1154	179.24
223.08	213.64	193.86	490.88	436.06	465.78	707.92	660.64	684.12	895.1	915.14	947.58	48.96	523.88	524.16
693.52	626.98	660.86	604.32	600.24	668.34	606.38	601.44	569.24	638.18	570.02	613.56	692.04	1154.36	179.26
223.44	213.38	193.84	490.88	436.14	465.86	708.26	661.12	684.36	894.96	915.14	947.34	49.04	523.9	524.18
693.82	626.66	661	603.92	600.3	668.2	606.36	601.58	569.44	637.92	569.74	613.42	692.44	1154.66	179.3
223.26	213.24	193.9	490.76	436.18	465.94	708.56	661.46	684.76	895.02	914.9	947.44	49.22	523.8	524.22
694.02	626.3	661.04	603.46	600.38	668.06	606.32	601.76	569.66	637.66	569.4	613.14	693.22	1155.08	179.34
222.86	213.04	194.02	490.7	436.18	465.98	708.84	661.8	685.12	895.08	914.64	947.58	49.46	523.6	524.24
694.08	625.98	661	603.08	600.42	667.94	606.26	601.9	569.8	637.48	569.12	612.8	694.12	1155.48	179.36
222.34	212.9	194.14	490.68	436.14	466.04	709	662.02	685.4	895.14	914.4	947.8	49.7	523.34	524.26
694.06	625.7	660.86	602.74	600.48	667.8	606.2	602.04	569.9	637.32	568.84	612.44	695.06	1155.84	179.38
221.78	212.76	194.34	490.68	436.1	466.1	709.1	662.2	685.66	895.26	914.18	948.06	49.92	523.04	524.28
694	625.42	660.66	602.42	600.52	667.66	606.14	602.14	569.96	637.18	568.56	612.08	695.9	1156.14	179.4
221.16	212.62	194.6	490.68	436.04	466.16	709.14	662.3	685.88	895.4	913.96	948.34	50.14	522.66	524.32
693.7	625.3	660.28	601.98	600.72	667.72	606.24	602.34	569.86	636.96	568.26	611.78	696.42	1156.26	179.42
220.58	212.06	194.94	490.78	436.06	466.2	709.12	662.72	685.92	895.4	914.06	948.44	49.92	522.18	524.36
693.46	625.22	660.02	601.62	600.92	667.78	606.36	602.48	569.72	636.78	568.04	611.6	696.44	1156.26	179.44
219.98	211.58	195.16	490.86	436.08	466.24	709.04	662.98	685.92	895.42	914.2	948.56	49.58	521.7	524.4
693.26	625.12	659.88	601.3	601.14	667.84	606.5	602.64	569.58	636.58	567.84	611.46	696.14	1156.24	179.46
219.32	211.12	195.28	490.96	436.1	466.26	708.96	663.2	685.9	895.46	914.38	948.72	49.14	521.18	524.42
693.08	625	659.96	601	601.34	667.94	606.62	602.82	569.46	636.38	567.68	611.34	695.56	1156.2	179.48
218.6	210.68	195.24	491.06	436.1	466.3	708.86	663.42	685.86	895.48	914.56	948.9	48.62	520.62	524.44
692.82	624.84	660.42	600.74	601.56	668.06	606.76	603.1	569.34	636.18	567.54	611.26	694.6	1156.14	179.5
217.9	210.22	194.94	491.2	436.08	466.34	708.74	663.7	685.78	895.52	914.8	949.1	47.88	519.94	524.44
692.6	624.56	661.08	600.68	601.72	668.08	606.72	603.34	568.62	636.04	567.44	611.24	693.16	1156.24	179.5
217.42	210.02	194.54	491.26	436.04	466.38	708.64	663.66	685.9	895.58	914.96	949.3	47.42	519.52	524.4
692.34	624.26	661.88	600.66	601.86	668.12	606.68	603.62	567.9	635.88	567.36	611.22	691.76	1156.34	179.5
217.08	209.82	194.16	491.32	436	466.42	708.56	663.68	686.02	895.68	915.14	949.5	46.92	519.1	524.36
692.06	623.98	662.76	600.68	601.98	668.18	606.64	603.9	567.2	635.72	567.32	611.2	690.46	1156.44	179.5
216.88	209.66	193.86	491.34	435.96	466.48	708.48	663.7	686.12	895.82	915.34	949.72	46.32	518.7	524.34
691.72	623.72	663.8	600.74	602.1	668.2	606.62	604.18	566.46	635.56	567.3	611.22	689.32	1156.6	179.48
216.72	209.54	193.72	491.36	435.9	466.54	708.4	663.66	686.2	896.04	915.6	950	45.52	518.22	524.32
691.44	623.54	664.64	600.82	602.2	668.2	606.6	604.36	565.72	635.42	567.3	611.24	688.58	1156.78	179.46
216.6	209.54	193.74	491.3	435.86	466.58	708.36	663.54	686.3	896.3	915.86	950.26	44.82	517.88	524.3
691.2	623.56	665.4	600.82	602.18	668.16	606.62	604.5	565.7	635.32	567.42	611.28	688.56	1156.9	179.4
216.46	209.58	193.78	491.14	435.64	466.64	708.34	663.38	686.18	896.52	915.92	950.54	44.06	517.44	524.28
690.98	623.62	666.06	600.8	602.14	668.1	606.66	604.6	565.66	635.26	567.54	611.34	688.78	1157.02	179.34
216.3	209.66	193.8	490.98	435.42	466.7	708.32	663.22	686.04	896.74	916	950.82	43.36	517.06	524.26
690.78	623.68	666.74	600.74	602.08	668	606.72	604.66	565.52	635.3	567.66	611.46	689.44	1157.1	179.26
216.1	209.74	193.76	490.84	435.18	466.8	708.36	663.04	685.76	897.04	916.12	951.12	42.74	516.72	524.24
690.66	623.72	667.2	600.68	602	667.92	606.76	604.66	565.36	635.4	567.78	611.62	690.38	1157.14	179.2
215.98	209.82	193.64	490.72	434.96	466.9	708.46	662.88	685.4	897.34	916.22	951.38	42.38	516.54	524.22
690.58	623.76	667.56	600.62	601.92	667.84	606.78	604.66	565.14	635.54	567.92	611.82	691.54	1157.16	179.12
215.9	209.88	193.54	490.66	434.74	467.02	708.56	662.78	684.94	897.66	916.3	951.66	42.06	516.44	524.2
690.48	624.42	667.9	600.66	601.78	667.8	606.78	604.8	564.62	635.72	568.06	612.04	693.56	1157.22	179.04
215.9	209.62	193.7	490.72	434.54	467.1	708.62	662.68	684.02	898.22	916.72	952.16	41.96	516.26	524.2
690.42	625.16	668.14	600.74	601.62	667.82	606.72	604.92	563.98	635.92	568.24	612.3	695.96	1157.24	178.94
216	209.36	193.84	490.84	434.36	467.18	708.6	662.7	682.84	898.96	917.18	952.7	41.98	516.16	524.2
690.38	625.98	668.18	600.84	601.46	667.86	606.62	605.02	563.38	636.06	568.42	612.54	698.18	1157.24	178.84
216.16	209.16	193.96	490.96	434.22	467.2	708.5	662.82	681.66	899.7	917.58	953.18	42.14	516.12	524.2
690.32	626.92	668.08	600.94	601.32	667.88	606.52	605.14	562.8	636.18	568.6	612.74	700.28	1157.2	178.74
216.34	209.02	194.02	491.06	434.08	467.2	708.32	663.04	680.44	900.48	917.96	953.62	42.34	516.1	524.2
690.26	627.94	667.82	601	601.18	667.9	606.4	605.26	562.24	636.3	568.76	612.96	702.22	1157.12	178.66
216.52	208.96	194	491.16	433.96	467.2	708.14	663.32	679.14	901.3	918.32	954.04	42.62	516.1	524.2
690.2	628.54	666.9	601	601.28	667.78	606.08	605.16	561.78	636.44	568.88	613.24	703.38	1156.84	178.54
216.68	209.38	193.42	491.26	433.82	467.24	708.08	663.82	677.6	902.48	918.48	954.24	42.8	516.42	524.22
690.12	629.14	665.78	600.98	601.44	667.56	605.74	605.06	561.46	636.6	568.98	613.54	704.06	1156.58	178.44
216.76	209.88	192.82	491.3	433.64	467.26	708.1	664.28	676.22	903.6	918.56	954.38	42.92	516.74	524.24
690.02	629.76	664.46	600.94	601.64	667.28	605.34	604.98	561.2	636.8	569.06	613.86	704.56	1156.38	178.36
216.84	210.42	192.18	491.34	433.44	467.28	708.14	664.72	674.94	904.76	918.62	954.54	42.96	517.06	524.26
689.9	630.38	662.98	600.88	601.88	666.96	604.9	604.9	560.98	637.06	569.14	614.24	704.86	1156.24	178.28
216.94	211.02	191.54	491.38	433.22	467.3	708.24	665.1	673.74	905.98	918.66	954.72	42.92	517.4	524.28
689.72	631	661.18	600.84	602.22	666.56	604.36	604.82	560.8	637.5	569.22	614.7	704.94	1156.3	178.2
217.12	211.68	190.96	491.42	432.9	467.34	708.34	665.4	672.7	907.42	918.72	954.94	42.86	517.76	524.3
689.52	631.44	659.5	600.8	602.46	666.18	603.3	604.82	560.88	638.06	569.1	615.04	704.54	1156.88	178.52
217.18	212.16	190.72	491.42	432.66	467.34	708.58	666.22	672.32	908.48	918.48	955.34	42.98	517.92	524.32
689.32	631.76	657.92	600.76	602.74	665.84	602.26	604.86	560.96	638.72	568.96	615.34	704.04	1157.52	178.84
217.24	212.54	190.56	491.4	432.4	467.36	708.8	666.96	672.14	909.6	918.24	955.76	43.12	518.06	524.34
689.12	631.96	656.52	600.74	603.08	665.56	601.28	604.9	561.02	639.46	568.82	615.64	703.48	1158.16	179.16
217.3	212.8	190.52	491.38	432.1	467.38	709.02	667.64	672.12	910.78	918.02	956.16	43.26	518.2	524.36
688.98	631.94	655.3	600.7	603.52	665.38	600.42	604.98	561.1	640.38	568.64	615.96	702.84	1158.76	179.48
217.28	212.84	190.6	491.32	431.76	467.4	709.28	668.28	672.5	912.1	917.82	956.5	43.44	518.34	524.4
688.92	631.74	654.54	600.66	603.92	665.32	599.76	605.08	561.26	641.18	568.46	616.16	702.26	1159.18	179.8
217.16	212.66	190.72	491.24	431.48	467.4	709.6	668.9	673.1	913.22	917.6	956.72	43.62	518.44	524.44
688.86	631.42	654.26	600.62	604.34	665.24	599.86	605.16	561.32	641.94	568.4	616.4	702.22	1159.24	179.8
217.3	212.38	190.88	491.14	431.14	467.38	709.74	668.82	674.04	914.62	917.72	956.64	43.68	518.74	524.46
688.84	631.04	654.16	600.58	604.76	665.2	600.02	605.24	561.5	642.66	568.32	616.66	702.22	1159.24	179.8
217.42	212.02	191.08	491.08	430.84	467.36	709.92	668.74	675.12	915.96	917.86	956.42	43.72	519.08	524.48
688.86	630.52	654.26	600.56	605.2	665.18	600.22	605.34	561.88	643.56	568.22	617.02	702.22	1159.18	179.82
217.46	211.52	191.34	491.06	430.56	467.32	710.14	668.66	676.48	917.32	918	956.1	43.84	519.52	524.5
688.86	630.04	654.52	600.56	605.56	665.14	600.4	605.4	562.36	644.38	568.14	617.42	702.32	1159.08	179.84
217.52	211.04	191.56	491.08	430.34	467.28	710.34	668.58	677.66	918.44	918.14	955.76	43.96	520	524.5
688.86	629.56	654.86	600.56	605.9	665.1	600.56	605.46	562.86	645.28	568.04	617.98	702.44	1158.98	179.86
217.6	210.56	191.74	491.12	430.16	467.22	710.52	668.5	678.8	919.48	918.28	955.46	44.08	520.52	524.5
688.94	629.08	655.38	600.58	606.06	665.18	600.68	605.4	564.22	646.26	568.18	618.7	702.32	1158.74	179.58
217.5	210.06	192.06	491.2	430.14	467.16	710.68	668.3	680.58	920.06	918.4	955.16	44.16	521.08	524.52
689.04	628.56	656	600.62	606.26	665.28	600.76	605.34	565.62	647.52	568.34	619.82	702.22	1158.46	179.3
217.4	209.54	192.4	491.24	430.12	467.08	710.88	668.12	682.4	920.58	918.52	954.88	44.24	521.66	524.54
689.14	628.16	656.56	600.64	606.42	665.38	600.78	605.28	566.88	648.66	568.52	621.04	702.16	1158.2	179.02
217.36	209.16	192.7	491.24	430.14	467	711.02	667.94	683.96	920.92	918.64	954.68	44.26	522.16	524.56
689.28	627.8	657.1	600.66	606.58	665.48	600.74	605.24	568.04	649.8	568.72	622.36	702.1	1157.96	178.74
217.36	208.82	193	491.24	430.16	466.9	711.1	667.74	685.46	921.2	918.72	954.48	44.22	522.62	524.58
689.4	627.48	657.62	600.68	606.78	665.58	600.62	605.2	569.14	650.9	568.94	623.74	702.06	1157.72	178.46
217.36	208.56	193.32	491.22	430.18	466.82	711.08	667.54	686.9	921.42	918.8	954.28	44.2	523.06	524.6
689.52	627.16	658.24	600.76	607.22	665.66	601.02	605.44	569.42	652.26	569.06	625.5	702.02	1157.78	178.5
217.42	208.46	193.66	491.2	430.28	466.62	710.72	667.2	687.56	921.26	918.52	954.14	44.14	523.36	524.6
689.62	626.94	658.76	600.84	607.62	665.72	601.38	605.66	569.52	653.3	569.18	626.98	701.98	1157.92	178.54
217.52	208.48	193.96	491.22	430.4	466.44	710.24	666.82	688.02	920.98	918.22	954.06	44.04	523.58	524.6
689.7	626.76	659.24	600.92	608	665.78	601.74	605.86	569.52	654.2	569.32	628.38	701.94	1158.16	178.56
217.62	208.54	194.26	491.24	430.52	466.26	709.74	666.4	688.44	920.64	917.9	954.02	43.9	523.76	524.58
689.76	626.6	659.68	601.02	608.36	665.84	602.1	606.04	569.42	654.94	569.44	629.66	701.92	1158.54	178.6
217.74	208.66	194.58	491.28	430.66	466.1	709.2	665.98	688.84	920.28	917.6	954.06	43.84	523.86	524.56
689.86	626.48	660.1	601.14	608.7	665.92	602.46	606.2	569.1	655.62	569.6	630.88	701.92	1159.18	178.64
217.86	208.84	194.94	491.34	430.8	465.94	708.66	665.48	689.26	919.92	917.28	954.2	43.72	523.88	524.54
690.06	626.44	660.36	601.3	608.92	666.12	602.1	606.2	568.56	655.88	569.74	631.6	701.96	1159.94	178.68
217.96	208.98	195.04	491.3	430.8	465.9	708.44	665.18	689.66	919.88	917.26	954.32	43.52	523.68	524.5
690.26	626.44	660.58	601.46	609.1	666.32	601.78	606.2	567.94	656.1	569.9	632.2	702	1160.74	178.72
218	209.14	195.12	491.24	430.82	465.86	708.32	664.86	690.04	919.86	917.22	954.44	43.36	523.46	524.46
690.48	626.48	660.78	601.62	609.26	666.5	601.48	606.2	567.3	656.3	570.06	632.66	702.06	1161.54	178.76
218.04	209.32	195.16	491.2	430.84	465.86	708.28	664.54	690.42	919.84	917.18	954.5	43.2	523.2	524.44
690.68	626.62	660.96	601.78	609.4	666.66	601.16	606.14	566.6	656.52	570.26	633.08	702.12	1162.32	178.78
218.04	209.56	195.16	491.16	430.92	465.88	708.4	664.08	690.82	919.82	917.12	954.52	43	522.94	524.42
690.84	626.8	661.1	601.92	609.5	666.78	600.88	606.04	566.06	656.66	570.44	633.36	702.16	1162.88	178.8
218.04	209.78	195.1	491.12	431.02	465.92	708.62	663.64	691.16	919.8	917.06	954.5	42.86	522.7	524.4
690.68	627.02	661.08	601.98	609.6	666.8	600.78	605.9	565.66	656.78	570.38	633.52	702.2	1163.12	178.76
218	209.98	195.08	491.18	431.14	466.04	708.88	663.18	691.42	919.8	917.24	954.58	43.04	522.44	524.42
690.52	627.26	661.06	602.02	609.7	666.8	600.7	605.72	565.36	656.84	570.32	633.52	702.24	1163.3	178.72
218	210.18	195.08	491.22	431.28	466.16	709.14	662.72	691.7	919.8	917.42	954.72	43.22	522.18	524.44
690.36	627.54	661.04	602.08	609.8	666.8	600.62	605.46	565.12	656.8	570.28	633.18	702.26	1163.38	178.68
218	210.38	195.06	491.22	431.48	466.28	709.42	662.22	691.96	919.78	917.56	954.88	43.42	521.94	524.46
690.22	627.76	661.02	602.12	609.92	666.78	600.56	605.22	565.02	656.7	570.22	632.58	702.28	1163.36	178.62
217.98	210.52	195.06	491.2	431.66	466.4	709.64	661.86	692.16	919.76	917.72	955	43.62	521.76	524.48
690.1	627.96	661	602.18	610.04	666.74	600.46	604.96	564.96	656.58	570.16	631.76	702.3	1163.3	178.56
217.96	210.64	195.06	491.16	431.86	466.5	709.86	661.56	692.34	919.74	917.88	955.02	43.8	521.6	524.5
690.26	628.34	660.98	602.24	610.18	666.64	600.22	604.66	564.88	656.46	570.28	630.82	702.32	1163.58	178.5
217.9	210.92	195.08	491.12	432.06	466.38	710.1	661.24	692.6	919.86	917.8	954.08	43.78	521.56	524.5
690.4	628.72	660.96	602.3	610.36	666.56	599.88	604.28	564.82	656.26	570.4	629.52	702.34	1163.82	178.44
217.84	211.2	195.08	491.1	432.28	466.26	710.4	660.92	692.86	919.98	917.7	953.04	43.74	521.54	524.5
690.52	629.02	660.92	602.34	610.54	666.48	599.48	603.92	564.78	656.06	570.5	628.28	702.36	1164.08	178.38
217.78	211.46	195.1	491.1	432.46	466.12	710.68	660.68	693.1	920.14	917.64	952.02	43.72	521.54	524.5
690.62	629.32	660.88	602.38	610.7	666.44	599.04	603.52	564.74	655.82	570.58	626.96	702.38	1164.34	178.32
217.74	211.7	195.08	491.1	432.62	465.96	710.94	660.46	693.32	920.3	917.56	951.08	43.72	521.5	524.48
690.7	629.6	660.82	602.4	610.88	666.42	598.54	603.08	564.68	655.54	570.66	625.56	702.38	1164.62	178.26
217.7	211.92	195.06	491.1	432.76	465.8	711.18	660.22	693.54	920.46	917.5	950.2	43.72	521.46	524.46
690.66	629.48	660.94	602.38	611.1	666.46	598.04	602.54	564.64	655.2	570.52	623.46	702.4	1164.62	178.24
217.72	212.1	195.26	491.08	433	465.8	711.44	660	693.66	920.52	917.36	950.2	43.74	521.38	524.44
690.62	629.32	661.06	602.36	611.28	666.48	597.58	602.02	564.6	654.92	570.36	621.56	702.42	1164.64	178.22
217.74	212.24	195.46	491.08	433.18	465.8	711.62	659.82	693.76	920.6	917.26	950.24	43.76	521.3	524.42
690.58	629.14	661.18	602.34	611.46	666.48	597.16	601.46	564.54	654.66	570.16	619.62	702.44	1164.66	178.2
217.76	212.36	195.66	491.08	433.34	465.8	711.78	659.6	693.88	920.68	917.16	950.24	43.78	521.22	524.4
690.54	628.94	661.3	602.32	611.64	666.46	596.8	600.86	564.46	654.44	569.92	617.66	702.46	1164.7	178.2
217.78	212.46	195.86	491.08	433.46	465.8	711.94	659.36	694.02	920.78	917.1	950.18	43.8	521.16	524.4
690.48	628.74	661.42	602.26	611.82	666.4	596.66	600.18	564.4	654.22	569.62	615.5	702.52	1164.76	178.22
217.8	212.54	196.06	491.06	433.52	465.8	712.16	659.1	694.16	920.94	917.04	950.14	43.86	521.1	524.4
690.44	628.72	661.32	602.14	612.04	666.28	596.78	599.58	564.52	654.02	569.5	613.84	702.54	1164.8	178.26
217.8	212.5	196.04	491	433.36	465.82	712.3	658.88	694.4	921.1	917.06	950.04	43.88	521.12	524.38
690.4	628.7	661.22	602	612.24	666.14	597.08	599	564.64	653.84	569.38	612.26	702.56	1164.86	178.3
217.8	212.46	196.02	490.9	433.18	465.84	712.38	658.66	694.62	921.28	917.1	949.98	43.9	521.14	524.36
690.34	628.7	661.12	601.86	612.42	666.02	597.54	598.48	564.76	653.68	569.28	610.8	702.56	1164.94	178.34
217.8	212.42	196.02	490.78	432.98	465.88	712.38	658.48	694.82	921.48	917.12	949.98	43.9	521.16	524.34
690.26	628.68	660.98	601.66	612.62	665.88	598.22	598	564.88	653.5	569.22	609.34	702.58	1165	178.4
217.78	212.4	196.08	490.68	432.74	465.92	712.28	658.34	695	921.76	917.12	950.14	43.94	521.18	524.32
690.2	628.64	660.82	601.5	612.78	665.78	598.86	597.66	564.98	653.38	569.2	608.24	702.56	1165.06	178.44
217.76	212.38	196.14	490.62	432.54	465.96	712.08	658.24	695.16	922.02	917.12	950.32	43.92	521.22	524.3
690.1	628.78	660.68	601.42	612.88	665.7	599.42	597.36	564.42	653.3	569.24	607.44	702.54	1164.78	178.5
217.68	212.26	196.2	490.64	432.3	465.98	711.94	658.28	694.94	922.28	917.08	950.58	43.82	521.26	524.28
690	628.9	660.5	601.36	612.98	665.64	599.92	597.12	563.84	653.24	569.28	606.76	702.52	1164.5	178.56
217.6	212.1	196.28	490.68	432.08	465.96	711.86	658.32	694.7	922.54	917.02	950.84	43.76	521.3	524.24
689.9	629.02	660.26	601.28	613.06	665.7	600.36	596.92	563.3	653.2	569.34	606.12	702.52	1164.18	178.64
217.5	211.88	196.32	490.76	431.88	465.86	711.9	658.3	694.44	922.82	916.98	951.08	43.7	521.36	524.2
689.82	629.16	660.04	601.26	613.1	665.8	600.6	596.82	562.8	653.18	569.42	605.7	702.5	1163.86	178.72
217.42	211.62	196.3	490.84	431.76	465.74	712.06	658.24	694.16	923.04	916.92	951.18	43.58	521.42	524.16
689.72	629.3	659.84	601.26	613.12	665.9	600.78	596.78	562.34	653.14	569.5	605.34	702.5	1163.52	178.8
217.34	211.34	196.26	490.92	431.68	465.6	712.26	658.18	693.88	923.24	916.88	951.22	43.5	521.46	524.12
689.84	629.26	659.68	601.26	613	665.94	600.9	596.8	562.28	653.1	569.36	605.02	702.46	1163.48	178.9
217.28	211.12	196.2	491	431.82	465.52	712.32	657.96	694	923.4	916.9	951.22	43.46	521.52	524.06
689.94	629.26	659.54	601.3	612.84	666	600.96	596.84	562.3	653.06	569.24	604.74	702.42	1163.42	179
217.22	210.84	196.1	491.08	431.98	465.5	712.32	657.7	694.12	923.56	916.92	951.14	43.4	521.58	524.02
690.08	629.26	659.5	601.38	612.7	665.96	600.98	596.88	562.32	653.02	569.12	604.58	702.38	1163.38	179.08
217.16	210.58	196.02	491.16	432.18	465.54	712.24	657.5	694.26	923.68	916.94	951.02	43.3	521.64	523.98
690.22	629.26	659.5	601.48	612.58	665.9	601	596.9	562.34	652.98	569	604.5	702.34	1163.34	179.14
217.08	210.3	195.96	491.24	432.42	465.62	712.12	657.32	694.44	923.76	916.98	950.88	43.22	521.7	523.94
690.38	629.28	659.54	601.58	612.48	665.82	601.04	596.9	562.34	652.96	568.88	604.44	702.3	1163.28	179.22
217	210.02	195.92	491.3	432.66	465.72	711.98	657.12	694.66	923.8	917	950.74	43.12	521.76	523.9
690.42	629.34	659.6	601.64	612.44	665.86	601.34	596.9	562.44	652.94	569.1	604.32	702.3	1163.6	179.24
217.14	209.62	195.98	491.38	433	465.84	712.14	656.98	694.76	923.8	917	950.86	43.06	521.88	523.9
690.48	629.36	659.68	601.68	612.44	665.88	601.66	596.9	562.46	652.94	569.3	604.18	702.32	1163.92	179.26
217.3	209.28	196.14	491.48	433.3	465.96	712.34	656.88	694.9	923.74	917	951.06	42.98	522	523.92
690.52	629.34	659.74	601.72	612.46	665.88	601.96	596.9	562.46	652.94	569.5	604	702.34	1164.22	179.28
217.48	208.96	196.42	491.58	433.58	466.08	712.58	656.8	695.04	923.64	917	951.3	42.96	522.1	523.94
690.58	629.3	659.8	601.76	612.48	665.86	602.26	596.9	562.42	652.96	569.7	603.76	702.36	1164.52	179.3
217.7	208.64	196.82	491.68	433.82	466.18	712.84	656.74	695.14	923.52	917	951.6	42.92	522.22	523.96
690.64	629.22	659.88	601.82	612.54	665.86	602.52	596.9	562.36	653	569.94	603.46	702.4	1164.86	179.28
217.94	208.26	197.52	491.82	434.06	466.28	713.12	656.78	695.16	923.38	917	951.9	42.84	522.34	523.98
690.64	629.1	659.96	602.02	612.66	666.08	602.58	596.86	562.4	653.02	570.04	603.22	702.46	1164.86	179.24
218.02	207.86	198.3	492.08	434.14	466.74	713.02	656.78	695.26	923.24	916.98	952	43.06	522.38	524.02
690.64	629	660.06	602.22	612.8	666.28	602.6	596.8	562.46	653.02	570.14	603	702.52	1164.88	179.2
218.08	207.44	199.12	492.32	434.26	467.16	712.92	656.86	695.3	923.12	916.98	952.08	43.28	522.44	524.04
690.64	628.96	660.18	602.4	612.94	666.44	602.62	596.72	562.5	653.04	570.24	602.8	702.58	1164.92	179.16
218.14	206.98	199.92	492.54	434.38	467.6	712.78	657.02	695.3	923.02	916.96	952.14	43.5	522.48	524.06
690.66	629	660.42	602.58	613.12	666.6	602.58	596.68	562.52	653.06	570.34	602.64	702.64	1165	179.12
218.16	206.54	200.76	492.74	434.5	468.02	712.6	657.36	695.24	923	916.94	952.12	43.76	522.5	524.08
690.7	629.14	660.72	602.74	613.28	666.76	602.52	596.68	562.54	653.08	570.42	602.58	702.68	1165.06	179.1
218.16	206.2	201.22	492.9	434.6	468.46	712.38	657.74	695.18	923.04	916.92	952.12	44.08	522.5	524.1
690.6	629.44	661.02	602.86	613.4	666.64	602.42	596.78	562.42	653.2	570.3	602.56	702.7	1164.84	179.08
218.08	206.06	201.48	492.9	434.68	468.26	712.32	658.26	694.96	923.14	916.92	952.04	44.14	522.42	524.1
690.5	629.82	661.38	602.96	613.5	666.56	602.32	596.96	562.28	653.32	570.18	602.58	702.72	1164.6	179.06
217.98	205.96	201.38	492.9	434.74	468.08	712.24	658.82	694.74	923.24	916.9	951.96	44.2	522.32	524.1
690.4	630.38	661.82	603.08	613.56	666.58	602.18	597.26	562.12	653.44	570.04	602.66	702.74	1164.36	179.04
217.84	205.88	200.66	492.88	434.78	467.86	712.18	659.46	694.5	923.34	916.92	951.92	44.3	522.22	524.1
690.26	631	662.2	603.18	613.54	666.64	602.06	597.56	562	653.56	569.88	602.74	702.76	1164.06	179.02
217.68	205.78	199.52	492.86	434.78	467.66	712.14	660	694.34	923.38	916.94	951.92	44.36	522.1	524.1
690.12	631.74	662.6	603.26	613.46	666.72	601.96	597.86	561.92	653.64	569.7	602.82	702.78	1163.76	179
217.5	205.58	198.18	492.84	434.74	467.44	712.14	660.5	694.2	923.38	916.98	951.92	44.4	522	524.1
690.14	632.52	663.12	603.3	613.34	666.8	602	598.16	561.9	653.64	569.74	602.92	702.56	1163.72	179
217.36	205.26	196.6	492.82	434.68	467.56	712.16	660.94	694.08	923.32	916.76	951.98	44.44	522.12	524.12
690.16	633.72	663.7	603.34	613.14	666.88	602.06	598.48	561.96	653.62	569.76	603.04	702.32	1163.68	179
217.16	204.66	194.66	492.78	434.56	467.66	712.24	661.36	694	923.18	916.56	952.02	44.5	522.22	524.14
690.18	635	664.26	603.34	612.92	666.92	602.18	598.76	562.08	653.56	569.78	603.14	702.06	1163.64	179.02
216.98	203.92	192.96	492.74	434.42	467.78	712.32	661.66	693.96	923.02	916.34	952.02	44.54	522.34	524.16
690.18	636.44	664.82	603.34	612.7	666.96	602.36	599.06	562.22	653.5	569.8	603.26	701.8	1163.6	179.04
216.8	203.06	191.28	492.7	434.28	467.9	712.42	661.88	693.92	922.84	916.14	952.02	44.6	522.48	524.18
690.16	637.94	665.34	603.32	612.48	666.98	602.56	599.4	562.34	653.44	569.84	603.38	701.54	1163.56	179.06
216.64	202.12	189.7	492.64	434.14	468.02	712.5	662.06	693.9	922.66	915.94	952.02	44.68	522.62	524.2
690.1	639.6	665.7	603.28	612.22	667.12	602.7	599.96	562.46	653.24	569.86	603.46	701.72	1163.52	179.08
216.48	201.02	187.76	492.58	434.06	467.98	712.56	662.36	693.26	922.62	916.08	952.02	44.44	522.58	524.24
690.02	640.88	666	603.22	612.04	667.24	602.86	600.54	562.54	653.04	569.92	603.52	701.9	1163.46	179.1
216.4	200.1	186.34	492.54	434.04	467.96	712.58	662.58	692.66	922.64	916.2	952.06	44.22	522.56	524.28
689.92	641.92	666.28	603.18	611.88	667.34	603.02	601.16	562.66	652.86	570	603.6	702.1	1163.38	179.1
216.32	199.32	185.14	492.52	434.04	467.94	712.58	662.76	692.12	922.7	916.32	952.12	43.96	522.54	524.32
689.84	642.64	666.54	603.14	611.74	667.42	603.16	601.82	562.8	652.66	570.08	603.7	702.3	1163.3	179.1
216.28	198.72	184.2	492.5	434.06	467.94	712.56	662.94	691.62	922.8	916.42	952.2	43.74	522.52	524.36
689.78	642.9	666.8	603.08	611.64	667.48	603.3	602.64	563.06	652.4	570.16	603.86	702.5	1163.18	179.1
216.22	198.42	183.64	492.48	434.12	467.94	712.52	663.1	691.18	922.92	916.48	952.32	43.48	522.5	524.4
689.76	642.86	667.2	602.96	611.64	667.44	603.46	603.4	563.4	652.06	570.22	604.08	702.46	1163.34	179.1
216.16	198.26	183.94	492.66	433.96	467.94	712.44	663.02	691.38	922.96	916.46	952.44	43.54	522.52	524.4
689.78	642.52	667.44	602.86	611.64	667.38	603.6	604.18	563.76	651.68	570.28	604.34	702.42	1163.5	179.12
216.08	198.34	184.48	492.84	433.8	467.92	712.36	662.92	691.56	922.98	916.42	952.56	43.58	522.54	524.4
689.82	641.92	667.52	602.76	611.66	667.3	603.72	604.96	564.08	651.28	570.32	604.6	702.38	1163.66	179.12
216.02	198.6	185.22	493.02	433.66	467.92	712.32	662.8	691.68	922.96	916.38	952.68	43.64	522.56	524.4
689.84	640.94	667.2	602.64	611.7	667.24	603.8	605.84	564.36	650.86	570.36	604.96	702.34	1163.84	179.14
215.92	199.2	186.18	493.18	433.54	467.98	712.3	662.66	691.8	922.86	916.32	952.82	43.68	522.58	524.4
689.82	639.94	666.6	602.54	611.74	667.22	603.84	606.56	564.52	650.5	570.4	605.32	702.28	1164.08	179.16
215.8	199.88	187.04	493.36	433.4	468.08	712.3	662.5	691.86	922.76	916.26	952.92	43.72	522.6	524.4
689.88	638.58	665.66	602.66	611.8	667.24	603.76	607.14	564.56	650.44	570.44	605.92	702.24	1164.04	179.18
215.72	200.92	187.74	493.34	433.5	468.22	712.42	662.4	692	922.88	916.2	953.14	43.74	522.6	524.4
689.9	637.16	664.68	602.76	611.86	667.3	603.66	607.66	564.54	650.46	570.44	606.54	702.22	1164.02	179.18
215.64	202.04	188.42	493.32	433.6	468.42	712.56	662.3	692.12	923.04	916.14	953.34	43.74	522.58	524.4
689.9	635.5	663.7	602.86	611.92	667.34	603.52	608.18	564.5	650.56	570.44	607.32	702.2	1164.02	179.2
215.48	203.36	189.22	493.32	433.68	468.64	712.7	662.16	692.24	923.24	916.08	953.52	43.74	522.56	524.4
689.9	634.08	663.06	602.98	611.98	667.32	603.38	608.52	564.46	650.72	570.44	608.06	702.18	1164.04	179.2
215.32	204.46	189.9	493.34	433.76	468.78	712.84	662.02	692.3	923.5	916.02	953.68	43.74	522.54	524.4
689.9	632.76	662.64	603.1	612.04	667.22	603.26	608.82	564.42	650.92	570.42	608.82	702.18	1164.04	179.2
215.16	205.44	190.6	493.38	433.84	468.88	712.98	661.86	692.36	923.78	915.98	953.86	43.78	522.52	524.38
689.88	631.38	662.5	603.04	612.08	666.86	603.16	609.08	564.36	651.3	570.38	609.38	702.2	1164.14	179.18
214.9	206.3	191.34	493.28	433.84	469	713.04	661.6	692.3	923.86	915.9	953.9	43.72	522.48	524.36
689.78	630.14	662.62	602.98	612.16	666.4	603.08	609.36	564.32	651.76	570.36	610.04	702.18	1164.26	179.18
214.54	206.98	192.06	493.2	433.82	469.08	713.06	661.28	692.22	924	915.82	953.96	43.72	522.46	524.34
689.64	629.34	662.9	602.92	612.28	665.94	603.06	609.58	564.3	652.2	570.34	610.56	702.16	1164.38	179.18
214.24	207.28	192.58	493.1	433.8	469.14	713.06	660.98	692.16	924.14	915.74	954.02	43.68	522.46	524.32
689.46	628.72	663.22	602.86	612.42	665.5	603.06	609.82	564.28	652.68	570.32	611.06	702.14	1164.48	179.18
213.96	207.44	193.06	493	433.76	469.22	713.02	660.68	692.12	924.3	915.66	954.06	43.62	522.48	524.3
689.26	628.26	663.54	602.82	612.6	665.08	603.08	610.04	564.26	653.18	570.3	611.52	702.12	1164.58	179.18
213.7	207.5	193.48	492.88	433.72	469.3	712.96	660.38	692.1	924.46	915.58	954.1	43.54	522.5	524.3
688.96	628.14	663.78	602.8	612.7	664.88	603.2	610.3	564.28	653.54	570.34	611.94	702.2	1164.58	179.18
213.48	207.38	193.84	492.96	433.68	469.22	712.82	660.18	692.18	924.32	915.8	953.9	43.54	522.58	524.28
688.78	628.16	663.88	602.8	612.78	664.76	603.32	610.52	564.32	653.8	570.38	612.2	702.3	1164.56	179.16
213.36	207.24	194.08	493.02	433.64	469.16	712.7	660.06	692.32	924.12	916.04	953.7	43.54	522.66	524.26
688.68	628.24	663.88	602.8	612.82	664.68	603.42	610.74	564.36	654.02	570.42	612.4	702.4	1164.54	179.14
213.32	207.14	194.26	493.08	433.6	469.1	712.56	659.98	692.48	923.88	916.26	953.54	43.58	522.72	524.24
688.66	628.34	663.8	602.8	612.82	664.62	603.52	610.96	564.44	654.16	570.48	612.52	702.5	1164.52	179.12
213.36	207.04	194.36	493.14	433.58	469.04	712.42	659.94	692.68	923.62	916.5	953.4	43.64	522.78	524.22
688.78	628.44	663.58	602.8	612.76	664.6	603.6	611.2	564.64	654.26	570.54	612.5	702.62	1164.5	179.08
213.62	206.98	194.34	493.22	433.62	469	712.3	659.96	692.92	923.34	916.72	953.34	43.68	522.86	524.2
688.88	628.56	663.32	602.8	612.72	664.62	603.6	611.4	564.88	654.24	570.36	612.38	702.64	1164.48	179.02
213.92	206.98	194.26	493.26	433.84	469.08	712.26	660.02	693.12	923.34	916.64	953.56	43.72	522.92	524.18
689.08	628.6	663	602.8	612.66	664.64	603.6	611.58	565.16	654.22	570.2	612.18	702.66	1164.46	178.96
214.36	207	194.16	493.3	434.1	469.14	712.22	660.08	693.28	923.36	916.56	953.82	43.74	522.98	524.16
689.36	628.56	662.66	602.8	612.58	664.66	603.62	611.74	565.44	654.2	570.04	611.92	702.68	1164.44	178.9
214.88	207	194.04	493.34	434.38	469.18	712.2	660.16	693.38	923.42	916.48	954.1	43.74	523.06	524.14
689.78	628.4	662.28	602.82	612.48	664.68	603.66	611.88	565.7	654.2	569.88	611.52	702.7	1164.42	178.84
215.72	207.04	193.92	493.38	434.68	469.18	712.24	660.26	693.38	923.54	916.38	954.4	43.74	523.12	524.1
690.14	628.16	662.02	602.84	612.4	664.7	603.72	612	565.84	654.22	569.74	611.12	702.68	1164.4	178.8
216.58	207.08	193.88	493.42	434.92	469.16	712.3	660.36	693.28	923.7	916.3	954.62	43.74	523.18	524.04
690.7	627.88	661.8	602.84	612.52	664.74	603.82	612.08	565.92	654.26	569.86	610.76	702.66	1161.2	178.78
217.78	207.16	193.84	493.46	435.12	469.14	712.46	660.46	693.12	923.86	916.2	955	43.72	522.72	523.9
691.18	627.6	661.64	602.84	612.66	664.78	603.92	612.16	565.92	654.3	569.96	610.38	702.64	1158	178.76
219.06	207.26	193.82	493.52	435.3	469.12	712.62	660.58	692.92	924.04	916.1	955.34	43.72	522.26	523.74
691.62	627.34	661.52	602.84	612.84	664.84	604	612.2	565.86	654.36	570.1	609.92	702.62	1154.8	178.74
220.54	207.5	193.82	493.6	435.5	469.1	712.8	660.72	692.7	924.28	916.02	955.66	43.7	521.8	523.54
691.92	627.16	661.46	602.82	613.08	664.88	604.06	612.22	565.76	654.42	570.24	609.54	702.6	1151.6	178.72
221.74	207.8	193.8	493.68	435.7	469.08	712.94	660.82	692.52	924.48	915.96	955.96	43.66	521.34	523.36
692.18	627.06	661.36	602.8	613.32	664.9	604.08	612.2	565.64	654.48	570.36	609.16	702.62	1148.42	178.7
222.76	208.18	193.76	493.72	435.92	469.04	713.06	660.92	692.38	924.68	915.92	956.24	43.64	520.86	523.18
692.5	626.82	661.26	602.76	613.4	664.86	604.06	612.14	565.54	654.6	570.44	608.58	702.58	1148.08	178.7
223.62	208.66	193.76	493.72	436.06	469	713.08	661	692.3	924.72	915.94	956.38	43.64	520.88	523.22
692.84	626.6	661.14	602.7	613.36	664.78	604.04	612	565.46	654.76	570.56	608.02	702.54	1147.76	178.72
224.16	209.34	193.78	493.7	436.1	468.94	713.12	661.06	692.26	924.76	915.96	956.5	43.58	520.9	523.26
693.14	626.38	661.02	602.64	613.26	664.68	604.02	611.86	565.4	654.92	570.64	607.56	702.5	1147.44	178.76
224.28	210.04	193.8	493.64	436.06	468.88	713.12	661.06	692.28	924.74	915.98	956.58	43.58	520.9	523.34
693.42	626.16	660.92	602.58	613.1	664.64	603.98	611.7	565.36	655.08	570.7	607.14	702.44	1147.12	178.8
224.22	210.8	193.86	493.56	435.92	468.84	713.12	661.06	692.34	924.74	916	956.68	43.56	520.9	523.42
693.7	625.9	660.84	602.52	612.94	664.66	603.96	611.52	565.34	655.24	570.78	606.76	702.36	1146.78	178.86
224	211.6	193.92	493.48	435.7	468.84	713.12	661.04	692.44	924.7	916	956.8	43.54	520.9	523.52
693.74	625.82	660.84	602.66	612.84	664.98	603.9	611.38	565.28	655.16	570.7	606.56	702.32	1146.84	178.94
223.24	212.58	194.02	493.52	435.32	468.86	713.14	660.92	692.58	924.96	915.96	956.94	43.48	520.88	523.5
693.66	625.76	660.84	602.8	612.88	665.36	603.82	611.28	565.2	655.04	570.58	606.38	702.28	1146.88	179
222.48	213.44	194.12	493.54	435	468.9	713.14	660.8	692.74	925.18	915.92	957.08	43.44	520.86	523.5
693.52	625.76	660.84	602.94	613	665.76	603.72	611.2	565.1	654.88	570.48	606.22	702.24	1146.92	179.04
221.72	214.24	194.22	493.58	434.7	468.92	713.16	660.68	692.86	925.38	915.86	957.22	43.4	520.82	523.5
693.34	625.82	660.84	603.06	613.2	666.1	603.64	611.12	564.92	654.72	570.38	606.04	702.22	1146.98	179.08
220.94	214.96	194.28	493.64	434.42	468.94	713.2	660.56	692.96	925.52	915.8	957.3	43.34	520.78	523.5
693	626.04	660.86	603.18	613.56	666.32	603.56	611.04	564.6	654.56	570.28	605.84	702.2	1147.04	179.1
220.16	215.6	194.32	493.72	434.18	468.92	713.28	660.46	693.02	925.66	915.72	957.36	43.28	520.72	523.52
692.6	626.34	660.8	603.08	613.98	666.24	603.5	610.96	564.28	654.62	570.32	605.6	702.2	1147.06	179.16
219.8	215.94	194.26	493.68	434.2	468.88	713.22	660.46	693.04	925.6	915.66	957.28	43.22	520.68	523.58
692.14	626.72	660.76	603	614.44	666.12	603.46	610.9	563.9	654.68	570.36	605.36	702.2	1147.1	179.22
219.58	216.14	194.14	493.68	434.26	468.84	713.18	660.48	693.06	925.56	915.6	957.2	43.14	520.64	523.66
691.6	627.14	660.72	602.92	614.94	665.98	603.46	610.84	563.5	654.76	570.38	605.12	702.2	1147.14	179.28
219.46	216.26	194	493.7	434.32	468.8	713.14	660.52	693.14	925.52	915.54	957.1	43.02	520.62	523.74
690.92	627.64	660.64	602.86	615.56	665.84	603.48	610.82	563.08	654.8	570.42	604.9	702.2	1147.16	179.36
219.4	216.3	193.88	493.72	434.32	468.72	713.1	660.6	693.32	925.5	915.48	956.98	42.96	520.58	523.86
690.36	628.02	660.54	602.8	616.12	665.76	603.5	610.84	562.76	654.8	570.42	604.74	702.2	1147.18	179.46
219.42	216.26	193.8	493.76	434.26	468.64	713.02	660.66	693.54	925.46	915.44	956.84	42.86	520.56	523.96
689.82	628.24	660.36	602.8	616.66	665.7	603.54	610.88	562.44	654.7	571.14	604.64	702.2	1147.18	179.5
219.3	216	193.92	493.88	433.98	468.56	713.06	660.8	693.76	925.42	915.52	956.76	43.12	520.54	524.04
689.4	628.36	660.16	602.8	617.24	665.66	603.58	610.94	562.18	654.58	571.86	604.58	702.2	1147.16	179.54
219.12	215.7	194.06	494	433.62	468.48	713.06	660.92	693.98	925.36	915.6	956.66	43.4	520.52	524.1
689.18	628.28	659.98	602.78	617.96	665.62	603.58	611	561.96	654.4	572.58	604.5	702.2	1147.14	179.58
218.82	215.3	194.16	494.1	433.1	468.42	713.04	661.06	694.1	925.26	915.7	956.56	43.68	520.5	524.18
689.2	628.02	659.86	602.74	618.62	665.62	603.54	611.02	561.82	654.24	573.26	604.44	702.2	1147.1	179.6
218.52	214.9	194.24	494.18	432.6	468.42	712.98	661.18	694.08	925.16	915.8	956.5	43.96	520.5	524.22
689.34	627.7	659.82	602.68	619.3	665.64	603.48	611.04	561.7	654.06	573.94	604.36	702.18	1147.04	179.6
218.22	214.52	194.28	494.22	432.12	468.44	712.92	661.32	693.96	925.06	915.9	956.44	44.28	520.5	524.26
689.66	627.46	659.82	602.56	620.14	665.68	603.36	611	561.5	653.92	573.82	604.28	702.18	1146.96	179.6
217.96	214.18	194.04	494.16	431.8	468.28	712.78	661.26	693.74	924.98	915.9	956.34	44.28	520.5	524.3
690.1	627.22	659.94	602.4	621.06	665.76	603.22	610.92	561.28	653.74	573.68	604.2	702.18	1146.86	179.6
217.72	213.98	193.96	494.04	431.44	468.1	712.66	661.28	693.3	924.9	915.9	956.24	44.26	520.5	524.34
690.5	627.14	660.1	602.24	621.84	665.86	603.12	610.82	561.06	653.6	573.5	604.16	702.18	1146.76	179.6
217.58	213.88	194	493.9	431.2	467.92	712.58	661.3	692.8	924.84	915.9	956.14	44.28	520.5	524.36
690.86	627.18	660.28	602.1	622.58	665.96	603.04	610.72	560.84	653.46	573.32	604.14	702.18	1146.68	179.6
217.48	213.82	194.12	493.78	431	467.7	712.52	661.34	692.24	924.78	915.9	956	44.28	520.52	524.38
691.16	627.32	660.44	601.96	623.24	666.06	603	610.6	560.62	653.32	573.14	604.16	702.2	1146.62	179.6
217.44	213.8	194.32	493.68	430.82	467.48	712.46	661.4	691.66	924.72	915.9	955.86	44.3	520.54	524.4
691.38	627.7	660.74	601.78	623.58	666.2	603.14	610.58	560.46	653.12	573	604.38	702.2	1146.6	179.58
217.46	214	194.86	493.56	429.88	467.58	712.5	661.7	690.98	924.64	915.88	955.92	44.34	520.56	524.38
691.5	628.18	660.98	601.64	623.72	666.3	603.32	610.56	560.3	652.94	572.84	604.62	702.22	1146.62	179.56
217.52	214.26	195.42	493.48	429.06	467.7	712.54	661.94	690.42	924.54	915.86	955.98	44.4	520.6	524.36
691.6	628.72	661.2	601.52	623.78	666.38	603.5	610.56	560.1	652.74	572.7	604.92	702.24	1146.64	179.52
217.58	214.68	196.06	493.42	428.3	467.82	712.54	662.18	689.9	924.44	915.84	956.02	44.44	520.64	524.32
691.72	629.3	661.4	601.42	623.74	666.44	603.7	610.56	559.86	652.52	572.54	605.24	702.26	1146.7	179.48
217.62	215.28	196.8	493.36	427.6	467.96	712.54	662.4	689.38	924.32	915.82	956.08	44.46	520.68	524.28
691.86	630.04	661.56	601.36	623.62	666.5	603.9	610.54	559.48	652.28	572.34	605.64	702.26	1146.78	179.44
217.58	216.1	197.6	493.28	426.96	468.08	712.52	662.64	688.78	924.22	915.8	956.12	44.46	520.72	524.24
692.02	630.72	661.58	601.24	623.66	666.4	603.84	610.38	559.2	652.08	572.14	606.04	702.26	1146.98	179.38
217.5	216.94	198.1	493.22	426.84	467.74	712.42	662.74	688.46	924.38	915.8	956.2	44.42	520.82	524.22
692.18	631.44	661.52	601.12	623.66	666.3	603.76	610.22	558.88	651.88	571.94	606.48	702.24	1147.16	179.32
217.38	217.66	198.28	493.16	426.74	467.38	712.32	662.84	688.16	924.56	915.8	956.3	44.36	520.9	524.2
692.34	632.16	661.38	601	623.62	666.2	603.64	610.06	558.56	651.66	571.72	606.94	702.22	1147.34	179.28
217.26	218.24	198.12	493.08	426.64	467.02	712.22	662.94	687.88	924.76	915.82	956.44	44.32	521	524.2
692.5	632.92	661.04	600.88	623.5	666.12	603.46	609.9	558.16	651.36	571.44	607.5	702.2	1147.5	179.22
217.14	218.5	197.4	493	426.54	466.66	712.08	663.06	687.64	924.98	915.88	956.6	44.28	521.08	524.2
692.64	633.48	660.58	600.74	623.38	666.04	603.24	609.78	557.88	651.06	571.16	608.02	702.2	1147.64	179.16
217.08	218.4	196.44	492.94	426.44	466.32	711.96	663.14	687.56	925.2	915.96	956.8	44.24	521.18	524.2
692.9	633.86	659.74	600.8	623.12	666.1	603.06	609.88	557.52	650.64	570.84	608.64	702.18	1147.7	179.1
217.08	218.08	195.46	492.9	426.52	466.28	712.06	663.36	687.44	925.2	916.14	956.78	44.2	521.26	524.18
693.14	634.1	658.82	600.86	622.86	666.16	602.86	609.98	557.24	650.22	570.52	609.26	702.16	1147.76	179.02
217.12	217.58	194.54	492.86	426.6	466.26	712.18	663.6	687.46	925.22	916.32	956.76	44.18	521.36	524.16
693.36	634.18	657.76	600.94	622.56	666.22	602.66	610.06	557.06	649.84	570.18	609.92	702.14	1147.8	178.94
217.24	216.74	193.52	492.84	426.76	466.24	712.32	663.86	687.76	925.28	916.52	956.78	44.16	521.46	524.14
693.52	634.1	656.86	601	622.32	666.26	602.5	610.16	557.1	649.56	569.9	610.5	702.12	1147.8	178.86
217.4	215.88	192.66	492.82	426.94	466.22	712.52	664.12	688.26	925.36	916.68	956.82	44.14	521.56	524.14
693.64	633.98	656.1	601.04	622.06	666.3	602.36	610.26	557.28	649.34	569.64	611.08	702.1	1147.8	178.78
217.6	214.94	191.68	492.8	427.16	466.2	712.72	664.38	688.9	925.42	916.84	956.9	44.12	521.64	524.12
693.56	633.84	655.84	601.04	621.78	666.3	602.28	610.22	557.46	649.22	569.44	611.32	702.08	1147.7	178.7
217.98	213.98	190.52	492.82	427.42	466.18	712.78	664.54	689.6	925.46	916.92	957.2	44.14	521.48	524.14
693.42	633.68	655.96	601.04	621.42	666.3	602.22	610.24	557.9	649.04	569.2	611.58	702.04	1147.6	178.64
218.36	212.88	189.1	492.84	427.8	466.16	712.82	664.7	690.36	925.42	917.06	957.5	44.14	521.3	524.16
693.26	633.54	656.44	601.02	621.06	666.28	602.2	610.3	558.44	648.86	569	611.76	702	1147.52	178.58
218.66	211.96	187.86	492.88	428.16	466.14	712.88	664.82	690.98	925.32	917.16	957.72	44.14	521.1	524.2
693.06	633.36	657.1	601.02	620.66	666.26	602.18	610.38	559.02	648.66	568.82	611.92	701.96	1147.46	178.54
218.92	211.06	186.7	492.92	428.56	466.12	712.92	664.9	691.52	925.18	917.28	957.86	44.14	520.9	524.22
692.84	633.14	657.86	601.04	620.24	666.24	602.18	610.5	559.6	648.44	568.68	612.04	701.92	1147.42	178.5
219.12	210.26	185.62	492.96	428.96	466.12	712.96	664.98	691.98	925.06	917.38	957.9	44.16	520.72	524.26
692.54	632.38	658.96	601.04	619.56	666.22	602.24	610.68	560.26	648.2	568.36	612.24	701.88	1147.46	178.5
219.08	209.64	184.58	493	429.28	466.14	713	665.06	692.46	924.92	917.22	957.66	44.1	520.74	524.32
692.24	631.64	659.86	601.02	618.92	666.2	602.32	610.84	560.74	648.02	568.1	612.34	701.86	1147.5	178.5
219	209.28	183.9	493.04	429.52	466.16	713.06	665.1	692.84	924.84	917	957.4	44.06	520.76	524.38
691.88	630.96	660.64	601	618.28	666.2	602.4	611	561.14	647.8	567.84	612.36	701.82	1147.54	178.48
218.94	208.98	183.38	493.06	429.76	466.18	713.12	665.14	693.18	924.76	916.78	957.12	43.98	520.78	524.42
691.52	630.38	661.2	600.96	617.64	666.2	602.48	611.14	561.48	647.54	567.58	612.24	701.78	1147.58	178.46
218.92	208.74	183.08	493.1	429.96	466.2	713.18	665.16	693.5	924.68	916.52	956.82	43.9	520.8	524.46
691.16	629.96	661.36	600.9	616.92	666.18	602.56	611.18	561.76	647.16	567.32	611.96	701.74	1147.6	178.44
218.94	208.5	183.08	493.16	430.18	466.2	713.26	665.1	693.8	924.48	916.22	956.5	43.8	520.8	524.5
690.8	631.2	660.96	601.24	616.32	666.16	602.62	611.1	562.02	646.78	567.24	611.96	701.72	1147.62	178.4
218.96	208.24	183.36	493.46	430.46	466.18	713.32	665	693.98	924.22	916.16	955.82	43.72	520.8	524.5
690.46	632.48	660.34	601.58	615.74	666.14	602.66	610.9	562.18	646.36	567.18	611.9	701.7	1147.64	178.38
218.98	207.96	183.66	493.76	430.7	466.16	713.38	664.84	694.12	923.84	916.08	955.14	43.6	520.8	524.5
690.18	633.8	659.52	601.92	615.18	666.14	602.68	610.56	562.26	645.9	567.14	611.82	701.7	1147.66	178.38
218.98	207.68	183.96	494.06	430.88	466.12	713.42	664.64	694.22	923.34	916	954.5	43.5	520.8	524.5
689.94	635.22	658.54	602.24	614.6	666.18	602.72	609.86	562.24	645.28	567.12	611.78	701.7	1147.68	178.4
218.98	207.28	184.36	494.34	431.04	466.04	713.48	664.34	694.24	922.5	915.92	953.92	43.42	520.78	524.48
689.74	636.6	657.8	602.58	614.14	666.26	602.76	609	562.18	644.7	567.08	611.88	701.68	1147.7	178.42
218.96	206.88	184.62	494.62	431.12	465.94	713.54	664.04	694.18	921.58	915.9	953.44	43.32	520.76	524.46
689.64	637	657.22	602.52	613.94	666.36	602.64	607.96	561.92	644.1	567.28	611.7	701.66	1147.7	178.48
218.5	206.44	184.8	494.7	431	465.86	713.66	663.68	694.1	920.56	915.86	953.44	43.24	520.7	524.38
689.58	637.4	656.8	602.48	613.76	666.48	602.54	606.74	561.68	643.5	567.48	611.62	701.64	1147.7	178.54
218.08	206	184.94	494.84	430.86	465.78	713.76	663.32	693.96	919.44	915.86	953.46	43.2	520.64	524.3
689.54	637.74	656.62	602.44	613.6	666.58	602.44	605	561.48	642.86	567.66	611.6	701.64	1147.68	178.6
217.72	205.58	185.04	495.04	430.72	465.72	713.86	662.94	693.7	917.98	915.92	953.44	43.16	520.56	524.22
689.54	637.94	656.76	602.42	613.5	666.62	602.34	603.32	561.34	642.4	567.82	611.6	701.66	1147.64	178.64
217.36	205.34	185.04	495.24	430.54	465.7	713.92	662.64	693.42	916.6	916.02	953.38	43.12	520.5	524.14
689.56	638.08	657.08	602.4	613.42	666.64	602.22	601.58	561.2	641.98	568	611.54	701.7	1147.6	178.68
217.02	205.2	185.12	495.44	430.36	465.72	713.96	662.38	693.12	915.16	916.12	953.3	43.12	520.44	524.06
689.48	638.1	657.6	602.38	613.28	666.8	602.28	599.6	561.26	641.56	568	611.32	701.76	1147.48	178.7
217.06	205.12	185.32	495.56	430.32	465.78	713.9	662.06	692.78	913.64	916.4	953.14	43.2	520.64	524.02
689.44	638.1	658.6	602.3	613.14	666.92	602.34	597.48	561.32	641	567.94	610.9	701.84	1147.32	178.72
217.12	205.16	185.78	495.64	430.26	465.84	713.84	661.74	692.44	911.8	916.76	953.06	43.28	520.82	523.98
689.42	638.1	659.72	602.2	613.02	667	602.4	595.82	561.38	640.44	567.84	610.36	701.9	1147.16	178.74
217.14	205.32	186.36	495.66	430.2	465.92	713.78	661.46	692.22	910.22	917.12	953.04	43.36	521.02	523.94
689.4	638.08	660.9	602.06	612.94	667.08	602.44	594.32	561.42	639.8	567.74	609.76	701.94	1147	178.78
217.16	205.56	187	495.68	430.16	466	713.74	661.2	692.04	908.68	917.54	953.1	43.46	521.22	523.9
689.38	637.98	662.08	601.86	612.86	667.14	602.48	592.96	561.44	639.08	567.72	609.12	701.98	1146.8	178.82
217.18	205.84	187.68	495.64	430.12	466.1	713.72	660.94	691.9	907.2	917.98	953.16	43.54	521.42	523.86
689.54	637.7	663.72	601.46	612.7	667.02	602.5	591.88	561.46	638.46	567.7	608.64	702.04	1146.7	178.9
217.26	206.2	188.36	495.72	430.3	466.16	713.78	660.78	691.94	905.32	918.32	953.24	43.64	521.42	523.84
689.68	637.32	664.96	601.08	612.58	666.92	602.48	591.14	561.44	637.98	567.76	608.3	702.08	1146.58	178.96
217.3	206.62	188.94	495.78	430.5	466.24	713.86	660.64	692.02	903.82	918.56	953.16	43.72	521.44	523.82
689.78	636.86	666.06	600.7	612.48	666.86	602.46	590.5	561.36	637.6	567.96	608.08	702.1	1146.42	179.02
217.36	207.1	189.54	495.82	430.7	466.3	713.96	660.48	692.08	902.38	918.74	952.96	43.82	521.48	523.8
689.86	636.36	667.04	600.34	612.38	666.8	602.4	589.92	561.22	637.3	568.24	607.98	702.12	1146.22	179.08
217.44	207.6	190.16	495.84	430.92	466.36	714.08	660.3	692.12	901.08	918.82	952.6	43.9	521.52	523.8
689.92	635.78	667.84	600.06	612.32	666.74	602.32	589.36	561.04	637.02	568.38	608.08	702.12	1145.94	179.14
217.54	208.18	190.86	495.88	431.14	466.36	714.18	660.06	692.14	899.86	918.96	952.02	43.96	521.58	523.8
689.92	635.26	667.9	599.9	612.18	666.7	602.24	588.98	560.82	636.56	568.5	608.16	702.06	1145.56	179.18
217.68	208.72	191.56	495.7	431	466.36	714.24	659.82	692	898.62	919.08	951.34	43.92	521.44	523.8
689.9	634.76	667.8	599.8	612.04	666.64	602.18	588.66	560.66	636.14	568.68	608.32	702	1145.18	179.22
217.82	209.2	192.16	495.52	430.86	466.34	714.28	659.56	691.88	897.5	919.2	950.68	43.92	521.3	523.8
689.94	634.26	667.56	599.74	611.9	666.58	602.12	588.4	560.54	635.74	568.8	608.52	701.96	1144.78	179.26
217.9	209.62	192.64	495.36	430.72	466.32	714.3	659.28	691.78	896.5	919.36	950.14	43.92	521.14	523.8
690.06	633.7	667.12	599.72	611.74	666.56	602.08	588.2	560.5	635.44	568.86	608.82	701.92	1144.32	179.28
217.9	210.02	192.92	495.22	430.54	466.3	714.28	658.9	691.76	895.44	919.62	949.7	43.9	520.98	523.8
690.22	633.24	666.66	599.7	611.56	666.64	602.06	588.12	560.54	635.28	569.04	609.08	701.9	1143.94	179.32
217.84	210.32	193.02	495.1	430.34	466.28	714.26	658.54	691.8	894.42	919.8	949.44	43.92	520.78	523.8
690.52	632.84	666.16	599.6	611.52	666.96	602	588.08	560.68	635.1	569.28	609.44	701.86	1143.26	179.36
217.58	210.62	193.08	494.24	430.28	466.18	714.2	658.14	691.76	894.3	920.08	949.22	44	520.76	523.78
690.8	632.5	665.7	599.48	611.48	667.32	601.94	588.1	560.82	635.04	569.46	609.86	701.82	1142.62	179.4
217.34	210.9	193.12	493.36	430.2	466.06	714.14	657.72	691.74	894.18	920.36	948.96	44.06	520.74	523.76
691.02	632.2	665.24	599.34	611.42	667.64	601.86	588.2	560.96	635.1	569.66	610.58	701.78	1142.02	179.44
217.18	211.2	193.16	492.44	430.08	465.9	714.04	657.22	691.78	894.04	920.58	948.6	44.12	520.72	523.74
691.14	632.02	664.9	599.18	611.36	667.92	601.78	588.38	561.1	635.18	569.94	611.4	701.74	1141.54	179.48
217.06	211.46	193.26	491.54	429.96	465.72	713.96	656.8	691.8	894.02	920.7	948.28	44.2	520.7	523.72
691.22	631.9	664.56	599	611.3	668.1	601.68	588.62	561.22	635.3	570.26	612.4	701.7	1141.08	179.5
216.96	211.72	193.34	490.64	429.84	465.56	713.86	656.36	691.82	894.08	920.76	948.02	44.26	520.7	523.7
691.14	631.46	664.24	599.02	611.3	668.08	601.72	588.72	561.28	635.64	570.56	613.56	701.68	1141.26	179.52
217	211.9	193.42	490.58	429.58	465.46	713.7	655.9	691.84	893.94	920.56	947.6	44.3	520.7	523.72
691.1	631	663.92	599.06	611.26	668.2	601.74	588.84	561.34	636	570.98	615.04	701.66	1141.44	179.54
216.94	212.16	193.48	490.58	429.28	465.34	713.54	655.38	691.9	893.92	920.3	947.12	44.34	520.68	523.74
691.1	630.56	663.68	599.1	611.22	668.44	601.76	588.96	561.44	636.32	571.46	616.38	701.64	1141.64	179.56
216.8	212.42	193.5	490.62	429	465.26	713.42	654.94	691.94	894.04	920.04	946.6	44.34	520.66	523.76
691.14	630.1	663.48	599.12	611.2	668.78	601.8	589.06	561.54	636.66	571.9	617.66	701.62	1141.8	179.6
216.64	212.7	193.5	490.64	428.72	465.22	713.32	654.5	692	894.36	919.78	945.92	44.34	520.64	523.78
691.2	629.58	663.36	599.16	611.16	669.16	601.88	589.16	561.68	637.04	572.26	618.84	701.58	1141.98	179.64
216.48	213.02	193.5	490.64	428.46	465.22	713.24	654.08	692.08	894.84	919.54	945.12	44.36	520.62	523.78
691.5	629.14	663.28	599.22	611.12	669.42	602.02	589.52	561.84	637.62	572.62	619.94	701.74	1141.86	179.68
216.22	213.46	193.36	490.78	428.32	465.32	713.44	653.64	692.34	895.76	919.4	944.52	44.32	520.58	523.76
691.82	628.74	663.26	599.28	611.12	669.42	602.22	589.9	562.02	638.18	572.9	620.72	701.88	1141.76	179.72
216.06	213.82	193.2	490.84	428.26	465.5	713.66	653.26	692.58	896.74	919.28	944.18	44.32	520.56	523.74
692.2	628.38	663.26	599.36	611.16	669.22	602.48	590.34	562.18	638.78	573.1	621.4	702.02	1141.68	179.76
215.92	214.14	193.08	490.88	428.26	465.7	713.9	652.86	692.8	897.84	919.16	944.1	44.34	520.54	523.72
692.64	628.04	663.28	599.48	611.22	668.82	602.76	590.84	562.36	639.4	573.24	622.04	702.14	1141.64	179.8
215.8	214.44	193	490.9	428.34	465.9	714.1	652.44	693	899.02	919.04	944.3	44.36	520.52	523.7
693.28	627.72	663.28	599.58	611.4	668.34	603.06	591.54	562.56	640.08	573.36	622.72	702.28	1141.6	179.84
215.58	214.78	193.04	490.92	428.58	466.16	714.24	651.88	693.14	900.5	918.9	944.78	44.34	520.5	523.7
693.82	627.68	663.38	599.66	611.6	667.82	603.16	592.3	562.7	640.72	573.44	623.86	702.16	1141.6	179.56
215.22	215.08	193.24	490.8	428.94	466.34	714.08	651.28	693.22	901.92	918.76	944.42	44.38	520.5	523.72
694.4	627.64	663.46	599.74	611.86	667.5	603.24	593.08	562.78	641.42	573.46	624.96	702.06	1141.6	179.28
214.82	215.4	193.54	490.7	429.4	466.46	713.88	650.7	693.22	903.48	918.62	944.06	44.38	520.5	523.74
694.96	627.58	663.52	599.82	612.16	667.42	603.28	593.84	562.8	642.16	573.44	626.02	701.98	1141.6	179
214.38	215.72	193.9	490.62	429.9	466.52	713.62	650.16	693.18	905.12	918.48	943.68	44.4	520.5	523.76
695.52	627.54	663.52	599.9	612.58	667.7	603.32	594.62	562.74	643.08	573.4	627.06	701.94	1141.62	178.7
213.94	216.08	194.3	490.54	430.48	466.34	713.34	649.64	693.26	906.98	918.28	943.32	44.4	520.52	523.8
695.88	627.56	663.5	600	612.94	668.18	603.32	595.14	562.64	643.98	573.34	627.94	701.9	1141.64	178.4
213.62	216.34	194.58	490.46	430.94	465.92	713.12	649.32	693.46	908.58	918.08	942.84	44.44	520.54	523.84
696.12	627.68	663.36	600.18	613.3	668.82	603.34	595.46	562.56	644.82	573.14	627.9	702	1141.68	178.42
213.6	216.5	195	490.54	431.8	465.6	713.14	649.18	693.78	909.98	918.02	943.12	44.48	520.58	523.88
696.28	627.84	663.2	600.36	613.64	669.46	603.34	595.64	562.54	645.68	572.92	627.84	702.1	1141.74	178.44
213.62	216.58	195.32	490.64	432.58	465.1	713.2	649.14	694.18	911.26	918	943.3	44.52	520.62	523.92
696.38	628.08	663.08	600.6	614.02	670.08	603.34	595.58	562.62	646.68	572.66	627.78	702.18	1141.82	178.46
213.76	216.6	195.48	490.76	433.28	464.24	713.34	649.3	694.66	912.5	918.02	943.4	44.54	520.68	523.98
696.42	628.34	663	600.88	614.3	670.5	603.3	595.28	562.76	647.54	572.42	627.64	702.24	1141.9	178.5
213.94	216.5	195.54	490.88	433.84	463.44	713.52	649.62	695.04	913.38	918.12	943.36	44.6	520.72	524.02
696.44	628.62	662.96	601.2	614.6	670.82	603.26	594.86	562.9	648.42	572.2	627.5	702.3	1142	178.54
214.14	216.34	195.56	491	434.36	462.66	713.72	650.06	695.32	914.16	918.24	943.24	44.66	520.76	524.06
696.56	628.9	663.02	601.6	614.88	671.2	603.2	594.36	563.22	649.3	572.1	627.24	702.34	1142.18	178.62
214.36	216.26	195.34	490.98	434.38	461.58	713.96	650.52	695.32	914.84	918.22	943.08	44.38	520.82	524.14
696.64	629.2	663.12	602.1	615.24	671.56	603.14	593.6	563.54	650.18	571.98	626.94	702.38	1142.4	178.72
214.62	216.08	195.06	490.98	434.36	460.78	714.22	651.18	695.18	915.46	918.2	942.84	44.08	520.88	524.24
696.66	629.44	663.18	602.56	615.56	671.88	603.1	592.82	563.84	650.84	571.88	626.56	702.42	1142.62	178.84
214.84	215.88	194.84	490.98	434.32	460.5	714.46	651.78	694.9	915.9	918.16	942.58	43.82	520.92	524.34
696.62	629.66	663.22	603	615.88	672.2	603.08	592	564.12	651.42	571.76	626.16	702.46	1142.84	178.96
215.04	215.7	194.66	491.04	434.28	460.52	714.7	652.36	694.52	916.28	918.12	942.3	43.54	520.96	524.46
696.52	629.86	663.24	603.42	616.18	672.5	603.06	591.16	564.4	651.9	571.6	625.74	702.5	1143.06	179.1
215.24	215.54	194.54	491.16	434.22	460.84	714.94	652.92	694.1	916.58	918.08	942.02	43.26	521	524.6
696.2	629.98	663.26	603.82	616.58	672.62	603.18	590.04	564.44	652.32	571.32	625.54	702.52	1143.02	179.22
215.42	215.24	194.34	491.4	434.32	461.78	715.2	653.66	693.64	916.8	917.94	941.94	43.32	521	524.76
695.88	630.06	663.26	604.14	616.86	672.62	603.34	589.08	564.42	652.64	571.04	625.34	702.54	1142.94	179.36
215.54	215.02	194.22	491.66	434.4	462.8	715.44	654.26	693.24	916.92	917.8	941.94	43.38	521	524.92
695.56	630.12	663.26	604.46	617.08	672.48	603.5	588.16	564.36	652.96	570.8	625.18	702.54	1142.86	179.5
215.6	214.8	194.1	491.96	434.48	463.88	715.68	654.82	692.9	917.02	917.64	941.94	43.4	521	525.08
695.24	630.16	663.26	604.78	617.22	672.22	603.68	587.32	564.28	653.28	570.6	625.04	702.56	1142.76	179.66
215.62	214.58	193.98	492.26	434.54	464.96	715.94	655.36	692.62	917.08	917.46	942	43.42	521	525.22
694.86	630.2	663.26	605.12	617.24	671.76	603.9	586.44	564.14	653.6	570.42	624.92	702.56	1142.68	179.86
215.58	214.32	193.88	492.6	434.6	466.1	716.18	655.92	692.36	917.1	917.28	942.24	43.42	521	525.34
694.56	630.24	663.26	606.06	617.02	671.14	604.04	585.86	564.04	653.86	570.44	624.76	702.54	1142.78	179.86
215.5	214.14	193.92	492.74	434.38	466.86	716.24	656.2	692.26	917.2	917.36	942.58	43.4	520.98	525.42
694.26	630.28	663.26	606.94	616.72	670.44	604.16	585.34	563.96	654.1	570.48	624.58	702.52	1142.86	179.84
215.4	213.98	193.96	492.86	434.16	467.52	716.28	656.42	692.2	917.32	917.42	943.06	43.4	520.96	525.48
694	630.32	663.26	607.78	616.34	669.68	604.26	584.88	563.88	654.34	570.5	624.36	702.52	1142.9	179.82
215.3	213.82	194.02	492.96	433.92	468.06	716.3	656.62	692.16	917.44	917.46	943.64	43.4	520.94	525.52
693.76	630.36	663.3	608.5	615.84	668.8	604.34	584.38	563.84	654.66	570.5	624.12	702.5	1142.84	179.82
215.24	213.68	194.08	493.04	433.66	468.58	716.32	656.84	692.14	917.66	917.46	944.28	43.38	520.94	525.56
693.62	630.38	663.34	609.12	615.34	668	604.38	584.02	563.84	655.02	570.52	623.88	702.48	1142.7	179.78
215.2	213.6	194.08	493.04	433.4	468.9	716.34	656.98	692.16	917.96	917.46	944.78	43.32	520.96	525.62
693.4	630.46	663.42	608.76	614.84	667.32	604.42	583.68	563.9	655.48	570.46	623.88	702.46	1142.5	179.76
215.18	213.5	194.06	493.18	433.28	469.12	716.36	657.2	692.26	918.08	917.3	945.14	43.26	521	525.64
693.18	630.5	663.5	608.38	614.34	666.7	604.44	583.4	563.98	655.98	570.42	623.94	702.44	1142.26	179.76
215.16	213.44	194.04	493.3	433.18	469.28	716.36	657.42	692.36	918.22	917.12	945.38	43.2	521.06	525.68
692.9	630.54	663.6	607.92	613.74	666.14	604.46	583.14	564.06	656.58	570.42	624.06	702.42	1142	179.84
215.18	213.48	194.02	493.38	433.08	469.34	716.36	657.66	692.48	918.38	916.94	945.56	43.12	521.14	525.74
692.6	630.58	663.7	607.5	613.2	665.76	604.48	582.96	564.12	657.1	570.46	624.18	702.42	1141.84	179.92
215.18	213.54	194.02	493.46	433	469.22	716.34	657.84	692.58	918.46	916.8	945.68	43.04	521.18	525.82
692.28	630.62	663.82	607.08	612.66	665.48	604.48	582.8	564.18	657.58	570.52	624.28	702.42	1141.72	180.06
215.18	213.62	194.04	493.54	432.92	469.02	716.32	658	692.68	918.48	916.68	945.84	43.02	521.2	525.88
692.06	630.6	664	607.02	612.14	665.34	604.44	582.68	564.22	658.08	570.5	624.42	702.42	1141.56	180.42
215.22	213.76	194.1	493.36	432.82	468.84	716.32	658.22	692.74	918.52	916.54	946.28	43	521.2	525.76
691.88	630.58	664.24	606.94	611.56	665.26	604.38	582.56	564.26	658.62	570.56	624.48	702.42	1141.46	180.88
215.26	213.88	194.16	493.16	432.68	468.64	716.38	658.38	692.8	918.52	916.44	946.82	42.98	521.16	525.64
691.78	630.56	664.52	606.92	611.12	665.28	604.32	582.48	564.3	659.02	570.66	624.48	702.42	1141.38	181.3
215.26	213.94	194.22	492.94	432.58	468.46	716.46	658.46	692.84	918.46	916.4	947.36	42.98	521.08	525.5
691.74	630.54	664.86	606.9	610.72	665.34	604.26	582.44	564.36	659.36	570.78	624.44	702.38	1141.3	181.74
215.24	213.96	194.26	492.7	432.48	468.3	716.54	658.5	692.88	918.4	916.38	947.94	43	521.02	525.34
691.76	630.52	665.28	606.9	610.36	665.44	604.2	582.42	564.44	659.64	570.92	624.38	702.36	1141.22	182.16
215.2	213.96	194.3	492.44	432.4	468.16	716.62	658.52	692.9	918.36	916.4	948.5	43	520.96	525.16
691.78	630.52	665.86	606.58	609.9	665.54	604.14	581.02	564.38	659.84	571.28	624.06	702.34	1141.16	182.44
215.06	214.14	194.42	492.52	432.3	467.9	716.48	657.86	692.86	918.42	916.72	948.96	43	520.88	525.18
691.82	630.56	666.46	606.3	609.56	665.7	604.1	579.64	564.3	659.86	571.58	623.76	702.32	1141.06	182.64
214.94	214.3	194.6	492.6	432.26	467.68	716.28	657.2	692.82	918.5	917.06	949.38	42.96	520.8	525.16
691.88	630.6	667.08	606.02	609.26	665.92	604.06	578.28	564.2	659.82	571.84	623.46	702.32	1140.94	182.82
214.84	214.44	194.8	492.7	432.22	467.5	716.04	656.54	692.78	918.6	917.42	949.82	42.96	520.7	525.14
691.92	630.64	667.66	605.76	609.02	666.16	604.02	576.92	564.06	659.7	572.06	623.18	702.34	1140.8	182.96
214.76	214.56	194.98	492.78	432.22	467.42	715.78	655.88	692.74	918.72	917.82	950.24	42.94	520.6	525.12
691.94	630.68	668.16	605.5	608.84	666.46	603.98	575.54	563.9	659.46	572.26	622.88	702.36	1140.62	183.12
214.7	214.62	195.16	492.88	432.24	467.44	715.44	655.24	692.72	918.88	918.22	950.66	42.9	520.5	525.08
691.82	630.52	668.4	605.42	608.88	666.8	603.96	575.54	563.8	659.18	572.34	622.62	702.4	1140.48	183.28
214.78	214.3	195.04	492.84	432.18	467.64	715.26	655.2	692.52	919.36	918.38	950.82	42.9	520.44	524.96
691.68	630.36	668.54	605.36	608.96	667.16	603.92	575.52	563.7	658.92	572.4	622.36	702.44	1140.34	183.4
214.84	213.98	194.88	492.8	432.12	467.84	715.08	655.2	692.34	919.84	918.54	950.9	42.92	520.42	524.86
691.5	630.24	668.56	605.32	609.06	667.48	603.88	575.48	563.62	658.68	572.44	622.08	702.46	1140.2	183.5
214.88	213.68	194.7	492.74	432.06	468.06	714.9	655.24	692.16	920.32	918.68	950.94	42.92	520.44	524.74
691.34	630.2	668.46	605.3	609.2	667.78	603.82	575.42	563.56	658.48	572.46	621.72	702.48	1140	183.58
214.82	213.48	194.54	492.64	432.02	468.24	714.68	655.36	692	920.8	918.82	950.92	42.92	520.5	524.6
691.18	630.22	668.26	605.32	609.36	668	603.76	575.38	563.52	658.4	572.44	621.36	702.5	1139.8	183.6
214.7	213.42	194.36	492.52	431.98	468.32	714.52	655.48	691.82	921.22	918.92	950.84	42.98	520.58	524.48
691.12	630.46	667.96	605.36	609.5	668.34	603.7	575.34	563.36	658.42	572.32	621.08	702.48	1139.58	183.74
214.36	213.62	194.36	492.44	432.08	468.42	714.38	655.6	691.94	921.08	919.06	950.82	43.26	520.66	524.56
691.06	630.74	667.6	605.4	609.64	668.64	603.64	575.32	563.2	658.46	572.18	620.76	702.46	1139.34	183.86
213.98	213.92	194.32	492.36	432.16	468.48	714.24	655.74	692.04	920.92	919.18	950.8	43.58	520.74	524.62
691	631.1	667.08	605.44	609.8	668.94	603.58	575.32	563.06	658.5	571.98	620.38	702.44	1139.04	183.96
213.5	214.32	194.26	492.26	432.28	468.42	714.1	655.94	692.16	920.74	919.28	950.7	43.86	520.8	524.7
690.9	631.44	666.52	605.48	609.96	669.22	603.54	575.36	562.92	658.56	571.78	620.06	702.42	1138.78	184.02
213.06	214.7	194.18	492.22	432.36	468.3	714.02	656.12	692.26	920.5	919.32	950.6	44.16	520.82	524.78
690.78	631.8	665.94	605.48	610.1	669.5	603.52	575.4	562.76	658.6	571.58	619.72	702.4	1138.5	184.04
212.66	215.02	194.1	492.22	432.44	468.2	713.94	656.32	692.38	920.24	919.34	950.54	44.42	520.82	524.88
690.74	632.3	665.32	604.8	610.24	669.58	603.52	575.48	562.78	658.48	571.44	619.54	702.4	1138	183.96
212.52	215.26	193.98	491.92	432.52	468.12	713.84	656.58	692.44	920.18	919.28	950.78	44.42	520.78	524.82
690.68	632.82	664.5	604.12	610.42	669.64	603.54	575.54	562.8	658.3	571.28	619.3	702.4	1137.52	183.8
212.46	215.42	193.8	491.66	432.62	468.1	713.74	656.9	692.56	920.1	919.18	951.08	44.42	520.72	524.78
690.64	633.24	663.76	603.44	610.6	669.64	603.56	575.58	562.8	658.08	571.16	619.1	702.4	1137.14	183.6
212.54	215.46	193.58	491.44	432.68	468.18	713.66	657.18	692.68	920.02	919.04	951.48	44.46	520.68	524.74
690.64	633.62	663	602.76	610.76	669.62	603.6	575.6	562.78	657.84	571.02	618.84	702.4	1136.8	183.4
212.7	215.4	193.3	491.22	432.76	468.3	713.58	657.48	692.82	919.98	918.92	951.92	44.5	520.62	524.7
690.66	633.94	662.22	602.1	610.94	669.58	603.64	575.62	562.74	657.58	570.88	618.52	702.4	1136.52	183.18
212.88	215.24	192.98	490.98	432.82	468.44	713.54	657.8	692.96	919.96	918.78	952.4	44.54	520.56	524.66
690.7	634.08	661.2	602.1	611.16	669.74	603.76	575.56	562.66	657.16	570.72	617.64	702.4	1136.46	183.06
212.98	214.9	192.64	491.02	432.88	468.4	713.56	658.16	693.12	919.96	918.64	952.54	44.32	520.52	524.76
690.76	634.08	660.36	602.1	611.36	669.86	603.88	575.52	562.56	656.76	570.56	616.58	702.4	1136.42	183
213.06	214.48	192.32	491.06	432.92	468.34	713.6	658.46	693.24	920	918.54	952.7	44.06	520.48	524.84
690.8	634.02	659.52	602.1	611.56	670	604.02	575.48	562.44	656.36	570.38	615.2	702.38	1136.36	182.96
213.1	214	192.02	491.1	432.98	468.26	713.64	658.8	693.34	920.04	918.48	953.02	43.8	520.44	524.9
690.82	633.86	658.72	602.1	611.76	670.16	604.14	575.42	562.32	655.94	570.2	613.48	702.38	1136.3	182.88
213.12	213.52	191.76	491.14	433.02	468.18	713.68	659.14	693.44	920.06	918.44	953.54	43.52	520.42	524.98
690.84	633.52	657.9	602.1	611.98	670.3	604.28	575.34	562.16	655.46	569.98	610.94	702.36	1136.22	182.78
213.1	213.02	191.44	491.18	433.06	468.08	713.72	659.5	693.52	920.1	918.46	954.32	43.24	520.4	525.06
690.8	633.02	657.42	602.08	612.18	670.22	604.34	575.26	561.86	655.14	569.56	608.16	702.34	1136.12	182.58
212.94	212.56	191.12	491.24	433.08	468.12	713.76	659.88	693.6	920.14	918.2	955.46	43.22	520.42	525
690.76	632.5	657.02	602.04	612.36	670.16	604.42	575.18	561.56	654.84	569.14	605.24	702.32	1136.04	182.34
212.76	212.14	190.82	491.28	433.1	468.14	713.8	660.28	693.68	920.16	917.98	956.58	43.22	520.44	524.96
690.76	631.94	656.76	602	612.54	670.12	604.48	575.12	561.26	654.56	568.74	602.32	702.32	1135.98	182.08
212.58	211.76	190.52	491.32	433.12	468.16	713.86	660.66	693.76	920.18	917.76	957.58	43.2	520.46	524.94
690.76	631.28	656.72	601.94	612.76	670.14	604.54	575.1	560.94	654.34	568.32	599.2	702.3	1135.92	181.8
212.38	211.36	190.2	491.38	433.14	468.16	713.86	661.02	693.84	920.18	917.6	958.52	43.18	520.5	524.88
690.76	630.7	656.9	601.88	612.94	670.22	604.58	575.1	560.66	654.22	567.92	596.78	702.3	1135.88	181.54
212.22	211.04	189.98	491.44	433.16	468.14	713.82	661.32	693.92	920.16	917.44	959.24	43.16	520.54	524.82
690.76	630.24	657.2	601.8	613.08	670.36	604.58	575.2	560.44	654.16	567.74	594.7	702.3	1135.92	181.28
212.14	210.82	189.82	491.3	432.98	468.08	713.74	661.7	693.74	920.16	917.6	959.88	43.14	520.6	524.76
690.76	629.84	657.66	601.74	613.24	670.52	604.56	575.3	560.22	654.12	567.6	592.86	702.3	1135.94	181.06
212.06	210.6	189.7	491.14	432.8	468	713.68	662.02	693.54	920.14	917.72	960.56	43.12	520.66	524.7
690.74	629.52	658.44	601.66	613.4	670.68	604.52	575.42	560	654.1	567.5	591.1	702.3	1135.96	180.82
211.96	210.3	189.62	490.98	432.6	467.9	713.66	662.26	693.36	920.1	917.84	961.32	43.1	520.72	524.62
690.74	629.38	659.28	601.6	613.54	670.78	604.48	575.54	559.8	654.06	567.46	589.86	702.3	1136	180.64
211.88	210.04	189.62	490.8	432.4	467.82	713.7	662.44	693.16	920.06	917.88	961.94	43.08	520.76	524.58
690.76	629.3	660.26	601.54	613.68	670.84	604.42	575.68	559.6	654	567.48	588.76	702.3	1136.04	180.48
211.82	209.78	189.66	490.6	432.2	467.74	713.74	662.58	692.94	920	917.9	962.5	43.1	520.8	524.52
690.82	629.14	661.5	601.5	613.8	670.88	604.34	575.76	560.08	654.02	567.52	587.74	702.3	1136.12	180.16
211.82	209.58	189.56	490.56	432.38	467.68	713.88	662.5	693.04	919.92	917.82	962.84	43.08	520.8	524.64
690.92	628.9	662.98	601.44	613.92	670.86	604.22	575.84	560.54	654.06	567.56	586.76	702.3	1136.2	179.82
211.94	209.44	189.5	490.54	432.54	467.64	714	662.42	693.12	919.86	917.76	963.06	43.04	520.8	524.76
691.06	628.62	664.3	601.4	614	670.82	604.1	575.86	561	654.12	567.58	585.98	702.3	1136.28	179.54
212.16	209.46	189.52	490.5	432.7	467.62	714.06	662.38	693.18	919.8	917.7	963.1	43.02	520.8	524.9
691.2	628.28	665.56	601.34	614.06	670.76	604	575.84	561.46	654.22	567.62	585.26	702.3	1136.36	179.26
212.44	209.54	189.56	490.44	432.86	467.62	714.14	662.38	693.22	919.76	917.64	963.06	43	520.8	525.04
691.38	627.92	666.7	601.28	614.1	670.72	603.92	575.76	561.9	654.34	567.64	584.58	702.32	1136.42	179
212.74	209.68	189.56	490.4	433.02	467.66	714.3	662.42	693.28	919.74	917.58	962.94	42.96	520.8	525.2
691.78	627.74	667.82	601.16	614.18	670.66	603.92	575.64	561.7	654.36	567.66	584.12	702.34	1136.4	178.82
213	209.94	189.4	490.52	433	467.72	714.4	662.5	693.22	919.7	917.58	962.7	42.96	520.78	525.22
692.18	627.58	668.62	601.06	614.22	670.64	603.96	575.5	561.5	654.4	567.68	583.84	702.36	1136.38	178.66
213.18	210.24	189.1	490.64	433	467.8	714.52	662.56	693.18	919.66	917.52	962.42	42.96	520.76	525.24
692.56	627.36	669.3	600.96	614.26	670.6	604.02	575.36	561.28	654.44	567.68	583.72	702.38	1136.34	178.48
213.3	210.58	188.64	490.78	433	467.88	714.66	662.62	693.14	919.62	917.44	962.1	42.96	520.72	525.26
692.94	627.1	669.9	600.88	614.28	670.56	604.04	575.22	561.04	654.46	567.64	583.76	702.4	1136.24	178.32
213.34	211	188.12	490.94	433	467.96	714.8	662.66	693.12	919.56	917.32	961.76	42.98	520.68	525.28
693.24	626.84	670.44	600.78	614.28	670.48	604.06	575.1	560.78	654.48	567.56	584.08	702.4	1136.16	178.14
213.32	211.5	187.66	491.1	433	468.02	714.86	662.66	693.08	919.46	917.12	961.36	42.98	520.64	525.3
693.16	626.54	670.78	600.74	614.24	670.4	604.02	575	560.52	654.52	567.44	584.6	702.42	1136.1	178.36
213.56	211.9	187.56	491.08	432.98	468.06	714.9	662.64	693.18	919.3	916.9	961	42.98	520.62	525.32
693.04	626.38	671.02	600.7	614.2	670.3	603.98	574.9	560.26	654.56	567.28	585.22	702.42	1136.04	178.6
213.8	212.28	187.64	491.06	432.98	468.08	714.92	662.64	693.26	919.12	916.66	960.6	43	520.6	525.34
692.9	626.42	671.14	600.66	614.16	670.22	603.92	574.8	560.02	654.62	567.12	585.88	702.44	1136.02	178.86
214.04	212.64	187.86	491.04	432.98	468.12	714.9	662.64	693.34	918.94	916.4	960.18	42.96	520.62	525.38
692.76	626.82	670.94	600.62	614.12	670.16	603.84	574.66	559.8	654.72	566.9	586.64	702.46	1136.04	179.12
214.32	213	188.16	491.02	433	468.16	714.8	662.64	693.4	918.74	916.14	959.72	42.92	520.64	525.42
692.64	627.4	670.52	600.6	614.12	670.08	603.74	574.5	559.62	654.82	566.7	587.26	702.5	1136.06	179.4
214.62	213.26	188.4	491.02	433.02	468.22	714.7	662.68	693.5	918.54	915.94	959.3	42.88	520.64	525.48
692.68	628.14	669.76	600.62	614.14	669.92	603.64	574.32	559.42	655.02	566.52	587.84	702.52	1136.14	179.4
214.66	213.66	188.58	491.02	433.08	468.18	714.56	662.74	693.46	918.26	915.74	958.86	43.1	520.66	525.52
692.74	628.96	668.8	600.64	614.16	669.78	603.52	574.12	559.26	655.22	566.34	588.4	702.54	1136.24	179.42
214.68	214.04	188.72	491.02	433.12	468.14	714.38	662.8	693.44	917.98	915.56	958.42	43.32	520.68	525.56
692.78	629.88	667.44	600.68	614.18	669.66	603.38	573.9	559.12	655.44	566.16	589.06	702.5	1136.36	179.44
214.74	214.42	188.86	491.02	433.18	468.08	714.14	662.84	693.42	917.68	915.34	957.96	43.58	520.68	525.6
692.78	630.64	666.16	600.72	614.2	669.52	603.28	573.7	558.98	655.64	566.04	589.62	702.44	1136.48	179.46
214.78	214.72	188.98	491.02	433.24	467.98	713.92	662.86	693.4	917.4	915.14	957.62	43.84	520.68	525.64
692.76	631.34	664.84	600.76	614.2	669.42	603.2	573.52	558.86	655.84	565.94	590.18	702.32	1136.62	179.48
214.82	215	189.14	491	433.3	467.84	713.7	662.84	693.34	917.16	914.96	957.34	44.06	520.7	525.66
692.6	631.98	663.32	600.82	614.24	669.4	603.14	573.44	558.82	655.94	565.84	590.4	702.16	1136.8	179.5
214.86	214.98	189.48	491	433.2	467.78	713.3	662.7	693.3	917.06	914.88	956.1	43.94	520.74	525.68
692.42	632.52	661.74	600.88	614.28	669.36	603.18	573.42	558.76	656.06	565.76	590.6	701.98	1137	179.48
214.92	214.94	189.76	491	433.12	467.68	712.92	662.5	693.32	916.96	914.88	954.94	43.74	520.78	525.72
692.28	632.88	660.5	600.94	614.32	669.3	603.3	573.48	558.66	656.14	565.7	590.64	701.86	1137.16	179.46
214.96	214.86	189.94	491.02	433.02	467.58	712.64	662.26	693.36	916.9	914.9	953.88	43.56	520.82	525.74
692.16	633.16	659.38	601	614.38	669.24	603.46	573.64	558.56	656.22	565.68	590.6	701.76	1137.32	179.42
215.02	214.8	190.02	491.04	432.9	467.48	712.44	661.98	693.46	916.84	914.84	952.8	43.38	520.86	525.76
692.06	633.4	658.42	601.06	614.44	669.18	603.66	573.92	558.44	656.3	565.68	590.52	701.72	1137.46	179.36
215.06	214.76	189.98	491.06	432.8	467.4	712.28	661.64	693.64	916.78	914.7	951.74	43.26	520.9	525.78
692.04	633.5	657.42	601.12	614.32	669.08	603.84	574.28	558.3	656.36	565.84	590.7	701.72	1137.22	179.12
215.04	214.8	189.34	491.1	432.9	467.44	712.5	661.26	693.98	916.72	914.3	951.94	43.24	520.84	525.78
692.04	633.52	656.68	601.18	614.2	669	603.94	574.72	558.16	656.4	566.1	590.82	701.76	1136.94	178.84
214.98	214.8	188.66	491.14	432.98	467.52	712.76	660.84	694.28	916.68	913.76	952.22	43.32	520.74	525.74
692.04	633.46	656	601.24	614.08	668.9	604	575.2	558.06	656.44	566.46	590.92	701.78	1136.64	178.48
214.9	214.74	188	491.16	433.08	467.62	713.02	660.34	694.56	916.64	913.2	952.56	43.4	520.58	525.64
692.06	633.3	655.36	601.3	613.96	668.8	604	575.7	558	656.46	566.88	591.02	701.82	1136.28	178.08
214.82	214.6	187.38	491.18	433.18	467.74	713.24	659.76	694.8	916.62	912.68	952.94	43.46	520.36	525.46
692.04	632.92	654.74	601.36	613.82	668.64	603.92	576.22	558	656.48	567.38	591.16	701.8	1135.8	177.56
214.84	214.36	186.92	491.2	433.26	467.88	713.42	658.9	694.94	916.6	912.18	953.4	43.44	520.04	525.04
692.2	632.48	654.6	601.24	613.8	668.56	603.96	576.68	557.94	656.48	567.78	591.3	701.78	1136.3	177.34
215.1	214.18	186.94	491.24	433.26	467.9	713.42	657.96	694.92	916.6	911.88	953.64	43.36	519.78	524.34
692.3	632	654.6	601.12	613.76	668.46	603.98	577.12	557.94	656.44	568.12	591.48	701.74	1137	177
215.44	214.04	187.1	491.28	433.22	467.9	713.38	656.9	694.88	916.62	911.7	953.86	43.26	519.58	523.58
692.34	631.52	654.8	601	613.7	668.34	603.98	577.54	558	656.38	568.4	591.7	701.72	1138.12	176.48
215.84	213.94	187.36	491.32	433.08	467.82	713.32	655.74	694.84	916.64	911.64	954.06	43.14	519.54	522.78
692.26	630.98	655.44	600.92	613.54	668.16	603.96	578	558.12	656.3	568.7	592.04	701.68	1140.34	174.88
216.32	213.9	187.74	491.36	432.84	467.44	713.28	654.26	694.82	916.68	911.72	954.22	43.06	519.88	521.94
692.16	630.56	656.36	600.9	613.36	668.12	603.96	578.4	558.26	656.22	568.98	592.38	701.68	1143.22	172.74
216.8	213.94	188.12	491.4	432.6	467.02	713.28	652.96	694.84	916.74	911.84	954.26	43.04	520.56	521.28
691.86	630.18	657.86	601.06	613.16	668.06	603.94	578.7	558.56	655.52	569.3	593.04	701.7	1146.02	169.86
217.2	213.98	188.5	491.4	432.4	466.58	713.38	652	694.88	917.4	911.92	954.34	43.1	521.52	520.88
691.56	629.82	659.5	601.28	612.94	668.04	603.92	578.9	558.88	654.88	569.7	593.78	701.74	1149.26	166.7
217.66	214.04	188.88	491.4	432.28	466.2	713.54	651.24	694.94	918.04	911.92	954.32	43.18	522.8	520.5
691.22	629.4	661.44	601.56	612.6	668.04	603.84	578.86	559.3	654.34	570.26	594.74	701.78	1153.56	162.92
218.28	214.2	189.34	491.38	432.32	466.1	713.84	650.86	695.06	918.68	911.62	954.16	43.26	524.64	519.94
690.96	629.04	663.16	601.8	612.26	668.1	603.74	578.6	559.7	653.86	570.88	595.7	701.8	1157.6	159.44
218.92	214.42	189.78	491.3	432.5	466.4	714.18	651.06	695.2	919.3	911.06	953.98	43.34	526.42	519.26
690.74	628.68	664.78	601.92	611.88	668.14	603.58	578.18	560.08	653.42	571.6	596.74	701.82	1161.86	155.2
219.62	214.7	190.26	491.18	432.72	466.76	714.54	651.6	695.38	919.86	910.28	953.76	43.4	528.18	518.34
690.56	628.16	665.92	602	611.08	668.24	603.42	578.42	560.36	653.62	572.46	597.6	701.82	1166.46	150
220.36	215.06	190.82	490.84	433.02	467.18	714.9	651.7	695.58	920.06	909.28	953.44	43.44	529.68	517.74
690.36	627.64	666.94	601.76	610.14	668.7	603.06	578.26	560.6	653.94	573.8	598.6	701.8	1171.72	141.92
221.26	215.44	191.4	490.46	433.34	467.26	715.22	652.18	695.84	919.92	907.82	952.96	43.44	531.18	516.42
690.22	627.24	667.46	601.34	609.26	669.4	602.64	578.08	560.66	654.24	575.26	599.46	701.76	1176.08	133.36
222.14	215.72	191.88	490.04	433.6	466.9	715.42	652.68	696.08	919.48	906.4	952.46	43.48	532.16	515.02
690.04	626.94	667.68	600.92	608.38	670.4	602.14	577.88	560.64	654.54	576.92	600.34	701.74	1180.26	124.36
223.24	215.9	192.4	489.62	433.84	466.22	715.58	653.26	696.3	918.64	904.96	951.84	43.5	533	513.42
689.76	626.72	667.56	600.64	607.52	671.62	601.52	577.66	560.54	654.78	578.76	601.2	701.72	1184.32	115.68
224.76	216	193.02	489.22	434.04	465.28	715.7	653.9	696.5	917.38	903.54	951.12	43.56	533.7	511.6
688.88	627.56	666.72	600.86	607.24	673.44	600.28	576.76	560.54	654.56	581.16	602.74	701.7	1188.74	106.8
227.64	215.78	194.24	489.04	434.58	463.92	715.72	655.4	696.64	914.78	901.84	950.22	43.6	534.48	508.36
687.42	628.44	665.62	601.62	607.08	675.18	598.86	576.22	560.46	653.84	583.42	604.14	701.7	1192.5	100.68
230.78	215.54	195.7	488.96	435.04	462.6	715.76	656.6	696.7	911.86	900.36	949.4	43.64	534.98	505.34
685.22	629.28	664.5	602.78	606.98	676.98	597.08	575.82	560.36	652.66	585.78	605.5	701.7	1196.32	95.48
234.26	215.4	197.5	489.06	435.44	461.22	715.84	657.66	696.7	908.48	898.86	948.58	43.66	535.4	502.08
682.26	630	663.42	604.3	606.94	678.76	594.82	575.46	560.18	650.96	588.24	606.78	701.72	1200.16	91.3
237.96	215.44	199.7	489.36	435.78	459.82	716.04	658.52	696.68	904.68	897.3	947.8	43.7	535.76	498.62
677.64	630.24	662.24	606.6	606.98	680.68	591.26	574.92	559.66	648.14	590.98	607.94	701.76	1204.9	88.16
242.5	216	203.04	490.14	435.96	458.2	716.76	659.1	696.58	899.78	895.54	946.8	43.7	536.34	494.06
672.62	629.52	661	609.1	606.88	682.2	587.24	574.18	558.76	645.22	593.3	607.86	701.76	1210.98	87.42
246.3	216.92	206.92	491.32	435.66	456.66	717.94	659.08	696.48	895.26	894.2	945.84	43.68	537.08	488.7
667.1	628.3	659.52	611.8	606.92	683.56	582.82	573.14	557.54	642.12	595.1	607.54	701.74	1217.34	86.9
250.4	218.12	211.26	492.66	435.28	455.2	719.42	658.9	696.36	890.68	892.96	944.8	43.66	537.96	486.325
661.22	626.48	657.6	614.7	607.08	684.78	578.1	571.72	555.92	638.86	596.28	606.96	701.72	1223.96	86.7666666666667
254.92	219.54	216.1	494.04	434.88	453.88	721.16	658.56	696.24	886.18	891.7	943.66	43.62	539.02	483.366666666667
653.9	623.18	654.44	618.12	607.54	686.04	572.48	569.2	553.24	634.86	596.24	605.76	701.68	1231.38	87.15
261.06	221.44	222.42	495.4	434.42	452.68	723.22	657.8	696	880.98	890.08	942.08	43.56	540.68	479.05
647.24	619.4	650.68	621.06	608.2	687.16	567.58	566.2	550.22	631.3	595	604.14	701.62	1237.78	88.7
266.94	223.2	228.3	496.34	434.12	451.94	724.88	656.78	695.74	876.46	888.56	940.58	43.52	542.42	474.2
639.7	614.82	646.14	623.68	609.54	688.32	562.74	562.62	547.8	627.02	594.56	602.46	701.6	1241.94	NA
273.22	225.1	234.42	496.9	433.9	451.5	726.14	655.2	695.46	871.3	887.12	938.96	43.5	544.3	NA
632.1	609.72	640.84	626.18	611.16	689.64	557.92	558.42	544.92	622.48	593.48	600.32	701.58	1245.52	NA
279.84	227.18	240.46	497.26	433.82	451.2	727.02	653.14	695.04	865.88	885.46	937.22	43.48	546.38	NA
623	603.16	633.7	628.9	613.66	691.44	552.26	552	540.8	616.68	590.84	596.98	701.56	1248.4	NA
287.68	230.18	246.94	497.46	433.82	450.92	727.18	649.78	694.26	859.1	883.22	935	43.48	549.06	NA
614.74	597.1	626.7	631.12	616.42	693.28	547.28	545.12	536.96	611.18	587.96	593.34	701.56	1249.62	NA
294.36	233.3	252.16	497.48	433.98	450.68	726.52	646.08	693.36	853.08	881.2	932.96	43.48	551.48	NA
606.12	590.88	619.4	633.36	619.52	695.2	542.22	537.4	532.94	605.44	584.64	589.22	701.6	1249.96	NA
300.86	236.86	257.26	497.34	434.24	450.32	725.28	641.98	692.28	847.24	879.16	930.86	43.5	553.92	NA
597.86	584.26	612.34	636.44	622.62	698.62	537.22	529.04	527.68	599.34	579.28	584.68	701.66	1250.28	NA
307.14	240.94	261.84	497.12	434.68	450.26	723.48	637.78	690.94	841.7	876.74	928.84	43.52	557.9	NA
587.54	576.42	603.82	640.18	626.6	702.72	531.2	519.04	521.3	591.98	572.54	578.76	701.72	1250.2	NA
314.1	246.24	267.58	496.74	435.62	450.16	720.68	632.76	689.06	835.52	873.88	926.14	43.58	559.725	NA
578.16	569.54	596.38	643.78	630.2	706.86	525.98	510.46	515.66	585.4	566.56	573.26	701.78	1249.76666666667	NA
319.9	251.1	272.94	496.32	436.88	450.18	717.84	628.74	687.18	830.64	871.28	923.52	43.64	561.366666666667	NA
568.46	562.54	588.8	647.6	633.86	711.38	520.74	502.12	509.88	578.64	560.6	567.7	701.82	1249.5	NA
325.8	255.92	278.4	495.94	438.44	450.28	714.98	625.14	685.14	825.78	868.38	920.54	43.7	563.65	NA
558.52	555.44	581.06	651.7	637.56	716.3	515.48	494	504	571.68	554.68	562.16	701.82	1250.5	NA
331.96	260.7	283.76	495.66	440.32	450.58	712.26	621.88	682.9	820.84	865.04	917.12	43.72	568.5	NA
546.48	547.28	571.02	656.56	641.88	721.74	509.26	484.06	496.16	563.98	547.54	555.88	701.9	NA	NA
340.12	266.5	289.18	495.68	442.96	450.86	709.44	617.82	679.1	814.32	860.38	912.3	43.86	NA	NA
535.82	540.18	562.32	661.26	645.7	726.76	503.9	475.44	489.08	557.24	541.44	550.72	702.04	NA	NA
347.58	271.62	293.72	495.92	445.56	451.36	707.34	614.58	675.34	808.64	855.82	907.72	43.98	NA	NA
524.98	533	553.66	666.32	649.7	731.64	498.44	466.62	481.72	550.58	535.26	545.6	702.2	NA	NA
355.06	277	298.42	496.3	448.28	451.9	705.34	611.16	671.34	802.96	851.1	903.08	44.06	NA	NA
514.28	525.82	545.04	671.78	653.96	736.38	492.92	457.76	474.22	544.08	528.98	540.4	702.38	NA	NA
362.4	282.72	303.38	496.82	451	452.36	703.36	607.4	667.22	797.26	846.4	898.52	44.18	NA	NA
502.12	517.54	534.86	678.78	659.44	741.58	486.26	447.58	465.46	536.96	521.48	533.92	702.52	NA	NA
370.72	289.58	309.52	497.76	453.92	452.38	701.08	602.5	662.48	790.48	841.36	893.46	44.3	NA	NA
491.32	510.52	525.82	685.04	665.1	745.28	480.4	438.5	458.36	531.36	515.06	527.98	702.58	NA	NA
377.12	295.56	316.14	498.86	456.4	452.18	699.22	598.56	658.86	785.36	837.46	889.34	44.28	NA	NA
480.66	503.62	516.76	691.52	671	749.06	474.36	429.34	451.38	525.9	508.76	521.74	702.6	NA	NA
383.18	301.5	322.74	500.1	458.66	451.54	697.34	594.3	655.3	780.02	833.58	885.22	44.26	NA	NA
470.24	496.88	507.74	698.1	677.1	753.02	468.18	420.18	444.48	520.52	502.64	515.26	702.6	NA	NA
389.14	307.4	329.28	501.42	460.72	450.54	695.42	589.76	651.78	774.52	829.58	881.04	44.28	NA	NA
458.24	489.34	497.74	705.7	684.54	758.08	460.86	409.42	436.2	514.28	495.74	507.26	702.58	NA	NA
396.02	314.4	337.06	502.92	462.9	448.96	693.04	584.12	647.76	768.14	824.36	876.16	44.26	NA	NA
447.86	483.08	489.54	712.06	691.4	762.8	454.58	399.82	428.84	508.98	489.98	499.98	702.6	NA	NA
401.62	320.6	344.14	504.2	464.64	447.46	690.82	579.18	644.3	762.76	819.38	872.06	44.26	NA	NA
438.22	477.52	481.36	718.04	698.64	767.54	447.88	390.88	420.74	503.56	484.16	492.4	702.62	NA	NA
407.14	327.04	351.56	505.68	465.92	445.82	687.98	573.98	640.98	757.9	814.14	868.14	44.26	NA	NA
428.82	471.96	473.36	724	706.06	772.52	441.34	381.9	412.4	498.34	478.24	484.58	702.64	NA	NA
412.78	333.48	359.14	507.2	467.08	444.3	684.96	568.98	637.7	753.34	808.86	864.4	44.26	NA	NA
418.14	465.1	464.16	731.36	714.88	778.56	433.9	371.8	402.74	492.58	471.38	475.44	702.68	NA	NA
419.3	340.58	367.62	508.98	468.36	442.94	681.04	563.52	633.8	748.3	802.88	860	44.24	NA	NA
409.2	459.1	456	738.06	722.68	783.84	427.46	363.38	394.56	487.86	465.52	467.7	702.7	NA	NA
424.68	346.34	374.54	510.6	469.34	442.28	677.22	559.28	630.24	744.22	798.02	856.04	44.2	NA	NA
400.3	453.1	447.92	745.16	730.42	789.14	420.88	354.96	386.66	483.12	459.9	460.36	702.7	NA	NA
429.76	351.88	381.14	512.2	470.32	441.92	673.14	555.38	626.48	740.32	793.2	851.54	44.16	NA	NA
391.52	446.4	440.98	753.36	738.1	794.48	414.44	346.18	379.36	478.34	454.46	454.02	702.64	NA	NA
434.44	357.2	386.74	513.62	471.68	441.28	669.36	551.46	622.48	736.12	788.3	845.74	44.14	NA	NA
381.74	438.74	433.44	763.24	747.18	800.98	406.64	335.26	370.8	472.74	448.58	446.8	702.58	NA	NA
439.32	363.66	393.44	515.18	473.34	441.08	665.02	547.4	617.48	731.04	782.26	838.3	44.14	NA	NA
373.7	432.34	427.32	772.02	755.24	806.78	399.68	325.12	363.34	467.86	443.76	440.82	702.52	NA	NA
442.94	369.46	399.28	516.46	474.88	441.08	661.48	544.32	612.98	726.46	776.78	831.18	44.12	NA	NA
365.98	425.98	421.36	780.76	763.56	812.72	392.68	314.66	355.58	463.12	439	434.76	702.5	NA	NA
446.36	375.4	405.4	517.8	476.52	441.04	658.14	541.5	608.52	721.56	771.08	823.88	44.12	NA	NA
358.66	419.56	415.4	789.38	772.14	818.8	385.74	304.2	347.56	458.64	434.26	428.54	702.52	NA	NA
449.72	381.38	411.74	519.2	478.22	440.92	654.96	538.86	604.18	716.26	765.24	816.64	44.14	NA	NA
350.26	411.3	408.32	799.12	781.82	826.98	378.06	292.04	338.48	453.92	428.68	420.34	702.56	NA	NA
453.78	388.26	419.28	520.84	479.76	441.02	651.12	536.56	599.6	708.96	758.48	809.46	44.06	NA	NA
343.2	404.06	401.78	807.54	790.32	834.18	371.6	282	330.78	450.22	423.76	413.44	702.58	NA	NA
457.22	393.84	425.52	522.3	480.96	440.78	647.82	534.8	596.08	701.98	752.78	803.42	43.94	NA	NA
336.24	396.92	395.18	816.04	798.74	841.42	365.1	272.22	323.16	446.68	418.86	406.86	702.58	NA	NA
460.6	399.2	431.54	523.76	482.02	440.46	644.46	533.08	592.76	694.7	747.22	797.3	43.84	NA	NA
329.44	389.9	388.68	824.6	806.94	848.7	358.48	262.48	315.52	443.16	414.04	400.54	702.56	NA	NA
463.92	404.4	437.42	525.16	482.92	440.06	641.1	531.4	589.6	687.24	741.72	791.12	43.74	NA	NA
322.06	382	381.44	834.34	816.12	857.16	350.64	250.78	305.98	438.84	408.68	393.32	702.52	NA	NA
467.64	410.34	444.2	526.54	483.86	439.7	637.18	529.76	585.92	678.82	735.22	783.8	43.6	NA	NA
316.32	376.02	375.6	842.18	823.74	864.46	343.64	240.88	297.48	434.96	404.36	387.18	702.52	NA	NA
470.6	415.2	449.88	527.16	484.6	439.68	633.62	528.64	582.76	672.02	729.56	777.12	43.52	NA	NA
310.78	369.98	370.12	849.86	831.38	871.7	336.8	230.96	288.8	430.98	400.08	381	702.54	NA	NA
473.46	419.92	455.52	527.62	485.28	439.92	629.96	527.82	579.52	665.5	723.72	770.58	43.42	NA	NA
305.4	363.84	364.82	857.46	839.08	878.78	330.3	221.26	280.12	426.9	395.72	374.8	702.56	NA	NA
476.16	424.38	461.06	527.94	485.92	440.44	626.14	527.36	576.26	659.12	717.7	764.26	43.32	NA	NA
299.06	356.58	358.26	866.74	848.22	886.62	323.52	210.7	270.48	422.16	390.48	368.04	702.58	NA	NA
478.88	429	466.74	528.18	486.8	441.68	621.34	527.36	572.46	651.84	710.66	757.08	43.18	NA	NA
293.4	350.42	352.4	875.1	856.24	893.22	318.28	202.24	263	418.06	385.84	362.78	702.62	NA	NA
480.84	432.5	470.84	528.26	487.6	443.3	616.84	527.82	569.3	645.52	704.64	750.96	43.04	NA	NA
287.64	344.44	346.42	884.18	864.22	899.02	313.46	194.08	255.9	413.82	381.22	358.28	702.62	NA	NA
482.48	435.76	474.36	529.14	488.54	445.12	612.5	528.6	565.86	639.1	698.58	744.86	43.16	NA	NA
281.88	338.84	340.4	893.48	872.02	904.86	308.72	185.7	248.96	409.3	376.8	354.18	702.62	NA	NA
483.86	438.92	477.5	530.14	489.6	447.16	607.98	529.58	562.56	632.64	692.58	738.58	43.28	NA	NA
275.1	332.8	333.46	904.2	880.72	911.82	302.9	175.06	240.78	403.7	372.28	349.6	702.6	NA	NA
485.22	442.66	481.04	531.46	491.02	449.58	602.62	530.82	559.02	625.24	685.48	730.9	43.38	NA	NA
269.1	327.98	327.68	913.32	887.92	917.98	297.62	165.4	233.62	398.54	368.98	345.74	702.6	NA	NA
486.16	445.96	484.04	532.86	492.3	451.54	598.16	531.96	556.22	618.96	679.22	724.1	43.5	NA	NA
262.84	323.06	321.8	922.54	895.04	924.16	292.18	155.9	226.28	393.36	365.94	341.68	702.58	NA	NA
486.98	449.24	487.08	534.4	493.64	453.24	593.96	533	553.66	612.8	672.76	717.32	43.62	NA	NA
256.2	318.04	315.8	932.5	902.14	930.3	286.62	146.76	218.82	388.42	362.68	337.2	702.58	NA	NA
487.72	452.52	490.06	535.6	495	454.62	589.8	533.8	551.74	606.88	666.26	710.44	43.5	NA	NA
247.7	311.82	308.36	944.54	910.62	937.26	280.3	136.78	210.42	382.88	358.8	331.96	702.6	NA	NA
488.66	456.28	493.32	537.3	496.62	455.62	585.46	534.58	549.96	599.94	658.54	702.6	43.4	NA	NA
239.72	306.34	301.72	955.54	918.12	943.12	275	128.94	203.56	378.22	355.24	327.58	702.64	NA	NA
489.48	459.42	495.8	538.9	497.96	455.96	582.2	535.12	548.84	593.92	651.96	696	43.34	NA	NA
231.62	301.02	295.28	966.88	925.66	948.96	269.66	121.24	196.9	373.46	351.42	323.42	702.66	NA	NA
490.4	462.48	498.18	540.44	499.22	456.08	579.14	535.56	547.9	587.86	645.58	689.4	43.26	NA	NA
223.7	295.92	289.2	978.64	933.14	954.88	264.1	113.26	190.16	368.46	347.44	319.44	702.68	NA	NA
491.42	465.48	500.52	541.86	500.34	456.02	576.28	535.98	547.1	581.82	639.46	682.8	43.22	NA	NA
215.08	289.68	282.84	991.94	941.56	962.04	257.2	103.56	181.88	361.44	343.68	314.96	702.7	NA	NA
492.6	469.7	503.22	542.86	501.56	456.06	573.28	536.48	546.48	574.72	632.52	675.38	43.18	NA	NA
208.18	284.6	277.96	1003.44	948.56	968.38	250.84	95.08	174.58	354.9	340.58	311.06	702.7	NA	NA
493.52	473.38	505.54	543.06	502.56	456.24	570.92	536.92	546.1	568.94	626.86	669.06	43.16	NA	NA
201.5	279.54	273.2	1014.74	955.58	974.74	244.36	86.84	167.16	348.22	337.52	306.98	702.7	NA	NA
494.36	477	507.88	542.84	503.6	456.66	568.64	537.42	545.76	563.54	621.3	662.9	43.1	NA	NA
194.76	274.42	268.44	1025.76	962.86	980.98	237.88	78.86	159.84	341.48	334.44	302.74	702.7	NA	NA
495.14	480.54	510.2	542.3	504.66	457.36	566.36	538.02	545.46	558.52	615.78	656.94	43.1	NA	NA
186.28	268.52	262.88	1038.28	971.92	987.96	230.78	70.22	152.12	334	330.4	297.84	702.72	NA	NA
495.72	484.22	512.64	541.38	506.06	458.74	563.58	538.84	545.14	553.4	609.46	650.24	43.06	NA	NA
178.44	263.94	257.82	1049	980.3	994.54	225.1	62.98	146.5	327.68	326.18	293.8	702.74	NA	NA
495.98	486.42	514.46	540.18	507.42	460.52	561.08	539.52	544.66	549.76	604.4	644.7	43.02	NA	NA
170.4	259.34	252.6	1059.9	988.92	1001.2	219.58	55.84	140.98	321.48	321.72	290	702.76	NA	NA
496.06	488.38	515.86	539.2	508.88	462.56	558.48	540.26	544.16	546.38	599.52	639.28	43.02	NA	NA
162.44	254.74	247.28	1070.9	997.62	1008.06	214.06	48.58	135.42	315.26	317.06	286.42	702.76	NA	NA
495.98	490.04	516.76	538.5	510.44	464.9	555.78	541.02	543.68	543.22	594.86	633.94	43.02	NA	NA
153.86	249.26	241.08	1083.24	1007.38	1016.38	207.1	39.82	128.44	308.02	311.68	282.46	702.8	NA	NA
495.68	491.4	517	538.12	512.4	467.82	552.6	541.76	543.32	539.78	589.76	627.62	43	NA	NA
147.02	244.36	235.64	1093.56	1015.42	1024.1	200.56	32.14	121.98	301.62	307.2	279.14	702.8	NA	NA
495.3	492.12	516.62	537.96	514.2	470.44	549.98	542.2	543.2	536.98	585.74	622.18	43.04	NA	NA
140.5	238.8	230.2	1103.14	1023.3	1031.2	193.6	24.92	115	295.94	302.86	275.7	702.6	NA	NA
494.64	493.44	516.06	538.08	515.92	472.74	547.4	542.56	543.4	534.36	581.74	615.92	42.8	NA	NA
133.9	233.02	224.76	1112.56	1031.1	1038.32	186.34	18.08	108.06	290.36	298.6	272	702.42	NA	NA
493.92	494.46	515.46	537.92	517.64	474.86	545.14	542.7	543.8	531.78	577.92	609.74	42.54	NA	NA
125.68	226.16	218.48	1123.44	1040.22	1046.46	177.94	11.18	100.26	284.1	293.56	267.3	702.3	NA	NA
493.02	495.36	514.88	537.26	519.62	476.92	543.2	542.52	544.48	528.82	573.78	602.94	42.38	NA	NA
118.16	220.1	213.18	1132.82	1048.2	1053.38	170.98	6.26	93.7	278.9	289.14	262.98	702.2	NA	NA
492.12	496.18	514.52	536.28	521.22	478.36	542.14	542.12	545.24	526.36	570.5	597.32	42.26	NA	NA
110.64	214.2	208.04	1142.1	1056.24	1060.34	164.3	1.84	87.06	273.62	284.64	258.6	702.16	NA	NA
491.28	497.02	514.26	535.22	522.66	479.66	541.46	541.52	546	523.96	567.42	591.98	42.12	NA	NA
102.88	208.88	203.34	1151.22	1064.12	1067.38	157.82	-2.3	80.18	268.2	279.98	254.24	702.38	NA	NA
490.6	497	514.26	533.72	523.98	480.98	541.56	540.74	546.66	521.7	564.72	587.78	42.34	NA	NA
94.9	202.92	198.14	1161.84	1072.86	1075.68	150.12	-7.24	71.9	261.62	274.66	249.16	702.66	NA	NA
489.9	497.04	514.4	532.28	525.24	482.62	542.1	539.72	547.26	519.46	562.06	583.5	42.6	NA	NA
88.74	197.86	193.94	1170.78	1080.08	1082.88	143.36	-11.64	64.52	255.84	270.32	244.82	702.94	NA	NA
489.34	497.12	514.72	531.22	526.04	484.1	542.88	538.8	547.6	517.9	560.16	580.32	42.8	NA	NA
82.72	192.72	189.68	1179.66	1087.16	1089.92	136.34	-16.18	57.36	250.18	266.2	240.46	703.2	NA	NA
488.74	497.26	515.2	530.4	526.74	485.7	543.7	537.94	547.78	516.6	558.46	577.46	43	NA	NA
76.56	187.4	185.28	1188.4	1094.3	1096.66	129.18	-20.84	50.6	244.78	262.32	236.1	703.46	NA	NA
488.04	497.4	515.82	529.8	527.38	487.44	544.42	537.18	547.8	515.5	556.92	574.84	43.22	NA	NA
68.08	180.56	179.98	1198.54	1102.92	1103.76	120.88	-26.24	43.66	239.18	258.66	230.56	703.74	NA	NA
486.24	497.14	516.62	529.68	528.14	489.52	544.66	536.52	547.64	514.42	555.22	571.6	43.3	NA	NA
60.04	174.4	175.28	1207.04	1110.72	1109.36	114.1	-30.84	38.44	234.88	254.98	225.96	703.98	NA	NA
484.4	496.86	517.44	529.6	528.8	491.34	544.48	536.08	547.28	513.62	554.28	568.92	43.36	NA	NA
52	168.32	170.46	1215.62	1118.68	1114.92	107.62	-35.48	33.5	230.66	251.4	221.6	704.22	NA	NA
482.42	496.54	518.2	529.4	529.54	493.14	544.06	535.68	546.74	512.86	553.36	566.28	43.44	NA	NA
44.44	162.24	165.44	1224.18	1126.62	1120.66	101.46	-40.2	28.64	226.34	247.88	217.5	704.46	NA	NA
480.32	496.14	518.78	529.04	530.36	494.82	543.38	535.34	546.02	512.12	552.46	563.74	43.52	NA	NA
37.26	155.14	159.22	1233.5	1135.46	1127.54	94.26	-46.2	22.56	220.92	243.94	213	704.74	NA	NA
477.96	495.5	518.96	528.18	531.42	496.5	542.26	535	545	511.24	551.28	560.96	43.66	NA	NA
33.82	149.42	153.44	1240.86	1143	1133.6	87.74	-52	17.06	215.9	240.78	209.36	705	NA	NA
474.7	495.1	518.66	527.06	533.16	497.74	541.06	534.64	543.58	510.44	550.04	558.62	43.94	NA	NA
32.05	143.64	147.62	1247.56	1150.3	1139.54	80.9	-57.82	11.32	210.78	238.52	205.5	705.28	NA	NA
473.55	494.54	518.12	525.74	534.84	498.7	539.92	534.24	542.14	509.6	548.32	556.4	44.24	NA	NA
30.6	137.68	141.76	1253.84	1157.52	1145.26	73.78	-63.52	5.52	205.7	236.24	201.34	705.6	NA	NA
472	493.8	517.38	524.3	536.42	499.34	538.88	533.78	540.76	508.7	546.58	554.3	44.52	NA	NA
29.25	130.6	134.66	1261.2	1166.18	1151.94	65.6	-69.64	-0.86	199.9	233.42	196.12	706.04	NA	NA
469.5	492.84	516.32	522.6	537.88	499.66	537.94	533.04	539.3	507.44	544.5	552.02	44.9	NA	NA
29.5	124.6	128.38	1267.72	1173.92	1157.7	58.82	-74.3	-5.86	195	230.96	191.22	706.48	NA	NA
464	492.08	515.4	521.14	539	499.64	537.38	532.2	538.02	506.28	542.64	550.14	45.26	NA	NA
NA	118.6	121.84	1274.42	1181.54	1163.88	52.88	-78.22	-10.44	189.92	228.18	186.38	706.94	NA	NA
NA	491.36	514.54	519.78	539.18	499.54	537.22	531.28	536.98	505.16	540.76	548.84	45.72	NA	NA
NA	112.66	114.96	1281.16	1189.18	1170.36	47.26	-81.7	-14.84	184.62	225.12	181.14	707.44	NA	NA
NA	490.7	513.78	518.5	539.22	499.44	537.1	530.2	535.92	504.18	538.8	547.72	46.18	NA	NA
NA	105.88	106.68	1288.5	1197.58	1178	40.92	-85.04	-19.86	178.14	221.04	174.22	708.06	NA	NA
NA	489.96	513.04	517	539.06	499.54	537.02	528.62	534.54	503.28	536.46	546.86	46.82	NA	NA
NA	100.24	99.66	1294.26	1204.36	1184.44	35.6	-87.28	-24.06	172.34	217.22	167.68	708.6	NA	NA
NA	489.34	512.56	515.68	538.76	499.86	537.04	527	533.16	502.84	534.46	546.48	47.48	NA	NA
NA	94.6	92.98	1299.64	1210.92	1190.64	30.14	-89.1	-28.1	166.48	213.2	160.72	709.1	NA	NA
NA	488.6	512.1	514.32	538.36	500.24	537.06	525.18	531.64	502.58	532.6	546.34	48.22	NA	NA
NA	88.46	87.7	1305.24	1217.64	1196.54	24.38	-90.58	-32.18	160.58	208.74	153.64	709.5	NA	NA
NA	486.82	512.1	512.54	537.86	500.48	536.78	523.12	530.1	502.28	530.76	546.36	49	NA	NA
NA	85.05	80.94	1311.7	1225.68	1203.32	17.86	-92.1	-36.42	153.92	203.48	145.9	709.72	NA	NA
NA	486.1	511.34	510.42	537.22	500.66	536.12	520.58	528.04	502.14	529.12	546.44	50.2	NA	NA
NA	82.5333333333333	75.58	1317.36	1232.88	1209.08	12.58	-93.4	-39.66	148.3	198.96	139.86	709.66	NA	NA
NA	485.3	510.5	508.5	536.68	500.7	535.2	518.26	526.04	502.14	528.06	546.5	51.52	NA	NA
NA	79.8	70.16	1322.98	1240.1	1214.86	7.68	-94.96	-42.74	142.66	194.34	134.18	709.38	NA	NA
NA	484.05	509.46	506.52	536.2	500.64	533.98	515.9	523.92	502.14	527.22	546.58	53.04	NA	NA
NA	76.1	64.62	1328.36	1247.18	1220.68	3.18	-96.8	-45.76	136.9	189.54	128.8	708.88	NA	NA
NA	481.2	508.18	504.44	535.78	500.46	532.5	513.56	521.68	502.08	526.56	546.62	54.8	NA	NA
NA	NA	58	1332.98	1254.54	1227.06	-1.82	-99.3	-49.18	130.08	183.04	122.32	707.96	NA	NA
NA	NA	505.96	501.8	535.36	499.88	530.26	510.9	518.02	502.22	526.44	546.54	57.26	NA	NA
NA	NA	53.62	1335.96	1260.24	1232.22	-5.76	-101.8	-52.22	124.1	176.9	116.56	706.84	NA	NA
NA	NA	504	499.3	535.06	499.22	528.02	508.56	514.64	502.24	526.44	546.28	59.68	NA	NA
NA	NA	49.72	1338.38	1265.64	1237.12	-9.66	-104.38	-55.32	118.16	170.4	110.42	705.52	NA	NA
NA	NA	501.7	496.7	534.72	498.4	525.64	506.22	511.24	502.2	526.4	545.98	62.24	NA	NA
NA	NA	46.36	1340.5	1270.92	1241.7	-13.6	-107.02	-58.46	112.38	163.64	103.92	704.04	NA	NA
NA	NA	499.1	494.02	534.38	497.36	523.22	503.86	507.82	502.1	526.3	545.62	64.88	NA	NA
NA	NA	42.76	1343.46	1277.46	1246.5	-18.44	-110.14	-62.14	105.92	155.74	96.32	702.2	NA	NA
NA	NA	495.68	490.94	534.04	495.78	520.64	501.14	504.06	501.86	526.06	545.22	67.98	NA	NA
NA	NA	38.32	1347.14	1283.7	1250.46	-22.66	-112.56	-65.38	100.56	149.26	90	700.58	NA	NA
NA	NA	490.46	488.64	534.02	494.32	519.04	499.06	501.66	501.54	525.74	545.02	70.64	NA	NA
NA	NA	36.4	1351.2	1290.22	1254.36	-26.86	-114.98	-68.58	95.04	143.08	84.02	699.08	NA	NA
NA	NA	488.275	486.38	533.96	492.7	517.66	496.98	499.3	501.16	525.36	544.96	73.36	NA	NA
NA	NA	34	1355.48	1296.88	1258.2	-30.94	-117.34	-71.7	89.34	137.24	78.52	697.72	NA	NA
NA	NA	485.533333333333	484.16	533.82	491.04	516.54	494.84	496.98	500.84	524.98	544.92	76.12	NA	NA
NA	NA	30.5	1360.42	1304.34	1262.66	-35.36	-119.86	-75.02	82.62	130.84	72.52	696.5	NA	NA
NA	NA	481.6	481.68	533.38	489.3	515.4	492.14	494.26	500.64	524.56	545.06	79.5	NA	NA
NA	NA	26.2	1364.5	1310.28	1266.5	-38.84	-121.7	-77.58	76.84	125.42	67.58	695.8	NA	NA
NA	NA	475.7	479.66	532.8	488.1	514.6	489.64	491.84	500.64	524.26	545.38	82.64	NA	NA
NA	NA	NA	1367.88	1315.44	1270.28	-42.18	-123.6	-79.46	71.38	119.82	62.84	695.18	NA	NA
NA	NA	NA	477.72	531.82	487	513.7	486.7	488.54	500.86	523.08	547.9	85.96	NA	NA
NA	NA	NA	1371.24	1320.08	1274	-45.52	-125.22	-81.02	66.3	114.1	57.94	694.76	NA	NA
NA	NA	NA	475.84	530.72	486.26	512.82	483.52	485.06	501.12	522.04	550.56	89.54	NA	NA
NA	NA	NA	1375.62	1325.14	1278.2	-49.44	-126.66	-82.26	60.92	107.22	52.1	694.7	NA	NA
NA	NA	NA	473.74	529.28	486.12	511.76	479.34	480.62	501.46	521.38	553.48	94.22	NA	NA
NA	NA	NA	1379.66	1329.34	1281.76	-52.86	-127.58	-82.88	56.64	101.14	47.24	694.96	NA	NA
NA	NA	NA	472.06	527.92	486.44	510.88	475.36	476.3	501.78	520.92	556.36	98.58	NA	NA
NA	NA	NA	1383.8	1333.7	1285.48	-56.24	-128.46	-83.4	52.36	95.38	42.64	695.42	NA	NA
NA	NA	NA	470.52	526.56	486.98	509.94	471.16	471.7	502.06	520.52	559.24	103	NA	NA
NA	NA	NA	1388.1	1338.3	1289.58	-59.72	-129.26	-84.34	47.8	89.34	37.94	696.38	NA	NA
NA	NA	NA	468.72	525.2	488.06	509.16	466.7	467.62	502.06	520.96	559.96	107.38	NA	NA
NA	NA	NA	1390.725	1343.94	1294.4	-63.18	-129.7	-84.75	42.14	82.72	33.1	697.54	NA	NA
NA	NA	NA	467.775	523.68	489.08	507.98	464.1	465.2	501.84	521.36	560.66	112.18	NA	NA
NA	NA	NA	1392.53333333333	1348.88	1298.64	-65.7	-130.066666666667	-85.1666666666667	37.02	77.22	29.34	698.56	NA	NA
NA	NA	NA	467.133333333333	522.46	489.66	506.8	462.166666666667	463.4	501.32	521.52	561.14	115.98	NA	NA
NA	NA	NA	1394.25	1353.62	1302.76	-67.86	-130.45	-85.7	31.98	71.64	25.64	699.48	NA	NA
NA	NA	NA	466.4	521.32	490.02	505.48	460.2	461.55	500.62	521.68	561.56	119.62	NA	NA
NA	NA	NA	1396.1	1358.1	1306.62	-69.7	-130.7	-86.4	27.12	65.86	21.96	700.22	NA	NA
NA	NA	NA	465	520.18	490.16	504.02	458.1	459.7	499.8	521.84	561.94	123.22	NA	NA
NA	NA	NA	NA	1362.9	1310.66	-71	NA	NA	21.4	59.06	17.8	700.56	NA	NA
NA	NA	NA	NA	518.88	490.46	501.88	NA	NA	498.74	522.66	562.26	127.6	NA	NA
NA	NA	NA	NA	1366.7	1313.84	-71.98	NA	NA	16.7	52.88	14.1	700.56	NA	NA
NA	NA	NA	NA	517.8	490.6	500.06	NA	NA	497.76	523.44	562.48	131.54	NA	NA
NA	NA	NA	NA	1370.42	1316.9	-73.1	NA	NA	12.06	46.62	10.32	700.38	NA	NA
NA	NA	NA	NA	516.76	490.64	498.28	NA	NA	496.82	524.16	562.66	135.64	NA	NA
NA	NA	NA	NA	1374.18	1319.94	-74.42	NA	NA	7.4	40.48	6.5	699.98	NA	NA
NA	NA	NA	NA	515.74	490.56	496.54	NA	NA	495.92	524.78	562.78	139.96	NA	NA
NA	NA	NA	NA	1378.74	1323.48	-76.26	NA	NA	2.16	33.92	1.96	699.2	NA	NA
NA	NA	NA	NA	514.6	490.18	494.62	NA	NA	495.02	525.32	562.76	145.24	NA	NA
NA	NA	NA	NA	1382.78	1325.98	-78.2	NA	NA	-1.9	28.94	-1.96	697.96	NA	NA
NA	NA	NA	NA	513.6	489.3	492.98	NA	NA	494.4	525.34	562.68	149.82	NA	NA
NA	NA	NA	NA	1386.84	1328.52	-80.28	NA	NA	-5.78	24.3	-5.92	696.66	NA	NA
NA	NA	NA	NA	512.54	488.18	491.4	NA	NA	493.86	525.28	562.58	154.34	NA	NA
NA	NA	NA	NA	1390.76	1331.02	-82.46	NA	NA	-9.44	19.88	-9.98	695.34	NA	NA
NA	NA	NA	NA	511.38	486.7	489.96	NA	NA	493.4	525.12	562.52	158.76	NA	NA
NA	NA	NA	NA	1394.8	1333.74	-85.16	NA	NA	-13.64	14.52	-15	694.04	NA	NA
NA	NA	NA	NA	509.98	484.5	488.48	NA	NA	492.88	524.64	562.58	163.74	NA	NA
NA	NA	NA	NA	1397.78	1335.88	-87.54	NA	NA	-17.22	9.72	-19.4	693.1	NA	NA
NA	NA	NA	NA	508.7	482.32	487.38	NA	NA	492.36	524.06	562.68	167.8	NA	NA
NA	NA	NA	NA	1400.02	1338.32	-90.26	NA	NA	-20.8	4.52	-23.84	692.7	NA	NA
NA	NA	NA	NA	507.64	479.52	486.06	NA	NA	491.72	523.44	562.72	171.84	NA	NA
NA	NA	NA	NA	1401.88	1339.55	-92.88	NA	NA	-24.36	-0.84	-28.22	692.52	NA	NA
NA	NA	NA	NA	506.62	478	484.7	NA	NA	490.94	522.78	562.66	175.96	NA	NA
NA	NA	NA	NA	1403.86	1340.93333333333	-95.6	NA	NA	-28.28	-6.86	-32.94	692.72	NA	NA
NA	NA	NA	NA	505.4	476.3	482.88	NA	NA	489.76	521.96	562.26	181.06	NA	NA
NA	NA	NA	NA	1405.36	1341.95	-97.66	NA	NA	-31.28	-11.64	-36.48	693.28	NA	NA
NA	NA	NA	NA	504.34	475.15	481.04	NA	NA	488.52	521.32	561.56	185.7	NA	NA
NA	NA	NA	NA	1406.76	1343	-99.5	NA	NA	-33.96	-16.1	-39.66	694.12	NA	NA
NA	NA	NA	NA	503.16	473.5	478.96	NA	NA	487.14	520.64	560.66	190.54	NA	NA
NA	NA	NA	NA	1408.98	NA	-100.72	NA	NA	-36.22	-19.88	-42.5	695.3	NA	NA
NA	NA	NA	NA	500.92	NA	476.94	NA	NA	485.8	519.72	559.52	195.54	NA	NA
NA	NA	NA	NA	1410.175	NA	-101.8	NA	NA	-38.38	-23.86	-45.46	697.02	NA	NA
NA	NA	NA	NA	499.875	NA	474.22	NA	NA	483.9	518.52	557.78	201.32	NA	NA
NA	NA	NA	NA	1411.13333333333	NA	-102.46	NA	NA	-39.92	-27	-47.8	698.72	NA	NA
NA	NA	NA	NA	498.866666666667	NA	471.6	NA	NA	482.04	517.38	555.94	206.16	NA	NA
NA	NA	NA	NA	1412.15	NA	-103.06	NA	NA	-41.52	-30.16	-50.26	700.38	NA	NA
NA	NA	NA	NA	497.45	NA	468.78	NA	NA	480	516.2	553.9	210.76	NA	NA
NA	NA	NA	NA	1414	NA	-103.62	NA	NA	-43.16	-33.5	-53	701.9	NA	NA
NA	NA	NA	NA	494.8	NA	465.78	NA	NA	477.82	515.02	551.68	215.14	NA	NA
NA	NA	NA	NA	NA	NA	-104.12	NA	NA	-45.48	-38.5	-56.56	703.18	NA	NA
NA	NA	NA	NA	NA	NA	461.9	NA	NA	475.04	513.86	548.92	220.06	NA	NA
NA	NA	NA	NA	NA	NA	-104.35	NA	NA	-46.4	-43.26	-59.98	703.88	NA	NA
NA	NA	NA	NA	NA	NA	460.35	NA	NA	473.9	512.9	546.54	224.14	NA	NA
NA	NA	NA	NA	NA	NA	-104.6	NA	NA	-47.5	-48.16	-63.48	704.3	NA	NA
NA	NA	NA	NA	NA	NA	458.633333333333	NA	NA	472.7	511.92	544.26	228.26	NA	NA
NA	NA	NA	NA	NA	NA	-104.8	NA	NA	-48.8	-53.1	-66.94	704.46	NA	NA
NA	NA	NA	NA	NA	NA	456.6	NA	NA	471.35	510.9	542.1	232.46	NA	NA
NA	NA	NA	NA	NA	NA	-104.9	NA	NA	-51	-58.4	-70.72	704.18	NA	NA
NA	NA	NA	NA	NA	NA	453.4	NA	NA	469.5	509.58	539.82	237.42	NA	NA
NA	NA	NA	NA	NA	NA	NA	NA	NA	NA	-61.94	-73.76	703.6	NA	NA
NA	NA	NA	NA	NA	NA	NA	NA	NA	NA	508.14	538.12	241.66	NA	NA
NA	NA	NA	NA	NA	NA	NA	NA	NA	NA	-65.1	-76.62	702.86	NA	NA
NA	NA	NA	NA	NA	NA	NA	NA	NA	NA	506.58	536.42	245.8	NA	NA
NA	NA	NA	NA	NA	NA	NA	NA	NA	NA	-67.96	-79.36	702.02	NA	NA
NA	NA	NA	NA	NA	NA	NA	NA	NA	NA	504.88	534.72	249.8	NA	NA
NA	NA	NA	NA	NA	NA	NA	NA	NA	NA	-70.88	-82.46	701.18	NA	NA
NA	NA	NA	NA	NA	NA	NA	NA	NA	NA	502.56	532.62	254.14	NA	NA
NA	NA	NA	NA	NA	NA	NA	NA	NA	NA	-73.1	-85.12	700.68	NA	NA
NA	NA	NA	NA	NA	NA	NA	NA	NA	NA	500.2	530.7	257.6	NA	NA
NA	NA	NA	NA	NA	NA	NA	NA	NA	NA	-75.48	-88.8	700.36	NA	NA
NA	NA	NA	NA	NA	NA	NA	NA	NA	NA	497.38	527.64	260.98	NA	NA
NA	NA	NA	NA	NA	NA	NA	NA	NA	NA	-77.98	-92.7	700.2	NA	NA
NA	NA	NA	NA	NA	NA	NA	NA	NA	NA	494.24	524.5	264.34	NA	NA
NA	NA	NA	NA	NA	NA	NA	NA	NA	NA	-81.18	-97.3	700.34	NA	NA
NA	NA	NA	NA	NA	NA	NA	NA	NA	NA	490.1	520.88	268.3	NA	NA
NA	NA	NA	NA	NA	NA	NA	NA	NA	NA	-84.18	-101.5	700.72	NA	NA
NA	NA	NA	NA	NA	NA	NA	NA	NA	NA	486.18	517.52	271.78	NA	NA
NA	NA	NA	NA	NA	NA	NA	NA	NA	NA	-87.22	-105.6	701.32	NA	NA
NA	NA	NA	NA	NA	NA	NA	NA	NA	NA	482.2	514.1	275.34	NA	NA
NA	NA	NA	NA	NA	NA	NA	NA	NA	NA	-90.38	-108.9	702.18	NA	NA
NA	NA	NA	NA	NA	NA	NA	NA	NA	NA	478.24	512.08	278.88	NA	NA
NA	NA	NA	NA	NA	NA	NA	NA	NA	NA	-92.175	-111.88	703.62	NA	NA
NA	NA	NA	NA	NA	NA	NA	NA	NA	NA	475.925	509.04	282.8	NA	NA
NA	NA	NA	NA	NA	NA	NA	NA	NA	NA	-93.4	-113.98	705.2	NA	NA
NA	NA	NA	NA	NA	NA	NA	NA	NA	NA	474.333333333333	506.2	285.9	NA	NA
NA	NA	NA	NA	NA	NA	NA	NA	NA	NA	-94.7	-115.82	706.92	NA	NA
NA	NA	NA	NA	NA	NA	NA	NA	NA	NA	472.75	503.2	288.72	NA	NA
NA	NA	NA	NA	NA	NA	NA	NA	NA	NA	-96.5	-117.46	708.7	NA	NA
NA	NA	NA	NA	NA	NA	NA	NA	NA	NA	470.9	499.96	291.22	NA	NA
NA	NA	NA	NA	NA	NA	NA	NA	NA	NA	NA	-119.42	710.84	NA	NA
NA	NA	NA	NA	NA	NA	NA	NA	NA	NA	NA	495.72	293.6	NA	NA
NA	NA	NA	NA	NA	NA	NA	NA	NA	NA	NA	-121.54	711.675	NA	NA
NA	NA	NA	NA	NA	NA	NA	NA	NA	NA	NA	492.14	294.475	NA	NA
NA	NA	NA	NA	NA	NA	NA	NA	NA	NA	NA	-123.92	712.566666666667	NA	NA
NA	NA	NA	NA	NA	NA	NA	NA	NA	NA	NA	488.4	295.3	NA	NA
NA	NA	NA	NA	NA	NA	NA	NA	NA	NA	NA	-126.52	713.6	NA	NA
NA	NA	NA	NA	NA	NA	NA	NA	NA	NA	NA	484.52	296.15	NA	NA
NA	NA	NA	NA	NA	NA	NA	NA	NA	NA	NA	-129.54	715.2	NA	NA
NA	NA	NA	NA	NA	NA	NA	NA	NA	NA	NA	480	297.2	NA	NA
NA	NA	NA	NA	NA	NA	NA	NA	NA	NA	NA	-131.5	NA	NA	NA
NA	NA	NA	NA	NA	NA	NA	NA	NA	NA	NA	475.66	NA	NA	NA
NA	NA	NA	NA	NA	NA	NA	NA	NA	NA	NA	-132.625	NA	NA	NA
NA	NA	NA	NA	NA	NA	NA	NA	NA	NA	NA	473.525	NA	NA	NA
NA	NA	NA	NA	NA	NA	NA	NA	NA	NA	NA	-134.5	NA	NA	NA
NA	NA	NA	NA	NA	NA	NA	NA	NA	NA	NA	466.3	NA	NA	NA
