# Supplementary material for: Disentangling the Impact of Social Groups on Response Times and Movement Dynamics in Evacuations
Source: PLoS One. 2015 Mar 18;10(3):e0121227. doi: 10.1371/journal.pone.0121227 (PMC4364745; doi:10.1371/journal.pone.0121227)
Supplement: S1 Dataset — Zip archive containing separate files for different experimental runs. Please refer to the file README.txt inside the Zip archive for further information on how the data is presented. (ZIP) [file pone.0121227.s001.zip › data/3_individual.txt]

1	2	3	4	5	6	7	8	9	10	11	12	experimenter	door1	door2
703.2	702.1	718.1	713.3	579.5	600.4	591.8	705.7	590.1	596.9	699.7	575.5	486.7	1139.3	177.4
281	438	673.3	555.3	510.7	205	789.3	866.8	321.4	105.3	189.4	387.6	187.4	519.4	521.3
703.125	702.25	718.175	711.95	578.975	600.3	591.725	705.95	590.15	596.8	699.7	575.225	493	1139.3	177.375
280.975	437.925	673.3	558.375	510.5	205.35	789.075	867.15	321.15	104.95	189	387.675	185.45	519.4	521.375
703.12	702.28	718.2	711.16	578.76	600.22	591.7	706.02	590.12	596.8	699.72	575.12	495.52	1139.3	177.36
280.96	437.92	673.3	559.46	510.32	205.5	789.04	867.28	321.04	104.8	188.86	387.7	184.86	519.4	521.38
703.08	702.38	718.24	709.68	578.3	600.08	591.66	706.14	590.04	596.82	699.74	574.92	500.88	1139.28	177.32
280.94	437.9	673.28	561.78	509.94	205.8	789	867.52	320.84	104.54	188.58	387.74	183.52	519.4	521.4
703.06	702.44	718.26	708.48	577.96	599.96	591.64	706.2	589.94	596.86	699.76	574.78	504.82	1139.26	177.28
280.92	437.9	673.26	563.4	509.6	206.02	789.02	867.68	320.7	104.36	188.4	387.76	182.64	519.4	521.4
703.2	702.62	718.38	706.62	577.54	599.92	591.8	706.26	589.86	597.06	699.76	574.76	510.34	1139.56	177.18
280.86	437.88	673.26	566.22	509.16	206.38	788.96	867.84	320.62	104.18	188.2	387.62	181.58	519.38	521.4
703.32	702.82	718.5	704.86	577.06	599.9	592.04	706.3	589.74	597.4	699.76	574.76	516.5	1139.84	177.06
280.8	437.86	673.26	569.24	508.58	206.74	788.92	867.96	320.54	104.04	187.98	387.48	180.24	519.36	521.4
703.42	703.02	718.62	703.52	576.64	599.98	592.48	706.32	589.6	597.84	699.76	574.8	522.56	1140.12	176.92
280.74	437.84	673.28	572.1	508	207.06	788.96	867.98	320.52	103.94	187.84	387.32	178.82	519.34	521.4
703.54	703.18	718.74	702.6	576.36	600.1	592.92	706.34	589.52	598.24	699.76	574.88	527.04	1140.42	176.8
280.68	437.82	673.32	574.34	507.58	207.3	788.96	867.96	320.54	103.88	187.76	387.16	177.76	519.32	521.4
703.64	703.34	718.86	701.62	576.06	600.22	593.44	706.36	589.42	598.72	699.78	574.94	532.3	1140.7	176.66
280.62	437.8	673.36	576.8	507.1	207.54	789	867.94	320.56	103.74	187.66	387	176.48	519.3	521.42
703.56	703.4	718.88	701.3	575.88	600.28	593.94	706.4	589.28	599.14	699.86	574.88	537.58	1140.64	176.56
280.58	437.76	673.38	578.56	506.62	207.56	789.22	867.9	320.5	103.44	187.58	387	174.9	519.28	521.42
703.32	703.44	718.9	701.2	575.9	600.48	594.06	706.44	589.2	599.5	699.8	574.84	543.14	1140.56	176.7
280.34	437.66	673.42	580.58	506.32	207.44	788.42	867.84	320.46	102.72	187.7	386.98	172.86	519.32	521.42
703.1	703.46	718.9	701.22	576	600.64	594	706.46	589.16	599.74	699.72	574.82	547.22	1140.48	176.86
280.1	437.56	673.44	582.12	506.16	207.26	787.56	867.8	320.44	102.06	187.84	386.96	171.24	519.36	521.42
702.86	703.5	718.9	701.3	576.16	600.98	593.96	706.48	589.12	599.94	699.66	574.8	552.08	1140.4	177.02
279.86	437.42	673.46	583.82	506.02	206.96	786.74	867.74	320.44	101.26	187.98	386.94	169.02	519.32	521.42
702.62	703.58	718.9	701.56	576.48	601.7	593.9	706.48	589.12	599.88	699.64	574.8	557.6	1140.34	177.2
279.62	437.24	673.48	585.46	505.98	206.56	785.9	867.64	320.44	100.26	188.18	386.92	165.56	519.16	521.4
702.38	703.72	718.92	701.86	576.94	602.66	593.72	706.44	589.18	599.38	699.62	574.84	562.92	1140.26	177.4
279.4	437.1	673.5	586.66	506.1	206.06	784.96	867.5	320.5	99.18	188.4	386.88	161.36	518.92	521.38
702.32	703.86	718.94	702.08	577.32	603.48	593.84	706.4	589.24	598.82	699.74	574.88	566.54	1140.22	177.4
279.4	437.02	673.5	587.04	506.22	205.66	785.02	867.38	320.56	98.52	188.46	386.86	158.08	518.62	521.36
702.26	704.06	718.96	702.28	577.82	604.48	593.96	706.34	589.3	598.02	699.88	574.94	570.8	1140.16	177.4
279.4	436.98	673.5	587.42	506.36	205.16	785.08	867.24	320.64	97.76	188.54	386.82	154.48	518.3	521.34
702.36	704.34	718.86	702.28	578.54	604.1	594.08	706.26	589.4	596.5	700.12	575.02	575.8	1140	177.38
279.42	437.06	673.52	587.62	506.48	205.14	785.1	867.18	320.76	96.94	188.8	386.86	151.64	518.02	521.3
702.48	704.68	718.8	701.94	579.32	603.4	594.16	706.18	589.52	594.64	700.26	575.2	580.88	1139.78	177.36
279.46	437.3	673.54	587.6	506.62	205.16	785.08	867.1	320.94	96.28	189.1	386.86	149.88	517.82	521.26
702.62	704.94	718.72	701.56	579.92	602.44	594.2	706.12	589.6	593.12	700.36	575.34	584.56	1139.6	177.34
279.5	437.54	673.56	587.52	506.7	205.36	785.06	867.08	321.08	95.86	189.38	386.88	149.34	517.72	521.24
702.76	705.24	718.66	701.04	580.62	601.54	594.24	706.04	589.7	591.34	700.44	575.54	588.96	1139.4	177.32
279.54	437.84	673.58	587.4	506.8	205.54	785.04	867.04	321.26	95.38	189.7	386.86	148.62	517.58	521.22
702.9	705.56	718.66	700.28	581.36	600.52	594.3	705.96	589.84	589.38	700.42	575.84	594.06	1139.16	177.3
279.6	438.2	673.6	587.16	506.94	205.9	785	867	321.48	94.88	190.14	386.82	147.74	517.42	521.2
702.9	705.84	718.82	699.44	581.96	600.7	594.36	705.9	590	587.86	700.2	576.22	599.02	1138.98	177.3
279.66	438.56	673.58	586.8	507.1	205.98	784.96	866.9	321.68	94.48	190.58	386.64	146.16	517.2	521.2
702.9	706.02	718.94	698.82	582.36	600.82	594.4	705.86	590.12	586.86	700.02	576.5	602.46	1138.86	177.3
279.7	438.8	673.56	586.5	507.2	206.12	784.94	866.86	321.82	94.2	190.94	386.5	144.96	517.02	521.2
702.9	706.34	719.06	697.98	582.8	599.9	594.54	705.76	590.28	585.72	699.8	576.88	608.06	1138.72	177.32
279.58	439.04	673.52	586.06	507.3	205.96	784.88	866.76	321.98	93.9	191.4	386.36	145.54	516.78	521.22
702.9	706.66	719.2	697.12	583.22	598.88	594.7	705.68	590.46	584.72	699.5	577.3	614.2	1138.56	177.34
279.48	439.28	673.46	585.52	507.38	205.92	784.84	866.68	322.16	93.64	192.02	386.24	145.46	516.44	521.24
702.9	706.92	719.32	696.42	583.48	597.8	594.84	705.62	590.64	584.12	699.16	577.66	620.3	1138.38	177.36
279.38	439.48	673.42	585	507.36	205.84	784.84	866.62	322.34	93.54	192.68	386.16	145.36	515.94	521.28
702.9	707.12	719.4	695.94	583.6	596.72	594.96	705.56	590.76	583.84	698.9	577.92	625.02	1138.24	177.38
279.26	439.6	673.4	584.62	507.32	205.68	784.84	866.56	322.48	93.54	193.16	386.14	145.8	515.54	521.32
702.9	707.32	719.48	695.42	583.68	595.64	595.08	705.5	590.88	583.62	698.56	578.22	630.42	1138.04	177.4
279.16	439.74	673.38	584.2	507.26	205.52	784.84	866.5	322.64	93.58	193.76	386.12	146.06	515.02	521.36
702.9	707.4	719.6	695.08	583.66	595.62	595.08	705.52	591	583.7	698.12	578.46	635.12	1137.72	177.38
279.24	439.92	673.38	583.82	507.18	205.7	784.9	866.5	322.82	93.74	194.6	386.14	144.2	514.24	521.38
702.9	707.54	719.82	694.92	583.6	595.68	595.04	705.54	591.12	584.16	697.68	578.66	640.1	1137.22	177.34
279.3	440.06	673.48	583.5	506.94	205.82	785	866.56	322.96	94.02	195.56	386.28	142.64	513.2	521.44
702.9	707.66	720	694.86	583.54	595.74	595	705.56	591.2	584.64	697.36	578.8	643.78	1136.8	177.3
279.34	440.14	673.56	583.28	506.74	205.9	785.08	866.62	323.04	94.26	196.34	386.42	141.58	512.36	521.48
702.88	707.78	720.18	694.82	583.44	595.82	594.94	705.56	591.28	585.26	697.02	578.96	648.28	1136.3	177.26
279.38	440.24	673.64	583.02	506.52	206	785.18	866.68	323.14	94.58	197.24	386.58	140.16	511.28	521.52
702.86	707.9	720.38	694.86	583.28	595.94	594.88	705.56	591.36	586.12	696.68	579.08	653.74	1135.66	177.22
279.42	440.34	673.76	582.72	506.3	206.12	785.28	866.74	323.24	95	198.24	386.76	138.24	509.82	521.56
702.82	708.02	720.56	694.96	583.08	596.06	594.82	705.54	591.4	587.14	696.32	579.16	659.2	1134.96	177.22
279.44	440.42	673.92	582.46	506.12	206.22	785.36	866.82	323.3	95.42	199.1	386.92	136.44	508.1	521.6
702.78	708.04	720.6	695.04	582.84	596.14	594.78	705.52	591.4	587.9	696.06	579.18	663.12	1134.48	177.24
279.46	440.48	674	582.28	506.1	206.28	785.38	866.84	323.34	95.74	199.64	386.98	135.18	506.78	521.6
702.74	708.08	720.64	695.14	582.56	596.24	594.74	705.48	591.4	588.8	695.72	579.18	667.66	1133.88	177.26
279.48	440.56	674.1	582.08	506.1	206.34	785.4	866.86	323.38	96.12	200.26	387.04	133.88	505.18	521.6
702.64	708.22	720.72	695.2	582.24	596.34	594.7	705.64	591.4	589.9	695.18	579.14	672.92	1133.38	177.3
279.52	440.74	674.24	581.92	506.18	206.4	785.42	866.94	323.42	96.58	200.82	386.96	129.2	503.14	521.6
702.54	708.42	720.82	695.28	581.96	596.42	594.64	705.78	591.38	591	694.64	579.08	677.82	1132.86	177.36
279.52	440.92	674.4	581.84	506.34	206.44	785.44	867.02	323.44	96.98	201.22	386.86	125.02	501.1	521.6
702.46	708.6	720.9	695.34	581.78	596.48	594.6	705.92	591.36	591.78	694.26	579.02	681.26	1132.54	177.4
279.52	441.08	674.52	581.82	506.48	206.46	785.46	867.08	323.46	97.28	201.42	386.74	121.06	499.64	521.6
702.36	708.82	721	695.44	581.56	596.56	594.56	706.06	591.32	592.72	693.9	578.94	685.34	1132.12	177.44
279.52	441.24	674.66	581.82	506.66	206.5	785.48	867.14	323.48	97.66	201.64	386.64	117.12	497.98	521.6
702.26	709.06	721.16	695.58	581.32	596.62	594.5	706.2	591.24	593.82	693.52	578.86	690.12	1131.7	177.48
279.52	441.38	674.82	581.86	506.88	206.56	785.5	867.22	323.48	98.08	201.88	386.54	113.22	496.3	521.58
702.24	709.22	721.32	695.76	581.08	596.68	594.46	706.14	591.12	594.82	693.36	578.76	694.74	1131.22	177.5
279.48	441.4	674.96	581.98	507.1	206.62	785.5	867.26	323.44	98.4	202.1	386.56	113.02	495.08	521.56
702.22	709.32	721.44	695.88	580.9	596.72	594.44	706.1	591.02	595.52	693.28	578.68	698.08	1130.96	177.5
279.46	441.4	675.04	582.1	507.26	206.68	785.5	867.3	323.4	98.64	202.26	386.58	113	494.36	521.54
702.38	709.38	721.52	695.98	580.6	596.76	594.42	705.98	590.9	596.28	693.22	578.6	702.12	1130.72	177.56
279.4	441.48	675.26	582.2	507.3	206.86	785.52	867.12	323.34	98.9	202.4	386.6	112.9	493.54	521.52
702.54	709.32	721.6	696.04	580.28	596.76	594.4	705.84	590.74	597.02	693.18	578.5	706.8	1130.62	177.62
279.32	441.54	675.46	582.42	507.36	207	785.54	866.94	323.26	99.12	202.5	386.6	112.48	492.7	521.5
702.7	709.14	721.62	696.04	580	596.76	594.4	705.72	590.58	597.54	693.32	578.38	711.34	1130.72	177.7
279.2	441.6	675.6	582.76	507.42	207.14	785.56	866.76	323.18	99.32	202.46	386.62	112	492.06	521.48
702.86	708.94	721.6	696.02	579.8	596.74	594.4	705.62	590.46	597.82	693.46	578.3	714.5	1130.86	177.78
279.1	441.66	675.72	583.02	507.42	207.26	785.58	866.56	323.12	99.46	202.38	386.64	111.56	491.64	521.46
703	708.66	721.58	696	579.6	596.74	594.38	705.5	590.32	598.12	693.64	578.2	718.22	1131.08	177.86
279	441.7	675.84	583.34	507.44	207.42	785.6	866.36	323.06	99.66	202.26	386.66	111.2	491.24	521.44
702.96	708.3	721.6	696	579.56	596.76	594.34	705.46	590.2	598.38	693.9	578.08	722.4	1131.48	177.86
278.9	441.62	675.84	583.76	507.6	207.54	785.62	866.4	323.02	100	202.1	386.68	111.2	491.06	521.42
702.86	707.96	721.58	695.98	579.6	596.8	594.28	705.62	590.02	598.44	694.26	577.86	727.86	1132.26	177.86
278.7	441.48	675.82	584.12	507.68	207.68	785.62	866.54	323.16	100.38	201.9	386.72	112.48	491.34	521.36
702.76	707.7	721.56	695.96	579.66	596.84	594.22	705.78	589.88	598.42	694.54	577.68	732.14	1132.96	177.84
278.54	441.34	675.82	584.34	507.7	207.8	785.62	866.66	323.32	100.68	201.74	386.74	113.82	491.72	521.32
702.66	707.42	721.54	695.94	579.74	596.9	594.14	705.92	589.76	598.38	694.9	577.48	737.12	1133.74	177.82
278.38	441.16	675.82	584.58	507.72	207.9	785.62	866.78	323.5	101.04	201.52	386.76	115.2	492.2	521.26
702.56	707.22	721.5	695.9	579.88	596.92	594.06	706.1	589.66	598.28	695.38	577.3	743.06	1134.6	177.78
278.2	440.94	675.84	584.8	507.72	207.94	785.64	866.9	323.7	101.5	201.24	386.78	116.54	492.82	521.2
702.46	707.16	721.44	695.84	580.02	596.92	593.98	706.3	589.58	598.12	695.94	577.12	749.48	1135.42	177.76
278.06	440.7	675.84	584.98	507.72	207.88	785.64	867	323.9	101.94	200.92	386.8	117.78	493.5	521.14
702.44	707.16	721.4	695.8	580.14	596.92	593.92	706.32	589.62	598.02	696.36	577.08	753.34	1135.82	177.74
278.04	440.54	675.86	585.08	507.74	207.82	785.66	867	323.94	102.3	200.66	386.8	118.04	493.94	521.12
702.42	707.18	721.36	695.76	580.3	596.9	593.86	706.36	589.66	597.9	696.86	577.04	758	1136.3	177.72
278.02	440.36	675.88	585.2	507.76	207.74	785.68	867	324	102.72	200.38	386.8	118.34	494.46	521.1
702.4	707.24	721.32	695.68	580.44	596.86	593.98	706.32	589.68	597.82	697.48	576.98	763.5	1136.74	177.66
277.94	440.14	675.9	585.3	507.78	207.66	785.48	867	324.04	103.48	199.96	386.8	118.58	495.14	521.1
702.42	707.32	721.3	695.6	580.58	596.82	594.12	706.3	589.7	597.78	698.08	576.92	768.84	1137.16	177.62
277.86	439.96	675.9	585.4	507.8	207.58	785.26	867	324.08	104.2	199.52	386.82	118.84	495.82	521.1
702.44	707.38	721.3	695.54	580.68	596.78	594.28	706.26	589.7	597.78	698.5	576.88	772.54	1137.42	177.58
277.78	439.84	675.9	585.46	507.8	207.52	785.04	867	324.12	104.78	199.18	386.84	118.92	496.32	521.1
702.48	707.44	721.3	695.48	580.8	596.72	594.44	706.22	589.7	597.78	698.98	576.84	776.84	1137.76	177.54
277.7	439.7	675.92	585.54	507.8	207.46	784.82	867	324.18	105.4	198.78	386.84	119.1	496.9	521.1
702.54	707.5	721.3	695.42	580.92	596.66	594.6	706.2	589.68	597.8	699.46	576.78	781.4	1138.12	177.5
277.6	439.58	675.94	585.62	507.8	207.4	784.56	867	324.24	106.06	198.3	386.84	119.64	497.58	521.1
702.62	707.56	721.3	695.4	581.08	596.6	594.58	706.3	589.64	597.8	699.8	576.76	785.34	1138.52	177.5
277.54	439.52	675.96	585.72	507.8	207.32	784.42	867	324.32	106.38	197.92	386.84	120.86	498.24	521.1
702.68	707.6	721.3	695.4	581.18	596.56	594.56	706.36	589.6	597.8	700	576.74	787.92	1138.78	177.5
277.5	439.48	675.98	585.78	507.8	207.26	784.28	867	324.38	106.58	197.66	386.82	122.02	498.74	521.1
702.74	707.64	721.3	695.4	581.28	596.48	594.5	706.54	589.52	597.82	700.2	576.7	790.9	1139.3	177.5
277.46	439.44	676.02	585.84	507.8	207.32	784.16	867	324.28	106.58	197.18	386.8	123.54	499.56	521.1
702.8	707.68	721.28	695.4	581.38	596.4	594.36	706.74	589.42	597.86	700.38	576.64	794.06	1139.4	177.5
277.4	439.42	676.02	585.9	507.82	207.34	783.94	867	324.18	106.62	196.66	386.78	125.76	500.64	521.12
702.84	707.72	721.26	695.38	581.46	596.34	594.18	706.92	589.32	597.9	700.52	576.56	796.98	1138.7	177.5
277.36	439.4	676.02	585.96	507.84	207.34	783.7	867	324.08	106.62	196.16	386.76	128.24	501.94	521.14
702.86	707.74	721.24	695.36	581.5	596.28	594.02	707.08	589.24	597.94	700.6	576.48	798.98	1137.92	177.5
277.34	439.4	676.02	586	507.86	207.38	783.56	867	323.96	106.56	195.76	386.74	130.06	503	521.16
702.9	707.76	721.2	695.34	581.56	596.22	593.84	707.24	589.14	597.98	700.72	576.38	801.4	1136.76	177.52
277.3	439.38	676.02	586.06	507.88	207.4	783.42	866.98	323.84	106.52	195.3	386.7	132.18	504.28	521.18
702.94	707.78	721.16	695.32	581.64	596.18	593.68	707.3	589.06	597.98	700.88	576.24	804.28	1134.72	177.54
277.24	439.36	676	586.14	507.9	207.24	783.24	866.96	323.9	106.72	195	386.66	134.52	505.7	521.2
702.98	707.82	721.28	695.34	581.78	596.32	593.6	707.36	588.98	597.92	701.1	576.08	807.22	1132.22	177.62
277.36	439.34	676	586.14	507.88	207.14	783.22	866.94	323.96	106.9	194.62	386.84	136.44	508.04	521.22
703.02	707.84	721.4	695.38	581.9	596.46	593.56	707.4	588.92	597.86	701.28	575.96	809.34	1130.42	177.7
277.48	439.32	676	586.12	507.86	207.08	783.26	866.92	324	107.02	194.32	387.02	137.7	509.98	521.24
703.06	707.88	721.52	695.42	582.02	596.6	593.5	707.44	588.84	597.78	701.46	575.8	811.9	1128.52	177.78
277.58	439.3	676.02	586.12	507.84	207	783.28	866.9	324.04	107.16	194	387.2	139.12	512.24	521.26
703.1	707.94	721.64	695.48	582.14	596.72	593.46	707.48	588.76	597.64	701.6	575.6	814.96	1126.82	177.86
277.7	439.3	676.04	586.14	507.8	206.92	783.3	866.9	324.1	107.32	193.7	387.4	140.5	515.02	521.28
703.14	708	721.76	695.54	582.24	596.86	593.44	707.5	588.68	597.44	701.68	575.38	818.28	1125.54	177.94
277.82	439.3	676.08	586.18	507.74	206.86	783.34	866.9	324.16	107.48	193.44	387.58	141.58	518.22	521.3
703.16	708.04	721.74	695.56	582.26	596.84	593.42	707.5	588.62	597.28	701.66	575.2	820.76	1125.06	177.96
277.78	439.3	676.12	586.28	507.7	206.78	783.32	866.9	324.2	107.58	193.36	387.56	142.28	520.16	521.3
703.2	708.08	721.72	695.58	582.28	596.8	593.4	707.5	588.54	597.08	701.62	575	823.86	1124.44	177.98
277.76	439.32	676.16	586.38	507.66	206.7	783.3	866.88	324.26	107.7	193.28	387.52	143.16	522.56	521.3
703.08	707.96	721.7	695.64	582.12	596.7	593.34	707.52	588.36	596.68	701.52	574.82	828.38	1123.14	178
277.76	439.34	676.18	586.46	507.74	206.54	783.32	866.84	324.18	108.1	193.22	387.44	145.9	525.5	521.32
702.96	707.82	721.68	695.66	581.96	596.6	593.26	707.54	588.18	596.24	701.34	574.7	833.46	1121.44	178
277.78	439.36	676.2	586.54	507.8	206.38	783.38	866.8	324.1	108.62	193.22	387.36	148.52	528.48	521.34
702.84	707.68	721.66	695.68	581.8	596.5	593.18	707.56	588.02	595.88	701.18	574.66	837.42	1119.94	178
277.82	439.38	676.2	586.58	507.88	206.26	783.44	866.76	324	109.1	193.24	387.3	150.86	530.58	521.36
702.72	707.54	721.64	695.68	581.64	596.38	593.1	707.56	587.84	595.48	700.98	574.62	842.02	1118.18	178
277.86	439.4	676.2	586.64	507.96	206.14	783.52	866.72	323.92	109.66	193.28	387.24	153.28	533.04	521.38
702.6	707.4	721.58	695.62	581.48	596.22	593	707.56	587.66	595.06	700.7	574.6	847.14	1116.18	178
277.9	439.4	676.2	586.7	508	206.02	783.64	866.72	323.84	110.36	193.38	387.22	155.6	535.6	521.38
702.64	707.4	721.5	695.44	581.48	596.08	592.96	707.52	587.6	594.78	700.36	574.6	851.28	1114.8	178
277.94	439.4	676.2	586.74	507.9	206	783.8	866.74	323.92	110.92	193.5	387.24	155.78	537.7	521.36
702.66	707.4	721.44	695.28	581.46	595.96	592.94	707.48	587.56	594.6	700.1	574.6	853.94	1114	178
277.96	439.4	676.2	586.74	507.84	206	783.92	866.76	323.98	111.32	193.6	387.26	155.82	539.02	521.34
702.74	707.42	721.24	695.06	581.44	595.86	593.1	707.38	587.5	594.2	699.5	574.58	857.44	1112.92	177.98
277.98	439.38	676.18	586.72	507.68	206	784.28	866.84	324.04	111.82	193.84	387.28	155.62	540.68	521.3
702.84	707.44	721.02	694.76	581.4	595.76	593.28	707.28	587.48	593.76	698.84	574.54	860.9	1112.2	177.96
278	439.36	676.16	586.58	507.52	206	784.72	866.94	324.12	112.42	194.1	387.28	155.02	542.2	521.26
702.94	707.46	720.82	694.5	581.36	595.72	593.48	707.16	587.5	593.3	698.2	574.48	863.74	1112.02	177.94
278	439.32	676.14	586.4	507.42	206.02	785.2	867.06	324.2	113.06	194.34	387.26	153.96	543.26	521.24
703.04	707.48	720.64	694.32	581.34	595.72	593.68	707.06	587.52	592.92	697.68	574.42	865.7	1112	177.92
278	439.28	676.12	586.24	507.34	206.04	785.62	867.18	324.26	113.54	194.56	387.24	153.02	543.92	521.22
703.16	707.5	720.44	694.18	581.32	595.72	593.86	706.96	587.56	592.5	697.14	574.34	867.86	1112.12	177.9
277.98	439.24	676.1	586.12	507.26	206.06	786.08	867.3	324.32	114.14	194.8	387.22	151.88	544.6	521.2
703.22	707.5	720.36	694.22	581.3	595.72	593.82	706.9	587.64	592.24	696.9	574.24	869.6	1112.94	177.9
277.96	439.2	676.1	586.1	507.28	206.12	786.32	867.38	324.42	114.94	194.98	387.18	150.44	544.92	521.18
703.12	707.48	720.2	694.36	581.46	595.78	593.72	706.84	587.8	592.02	696.7	574.16	871.24	1114.12	177.88
277.92	439.3	676.06	586.3	507.34	206.2	786.5	867.46	324.38	115.92	195.16	387.12	148.82	544.9	521.16
703	707.46	720.06	694.52	581.62	595.84	593.62	706.8	587.94	591.88	696.58	574.1	872.36	1115.14	177.86
277.88	439.42	676.02	586.54	507.38	206.26	786.6	867.5	324.32	116.7	195.3	387.06	147.58	544.78	521.14
702.88	707.46	719.92	694.74	581.78	595.92	593.48	706.76	588.08	591.72	696.46	574	873.76	1116.48	177.84
277.84	439.52	675.98	586.84	507.42	206.36	786.72	867.54	324.26	117.66	195.5	387	146.12	544.56	521.12
702.74	707.46	719.78	695	581.92	596.02	593.32	706.72	588.2	591.58	696.38	573.88	875.42	1118.56	177.8
277.82	439.62	675.94	587.14	507.48	206.48	786.86	867.6	324.22	118.9	195.76	386.92	144.64	544.04	521.1
702.6	707.48	719.66	695.12	582.06	596.1	593.18	706.7	588.28	591.5	696.36	573.76	877.02	1121.12	177.76
277.8	439.72	675.9	587.34	507.54	206.6	787.02	867.64	324.14	120.18	196.04	386.84	143.72	543.3	521.1
702.6	707.52	719.64	695.24	582.04	596.14	593.08	706.7	588.26	591.46	696.4	573.64	878.12	1123.22	177.74
277.8	439.68	675.9	587.42	507.56	206.7	787.14	867.66	324.16	121.1	196.28	386.8	143.3	542.68	521.1
702.6	707.56	719.62	695.3	582.02	596.18	593	706.7	588.24	591.4	696.44	573.5	879.32	1125.62	177.72
277.8	439.64	675.9	587.44	507.58	206.8	787.34	867.68	324.18	122.16	196.58	386.76	143.02	541.94	521.1
702.58	707.6	719.56	694.96	581.96	596.04	593.04	706.68	588.2	591.36	696.5	573.42	880.52	1128.08	177.68
277.82	439.62	675.94	586.9	507.62	207.02	787.52	867.72	324.2	123.22	196.9	386.84	143.6	541.1	521.1
702.56	707.66	719.52	694.36	581.92	595.88	593.1	706.66	588.16	591.34	696.56	573.36	881.24	1129.74	177.66
277.86	439.6	675.98	586.1	507.64	207.24	787.76	867.74	324.2	123.96	197.18	386.94	145.06	540.22	521.1
702.54	707.7	719.48	693.78	581.88	595.72	593.18	706.64	588.14	591.32	696.6	573.34	881.6	1130.5	177.64
277.9	439.6	676.02	585.32	507.66	207.42	787.96	867.76	324.2	124.36	197.36	387.06	146.5	539.58	521.1
702.52	707.74	719.44	693.1	581.86	595.56	593.24	706.6	588.1	591.32	696.64	573.32	881.96	1131.26	177.62
277.94	439.58	676.06	584.44	507.68	207.62	788.16	867.78	324.2	124.74	197.56	387.18	148.28	538.76	521.1
702.52	707.78	719.42	692.34	581.84	595.4	593.26	706.56	588.06	591.38	696.7	573.32	882.18	1131.62	177.6
277.98	439.56	676.1	583.42	507.7	207.82	788.22	867.8	324.2	124.94	197.7	387.3	150.6	537.7	521.1
702.54	707.8	719.44	691.8	581.86	595.38	593.2	706.54	588.04	591.54	696.74	573.28	881.92	1131.46	177.58
278	439.54	676.1	582.68	507.7	207.86	788.18	867.78	324.18	124.86	197.74	387.3	152.84	536.48	521.1
702.56	707.8	719.46	691.44	581.88	595.36	593.16	706.52	588.02	591.7	696.76	573.26	881.68	1131.22	177.56
278	439.52	676.1	582.16	507.7	207.88	788.02	867.76	324.16	124.7	197.74	387.3	154.42	535.58	521.1
702.62	707.8	719.5	691	581.9	595.36	593.14	706.7	588	591.9	696.6	573.2	880.98	1130.98	177.54
278.02	439.5	676.08	581.44	507.68	207.9	787.78	867.72	324.14	124.48	197.74	387.28	156.52	534.64	521.1
702.68	707.82	719.54	690.56	581.88	595.34	593.16	706.9	587.98	592.2	696.44	573.14	879.88	1130.68	177.52
278.04	439.5	676.04	580.58	507.66	207.9	787.54	867.66	324.1	124.04	197.68	387.26	158.74	533.62	521.1
702.74	707.84	719.56	690.18	581.86	595.32	593.24	707.08	587.96	592.6	696.28	573.08	878.32	1130.64	177.5
278.02	439.52	676	579.68	507.64	207.9	787.34	867.58	324.04	123.34	197.58	387.22	160.6	532.8	521.1
702.8	707.86	719.58	689.92	581.84	595.32	593.32	707.26	587.94	592.9	696.12	573.04	876.96	1130.74	177.5
278	439.54	675.96	579	507.62	207.9	787.24	867.52	324	122.74	197.5	387.18	161.9	532.34	521.1
702.86	707.88	719.6	689.64	581.82	595.3	593.42	707.42	587.92	593.26	695.96	573	875.34	1130.94	177.5
277.98	439.56	675.92	578.2	507.6	207.88	787.12	867.44	323.96	121.98	197.42	387.14	163.32	531.84	521.1
702.88	707.88	719.6	689.4	581.8	595.24	593.5	707.36	587.9	593.74	695.98	572.98	873.64	1131.32	177.5
277.92	439.6	675.9	577.36	507.6	207.84	787.02	867.36	323.92	120.92	197.3	387.12	164.38	531.3	521.1
702.9	707.86	719.62	689.18	581.8	595.28	593.72	707.2	587.9	594.16	695.96	572.92	871.52	1131.92	177.48
277.74	439.66	675.84	576.54	507.62	207.68	787.04	867.5	323.9	119.64	197.04	387.06	165.22	531	521.14
702.9	707.84	719.64	689.04	581.8	595.32	593.9	707.06	587.9	594.44	695.92	572.86	869.9	1132.36	177.46
277.6	439.7	675.78	575.96	507.64	207.52	787.08	867.66	323.9	118.66	196.82	387.02	165.74	530.86	521.18
702.9	707.82	719.66	688.9	581.8	595.36	594.08	706.9	587.9	594.76	695.88	572.8	867.96	1132.86	177.42
277.44	439.74	675.74	575.32	507.66	207.34	787.1	867.82	323.9	117.48	196.6	386.98	166.22	530.7	521.22
702.88	707.8	719.68	688.78	581.82	595.4	594.24	706.76	587.9	595.12	695.82	572.72	865.66	1133.3	177.4
277.26	439.8	675.7	574.68	507.66	207.16	787.14	867.98	323.92	116.1	196.36	386.94	166.46	530.56	521.26
702.86	707.82	719.7	688.7	581.84	595.44	594.38	706.64	587.9	595.42	695.72	572.66	863.22	1133.62	177.38
277.1	439.84	675.64	574.16	507.64	206.96	787.2	868.14	323.94	114.8	196.12	386.92	166.44	530.52	521.3
702.84	707.84	719.7	688.7	581.86	595.4	594.36	706.62	587.9	595.66	695.66	572.64	861.6	1133.78	177.38
277.06	439.86	675.64	573.86	507.6	206.88	787.14	868.1	323.96	113.96	196.06	386.94	166.18	530.5	521.3
702.82	707.86	719.7	688.68	581.9	595.36	594.34	706.6	587.9	595.94	695.6	572.62	859.64	1133.96	177.38
277	439.88	675.64	573.52	507.56	206.8	787.06	868.06	323.98	112.94	195.96	386.96	165.94	530.48	521.3
702.74	707.9	719.68	688.58	581.98	595.28	594.3	706.64	587.9	596.24	695.6	572.58	856.96	1134.12	177.4
276.9	439.88	675.6	573.16	507.66	206.88	786.98	867.98	324	111.8	195.94	387.04	165.86	530.5	521.32
702.66	707.96	719.66	688.32	582.04	595.22	594.22	706.68	587.88	596.48	695.6	572.54	854.16	1134.3	177.42
276.82	439.86	675.54	572.94	507.78	206.96	786.88	867.92	323.98	110.84	195.9	387.18	166.14	530.6	521.34
702.58	708	719.64	688.06	582.1	595.18	594.16	706.72	587.86	596.62	695.64	572.5	852.04	1134.42	177.44
276.74	439.84	675.5	572.84	507.92	207.08	786.82	867.88	323.96	110.16	195.9	387.3	166.52	530.68	521.36
702.5	708.08	719.62	687.72	582.14	595.14	594.1	706.76	587.84	596.78	695.68	572.44	849.54	1134.58	177.46
276.66	439.82	675.46	572.78	508.06	207.2	786.74	867.84	323.94	109.42	195.88	387.46	167.08	530.8	521.38
702.4	708.26	719.6	687.3	582.18	595.12	594	706.8	587.82	596.9	695.7	572.32	846.64	1134.82	177.48
276.6	439.78	675.4	572.86	508.18	207.3	786.66	867.8	323.9	108.74	195.84	387.64	167.98	531	521.4
702.34	708.56	719.6	686.92	582.18	595.14	593.9	706.8	587.78	596.96	695.68	572.18	844.16	1135.04	177.5
276.58	439.76	675.34	573.16	508.16	207.24	786.58	867.78	323.86	108.3	195.68	387.78	168.94	531.22	521.4
702.3	708.84	719.6	686.7	582.18	595.16	593.84	706.8	587.76	596.98	695.68	572.06	842.42	1135.2	177.5
276.56	439.74	675.3	573.44	508.14	207.2	786.52	867.76	323.84	108.04	195.56	387.86	169.66	531.38	521.4
702.38	709.16	719.62	686.66	582.18	595.22	593.9	706.8	587.9	596.98	695.68	571.96	840.58	1135.54	177.54
276.5	439.68	675.36	573.94	508.06	207.34	786.36	867.74	323.78	107.78	195.42	387.9	169.92	531.56	521.38
702.46	709.6	719.66	686.84	582.18	595.3	594	706.8	588.04	596.92	695.72	571.86	838.64	1135.9	177.58
276.42	439.62	675.4	574.68	507.96	207.48	786.22	867.72	323.7	107.6	195.26	387.9	169.86	531.74	521.36
702.56	710.08	719.72	687.38	582.16	595.36	594.16	706.78	588.18	596.84	695.82	571.8	837.02	1136.16	177.62
276.3	439.56	675.4	575.58	507.86	207.62	786.12	867.7	323.64	107.58	195.12	387.86	169.28	531.84	521.34
702.68	710.42	719.78	687.96	582.14	595.42	594.34	706.76	588.34	596.76	695.9	571.78	836.02	1136.4	177.66
276.2	439.5	675.42	576.34	507.76	207.78	786.04	867.7	323.58	107.64	195.02	387.8	168.52	531.9	521.32
702.8	710.82	719.84	688.68	582.1	595.5	594.52	706.74	588.5	596.66	696	571.76	834.82	1136.64	177.7
276.08	439.46	675.42	577.24	507.66	207.94	785.98	867.72	323.5	107.72	194.9	387.72	167.68	531.98	521.3
702.82	711.26	719.9	689.58	582.04	595.54	594.56	706.7	588.5	596.52	696.16	571.72	833.34	1136.68	177.7
276	439.48	675.28	578.16	507.62	207.88	786.08	867.74	323.44	107.84	194.8	387.68	167	532.04	521.28
702.9	711.6	719.98	690.86	582	595.56	594.48	706.66	588.5	596.2	696.48	571.66	832.36	1136.64	177.72
276.04	439.56	675.14	579.06	507.6	207.78	786.38	867.78	323.4	108.14	194.62	387.84	165.98	532.08	521.26
702.98	711.8	720.04	691.88	581.96	595.58	594.38	706.64	588.5	595.9	696.76	571.62	831.8	1136.6	177.74
276.12	439.66	675.06	579.7	507.6	207.7	786.66	867.82	323.36	108.4	194.48	388.02	165.12	532.12	521.24
703.08	712	720.12	693.1	581.92	595.58	594.3	706.62	588.5	595.56	697.06	571.58	831.08	1136.56	177.74
276.2	439.78	674.96	580.42	507.6	207.6	786.96	867.86	323.32	108.68	194.34	388.22	163.98	532.18	521.22
703.2	712.16	720.22	694.58	581.9	595.5	594.2	706.62	588.52	595.18	697.34	571.58	830.28	1136.54	177.74
276.28	439.96	674.86	581.08	507.58	207.52	787.3	867.9	323.3	108.96	194.24	388.48	162.24	532.24	521.2
703.34	712.26	720.32	696.04	581.88	595.34	594.1	706.64	588.54	594.8	697.58	571.64	829.6	1136.56	177.74
276.36	440.22	674.78	581.54	507.56	207.56	787.62	867.94	323.3	109.24	194.16	388.76	160	532.32	521.2
703.42	712.3	720.38	696.98	581.86	595.18	594.08	706.66	588.56	594.64	697.62	571.74	828.9	1136.6	177.72
276.34	440.42	674.72	581.74	507.54	207.64	787.74	867.96	323.3	109.32	194.2	388.84	158.24	532.38	521.2
703.52	712.36	720.42	698.1	581.86	594.96	594.04	706.68	588.6	594.46	697.66	571.86	828.06	1136.64	177.7
276.32	440.66	674.66	581.96	507.52	207.78	787.86	867.98	323.3	109.42	194.26	388.94	156.04	532.46	521.2
703.54	712.62	720.5	699.26	581.84	594.64	594.12	706.7	588.66	594.26	697.7	572.18	825.8	1136.64	177.66
276.34	440.96	674.54	582	507.7	208.06	788.1	868.06	323.3	109.68	194.34	388.92	152.78	532.4	521.2
703.54	712.96	720.54	700.28	581.84	594.26	594.22	706.68	588.74	594.06	697.74	572.48	823.44	1136.62	177.62
276.38	441.28	674.44	581.94	507.9	208.42	788.26	868.12	323.3	109.94	194.44	388.84	149.56	532.34	521.2
703.5	713.28	720.56	700.96	581.86	593.96	594.34	706.66	588.82	593.92	697.76	572.72	821.34	1136.58	177.58
276.42	441.5	674.36	581.84	508.1	208.7	788.38	868.18	323.3	110.16	194.52	388.74	147.14	532.26	521.2
703.48	713.64	720.56	701.76	581.88	593.6	594.46	706.62	588.9	593.78	697.8	572.96	819.06	1136.54	177.54
276.48	441.76	674.28	581.7	508.3	209.04	788.5	868.26	323.3	110.4	194.6	388.64	144.5	532.18	521.2
703.44	714.02	720.58	702.58	581.88	593.22	594.62	706.58	588.96	593.64	697.84	573.18	816.58	1136.5	177.5
276.54	442	674.2	581.36	508.5	209.44	788.58	868.34	323.32	110.62	194.7	388.52	142.04	532.08	521.2
703.46	714.18	720.52	703.26	581.9	592.88	594.64	706.54	589.02	593.52	697.88	573.2	815.32	1136.5	177.5
276.56	442.12	674.2	580.98	508.5	209.82	788.48	868.36	323.34	110.64	194.8	388.5	140.9	532.12	521.2
703.48	714.24	720.48	703.68	581.9	592.66	594.66	706.52	589.04	593.46	697.92	573.2	814.44	1136.5	177.5
276.58	442.14	674.2	580.62	508.5	210.1	788.4	868.38	323.36	110.64	194.86	388.5	140.4	532.14	521.2
703.54	714.28	720.4	704.2	581.88	592.42	594.68	706.7	588.92	593.56	697.78	573.2	812.9	1136.48	177.52
276.64	442.14	674.22	580.2	508.5	210.42	788.32	868.42	323.42	110.66	195.04	388.48	139.7	532.2	521.24
703.6	714.22	720.32	704.5	581.86	592.18	594.68	706.9	588.8	593.68	697.64	573.2	811.18	1136.46	177.54
276.7	442.04	674.24	579.84	508.5	210.72	788.2	868.44	323.48	110.62	195.24	388.46	139.36	532.24	521.28
703.66	714.06	720.24	704.34	581.84	592.02	594.66	707.1	588.68	593.84	697.5	573.18	809.44	1136.46	177.56
276.78	441.86	674.28	579.8	508.5	210.92	788.12	868.44	323.54	110.56	195.42	388.44	139.52	532.28	521.32
703.72	713.92	720.18	704.08	581.82	591.94	594.64	707.3	588.54	594.04	697.34	573.16	808.06	1136.46	177.58
276.86	441.72	674.32	579.9	508.5	211.02	788.08	868.44	323.6	110.52	195.58	388.42	139.7	532.3	521.36
703.78	713.74	720.12	703.66	581.8	591.88	594.62	707.5	588.42	594.26	697.2	573.12	806.5	1136.48	177.6
276.96	441.56	674.36	580.1	508.5	211.14	788.04	868.44	323.66	110.48	195.74	388.4	140.02	532.32	521.4
703.82	713.54	720.1	702.84	581.8	591.9	594.64	707.5	588.44	594.34	697.26	573.06	805.28	1136.58	177.6
277.04	441.4	674.4	580.58	508.5	211.22	787.98	868.4	323.7	110.38	195.78	388.4	140.72	532.32	521.42
703.94	713.36	720.08	701.86	581.76	592.08	594.7	707.54	588.5	594.42	697.38	572.92	804.22	1136.84	177.6
277.02	441.26	674.5	581.22	508.34	211.22	788.04	868.32	323.8	110.3	195.82	388.42	141.24	532.34	521.46
704.06	713.24	720.06	701.14	581.72	592.26	594.76	707.58	588.56	594.48	697.5	572.8	803.52	1137.08	177.6
276.98	441.18	674.58	581.72	508.18	211.2	788.1	868.26	323.88	110.24	195.84	388.44	141.52	532.36	521.5
704.2	713.1	720.04	700.3	581.68	592.5	594.82	707.64	588.62	594.52	697.64	572.68	802.76	1137.34	177.6
276.96	441.1	674.66	582.3	508.04	211.1	788.08	868.18	323.96	110.16	195.86	388.46	141.68	532.38	521.54
704.36	712.96	720	699.34	581.62	592.82	594.88	707.72	588.66	594.54	697.76	572.58	802.06	1137.6	177.6
276.92	441.02	674.76	582.96	507.92	210.78	787.86	868.1	324.06	110.08	195.86	388.5	141.22	532.4	521.58
704.56	712.84	719.94	698.26	581.56	593.24	594.88	707.82	588.72	594.54	697.86	572.52	801.56	1137.82	177.58
276.86	440.94	674.86	583.6	507.8	210.32	787.46	868.02	324.14	110.06	195.84	388.54	139.78	532.42	521.6
704.66	712.76	719.9	697.44	581.54	593.56	594.86	707.88	588.74	594.52	697.88	572.54	801.26	1137.88	177.56
276.88	440.9	674.9	584.06	507.84	209.9	786.98	867.98	324.16	110.06	195.8	388.56	138.38	532.44	521.6
704.8	712.66	719.86	696.36	581.5	593.96	594.88	707.94	588.76	594.5	697.9	572.56	800.96	1137.94	177.54
276.92	440.86	674.94	584.64	507.9	209.42	786.44	867.94	324.18	110.06	195.74	388.58	136.46	532.46	521.6
705	713.16	719.92	694.76	581.46	594.44	594.92	707.84	588.78	594.5	697.84	572.62	800.36	1138.18	177.52
276.94	440.74	674.86	585.44	507.94	208.9	786.12	867.84	324.04	110.16	195.82	388.62	134.34	531.12	521.62
705.28	713.66	719.98	692.82	581.42	594.92	595	707.74	588.8	594.52	697.74	572.68	799.78	1138.42	177.48
277	440.64	674.76	586.12	507.96	208.46	786.06	867.74	323.88	110.3	195.9	388.64	131.68	529.78	521.62
705.5	714.18	720.06	691.3	581.38	595.24	595.1	707.62	588.8	594.54	697.64	572.72	799.32	1138.64	177.46
277.06	440.56	674.64	586.6	507.98	208.16	786.2	867.66	323.72	110.42	196	388.66	129.82	528.42	521.62
705.8	714.68	720.14	689.48	581.34	595.6	595.22	707.5	588.8	594.56	697.54	572.78	798.8	1138.86	177.44
277.12	440.48	674.52	587.06	508	207.8	786.38	867.58	323.56	110.54	196.08	388.68	127.46	527.06	521.62
706.16	715.18	720.18	687.52	581.3	595.9	595.28	707.38	588.8	594.58	697.4	572.86	798.06	1139.1	177.42
277.18	440.38	674.4	587.28	508	207.42	786.68	867.48	323.4	110.7	196.16	388.7	124.78	525.7	521.62
706.54	715.08	720.12	686.16	581.24	596.06	595.3	707.4	588.8	594.58	697.3	572.9	797.3	1139.16	177.4
277.28	440.36	674.4	586.96	508	207.08	786.88	867.46	323.4	110.78	196.1	388.68	121.96	525.7	521.6
706.82	715.02	720.08	685.42	581.2	596.12	595.28	707.4	588.8	594.56	697.24	572.94	796.64	1139.2	177.4
277.34	440.34	674.4	586.58	508	206.86	787.02	867.44	323.4	110.82	196.06	388.66	120.16	525.7	521.6
707.28	714.94	720.02	684.8	581.3	596.18	595.14	707.4	588.8	594.56	697.04	573.04	795.52	1139.26	177.4
277.38	440.32	674.38	586.02	507.98	206.62	787.1	867.42	323.42	110.96	195.94	388.58	118.42	525.7	521.58
707.74	714.86	719.96	684.98	581.4	596.24	594.92	707.4	588.8	594.54	696.84	573.14	794.12	1139.32	177.42
277.44	440.3	674.36	585.04	507.96	206.4	787.16	867.38	323.44	111.1	195.82	388.46	116.92	525.7	521.56
708.14	714.8	719.94	686.36	581.5	596.36	594.68	707.4	588.78	594.48	696.68	573.22	792.56	1139.38	177.44
277.46	440.32	674.34	583.74	507.92	206.26	787.14	867.36	323.44	111.18	195.72	388.3	115.94	525.7	521.54
708.44	714.76	719.92	687.78	581.62	596.48	594.46	707.4	588.76	594.44	696.54	573.3	791.38	1139.42	177.46
277.44	440.34	674.32	582.68	507.88	206.2	787.08	867.34	323.44	111.26	195.62	388.16	115.42	525.7	521.52
708.74	714.74	719.9	689.62	581.74	596.64	594.22	707.4	588.74	594.4	696.4	573.4	789.98	1139.46	177.48
277.4	440.4	674.3	581.4	507.84	206.14	787	867.32	323.44	111.32	195.52	388.02	114.78	525.68	521.5
708.86	714.78	719.88	692.22	581.7	596.9	594.08	707.4	588.72	594.3	696.4	573.5	788.56	1139.48	177.52
277.36	440.42	674.32	579.8	507.82	206.1	786.98	867.3	323.42	111.26	195.48	387.9	113.9	525.66	521.48
708.84	714.72	719.84	694.96	581.6	597.18	593.98	707.4	588.68	594.1	696.36	573.56	786.88	1139.2	177.6
277.42	440.5	674.36	578.18	507.78	206.06	787.12	867.56	323.38	111.08	195.68	387.8	113.16	525.56	521.46
708.78	714.66	719.8	696.9	581.52	597.38	593.92	707.4	588.66	593.94	696.32	573.62	785.58	1138.9	177.68
277.5	440.56	674.4	577	507.76	206.02	787.28	867.82	323.36	110.92	195.88	387.74	112.74	525.46	521.44
708.72	714.58	719.76	699.12	581.44	597.62	593.86	707.4	588.64	593.78	696.28	573.7	783.94	1138.62	177.76
277.58	440.62	674.44	575.7	507.74	205.98	787.42	868.08	323.34	110.76	196.08	387.66	112.28	525.36	521.42
708.66	714.42	719.68	701.26	581.34	597.86	593.86	707.4	588.6	593.6	696.26	573.8	781.86	1138.36	177.86
277.66	440.62	674.48	574.48	507.74	205.92	787.58	868.34	323.3	110.6	196.28	387.56	111.7	525.3	521.38
708.6	714.2	719.6	702.46	581.26	598.06	593.94	707.4	588.54	593.48	696.26	573.86	779.6	1138.14	177.96
277.76	440.68	674.52	573.64	507.74	205.84	787.72	868.6	323.26	110.44	196.52	387.5	110.98	525.26	521.36
708.6	714.1	719.54	703.02	581.24	598.2	594.04	707.4	588.5	593.48	696.3	573.94	777.94	1138.22	178
277.74	440.68	674.54	573.26	507.76	205.8	787.68	868.6	323.24	110.4	196.54	387.46	110.38	525.3	521.34
708.6	714.02	719.46	703.4	581.22	598.36	594.16	707.4	588.46	593.48	696.34	574.04	775.9	1138.32	178.04
277.74	440.68	674.56	572.78	507.78	205.76	787.62	868.6	323.22	110.36	196.56	387.4	109.62	525.34	521.32
708.64	713.96	719.26	702.94	581.36	598.54	594.26	707.36	588.38	593.48	696.38	574.2	773.26	1138.58	178.1
277.8	440.68	674.58	572.06	507.86	205.96	787.56	868.64	323.34	110.3	196.62	387.3	108.98	525.5	521.3
708.66	713.96	719.1	701.5	581.52	598.74	594.36	707.32	588.3	593.52	696.42	574.3	770.46	1138.86	178.14
277.86	440.7	674.6	570.98	507.94	206.2	787.56	868.68	323.48	110.26	196.68	387.22	108.7	525.68	521.3
708.68	713.98	718.96	700.12	581.68	598.88	594.4	707.28	588.24	593.54	696.44	574.38	768.32	1139.1	178.16
277.92	440.7	674.6	570.02	508.02	206.46	787.58	868.72	323.62	110.24	196.72	387.14	108.74	525.84	521.3
708.68	714	718.82	698.44	581.84	599.04	594.46	707.24	588.18	593.56	696.46	574.44	765.86	1139.36	178.18
277.98	440.68	674.6	568.78	508.1	206.74	787.64	868.78	323.76	110.24	196.76	387.06	108.66	526.02	521.28
708.66	713.98	718.68	696.46	582	599.22	594.56	707.22	588.12	593.6	696.48	574.46	763.2	1139.66	178.22
278.02	440.66	674.6	567.14	508.2	207.04	787.74	868.82	323.9	110.24	196.78	387	108.34	526.22	521.26
708.6	713.94	718.64	694.74	582	599.36	594.72	707.28	588.1	593.66	696.48	574.4	760.98	1139.82	178.22
278	440.62	674.6	565.54	508.26	207.12	787.92	868.76	323.9	110.28	196.76	387	107.64	526.32	521.24
708.56	713.9	718.6	693.66	582	599.44	594.84	707.34	588.1	593.7	696.46	574.36	759.58	1139.94	178.22
278	440.58	674.6	564.44	508.3	207.18	788.04	868.7	323.9	110.32	196.74	387	106.82	526.38	521.22
708.72	713.8	718.52	692.5	582	599.52	594.96	707.54	588.12	593.56	696.36	574.44	757.9	1139.84	178.22
278.04	440.5	674.6	563.24	508.34	207.26	788.16	868.52	323.88	110.4	196.74	387.04	105.86	526.3	521.2
708.9	713.7	718.46	691.56	582	599.6	595.08	707.88	588.14	593.42	696.22	574.54	756.06	1139.76	178.22
278.1	440.42	674.6	562.28	508.38	207.38	788.28	868.26	323.84	110.5	196.74	387.08	104.44	526.2	521.2
709.1	713.62	718.42	691.08	582	599.64	595.16	708.46	588.18	593.26	696.02	574.66	754.34	1139.64	178.2
278.18	440.3	674.58	561.9	508.42	207.54	788.4	867.94	323.78	110.6	196.76	387.12	102.72	526.08	521.2
709.3	713.56	718.4	690.9	582	599.66	595.2	709	588.22	593.08	695.84	574.78	753.12	1139.48	178.2
278.26	440.2	674.56	561.84	508.44	207.68	788.46	867.68	323.72	110.68	196.78	387.16	101.3	525.94	521.2
709.5	713.5	718.4	690.74	582	599.68	595.24	709.72	588.24	592.92	695.64	574.88	751.64	1139.32	178.18
278.36	440.1	674.54	561.88	508.46	207.86	788.54	867.36	323.66	110.78	196.8	387.18	99.64	525.8	521.2
709.5	713.56	718.46	690.7	582.02	599.72	595.32	710.8	588.24	592.92	695.46	574.84	749.82	1139.4	178.16
278.46	440	674.52	562.4	508.46	208.08	788.62	867	323.62	110.86	196.82	387.14	97.7	525.82	521.2
709.48	713.66	718.52	690.78	582.06	599.8	595.62	712.82	588.22	592.94	695.22	574.78	747.84	1139.42	178.1
278.52	439.98	674.48	563.4	508.46	208.36	788.76	865.34	323.56	110.94	196.82	387.06	96	525.86	521.2
709.46	713.76	718.58	690.88	582.1	599.88	595.9	714.58	588.18	592.96	695.04	574.72	746.32	1139.42	178.04
278.56	440	674.46	564.32	508.44	208.58	788.88	863.76	323.52	111.02	196.82	386.98	95	525.9	521.2
709.44	713.86	718.64	691.04	582.16	599.98	596.2	716.64	588.14	592.98	694.84	574.66	744.44	1139.4	177.98
278.62	440.02	674.44	565.5	508.42	208.84	789	862.1	323.48	111.12	196.84	386.9	93.88	525.96	521.2
709.42	713.96	718.7	691.32	582.22	600.08	596.52	719.02	588.1	592.98	694.66	574.64	742.04	1139.38	177.94
278.7	440	674.4	567.12	508.42	209.1	789.1	860.34	323.44	111.24	196.92	386.82	92.8	526.04	521.2
709.4	713.9	718.74	691.76	582.26	600.16	596.8	721.3	588.06	593	694.56	574.64	739.52	1139.32	177.88
278.78	439.96	674.36	568.86	508.44	209.34	789.18	858.62	323.4	111.38	197.04	386.76	91.86	526.14	521.22
709.4	713.8	718.76	692.16	582.28	600.18	596.84	722.5	588.04	593	694.56	574.66	737.64	1139.28	177.86
278.88	439.86	674.34	570.16	508.46	209.46	789.16	858.26	323.4	111.48	197.18	386.74	91.26	526.22	521.24
709.4	713.62	718.78	692.68	582.3	600.2	596.86	723.86	588	593	694.58	574.68	735.46	1139.24	177.84
279	439.74	674.32	571.7	508.48	209.58	789.12	857.84	323.4	111.6	197.36	386.72	90.5	526.32	521.26
709.36	713.14	718.82	693.52	582.3	600.24	596.78	725.24	587.96	593	694.6	574.7	730.08	1139.24	177.78
279.26	439.52	674.3	573.4	508.5	209.56	788.96	857.3	323.42	111.56	197.6	386.7	91.04	526.44	521.3
709.32	712.44	718.86	694.52	582.3	600.28	596.62	726.28	587.94	593	694.64	574.7	724.58	1139.24	177.72
279.5	439.18	674.3	574.82	508.48	209.5	788.76	856.84	323.44	111.48	197.84	386.72	91.58	526.58	521.34
709.28	711.84	718.9	695.32	582.3	600.32	596.46	726.92	587.92	593	694.66	574.7	719.82	1139.26	177.68
279.7	438.9	674.3	575.74	508.46	209.4	788.58	856.5	323.46	111.36	198.02	386.74	92.4	526.68	521.36
709.22	711.16	718.94	696.22	582.3	600.36	596.28	727.62	587.88	593.02	694.68	574.7	714.68	1139.3	177.64
279.88	438.56	674.3	576.78	508.44	209.3	788.36	856.12	323.48	111.24	198.24	386.76	93	526.8	521.38
709.16	710.36	719	697.08	582.3	600.44	596.06	728.22	587.86	593.04	694.66	574.7	709.16	1139.36	177.58
280.06	438.2	674.3	577.78	508.4	209.22	788.12	855.76	323.52	111.1	198.5	386.8	93.34	526.92	521.4
709.14	709.6	719.06	697.46	582.28	600.5	595.88	728.5	587.86	593.06	694.66	574.7	706.64	1139.42	177.56
280.06	437.9	674.3	578.48	508.36	209.26	787.96	855.46	323.52	111.1	198.76	386.86	91.84	527.02	521.42
709.12	709.06	719.1	697.54	582.26	600.56	595.76	728.62	587.86	593.08	694.64	574.7	705.02	1139.48	177.54
280.04	437.76	674.3	578.92	508.34	209.3	787.84	855.24	323.52	111.1	198.96	386.9	90.54	527.08	521.44
709.06	708.34	719	697.56	582.22	600.64	595.62	728.72	587.9	593.14	694.6	574.7	702.92	1139.26	177.46
280	437.52	674.28	579.48	508.26	209.34	787.78	854.92	323.54	111.08	199.2	387.02	88.82	527.24	521.48
709	707.58	718.9	697.16	582.18	600.74	595.48	728.64	587.98	593.18	694.56	574.7	700.58	1139.04	177.38
279.96	437.32	674.26	579.88	508.18	209.36	787.76	854.42	323.56	111.04	199.48	387.16	86.34	527.4	521.54
708.92	706.9	718.78	696.24	582.14	600.82	595.4	728.26	588.08	593.24	694.52	574.72	698.3	1138.82	177.3
279.86	437.16	674.22	579.98	508.1	209.34	787.82	853.74	323.56	111	199.78	387.32	82.86	527.54	521.6
708.84	706.48	718.64	695.42	582.12	600.88	595.36	727.88	588.16	593.3	694.48	574.74	696.58	1138.58	177.22
279.78	437.04	674.18	579.96	508.02	209.3	787.92	853.2	323.58	110.96	200	387.46	80.04	527.66	521.64
708.74	706.02	718.52	694.36	582.1	600.94	595.34	727.36	588.26	593.38	694.44	574.74	694.58	1138.34	177.14
279.7	436.96	674.14	579.86	507.94	209.26	788.04	852.56	323.6	110.94	200.24	387.62	76.66	527.78	521.68
708.66	705.68	718.52	692.9	582.08	601	595.44	726.58	588.34	593.44	694.42	574.74	692.84	1138.4	177.12
279.58	437.1	674.12	579.46	507.94	209.2	788.24	851.8	323.6	110.94	200.48	387.74	72.7	527.78	521.72
708.58	705.22	718.52	691.32	582.04	601.04	595.74	725.7	588.52	593.34	694.44	574.74	691.7	1138.44	177.08
279.42	437.3	674.08	578.96	507.96	209.18	788.48	851.02	323.58	110.98	200.72	387.84	69.08	527.76	521.78
708.52	704.88	718.52	690.18	582	601.06	596.04	725.06	588.68	593.22	694.48	574.72	691.18	1138.46	177.06
279.3	437.5	674.06	578.56	508	209.18	788.68	850.46	323.56	111.02	200.86	387.9	66.88	527.74	521.84
708.44	704.52	718.54	688.84	581.96	601.08	596.38	724.26	588.84	593.12	694.54	574.68	690.72	1138.5	177.04
279.16	437.8	674.04	578.08	508.06	209.18	788.96	849.78	323.54	111.06	201	387.96	64.44	527.7	521.9
708.34	704.22	718.54	687.38	581.94	601.1	596.74	723.28	588.98	593.08	694.64	574.66	690.86	1138.54	177.04
278.98	438.24	674.04	577.52	508.14	209.16	789.34	848.94	323.52	111.08	201.12	388.02	62.16	527.66	521.96
708.2	703.98	718.58	686.12	581.94	601.12	597	722.26	589.1	593.12	694.78	574.62	691.78	1138.58	177.04
278.8	438.7	674.04	577	508.24	209.16	789.66	848.12	323.5	111.1	201.18	388.06	60.48	527.62	522
708.08	703.98	718.62	685.3	581.96	601.14	597.08	721.46	589.1	593.32	694.88	574.58	692.72	1138.62	177.06
278.68	439.12	674.06	576.62	508.32	209.14	789.94	847.54	323.5	111.1	201.16	388.1	59.44	527.58	522
707.94	703.96	718.66	684.4	582	601.16	597.14	720.52	589.08	593.58	695	574.54	694	1138.66	177.1
278.56	439.6	674.08	576.18	508.4	209.1	790.22	846.88	323.5	111.12	201.12	388.14	58.18	527.52	522
707.58	704.06	718.72	683.52	582.06	601.22	597.14	719.46	589.06	593.92	695.36	574.52	695.94	1138.72	177.16
278.3	439.94	674.14	575.74	508.5	208.98	790.44	846.26	323.52	111.16	200.94	388.18	56.62	527.66	522
707.24	704.06	718.78	683.1	582.14	601.26	597.08	718.58	589.02	594.22	695.7	574.52	698.18	1138.76	177.2
278.08	440.08	674.18	575.56	508.6	208.88	790.54	845.94	323.56	111.22	200.72	388.2	55.1	527.78	521.98
706.96	704.06	718.82	682.94	582.22	601.28	597.02	718.02	588.98	594.42	696	574.54	699.86	1138.78	177.24
277.92	440.08	674.22	575.52	508.66	208.78	790.56	845.82	323.6	111.28	200.52	388.2	53.98	527.92	521.96
706.66	704.02	718.88	682.9	582.32	601.3	596.96	717.42	588.92	594.62	696.32	574.56	701.78	1138.78	177.3
277.76	440.08	674.28	575.58	508.74	208.66	790.56	845.76	323.64	111.34	200.3	388.2	52.72	528.06	521.94
706.36	703.94	718.94	683.26	582.44	601.28	596.9	716.92	588.86	594.76	696.66	574.62	703.7	1138.74	177.34
277.6	440.02	674.34	575.96	508.86	208.54	790.54	845.98	323.68	111.36	200.04	388.2	51.4	528.22	521.92
706.28	703.76	718.96	684.22	582.58	601.16	596.84	716.76	588.8	594.76	696.8	574.7	705.04	1138.64	177.36
277.58	439.96	674.36	576.72	508.98	208.5	790.46	846.62	323.72	111.34	199.88	388.2	50.48	528.2	521.9
706.22	703.66	718.98	685.08	582.68	601.06	596.8	716.74	588.76	594.72	696.92	574.76	705.76	1138.56	177.38
277.56	439.92	674.38	577.38	509.08	208.46	790.38	847.22	323.74	111.3	199.76	388.2	49.92	528.2	521.9
706.16	703.62	718.82	686.16	582.74	600.8	596.7	716.74	588.86	594.62	697.14	574.94	706.9	1138.36	177.4
277.54	439.78	674.42	578.18	509.36	208.64	790.18	848.12	323.78	111.2	199.44	388.24	49.42	528.16	521.88
706.14	703.64	718.64	687.58	582.8	600.46	596.6	716.74	588.96	594.46	697.42	575.14	707.7	1138.16	177.4
277.52	439.6	674.44	579.18	509.66	208.86	789.96	849.3	323.82	111.06	199.08	388.28	48.92	528.12	521.86
706.14	703.78	718.46	689.12	582.84	600.06	596.52	716.66	589.08	594.26	697.72	575.32	707.96	1137.98	177.4
277.5	439.38	674.46	580.22	509.92	209.12	789.72	850.6	323.88	110.9	198.72	388.3	48.52	528.06	521.84
706.16	703.92	718.28	690.24	582.84	599.72	596.46	716.52	589.2	594.1	697.96	575.48	708.08	1137.82	177.4
277.5	439.2	674.48	580.96	510.14	209.38	789.52	851.56	323.92	110.76	198.4	388.32	48.26	528	521.82
706.2	704.1	718.08	691.58	582.84	599.32	596.38	716.3	589.32	593.9	698.2	575.64	708.08	1137.64	177.4
277.52	439.02	674.5	581.82	510.36	209.66	789.32	852.66	323.96	110.62	198.06	388.34	47.94	527.94	521.8
706.26	704.3	718.06	693.08	582.9	599	596.36	715.92	589.32	593.72	698.36	575.68	707.4	1137.58	177.4
277.58	438.9	674.5	582.74	510.38	209.74	789.26	853.68	323.98	110.54	197.82	388.3	47.42	527.9	521.8
706.3	704.54	718.04	694.42	582.98	598.68	596.32	715.32	589.38	593.6	698.44	575.54	706.64	1137.82	177.38
277.66	438.82	674.52	583.5	510.32	209.8	789.28	854.94	324	110.44	197.52	388.2	47.16	527.78	521.78
706.34	704.72	718.02	695.32	583.04	598.46	596.28	714.84	589.44	593.52	698.46	575.38	706.08	1138.08	177.36
277.74	438.78	674.54	583.96	510.26	209.84	789.34	855.88	324	110.38	197.28	388.12	47.08	527.68	521.76
706.38	704.94	718	696.3	583.12	598.2	596.24	714.34	589.5	593.42	698.48	575.22	705.42	1138.34	177.34
277.84	438.76	674.56	584.48	510.18	209.86	789.42	856.9	324	110.32	197	388.04	46.98	527.58	521.74
706.42	705.16	718	697.14	583.22	597.94	596.2	713.88	589.58	593.28	698.48	575.06	704.78	1138.64	177.3
277.92	438.76	674.58	584.98	510.06	209.8	789.52	857.98	324	110.28	196.64	387.94	46.82	527.46	521.72
706.42	705.36	718	697.54	583.3	597.7	596.14	713.5	589.66	593.06	698.44	574.88	704.34	1138.98	177.26
277.98	438.8	674.58	585.3	509.94	209.66	789.62	859	323.98	110.24	196.28	387.86	46.72	527.34	521.7
706.42	705.5	718	697.64	583.34	597.54	596.1	713.38	589.7	592.84	698.4	574.86	704.08	1139.04	177.24
278.02	438.84	674.56	585.48	509.86	209.52	789.68	859.44	323.96	110.26	196.04	387.84	46.5	527.3	521.7
706.42	705.64	718	697.64	583.38	597.38	596.04	713.22	589.76	592.56	698.34	574.84	703.8	1139.14	177.2
278.06	438.9	674.54	585.64	509.78	209.34	789.74	859.94	323.94	110.28	195.76	387.82	46.26	527.26	521.7
706.3	705.76	718.82	697.34	583.34	597.24	595.58	712.86	589.74	592.22	698.26	574.8	703.6	1139.06	177.12
278.1	438.96	674.32	585.66	509.64	209.14	789.32	860.74	323.88	110.28	195.44	387.8	46.02	527.14	521.68
706.1	705.84	719.62	696.72	583.26	597.14	595.12	712.42	589.74	591.88	698.16	574.76	703.56	1138.98	177.06
278.14	438.96	674.1	585.46	509.56	208.96	788.84	861.5	323.8	110.24	195.14	387.8	45.82	527.02	521.66
705.92	705.86	720.42	696.16	583.18	597.1	594.68	712.04	589.72	591.66	698.08	574.74	703.58	1138.86	177
278.16	438.96	673.9	585.24	509.5	208.84	788.34	862.1	323.74	110.2	194.94	387.8	45.7	526.92	521.64
705.7	705.9	721.22	695.48	583.08	597.06	594.22	711.6	589.7	591.42	698	574.72	703.6	1138.76	176.94
278.16	438.94	673.7	584.96	509.44	208.72	787.84	862.78	323.68	110.14	194.7	387.78	45.5	526.82	521.62
705.44	705.96	722	694.68	582.92	597.02	593.76	711.08	589.7	591.16	697.9	574.7	703.68	1138.64	176.9
278.18	438.86	673.52	584.56	509.38	208.64	787.3	863.5	323.64	110.04	194.48	387.76	45.22	526.68	521.6
705.28	706.04	721.96	693.92	582.78	596.98	593.68	710.64	589.76	590.94	697.8	574.68	703.82	1138.74	176.9
278.18	438.74	673.54	584.1	509.42	208.64	787.2	863.86	323.64	109.9	194.34	387.74	44.86	526.6	521.6
705.18	706.12	721.94	693.4	582.66	596.96	593.62	710.32	589.78	590.8	697.74	574.66	703.9	1138.82	176.9
278.18	438.66	673.56	583.76	509.44	208.68	787.14	864.06	323.66	109.78	194.28	387.72	44.58	526.54	521.6
705.1	706.22	722.08	692.8	582.52	596.92	593.46	709.94	589.8	590.64	697.8	574.64	704.02	1138.92	176.92
278.2	438.56	673.64	583.36	509.46	208.74	786.98	864.22	323.68	109.64	194.32	387.9	44.28	526.46	521.6
705.06	706.3	722.22	692.2	582.36	596.88	593.3	709.48	589.82	590.5	697.84	574.62	704.18	1139.08	176.94
278.26	438.48	673.74	582.88	509.46	208.84	786.82	864.22	323.7	109.48	194.42	388.1	44	526.34	521.6
705.04	706.38	722.38	691.72	582.22	596.84	593.14	709	589.78	590.42	697.9	574.6	704.32	1139.3	176.98
278.3	438.42	673.82	582.44	509.44	208.98	786.7	863.98	323.68	109.36	194.56	388.3	43.78	526.2	521.58
705.04	706.42	722.54	691.42	582.12	596.82	593	708.66	589.76	590.38	697.98	574.6	704.42	1139.48	177.02
278.34	438.38	673.9	582.14	509.4	209.08	786.6	863.72	323.66	109.3	194.7	388.5	43.66	526.08	521.56
705.04	706.44	722.72	691.1	582.02	596.8	592.84	708.24	589.74	590.34	698.06	574.62	704.52	1139.7	177.06
278.38	438.34	673.98	581.82	509.36	209.2	786.5	863.4	323.62	109.22	194.86	388.7	43.54	525.92	521.54
705.04	706.46	722.84	690.84	581.92	596.82	592.7	707.78	589.72	590.3	698.02	574.66	704.54	1139.96	177.08
278.38	438.36	674	581.52	509.3	209.34	786.48	863.04	323.54	109.14	194.94	388.72	43.44	525.76	521.52
705.06	706.46	723.14	690.86	581.8	596.88	592.34	707.4	589.72	590.42	698	574.76	704.28	1140.12	177.1
278.28	438.44	674.14	581.28	509.16	209.48	786.42	862.74	323.52	108.94	195.02	388.58	43.18	525.42	521.5
705.1	706.44	723.44	690.98	581.72	596.94	592	707.16	589.74	590.56	698	574.86	704	1140.2	177.1
278.18	438.54	674.28	581.14	509.04	209.58	786.36	862.58	323.52	108.74	195.08	388.44	42.96	525.14	521.5
705.14	706.4	723.76	691.12	581.64	597.02	591.56	706.92	589.76	590.7	697.98	574.98	703.68	1140.3	177.1
278.06	438.66	674.62	581	508.92	209.7	786.3	862.4	323.5	108.52	195.14	388.3	42.72	524.86	521.5
705.18	706.34	724.02	691.34	581.56	597.14	590.98	706.8	589.8	590.82	697.96	575.1	703.3	1140.38	177.08
277.9	438.84	675.2	580.86	508.8	209.86	786.2	862.28	323.46	108.3	195.2	388.16	42.46	524.62	521.5
705.2	706.2	724.08	691.64	581.5	597.28	590.4	706.86	589.88	590.96	697.94	575.22	702.9	1140.42	177.06
277.74	439.08	675.96	580.76	508.7	210.02	786.1	862.24	323.38	108.08	195.26	388.02	42.18	524.4	521.5
705.2	706.08	723.96	691.78	581.5	597.38	590.06	706.98	589.94	590.94	697.92	575.28	702.74	1140.48	177.04
277.66	439.26	676.58	580.74	508.7	210.14	786.04	862.22	323.24	108.02	195.3	388.04	42.12	524.4	521.5
705.2	705.94	723.76	691.96	581.5	597.52	589.7	707.16	590.02	590.92	697.92	575.34	702.56	1140.54	177.02
277.58	439.48	677.24	580.72	508.72	210.28	786	862.16	323.08	107.96	195.36	388.06	42.08	524.38	521.5
705.18	705.76	723.4	692.24	581.52	597.62	589.4	707.38	590.04	590.88	698	575.26	702.42	1140.66	176.96
277.52	439.7	677.74	580.64	508.8	210.54	785.98	862.08	322.78	107.84	195.26	388.12	42.02	524.34	521.52
705.18	705.58	722.94	692.52	581.56	597.72	589.26	707.6	590.06	590.88	698.12	575.18	702.3	1140.76	176.92
277.52	439.86	678	580.58	508.9	210.76	786.02	862.02	322.42	107.72	195.14	388.18	41.98	524.3	521.54
705.18	705.46	722.58	692.74	581.6	597.78	589.2	707.74	590.04	590.88	698.24	575.08	702.24	1140.84	176.88
277.54	439.92	678.08	580.52	509	210.94	786.08	861.96	322.14	107.62	195	388.22	41.96	524.26	521.56
705.18	705.34	722.18	692.98	581.64	597.84	589.14	707.88	590.04	590.88	698.4	574.98	702.18	1140.9	176.84
277.56	440.02	678.12	580.46	509.12	211.14	786.14	861.9	321.82	107.54	194.86	388.26	41.96	524.22	521.58
705.16	705.26	721.82	693.22	581.7	597.86	589.08	708	590.06	590.92	698.6	574.88	702.12	1140.96	176.8
277.58	440.04	678.1	580.4	509.26	211.34	786.18	861.88	321.44	107.46	194.72	388.3	41.96	524.22	521.58
705.16	705.28	721.6	693.38	581.74	597.9	589.04	708.12	590.18	591.04	698.8	574.88	702.08	1140.94	176.78
277.6	440.02	678	580.42	509.38	211.42	786.22	861.88	321.14	107.48	194.72	388.3	41.92	524.26	521.56
705.14	705.34	721.52	693.48	581.76	597.9	589	708.2	590.28	591.14	698.96	574.86	702.08	1140.92	176.76
277.6	440	677.9	580.44	509.48	211.48	786.24	861.86	320.94	107.52	194.72	388.3	41.88	524.3	521.54
705.08	705.44	721.44	693.82	581.78	597.9	588.92	708.44	590.4	591.26	699.26	574.84	702.08	1140.86	176.72
277.58	439.92	677.78	580.5	509.6	211.56	786.34	862.06	320.72	107.58	194.72	388.32	41.76	524.4	521.52
705.02	705.56	721.44	694.22	581.8	597.9	588.84	708.7	590.54	591.44	699.6	574.82	702.08	1140.82	176.68
277.54	439.78	677.7	580.58	509.72	211.62	786.46	862.2	320.5	107.64	194.68	388.34	41.6	524.52	521.5
704.98	705.68	721.5	694.68	581.8	597.92	588.78	708.9	590.68	591.62	699.96	574.8	702.12	1140.78	176.62
277.48	439.66	677.64	580.7	509.82	211.64	786.58	862.32	320.34	107.68	194.56	388.36	41.4	524.64	521.5
704.94	705.76	721.56	695.1	581.8	597.94	588.74	709.06	590.78	591.74	700.26	574.8	702.14	1140.74	176.58
277.42	439.56	677.62	580.8	509.88	211.64	786.68	862.46	320.26	107.7	194.46	388.38	41.28	524.74	521.5
704.9	705.86	721.64	695.58	581.8	597.96	588.72	709.22	590.92	591.88	700.58	574.78	702.16	1140.7	176.54
277.34	439.46	677.6	580.92	509.96	211.64	786.76	862.6	320.18	107.74	194.34	388.4	41.16	524.84	521.5
704.9	705.92	721.76	695.94	581.78	598	588.76	709.2	591.1	592.02	700.82	574.76	702.18	1140.7	176.52
277.28	439.38	677.62	581.04	510.04	211.58	786.74	862.5	320.14	107.74	194.14	388.38	41.08	524.9	521.5
704.86	705.88	721.86	696.1	581.76	598.06	588.94	709.1	591.3	592.28	700.92	574.7	702.2	1140.68	176.78
277.34	439.22	677.64	581.1	510.1	211.5	786.64	862.42	320.14	107.66	193.92	388.32	41.3	524.96	521.52
704.82	705.82	721.94	696.16	581.74	598.1	589.12	709.02	591.46	592.5	700.94	574.64	702.2	1140.66	177.06
277.42	439.08	677.66	581.12	510.14	211.44	786.54	862.36	320.16	107.6	193.76	388.26	41.54	525	521.54
704.78	705.78	722.06	696.24	581.72	598.16	589.32	708.94	591.64	592.74	700.96	574.58	702.2	1140.64	177.34
277.5	438.94	677.68	581.16	510.2	211.36	786.44	862.3	320.2	107.52	193.56	388.18	41.76	525.04	521.56
704.74	705.72	722.2	696.28	581.68	598.22	589.52	708.92	591.8	592.96	700.94	574.52	702.2	1140.62	177.6
277.58	438.8	677.72	581.24	510.24	211.26	786.32	862.26	320.28	107.38	193.28	388.08	41.98	525.1	521.58
704.72	705.64	722.44	696.14	581.64	598.28	589.72	709.02	591.9	593.14	700.84	574.46	702.2	1140.58	177.82
277.66	438.7	677.74	581.34	510.3	211.2	786.2	862.3	320.38	107.24	193.02	387.98	42.24	525.14	521.6
704.74	705.64	722.66	696.12	581.6	598.32	589.78	709.18	591.94	593.14	700.8	574.44	702.2	1140.56	177.76
277.64	438.7	677.76	581.48	510.36	211.16	786.14	862.38	320.48	107.16	192.82	387.92	42.22	525.16	521.6
704.76	705.64	722.96	696.06	581.56	598.36	589.84	709.4	591.98	593.14	700.74	574.4	702.22	1140.54	177.68
277.64	438.7	677.76	581.64	510.42	211.12	786.08	862.5	320.6	107.08	192.58	387.84	42.22	525.18	521.6
704.76	705.6	723.32	695.86	581.52	598.18	589.9	709.9	591.84	593.08	700.6	574.48	702.26	1140.54	177.36
277.72	438.66	677.6	581.78	510.5	211.04	786	862.9	320.88	106.98	192.3	387.9	42.28	525.2	521.66
704.74	705.56	723.64	695.52	581.5	598	589.98	710.46	591.68	592.98	700.46	574.56	702.32	1140.54	176.94
277.88	438.6	677.26	581.84	510.62	210.98	785.94	863.34	321.12	106.88	192.06	387.98	42.36	525.2	521.72
704.7	705.54	723.82	695.24	581.5	597.8	590.04	710.92	591.52	592.9	700.34	574.64	702.38	1140.56	176.56
278.04	438.54	676.92	581.84	510.7	210.92	785.9	863.72	321.32	106.8	191.88	388.08	42.44	525.2	521.78
704.66	705.5	723.96	694.9	581.5	597.6	590.1	711.42	591.36	592.82	700.2	574.72	702.44	1140.58	176.14
278.2	438.46	676.5	581.82	510.8	210.86	785.86	864.1	321.52	106.7	191.68	388.18	42.5	525.2	521.84
704.62	705.46	723.94	694.48	581.5	597.42	590.2	711.96	591.18	592.72	700.04	574.82	702.48	1140.62	175.72
278.36	438.38	676.02	581.72	510.9	210.8	785.84	864.44	321.7	106.48	191.52	388.3	42.52	525.18	521.84
704.6	705.42	723.74	694.1	581.48	597.44	590.32	712.32	591.14	592.64	699.94	574.8	702.48	1140.64	175.54
278.44	438.34	675.62	581.54	510.92	210.78	785.84	864.48	321.68	106.16	191.42	388.32	42.56	525.16	521.7
704.6	705.38	723.54	693.84	581.46	597.46	590.4	712.56	591.1	592.6	699.86	574.8	702.46	1140.66	175.48
278.46	438.32	675.38	581.38	510.9	210.76	785.86	864.46	321.66	105.88	191.38	388.34	42.58	525.14	521.56
704.52	705.28	723.32	693.52	581.42	597.5	590.64	713.04	591.06	592.54	699.9	574.78	702.44	1140.7	175.22
278.28	438.26	675.1	581.14	510.84	210.7	785.9	864.42	321.62	105.54	191.5	388.38	42.7	525.1	521.26
704.44	705.2	723.12	693.2	581.32	597.56	590.92	713.52	590.98	592.46	699.94	574.76	702.42	1140.74	175.08
278.08	438.22	674.8	580.84	510.62	210.64	785.96	864.36	321.56	105.18	191.62	388.44	42.88	525.04	520.84
704.34	705.12	723.02	692.96	581.14	597.6	591.14	713.92	590.92	592.38	700.02	574.76	702.4	1140.76	175.06
277.88	438.18	674.5	580.5	510.24	210.58	786	864.3	321.48	104.92	191.72	388.52	43.02	524.98	520.36
704.24	705.06	723	692.8	580.98	597.64	591.32	714.22	590.88	592.32	700.12	574.76	702.4	1140.78	175.04
277.68	438.14	674.28	580.24	509.9	210.54	786.04	864.26	321.42	104.8	191.84	388.58	43.1	524.92	519.96
704.12	705	723	692.62	580.76	597.7	591.48	714.52	590.82	592.26	700.22	574.76	702.4	1140.8	175.08
277.48	438.1	674.02	579.92	509.48	210.5	786.08	864.2	321.34	104.66	191.96	388.64	43.2	524.86	519.5
704.04	704.98	723.06	692.46	580.42	597.74	591.44	714.58	590.74	592.22	700.2	574.78	702.4	1140.78	175.44
277.46	438.1	673.76	579.58	508.98	210.5	786.1	864.16	321.26	104.6	191.88	388.7	43.24	524.8	519.1
703.92	705.1	723.18	692.36	580.14	597.84	591.32	714.46	590.76	592.4	700.2	574.84	702.34	1140.72	175.6
277.46	438.1	673.58	579.28	508.52	210.52	786.1	864.06	321.28	104.54	191.94	388.64	43.24	524.7	518.38
703.82	705.22	723.28	692.3	579.94	597.94	591.22	714.32	590.78	592.6	700.2	574.88	702.28	1140.66	175.66
277.44	438.1	673.48	579.08	508.22	210.54	786.1	863.96	321.32	104.5	192.02	388.56	43.3	524.62	517.78
703.7	705.32	723.38	692.2	579.66	598.06	591.1	714.2	590.76	592.82	700.2	574.92	702.22	1140.6	175.8
277.4	438.1	673.38	578.88	507.88	210.58	786.1	863.86	321.34	104.46	192.08	388.48	43.38	524.54	517.14
703.62	705.38	723.48	692.08	579.3	598.16	590.98	714.1	590.74	593.06	700.2	574.94	702.14	1140.54	175.96
277.34	438.08	673.32	578.74	507.54	210.64	786.08	863.76	321.38	104.46	192.1	388.42	43.44	524.46	516.46
703.58	705.4	723.52	691.98	578.94	598.26	590.9	714.04	590.7	593.34	700.22	574.96	702.04	1140.5	176.06
277.28	438.04	673.3	578.74	507.28	210.7	786.06	863.66	321.42	104.44	192.14	388.34	43.48	524.42	515.82
703.58	705.28	723.52	691.88	578.58	598.28	590.86	714.12	590.6	593.42	700.24	574.94	702	1140.5	176.28
277.22	438	673.3	578.78	507.12	210.74	786.04	863.64	321.38	104.46	192.06	388.36	43.52	524.44	515.62
703.58	705.12	723.5	691.78	578.16	598.3	590.82	714.24	590.48	593.52	700.28	574.92	701.96	1140.48	176.5
277.16	437.96	673.3	578.84	506.94	210.78	786	863.6	321.34	104.48	191.98	388.38	43.56	524.46	515.4
703.58	704.9	723.44	691.72	577.72	598.3	590.8	714.4	590.24	593.62	700.36	574.84	701.92	1140.4	176.64
277.14	437.88	673.28	578.96	506.76	210.78	785.96	863.48	321.3	104.52	191.9	388.42	43.6	524.5	515.18
703.54	704.6	723.36	691.76	577.36	598.28	590.82	714.58	590.02	593.72	700.48	574.78	701.88	1140.3	176.66
277.2	437.76	673.24	579.14	506.66	210.76	785.96	863.3	321.26	104.56	191.88	388.46	43.62	524.54	515.02
703.5	704.36	723.3	691.82	577.14	598.26	590.84	714.72	589.84	593.78	700.58	574.72	701.86	1140.2	176.62
277.28	437.66	673.2	579.28	506.6	210.74	785.96	863.12	321.24	104.6	191.88	388.5	43.62	524.56	514.92
703.44	704.06	723.24	691.9	576.88	598.24	590.86	714.88	589.66	593.86	700.7	574.66	701.84	1140.08	176.56
277.38	437.54	673.14	579.48	506.58	210.72	785.96	862.9	321.2	104.64	191.88	388.54	43.64	524.58	514.82
703.36	703.64	723.24	692.08	576.66	598.22	590.88	715.02	589.5	593.92	700.84	574.58	701.84	1139.96	176.48
277.52	437.34	673.08	579.72	506.64	210.68	786	862.6	321.14	104.7	191.9	388.58	43.68	524.6	514.74
703.32	703.14	723.32	692.38	576.56	598.2	590.9	715.1	589.5	593.98	700.98	574.56	701.88	1139.88	176.42
277.64	437.12	673.02	579.96	506.82	210.64	786.06	862.3	321.1	104.76	191.96	388.6	43.7	524.62	514.76
703.3	702.76	723.4	692.62	576.52	598.2	590.9	715.14	589.5	594.02	701.08	574.54	701.94	1139.82	176.4
277.7	436.96	672.98	580.14	507	210.6	786.1	862.08	321.06	104.8	192	388.6	43.74	524.64	514.82
703.28	702.28	723.6	692.88	576.5	598.18	590.96	715.18	589.52	594.14	701.2	574.52	701.96	1139.76	176.68
277.76	436.74	673.02	580.44	507.26	210.48	786.2	861.84	321.18	104.88	192.04	388.6	43.82	524.66	514.82
703.3	701.7	723.82	693.26	576.64	598.16	591.02	715.18	589.52	594.26	701.32	574.48	701.96	1139.7	176.98
277.8	436.48	673.06	580.74	507.62	210.34	786.32	861.56	321.32	104.96	192.12	388.6	43.88	524.68	514.9
703.32	701.14	724	693.7	576.94	598.14	591.1	715.14	589.52	594.4	701.42	574.46	701.92	1139.66	177.24
277.78	436.24	673.08	581.04	508.06	210.2	786.44	861.2	321.46	105	192.18	388.62	43.88	524.7	515.06
703.32	700.74	724.14	694.02	577.22	598.12	591.18	715.1	589.52	594.52	701.48	574.44	701.84	1139.64	177.48
277.76	436.06	673.12	581.28	508.42	210.08	786.54	860.92	321.6	105.02	192.22	388.64	43.88	524.7	515.16
703.32	700.3	724.28	694.42	577.56	598.1	591.28	715.06	589.5	594.64	701.54	574.42	701.74	1139.62	177.72
277.74	435.86	673.16	581.54	508.86	209.96	786.64	860.5	321.74	105.04	192.26	388.66	43.84	524.7	515.3
703.3	699.88	724.3	694.92	578	598.08	591.36	714.96	589.46	594.68	701.58	574.42	701.64	1139.58	177.66
277.72	435.7	673.1	581.74	509.36	209.94	786.7	859.78	321.72	105.04	192.3	388.68	43.74	524.7	515.56
703.4	699.62	724.32	695.36	578.44	597.96	591.46	714.78	589.38	594.5	701.64	574.46	701.84	1139.56	177.6
277.62	435.62	673.16	581.94	509.84	209.9	786.74	858.9	321.78	105.1	192.34	388.7	43.58	524.7	515.94
703.52	699.5	724.34	695.64	578.74	597.84	591.54	714.62	589.3	594.3	701.68	574.5	702.06	1139.54	177.6
277.54	435.6	673.24	582.08	510.18	209.88	786.76	858.2	321.86	105.18	192.38	388.7	43.46	524.7	516.24
703.64	699.38	724.36	695.96	579.08	597.72	591.64	714.4	589.2	594.12	701.72	574.54	702.28	1139.52	177.62
277.44	435.58	673.32	582.24	510.56	209.84	786.78	857.4	321.94	105.3	192.42	388.7	43.36	524.7	516.58
703.76	699.32	724.38	696.24	579.42	597.56	591.76	714.06	589.1	593.92	701.74	574.6	702.54	1139.5	177.66
277.34	435.62	673.4	582.44	510.92	209.8	786.8	856.62	322.06	105.44	192.46	388.68	43.34	524.7	516.92
703.9	699.38	724.4	696.42	579.7	597.4	591.88	713.7	588.98	593.74	701.74	574.66	702.86	1139.5	177.68
277.22	435.72	673.5	582.62	511.24	209.72	786.78	856.12	322.22	105.56	192.48	388.66	43.38	524.74	517.22
703.9	699.44	724.4	696.52	579.86	597.34	591.98	713.44	588.92	593.76	701.7	574.7	702.9	1139.5	177.7
277.18	435.8	673.5	582.74	511.44	209.68	786.76	855.86	322.3	105.62	192.46	388.64	43.48	524.78	517.32
703.9	699.52	724.4	696.62	580.04	597.28	592.1	713.16	588.84	593.78	701.66	574.74	702.96	1139.5	177.72
277.14	435.9	673.5	582.88	511.68	209.64	786.74	855.58	322.4	105.68	192.42	388.62	43.6	524.84	517.44
703.88	699.72	724.38	696.66	579.6	597.2	592.24	713.08	588.78	593.8	701.6	574.88	702.82	1139.82	177.7
277.3	436	673.52	583.02	511.68	209.64	786.58	855.58	322.52	105.44	192.36	388.6	43.88	525.02	517.52
703.84	699.94	724.34	696.6	579.14	597.14	592.38	713.14	588.74	593.86	701.56	575.04	702.68	1140.14	177.66
277.46	436.12	673.54	583.12	511.7	209.66	786.36	855.82	322.62	105.18	192.28	388.62	44.2	525.22	517.58
703.8	700.12	724.3	696.52	578.62	597.1	592.48	713.28	588.72	593.9	701.54	575.18	702.52	1140.46	177.64
277.64	436.2	673.56	583.18	511.62	209.7	786.16	856.1	322.68	104.92	192.22	388.64	44.48	525.38	517.62
703.74	700.3	724.26	696.38	578.12	597.06	592.58	713.42	588.7	593.94	701.5	575.32	702.32	1140.78	177.64
277.82	436.3	673.58	583.24	511.58	209.76	785.96	856.46	322.76	104.66	192.16	388.66	44.78	525.54	517.66
703.66	700.46	724.2	696.16	577.6	597	592.68	713.58	588.7	593.98	701.46	575.48	702.06	1141.1	177.66
278	436.38	673.6	583.26	511.56	209.84	785.72	857	322.82	104.42	192.1	388.68	45.06	525.68	517.7
703.58	700.5	724.14	695.86	577.64	596.96	592.74	713.6	588.72	593.98	701.44	575.56	701.96	1141.1	177.72
278.02	436.46	673.6	583.24	511.78	209.92	785.62	857.44	322.86	104.46	192.06	388.72	45.18	525.72	517.76
703.52	700.5	724.1	695.62	577.64	596.94	592.76	713.6	588.74	593.96	701.42	575.6	701.84	1141.1	177.78
278.04	436.48	673.6	583.2	511.92	209.98	785.58	857.76	322.88	104.5	192.04	388.74	45.22	525.74	517.8
703.38	700.52	724.18	695.32	577.62	596.88	592.86	713.58	588.76	593.9	701.4	575.66	701.7	1141.08	177.86
278.08	436.58	673.62	583.14	512.08	210.12	785.68	858.02	322.92	104.58	191.98	388.76	45.44	525.82	517.84
703.22	700.54	724.24	694.98	577.56	596.82	592.96	713.58	588.8	593.8	701.42	575.74	701.62	1141.06	177.92
278.18	436.66	673.66	583.02	512.26	210.24	785.78	858.2	322.96	104.66	191.9	388.8	45.66	525.92	517.9
703.08	700.58	724.3	694.62	577.46	596.78	593.04	713.62	588.84	593.66	701.44	575.84	701.58	1141.04	177.96
278.3	436.72	673.72	582.86	512.42	210.34	785.92	858.28	323.04	104.7	191.82	388.86	45.88	526.04	517.94
702.96	700.62	724.38	694.36	577.38	596.74	593.12	713.66	588.86	593.54	701.46	575.92	701.58	1141.02	177.98
278.4	436.78	673.78	582.72	512.54	210.42	786.06	858.28	323.12	104.72	191.74	388.9	46.08	526.14	517.96
702.84	700.66	724.46	694.04	577.3	596.7	593.2	713.7	588.88	593.4	701.5	576	701.58	1141	178.02
278.5	436.84	673.86	582.54	512.68	210.5	786.22	858.32	323.2	104.72	191.66	388.94	46.32	526.26	518
702.8	700.68	724.46	693.68	577.24	596.7	593.22	713.76	588.88	593.28	701.56	576.1	701.6	1141	178.02
278.6	436.8	673.92	582.3	512.82	210.48	786.28	858.5	323.3	104.66	191.62	389	46.36	526.32	518.06
702.8	700.78	724.52	693.3	577.2	597.06	593.26	713.78	588.84	593.18	701.62	576.32	701.82	1141	178.02
278.66	436.7	673.98	581.92	512.92	209.98	786.38	858.7	323.32	104.6	191.6	388.94	46.08	526.24	518.18
702.8	700.86	724.6	693.02	577.2	597.42	593.3	713.76	588.8	593.12	701.68	576.5	702.04	1141	178.02
278.7	436.62	674.02	581.6	512.98	209.48	786.48	858.84	323.3	104.56	191.6	388.86	45.8	526.14	518.3
702.8	700.94	724.68	692.7	577.2	597.78	593.34	713.72	588.74	593.06	701.74	576.7	702.24	1141	178.02
278.74	436.54	674.08	581.24	513.06	208.98	786.6	859.02	323.3	104.5	191.6	388.78	45.52	526.04	518.44
702.82	701.04	724.78	692.38	577.2	598.14	593.38	713.64	588.66	593	701.8	576.9	702.42	1141	177.98
278.8	436.42	674.16	580.84	513.14	208.48	786.76	859.28	323.34	104.46	191.58	388.72	45.2	525.92	518.56
702.84	701.16	724.86	692.1	577.16	598.48	593.4	713.52	588.6	592.92	701.84	577.08	702.6	1141.02	177.96
278.86	436.3	674.26	580.44	513.24	207.98	786.92	859.58	323.36	104.44	191.56	388.66	44.9	525.8	518.68
702.86	701.2	724.9	691.94	577.12	598.46	593.4	713.42	588.56	592.86	701.86	577.12	702.56	1141.04	177.94
278.9	436.24	674.34	580.24	513.32	207.96	787.04	859.86	323.44	104.42	191.54	388.7	44.9	525.8	518.72
702.9	701.24	724.96	691.74	577.08	598.44	593.38	713.3	588.52	592.78	701.88	577.16	702.52	1141.08	177.9
278.94	436.16	674.42	580	513.4	207.92	787.18	860.22	323.54	104.42	191.54	388.74	44.92	525.8	518.76
702.96	701.3	724.84	691.54	577	598.42	593.32	713.12	588.48	592.68	701.96	577.22	702.52	1140.84	177.74
278.98	436.04	674.44	579.7	513.5	207.82	787.26	860.7	323.64	104.44	191.6	388.64	44.96	525.8	518.62
703.04	701.34	724.7	691.34	576.92	598.4	593.22	712.94	588.46	592.58	702.04	577.28	702.54	1140.62	177.54
278.98	435.92	674.42	579.36	513.6	207.72	787.3	861.18	323.72	104.46	191.7	388.54	45.02	525.82	518.48
703.12	701.36	724.54	691.2	576.88	598.4	593.12	712.8	588.44	592.52	702.12	577.32	702.56	1140.38	177.34
278.96	435.82	674.38	579.1	513.66	207.64	787.3	861.54	323.78	104.48	191.8	388.42	45.08	525.84	518.32
703.22	701.38	724.4	691.04	576.84	598.38	593.02	712.64	588.4	592.46	702.22	577.36	702.58	1140.16	177.14
278.94	435.72	674.34	578.78	513.72	207.56	787.32	861.96	323.84	104.5	191.92	388.3	45.14	525.86	518.16
703.34	701.4	724.24	690.86	576.82	598.36	592.92	712.46	588.34	592.42	702.32	577.4	702.58	1139.92	176.94
278.88	435.62	674.3	578.38	513.78	207.5	787.32	862.4	323.9	104.5	192.04	388.16	45.18	525.88	518
703.5	701.42	724.26	690.66	576.86	598.34	592.84	712.28	588.28	592.42	702.36	577.4	702.56	1139.98	176.86
278.78	435.56	674.28	578	513.8	207.5	787.38	862.68	323.96	104.52	192.14	388.16	45.2	525.9	518
703.62	701.44	724.28	690.52	576.9	598.32	592.8	712.14	588.22	592.44	702.38	577.4	702.54	1140.02	176.84
278.7	435.54	674.26	577.74	513.8	207.5	787.42	862.84	324	104.54	192.22	388.14	45.2	525.9	518
703.72	701.48	724.34	690.34	576.96	598.48	592.86	711.94	588.16	592.5	702.22	577.4	702.52	1140.12	176.8
278.5	435.44	674.24	577.44	513.8	207.54	787.52	863	324.04	104.6	192.44	388.08	45.18	525.94	518
703.84	701.52	724.38	690.14	577.04	598.64	592.92	711.66	588.08	592.58	702.04	577.38	702.5	1140.2	176.74
278.26	435.34	674.22	577.18	513.8	207.62	787.6	863.1	324.1	104.7	192.68	388.02	45.1	525.98	518
703.96	701.58	724.42	689.98	577.14	598.76	593	711.34	588	592.7	701.86	577.36	702.48	1140.28	176.68
278.02	435.26	674.2	577.08	513.8	207.74	787.68	863.12	324.14	104.82	192.94	387.96	45.02	526.02	518
704.02	701.62	724.46	689.88	577.22	598.88	593.1	711.1	587.94	592.8	701.68	577.34	702.46	1140.34	176.62
277.82	435.18	674.2	577.06	513.8	207.86	787.74	863.14	324.16	104.92	193.16	387.9	44.94	526.06	518
704.1	701.66	724.48	689.78	577.3	598.98	593.2	710.84	587.86	592.92	701.5	577.32	702.44	1140.4	176.56
277.62	435.1	674.2	577.06	513.8	208	787.8	863.16	324.18	105.04	193.38	387.84	44.86	526.1	518
704.24	701.68	724.46	689.74	577.38	598.84	593.2	710.6	587.74	593.02	701.48	577.3	702.42	1140.38	176.48
277.52	435.1	674.2	577.22	513.78	208.12	787.8	863.18	324.22	105.16	193.48	387.82	44.82	526.08	518
704.4	701.72	723.82	689.84	577.44	598.52	593.16	710.38	587.72	593.12	701.42	577.28	702.42	1140.34	176.6
277.46	435.1	673.58	577.4	513.76	208.36	787.82	863.18	324.12	105.24	193.7	387.96	44.84	526.04	518.02
704.52	701.74	723.18	689.96	577.46	598.24	593.12	710.24	587.72	593.18	701.36	577.26	702.44	1140.3	176.74
277.44	435.1	672.96	577.54	513.74	208.56	787.84	863.16	324.02	105.3	193.88	388.12	44.86	526	518.04
704.64	701.76	722.54	690.12	577.48	597.94	593.08	710.08	587.72	593.24	701.3	577.24	702.48	1140.26	176.86
277.42	435.08	672.34	577.74	513.7	208.76	787.86	863.14	323.92	105.38	194.06	388.28	44.9	525.94	518.08
704.74	701.8	721.94	690.38	577.5	597.66	593.04	709.9	587.74	593.3	701.2	577.22	702.52	1140.2	176.98
277.4	435.04	671.72	578.06	513.66	208.92	787.88	863.2	323.84	105.46	194.24	388.44	44.96	525.88	518.12
704.78	701.86	721.32	690.76	577.5	597.44	593	709.78	587.78	593.34	701.1	577.2	702.58	1140.16	177.14
277.38	434.98	671.08	578.38	513.62	209.04	787.88	863.26	323.76	105.5	194.4	388.58	45.02	525.84	518.16
704.76	701.9	721.32	691.04	577.5	597.42	593	709.74	587.76	593.36	701.04	577.2	702.62	1140.14	177.12
277.36	434.92	671.06	578.7	513.58	209	787.86	863.34	323.8	105.54	194.4	388.56	45.08	525.82	518.18
704.74	701.94	721.32	691.38	577.5	597.42	593	709.74	587.74	593.38	700.96	577.2	702.66	1140.1	177.1
277.36	434.84	671.04	579.08	513.52	208.94	787.82	863.4	323.84	105.58	194.4	388.54	45.14	525.8	518.2
704.66	702	721.32	691.84	577.5	597.5	593.04	709.82	587.72	593.24	700.86	577.2	702.62	1139.98	177.1
277.38	434.76	671.02	579.5	513.58	208.82	787.72	863.22	323.9	105.36	194.4	388.5	45.22	525.76	518.22
704.6	702.06	721.28	692.34	577.5	597.62	593.1	709.98	587.72	593.1	700.76	577.18	702.58	1139.86	177.14
277.42	434.7	671	579.9	513.62	208.72	787.6	862.92	323.94	105.12	194.4	388.44	45.3	525.72	518.24
704.56	702.1	721.26	692.7	577.5	597.74	593.16	710.12	587.74	592.96	700.68	577.16	702.52	1139.74	177.18
277.48	434.66	671	580.18	513.68	208.64	787.5	862.62	323.96	104.88	194.4	388.4	45.36	525.68	518.26
704.52	702.14	721.24	693.14	577.5	597.86	593.24	710.28	587.76	592.82	700.58	577.14	702.46	1139.62	177.22
277.54	434.62	671.02	580.5	513.74	208.56	787.38	862.3	323.98	104.64	194.4	388.36	45.42	525.64	518.28
704.48	702.2	721.2	693.66	577.5	597.96	593.32	710.42	587.8	592.7	700.46	577.12	702.42	1139.5	177.3
277.58	434.6	671.04	580.86	513.8	208.48	787.26	861.98	324.02	104.42	194.4	388.32	45.5	525.6	518.32
704.52	702.24	721.14	694.12	577.5	598.02	593.36	710.52	587.84	592.74	700.34	577.1	702.44	1139.46	177.4
277.6	434.6	671.08	581.2	513.74	208.44	787.18	861.88	324.04	104.44	194.38	388.3	45.52	525.6	518.34
704.54	702.26	721.1	694.44	577.5	598.04	593.38	710.58	587.86	592.76	700.26	577.1	702.46	1139.44	177.46
277.6	434.6	671.12	581.42	513.7	208.4	787.12	861.82	324.06	104.46	194.36	388.3	45.52	525.6	518.36
704.58	702.32	721.06	694.86	577.5	598.12	593.42	709.94	587.74	592.84	700.16	577.06	702.44	1139.74	177.52
277.62	434.62	671.16	582.18	513.66	208.58	787.2	861.4	324.1	104.48	194.34	388.28	45.56	525.58	518.4
704.62	702.38	721.02	695.24	577.48	598.22	593.44	709.3	587.62	592.94	700.06	577.02	702.42	1140.04	177.6
277.64	434.66	671.18	582.96	513.62	208.74	787.3	860.96	324.14	104.52	194.32	388.28	45.58	525.54	518.46
704.66	702.44	721	695.5	577.46	598.3	593.44	708.64	587.5	593.04	699.98	576.98	702.36	1140.34	177.64
277.64	434.7	671.2	583.68	513.6	208.92	787.42	860.48	324.18	104.56	194.3	388.28	45.58	525.5	518.52
704.68	702.5	721	695.66	577.44	598.36	593.44	707.96	587.38	593.14	699.92	576.94	702.3	1140.64	177.66
277.64	434.74	671.2	584.32	513.6	209.12	787.56	860.02	324.22	104.6	194.3	388.28	45.6	525.46	518.58
704.7	702.56	721	695.82	577.4	598.42	593.44	707.28	587.26	593.22	699.86	576.9	702.26	1140.94	177.68
277.64	434.8	671.2	584.96	513.6	209.3	787.7	859.56	324.26	104.64	194.32	388.28	45.6	525.42	518.64
704.7	702.58	721	695.86	577.36	598.42	593.4	707.32	587.3	593.26	699.82	576.9	702.26	1140.9	177.7
277.6	434.84	671.22	585.06	513.6	209.24	787.7	859.44	324.28	104.68	194.34	388.3	45.56	525.36	518.7
704.68	702.6	721.02	695.9	577.34	598.4	593.34	707.34	587.34	593.28	699.78	576.9	702.28	1140.8	177.7
277.52	434.88	671.24	585.12	513.6	209.12	787.72	859.38	324.28	104.76	194.4	388.32	45.42	525.48	518.62
704.66	702.6	721.04	695.92	577.32	598.4	593.3	707.36	587.36	593.28	699.76	576.9	702.32	1140.72	177.7
277.46	434.92	671.26	585.14	513.6	209	787.74	859.38	324.26	104.82	194.46	388.34	45.28	525.6	518.52
704.64	702.6	721.06	695.92	577.3	598.4	593.26	707.38	587.38	593.28	699.76	576.88	702.36	1140.64	177.68
277.4	434.98	671.28	585.16	513.6	208.88	787.76	859.38	324.24	104.88	194.52	388.36	45.14	525.72	518.42
704.62	702.58	721.08	695.9	577.32	598.38	593.2	707.42	587.4	593.3	699.76	576.86	702.42	1140.54	177.66
277.34	435.02	671.3	585.14	513.6	208.76	787.78	859.42	324.22	104.94	194.58	388.38	45.04	525.82	518.32
704.6	702.56	721.08	695.88	577.34	598.36	593.14	707.46	587.4	593.3	699.76	576.86	702.5	1140.46	177.62
277.28	435.06	671.3	585.08	513.58	208.64	787.8	859.5	324.2	105	194.64	388.4	44.94	525.94	518.22
704.6	702.54	721.06	695.82	577.36	598.34	593.1	707.5	587.4	593.3	699.78	576.86	702.56	1140.44	177.58
277.26	435.08	671.3	585	513.56	208.6	787.8	859.56	324.2	105	194.66	388.4	44.96	525.9	518.24
704.58	702.52	721.04	695.74	577.38	598.32	593.06	707.54	587.4	593.3	699.8	576.86	702.64	1140.42	177.54
277.24	435.1	671.3	584.9	513.54	208.56	787.82	859.62	324.2	105.02	194.68	388.4	44.96	525.84	518.24
704.52	702.44	721.02	695.66	577.4	598.3	593.14	707.44	587.42	593.32	699.8	576.88	702.72	1140.36	177.46
277.38	434.92	671.3	584.76	513.68	208.5	787.88	859.76	324.16	105.06	194.68	388.4	44.98	525.7	518.24
704.46	702.38	721	695.56	577.38	598.28	593.24	707.32	587.44	593.34	699.82	576.9	702.76	1140.3	177.36
277.5	434.74	671.28	584.62	513.8	208.46	787.96	859.86	324.1	105.1	194.64	388.4	44.96	525.56	518.24
704.4	702.32	721	695.48	577.36	598.26	593.36	707.18	587.46	593.36	699.84	576.9	702.78	1140.24	177.28
277.64	434.56	671.26	584.52	513.94	208.44	788.04	859.94	324.04	105.14	194.6	388.4	44.94	525.44	518.22
704.34	702.24	721	695.4	577.34	598.24	593.46	707.04	587.48	593.38	699.86	576.9	702.82	1140.18	177.2
277.78	434.38	671.24	584.4	514.08	208.42	788.14	860.02	323.98	105.18	194.56	388.38	44.92	525.32	518.2
704.32	702.16	721	695.3	577.3	598.22	593.54	706.9	587.48	593.4	699.9	576.92	702.84	1140.12	177.1
277.92	434.2	671.22	584.28	514.22	208.42	788.24	860.12	323.92	105.2	194.52	388.36	44.92	525.2	518.2
704.34	702.14	720.98	695.2	577.22	598.18	593.46	706.9	587.46	593.38	699.96	576.94	702.86	1140.12	177.04
277.9	434.2	671.18	584.22	514.18	208.42	788.3	860.14	323.88	105.2	194.48	388.34	44.9	525.16	518.18
704.36	702.12	720.96	695.14	577.16	598.16	593.38	706.9	587.44	593.36	700	576.96	702.88	1140.14	177
277.9	434.2	671.16	584.2	514.16	208.42	788.34	860.16	323.86	105.2	194.46	388.32	44.9	525.14	518.16
704.4	702.08	720.96	695.08	577.2	598.12	593.2	706.9	587.38	593.3	699.9	576.98	702.9	1140.16	176.9
277.9	434.2	671.1	584.2	514.1	208.68	788.2	860.18	323.8	105.22	194.36	388.26	44.88	525.3	518.12
704.44	702.06	720.96	695.02	577.2	598.1	593.02	706.92	587.32	593.24	699.8	577	702.9	1140.18	176.8
277.9	434.22	671.04	584.24	514.04	208.92	788.04	860.18	323.74	105.24	194.24	388.22	44.86	525.46	518.08
704.46	702.04	720.94	695	577.2	598.12	592.84	706.92	587.28	593.16	699.7	577	702.9	1140.2	176.7
277.9	434.24	670.98	584.36	513.98	209.12	787.86	860.1	323.66	105.26	194.1	388.18	44.82	525.62	518.04
704.48	702.02	720.94	695	577.24	598.16	592.7	706.92	587.24	593.1	699.58	577	702.9	1140.2	176.62
277.9	434.26	670.94	584.46	513.94	209.34	787.68	860.02	323.6	105.28	193.98	388.14	44.78	525.78	518.02
704.5	702	720.94	695.02	577.26	598.22	592.56	706.88	587.18	593.04	699.48	577	702.9	1140.2	176.54
277.92	434.28	670.9	584.58	513.92	209.54	787.48	859.86	323.54	105.3	193.86	388.08	44.72	525.92	518
704.5	702	720.92	695.08	577.14	598.32	592.5	706.66	587.16	592.98	699.52	577	702.9	1140.2	176.52
277.94	434.3	670.9	584.7	513.96	209.5	787.46	859.5	323.5	105.28	193.82	388.06	44.7	525.88	517.98
704.48	702.02	720.9	695.26	577.12	598.44	592.42	706.24	587.16	592.84	699.64	576.98	702.88	1140.18	176.84
278.02	434.34	670.9	584.94	514.08	209.5	787.42	858.72	323.44	105.22	193.68	388.02	44.66	525.76	517.92
704.46	702.04	720.9	695.44	577.12	598.52	592.36	705.84	587.16	592.72	699.74	576.96	702.86	1140.16	177.18
278.1	434.38	670.9	585.12	514.2	209.52	787.38	858	323.4	105.16	193.56	387.98	44.64	525.66	517.86
704.44	702.06	720.92	695.64	577.12	598.6	592.3	705.38	587.16	592.6	699.84	576.94	702.82	1140.14	177.52
278.2	434.42	670.9	585.3	514.34	209.56	787.34	857.22	323.36	105.1	193.44	387.94	44.62	525.56	517.8
704.4	702.08	720.94	695.84	577.12	598.7	592.26	704.88	587.18	592.46	699.92	576.92	702.78	1140.12	177.88
278.32	434.46	670.88	585.44	514.48	209.66	787.32	856.46	323.3	105.04	193.32	387.9	44.64	525.48	517.74
704.32	702.1	720.96	696.04	577.16	598.84	592.24	704.52	587.2	592.36	700.02	576.9	702.74	1140.12	178.26
278.48	434.5	670.86	585.54	514.62	209.78	787.28	855.88	323.24	104.98	193.22	387.86	44.64	525.4	517.68
704.26	702.1	720.98	696.12	577.14	598.94	592.26	704.34	587.2	592.34	700.04	576.9	702.72	1140.14	178.3
278.58	434.5	670.84	585.5	514.68	209.88	787.26	855.74	323.2	104.96	193.24	387.84	44.66	525.4	517.66
704.2	702.1	721	696.22	577.12	599.06	592.28	704.14	587.18	592.32	700.06	576.9	702.7	1140.18	178.34
278.68	434.5	670.82	585.44	514.76	210	787.24	855.6	323.16	104.94	193.26	387.82	44.68	525.4	517.64
704.12	702.1	721	696.34	577.1	599.22	592.3	703.98	587.16	592.48	699.9	576.9	702.94	1140.32	178.12
278.78	434.5	670.8	585.48	514.72	210.12	787.2	855.54	323.28	104.92	193.34	387.8	44.7	525.4	517.58
704.04	702.08	721	696.56	577.1	599.34	592.3	703.88	587.12	592.64	699.76	576.88	703.18	1140.5	177.9
278.84	434.5	670.8	585.52	514.66	210.22	787.12	855.58	323.4	104.9	193.44	387.8	44.72	525.42	517.52
704	702.06	721	696.74	577.1	599.4	592.3	703.82	587.08	592.8	699.6	576.86	703.42	1140.66	177.66
278.86	434.5	670.8	585.58	514.58	210.28	787.06	855.64	323.54	104.9	193.52	387.8	44.74	525.44	517.48
703.96	702.04	721	697	577.1	599.46	592.32	703.78	587.04	592.96	699.44	576.84	703.66	1140.84	177.42
278.86	434.5	670.82	585.64	514.52	210.36	787	855.72	323.68	104.9	193.6	387.8	44.76	525.46	517.44
703.92	702.02	721	697.44	577.1	599.5	592.34	703.78	587	593.1	699.3	576.82	703.9	1141.04	177.2
278.84	434.5	670.84	585.76	514.44	210.44	786.92	855.8	323.82	104.9	193.7	387.8	44.76	525.48	517.4
703.88	702	721	698.1	577.1	599.5	592.38	703.86	586.96	593.06	699.34	576.8	703.9	1141.16	177.24
278.78	434.5	670.86	585.84	514.46	210.5	786.84	855.84	323.8	104.9	193.76	387.8	44.8	525.52	517.4
703.86	702	721	698.64	577.1	599.5	592.42	703.96	586.94	593.04	699.36	576.8	703.9	1141.24	177.26
278.72	434.5	670.88	585.94	514.48	210.54	786.8	855.84	323.8	104.9	193.8	387.8	44.82	525.54	517.4
703.84	701.98	721	699.3	577.1	599.48	592.52	704.08	586.92	592.96	699.38	576.76	703.9	1141.1	177.32
278.64	434.5	670.9	586.1	514.5	210.6	786.94	855.82	323.8	104.92	193.86	387.8	44.84	525.58	517.4
703.8	701.96	720.98	700.1	577.1	599.46	592.62	704.26	586.88	592.88	699.42	576.72	703.9	1140.94	177.36
278.56	434.5	670.92	586.34	514.5	210.64	787.08	855.78	323.8	104.96	193.92	387.8	44.82	525.64	517.4
703.76	701.94	720.96	700.8	577.12	599.42	592.72	704.48	586.86	592.84	699.44	576.68	703.92	1140.74	177.38
278.5	434.5	670.96	586.62	514.48	210.66	787.24	855.72	323.8	105.02	193.96	387.8	44.86	525.72	517.4
703.74	701.92	720.94	701.24	577.14	599.38	592.8	704.64	586.84	592.8	699.46	576.64	703.94	1140.52	177.4
278.46	434.5	671	586.84	514.46	210.68	787.42	855.68	323.8	105.08	193.98	387.8	44.86	525.78	517.4
703.72	701.9	720.92	701.68	577.16	599.32	592.9	704.82	586.82	592.78	699.48	576.6	703.96	1140.28	177.42
278.4	434.5	671.04	587.08	514.44	210.7	787.6	855.64	323.8	105.16	194	387.8	44.84	525.84	517.42
703.7	701.88	720.9	701.9	577.18	599.26	592.94	705	586.78	592.86	699.5	576.6	703.98	1140.24	177.38
278.34	434.52	671.08	587.24	514.4	210.68	787.62	855.62	323.82	105.26	194	387.8	44.84	525.88	517.44
703.7	702.04	721.1	701.62	577.04	599.32	592.82	705.08	586.88	592.96	699.52	576.58	703.8	1140.08	177.34
278.3	434.56	671.12	587.22	514.26	210.62	787.7	855.6	323.86	105.36	193.96	387.8	44.9	525.94	517.24
703.7	702.2	721.3	701.24	576.88	599.4	592.7	705.1	586.98	593.04	699.54	576.56	703.6	1139.92	177.3
278.26	434.6	671.14	587.12	514.14	210.56	787.78	855.6	323.9	105.44	193.92	387.8	44.92	525.98	517.04
703.72	702.36	721.5	700.72	576.74	599.46	592.6	705.12	587.08	593.12	699.56	576.54	703.4	1139.74	177.26
278.22	434.64	671.16	586.9	514.02	210.48	787.86	855.6	323.94	105.52	193.88	387.8	44.96	526.02	516.84
703.74	702.5	721.7	699.92	576.6	599.52	592.48	705.14	587.16	593.2	699.58	576.52	703.2	1139.54	177.22
278.18	434.7	671.16	586.32	513.86	210.4	787.96	855.6	323.98	105.56	193.82	387.8	45.06	526.06	516.62
703.76	702.66	721.92	698.92	576.46	599.58	592.36	705.14	587.24	593.26	699.6	576.5	703	1139.36	177.2
278.16	434.74	671.12	585.36	513.66	210.32	788.06	855.62	324	105.56	193.74	387.8	45.1	526.12	516.4
703.78	702.64	721.94	698.2	576.48	599.52	592.38	705.16	587.2	593.3	699.6	576.5	703	1139.3	177.2
278.14	434.76	671.06	584.5	513.56	210.28	788.1	855.64	324	105.54	193.7	387.8	45.12	526.14	516.4
703.8	702.62	721.96	697.34	576.5	599.44	592.42	705.18	587.14	593.36	699.6	576.48	703	1139.22	177.2
278.12	434.78	671	583.44	513.44	210.24	788.14	855.66	324	105.52	193.64	387.78	45.18	526.16	516.4
703.82	702.54	721.8	696.34	576.5	599.48	592.5	705.24	587.08	593.28	699.62	576.66	702.98	1139.42	177.2
278.1	434.84	671.04	582.14	513.2	210.2	788	855.68	324	105.76	193.46	387.94	45.28	526.2	516.38
703.84	702.48	721.62	695.36	576.46	599.52	592.6	705.3	587.04	593.18	699.64	576.82	702.96	1139.64	177.2
278.08	434.9	671.08	580.86	512.9	210.16	787.84	855.7	324	106.02	193.28	388.08	45.34	526.24	516.36
703.86	702.42	721.42	694.68	576.42	599.58	592.7	705.36	587.02	593.06	699.66	576.98	702.94	1139.86	177.2
278.06	434.96	671.16	579.98	512.66	210.14	787.66	855.7	324	106.28	193.12	388.22	45.44	526.26	516.34
703.88	702.36	721.22	693.9	576.36	599.64	592.8	705.44	586.98	592.94	699.7	577.14	702.92	1140.06	177.2
278.04	435.02	671.24	578.96	512.36	210.12	787.48	855.7	324	106.54	192.94	388.36	45.52	526.3	516.32
703.92	702.3	721	693.14	576.28	599.7	592.9	705.52	586.96	592.8	699.74	577.3	702.9	1140.26	177.2
278.02	435.1	671.32	577.82	511.94	210.1	787.3	855.7	324.02	106.82	192.78	388.52	45.6	526.34	516.32
703.92	702.3	720.94	692.6	576.16	599.66	592.94	705.58	586.94	592.8	699.78	577.26	702.92	1140.18	177.18
278	435.14	671.32	576.76	511.5	210.14	787.3	855.72	324.06	106.88	192.72	388.48	45.62	526.36	516.34
703.92	702.3	720.9	692.32	576.08	599.64	592.96	705.62	586.92	592.8	699.82	577.24	702.94	1140.12	177.16
278	435.16	671.34	576.02	511.16	210.18	787.3	855.74	324.1	106.94	192.68	388.46	45.64	526.38	516.36
703.94	702.3	720.98	692.04	575.98	599.62	592.84	705.7	586.88	592.78	699.88	577.18	702.94	1139.98	177.14
277.98	435.02	671.4	575.2	510.8	210.22	787.3	855.78	324.14	106.76	192.8	388.4	45.68	526.4	516.4
703.96	702.32	721.06	691.74	575.84	599.62	592.74	705.76	586.86	592.76	699.94	577.12	702.94	1139.84	177.12
277.96	434.88	671.46	574.38	510.36	210.3	787.3	855.84	324.2	106.6	192.9	388.34	45.72	526.4	516.44
703.96	702.36	721.16	691.42	575.66	599.66	592.64	705.82	586.84	592.72	700	577.08	702.94	1139.72	177.08
277.92	434.72	671.54	573.8	509.94	210.38	787.3	855.9	324.24	106.44	193	388.26	45.72	526.4	516.46
703.98	702.4	721.28	691.16	575.52	599.7	592.54	705.86	586.82	592.68	700.04	577.04	702.92	1139.62	177.06
277.88	434.56	671.6	573.5	509.66	210.42	787.3	855.94	324.26	106.24	193.12	388.2	45.72	526.4	516.48
704	702.46	721.38	690.82	575.34	599.74	592.46	705.9	586.82	592.64	700.08	576.98	702.9	1139.52	177.04
277.84	434.4	671.66	573.18	509.34	210.44	787.3	855.98	324.3	106.04	193.22	388.14	45.72	526.4	516.5
704.02	702.54	721.36	690.32	575.14	599.78	592.54	705.92	586.84	592.6	700.12	576.96	702.9	1139.5	177.02
277.82	434.38	671.68	572.88	508.96	210.46	787.3	856	324.36	106.08	193.16	388.12	45.7	526.4	516.5
704.06	702.62	721.34	689.82	574.9	599.86	592.62	705.96	586.88	592.56	699.92	576.9	702.92	1139.84	176.96
277.8	434.38	671.7	572.68	508.58	210.46	787.28	856	324.26	106.12	193.14	388.06	45.64	526.18	516.54
704.1	702.68	721.32	689.46	574.72	599.92	592.68	706	586.92	592.54	699.72	576.84	702.94	1140.18	176.92
277.8	434.38	671.7	572.56	508.32	210.46	787.26	856	324.16	106.14	193.12	388.02	45.58	525.96	516.58
704.14	702.76	721.3	689.06	574.52	600	592.74	706.04	586.98	592.5	699.52	576.76	702.96	1140.52	176.88
277.78	434.38	671.72	572.4	508.04	210.46	787.24	856	324.08	106.16	193.12	387.98	45.56	525.74	516.62
704.2	702.84	721.3	688.7	574.34	600.1	592.8	706.08	587.02	592.48	699.3	576.68	702.98	1140.9	176.84
277.76	434.36	671.76	572.24	507.74	210.48	787.22	856	324	106.2	193.14	387.94	45.52	525.52	516.66
704.26	702.9	721.3	688.48	574.16	600.24	592.86	706.1	587.08	592.48	699.04	576.58	703.02	1141.28	176.78
277.74	434.34	671.82	572.12	507.48	210.5	787.2	855.98	323.92	106.24	193.16	387.88	45.5	525.32	516.7
704.3	702.94	721.3	688.38	574.08	600.32	592.9	706.1	587.12	592.48	699	576.52	703.04	1141.32	176.76
277.72	434.3	671.88	572.04	507.36	210.5	787.2	855.96	323.98	106.26	193.18	387.86	45.54	525.34	516.7
704.34	703	721.3	688.28	574	600.4	592.94	706.1	587.18	592.48	698.96	576.46	703.06	1141.36	176.74
277.72	434.24	671.96	571.98	507.22	210.48	787.18	855.94	324.06	106.28	193.2	387.84	45.6	525.36	516.7
704.26	703.06	721.24	688.24	573.92	600.48	592.86	706.12	587.28	592.52	699.1	576.4	703.08	1141.04	176.72
277.74	434.16	672	571.28	507.06	210.42	787.14	856.16	324	106.34	193.2	387.82	45.64	525.42	516.74
704.18	703.12	721.18	688.28	573.82	600.56	592.76	706.14	587.38	592.56	699.28	576.34	703.1	1140.68	176.7
277.76	434.08	672.04	570.64	506.92	210.32	787.1	856.36	323.92	106.36	193.24	387.8	45.68	525.5	516.78
704.08	703.18	721.12	688.34	573.76	600.6	592.64	706.16	587.46	592.6	699.48	576.3	703.1	1140.32	176.7
277.78	434.02	672.06	570.02	506.82	210.22	787.06	856.58	323.82	106.38	193.28	387.8	45.7	525.56	516.82
703.98	703.24	721.06	688.44	573.7	600.64	592.52	706.18	587.54	592.64	699.68	576.26	703.1	1139.94	176.7
277.8	433.96	672.1	569.44	506.7	210.08	787.02	856.8	323.74	106.4	193.34	387.8	45.7	525.62	516.86
703.88	703.28	720.98	688.6	573.62	600.7	592.4	706.2	587.6	592.68	699.9	576.2	703.1	1139.56	176.72
277.8	433.88	672.14	568.92	506.58	209.92	787	857	323.64	106.42	193.44	387.8	45.72	525.66	516.9
703.9	703.3	720.94	688.84	573.54	600.76	592.42	706.2	587.6	592.7	699.96	576.16	703.12	1139.54	176.74
277.82	433.8	672.22	569.2	506.5	209.78	786.98	856.96	323.66	106.38	193.6	387.8	45.72	525.66	516.9
703.9	703.3	720.9	689.04	573.5	600.8	592.44	706.2	587.6	592.7	700	576.14	703.14	1139.52	176.76
277.84	433.74	672.28	569.44	506.46	209.68	786.96	856.94	323.68	106.36	193.72	387.8	45.74	525.64	516.9
703.9	703.3	721.04	689.28	573.36	600.84	592.48	706	587.6	592.74	699.94	576.08	703.18	1139.5	176.82
277.88	433.68	672.42	569.76	506.52	209.56	787.16	856.86	323.72	106.32	194.02	387.82	45.7	525.62	516.92
703.88	703.3	721.18	689.56	573.2	600.9	592.54	705.82	587.58	592.78	699.9	576.02	703.22	1139.52	176.88
277.94	433.6	672.54	570.22	506.58	209.48	787.36	856.76	323.74	106.28	194.36	387.84	45.7	525.6	516.94
703.84	703.3	721.32	689.82	573.06	600.94	592.62	705.64	587.56	592.82	699.84	575.98	703.26	1139.54	176.92
278	433.56	672.62	570.82	506.66	209.46	787.56	856.68	323.76	106.24	194.72	387.88	45.68	525.6	516.96
703.8	703.3	721.48	689.98	572.94	600.96	592.68	705.46	587.54	592.86	699.76	575.94	703.28	1139.56	176.96
278.04	433.54	672.68	571.3	506.74	209.46	787.78	856.6	323.78	106.22	195.02	387.92	45.66	525.6	516.98
703.74	703.28	721.64	690.16	572.82	600.98	592.76	705.3	587.52	592.92	699.68	575.9	703.3	1139.58	177
278.08	433.52	672.74	571.9	506.8	209.46	788	856.52	323.8	106.2	195.34	387.96	45.62	525.6	517
703.66	703.26	721.62	690.36	572.78	600.98	592.82	705.34	587.48	592.94	699.68	575.9	703.28	1139.6	177
278.1	433.5	672.7	572.68	506.76	209.46	788	856.48	323.78	106.2	195.5	387.98	45.6	525.62	517
703.6	703.2	721.56	690.46	572.74	600.88	592.74	705.42	587.44	593.02	699.66	575.9	703.22	1139.62	176.98
278.1	433.54	672.54	573.64	506.74	209.44	788.04	856.42	323.74	106.26	195.6	388.04	45.58	525.64	517.02
703.56	703.14	721.52	690.52	572.7	600.78	592.64	705.5	587.4	593.1	699.64	575.9	703.16	1139.64	176.96
278.1	433.58	672.4	574.38	506.72	209.4	788.08	856.36	323.7	106.32	195.64	388.08	45.54	525.66	517.04
703.5	703.08	721.46	690.62	572.66	600.66	592.54	705.6	587.34	593.18	699.6	575.9	703.1	1139.66	176.92
278.1	433.62	672.24	575.28	506.72	209.34	788.12	856.3	323.66	106.38	195.7	388.12	45.5	525.68	517.06
703.46	703.02	721.4	690.86	572.64	600.52	592.42	705.68	587.28	593.26	699.54	575.9	703.04	1139.68	176.88
278.08	433.68	672.06	576.34	506.76	209.28	788.16	856.24	323.6	106.46	195.72	388.16	45.46	525.7	517.08
703.42	702.96	721.32	691.22	572.66	600.4	592.28	705.78	587.24	593.36	699.48	575.92	703	1139.7	176.84
278.06	433.76	671.88	577.36	506.84	209.24	788.2	856.2	323.56	106.56	195.72	388.22	45.44	525.68	517.12
703.38	702.94	721.28	691.6	572.7	600.36	592.26	705.82	587.22	593.4	699.42	575.94	703	1139.7	176.82
278.04	433.8	671.82	578.02	506.92	209.22	788.2	856.2	323.54	106.6	195.72	388.24	45.4	525.66	517.14
703.36	702.92	721.24	692.08	572.74	600.32	592.24	705.86	587.2	593.44	699.34	575.96	702.98	1139.7	176.78
278	433.84	671.74	578.8	507.02	209.2	788.2	856.2	323.52	106.64	195.7	388.26	45.36	525.64	517.16
703.34	703.06	721.24	692.6	572.84	600.48	592.16	705.92	587.16	593.5	699.26	576.02	702.94	1139.7	176.76
277.92	433.96	671.66	579.74	507.26	209.16	788.18	856.2	323.46	106.7	195.66	388.32	45.24	525.56	517.18
703.32	703.2	721.24	693.16	572.94	600.68	592.06	705.98	587.1	593.54	699.2	576.1	702.9	1139.72	176.74
277.84	434.06	671.58	580.58	507.5	209.1	788.18	856.2	323.42	106.74	195.64	388.4	45.14	525.46	517.2
703.32	703.34	721.26	693.54	573.02	600.88	591.98	706.02	587.04	593.56	699.16	576.16	702.86	1139.74	176.72
277.76	434.14	671.52	581.2	507.7	209.04	788.18	856.2	323.38	106.76	195.62	388.46	45.06	525.38	517.2
703.3	703.48	721.3	694.02	573.1	601.08	591.9	706.06	586.98	593.58	699.12	576.22	702.8	1139.76	176.7
277.68	434.22	671.44	581.88	507.92	208.96	788.18	856.22	323.34	106.78	195.6	388.52	44.96	525.3	517.2
703.26	703.6	721.34	694.6	573.2	601.28	591.8	706.1	586.9	593.6	699.08	576.3	702.76	1139.78	176.68
277.62	434.3	671.38	582.6	508.16	208.86	788.18	856.24	323.32	106.8	195.6	388.58	44.84	525.2	517.2
703.22	703.56	721.38	695.28	573.26	601.3	591.74	706.1	586.86	593.6	699.06	576.36	702.74	1139.82	176.66
277.6	434.32	671.32	583.18	508.26	208.78	788.2	856.28	323.36	106.8	195.58	388.62	44.8	525.14	517.2
703.18	703.54	721.42	695.76	573.3	601.3	591.7	706.1	586.84	593.6	699.04	576.4	702.72	1139.84	176.64
277.6	434.34	671.28	583.58	508.34	208.72	788.2	856.32	323.4	106.8	195.56	388.64	44.76	525.1	517.2
703.3	703.48	721.5	696.28	573.2	601.28	591.78	706.12	586.98	593.62	699.02	576.46	702.72	1139.88	176.94
277.56	434.38	671.18	584.06	508.34	208.64	788.2	856.4	323.48	106.8	195.54	388.66	44.72	525.24	517.22
703.4	703.4	721.56	696.88	573.1	601.24	591.84	706.14	587.14	593.62	699	576.54	702.74	1139.92	177.24
277.5	434.42	671.12	584.62	508.36	208.56	788.18	856.46	323.58	106.8	195.5	388.68	44.68	525.38	517.24
703.48	703.34	721.62	697.44	573	601.18	591.9	706.16	587.32	593.62	699	576.62	702.74	1139.98	177.56
277.44	434.46	671.08	585.14	508.36	208.48	788.16	856.52	323.68	106.8	195.46	388.72	44.64	525.52	517.26
703.58	703.28	721.66	697.82	572.88	601.12	591.98	706.18	587.5	593.62	699	576.68	702.74	1140.02	177.88
277.38	434.48	671.06	585.48	508.34	208.42	788.14	856.56	323.76	106.8	195.44	388.74	44.6	525.68	517.28
703.68	703.22	721.7	698.26	572.76	601.06	592.04	706.2	587.68	593.62	699	576.76	702.74	1140.08	178.2
277.32	434.5	671.06	585.88	508.34	208.32	788.12	856.6	323.84	106.78	195.4	388.76	44.54	525.84	517.3
703.6	703.2	721.72	698.78	572.78	601.02	591.96	706.22	587.72	593.62	699	576.84	702.72	1140.14	178.2
277.32	434.5	671.18	586.24	508.46	208.18	788.1	856.6	323.9	106.76	195.34	388.76	44.48	525.8	517.3
703.56	703.16	721.76	699.22	572.8	601	592.02	706.02	587.6	593.62	699.04	577.04	702.7	1140.3	178.2
277.34	434.54	671.52	586.48	508.56	208.12	788.06	856.56	324.04	106.7	195.48	388.76	44.72	525.72	517.28
703.54	703.12	721.8	699.5	572.8	601	592.1	705.82	587.48	593.62	699.08	577.22	702.7	1140.44	178.2
277.36	434.58	671.84	586.6	508.64	208.08	788.02	856.52	324.16	106.64	195.62	388.74	44.98	525.66	517.26
703.52	703.06	721.84	699.8	572.8	601	592.18	705.62	587.36	593.62	699.12	577.4	702.72	1140.6	178.18
277.38	434.6	672.18	586.7	508.74	208.04	787.96	856.46	324.28	106.58	195.76	388.7	45.22	525.58	517.26
703.5	703	721.9	700.06	572.8	601.02	592.28	705.42	587.24	593.62	699.16	577.58	702.76	1140.74	178.18
277.4	434.64	672.52	586.7	508.84	208	787.9	856.38	324.42	106.52	195.92	388.66	45.5	525.5	517.26
703.52	702.94	721.98	700.16	572.8	601.04	592.38	705.22	587.1	593.6	699.2	577.76	702.82	1140.88	178.18
277.4	434.66	672.82	586.58	508.92	208	787.86	856.3	324.56	106.46	196.12	388.62	45.76	525.44	517.24
703.54	702.92	722.04	700.16	572.8	601.06	592.36	705.24	587.1	593.6	699.2	577.8	702.88	1140.92	178.18
277.4	434.64	672.88	586.44	508.98	207.94	787.86	856.26	324.6	106.44	196.14	388.58	45.74	525.42	517.24
703.56	702.92	722.1	700.12	572.8	601.06	592.34	705.26	587.1	593.62	699.22	577.84	702.96	1140.96	178.16
277.4	434.62	672.92	586.24	509.04	207.86	787.86	856.22	324.64	106.42	196.16	388.52	45.72	525.4	517.24
703.6	702.92	722.2	699.96	572.8	601.08	592.28	705.28	587.1	593.66	699.26	577.96	703.1	1141.04	178.18
277.38	434.64	672.94	585.94	509.1	207.78	787.88	856.18	324.76	106.38	196.22	388.4	45.78	525.38	517.2
703.64	702.94	722.28	699.64	572.8	601.08	592.2	705.28	587.1	593.7	699.32	578.08	703.24	1141.1	178.18
277.34	434.66	672.94	585.56	509.16	207.72	787.9	856.18	324.86	106.36	196.3	388.28	45.84	525.38	517.16
703.66	702.96	722.32	699.36	572.8	601.08	592.14	705.26	587.1	593.74	699.38	578.18	703.36	1141.14	178.18
277.3	434.7	672.92	585.26	509.2	207.68	787.9	856.18	324.94	106.34	196.36	388.18	45.92	525.38	517.14
703.68	702.98	722.38	699	572.8	601.1	592.08	705.24	587.12	593.78	699.44	578.28	703.48	1141.18	178.18
277.26	434.74	672.9	584.88	509.24	207.62	787.9	856.18	325.02	106.34	196.42	388.08	45.98	525.38	517.12
703.7	702.98	722.44	698.52	572.8	601.18	592.02	705.22	587.16	593.8	699.5	578.4	703.6	1141.22	178.2
277.22	434.8	672.9	584.4	509.26	207.58	787.9	856.2	325.1	106.34	196.5	387.98	46.06	525.4	517.08
703.68	703	722.44	697.94	572.78	601.26	592	705.18	587.2	593.82	699.56	578.44	703.64	1141.18	178.2
277.2	434.84	672.9	583.88	509.26	207.52	787.9	856.26	325.1	106.36	196.56	387.96	46.1	525.44	517.06
703.66	703	722.44	697.5	572.76	601.34	592	705.16	587.24	593.84	699.6	578.46	703.66	1141.16	178.2
277.2	434.86	672.9	583.48	509.24	207.48	787.9	856.3	325.1	106.38	196.6	387.94	46.12	525.46	517.04
703.64	703	722.46	696.94	572.72	601.42	592	705.3	587.34	593.88	699.66	578.5	703.68	1141.12	178.2
277.4	434.88	672.88	582.98	509.2	207.42	787.9	856.42	325.12	106.44	196.64	387.92	46.12	525.54	516.98
703.62	702.98	722.46	696.28	572.66	601.48	591.98	705.44	587.42	593.94	699.74	578.56	703.7	1141.06	178.2
277.62	434.92	672.86	582.32	509.14	207.36	787.88	856.56	325.14	106.48	196.68	387.9	46.16	525.62	516.92
703.6	702.96	722.44	695.62	572.6	601.5	591.96	705.56	587.48	594	699.8	578.62	703.7	1141.02	178.2
277.84	434.94	672.84	581.62	509.1	207.28	787.88	856.72	325.16	106.52	196.68	387.9	46.18	525.68	516.88
703.6	702.94	722.44	695.16	572.56	601.5	591.94	705.7	587.54	594.04	699.84	578.68	703.7	1141	178.2
278.06	434.96	672.82	581.08	509.06	207.22	787.88	856.86	325.18	106.56	196.66	387.9	46.18	525.74	516.84
703.6	702.9	722.44	694.62	572.5	601.48	591.92	705.84	587.6	594.08	699.9	578.74	703.7	1140.98	178.2
278.28	434.98	672.8	580.44	509.02	207.16	787.88	857.02	325.2	106.6	196.64	387.9	46.18	525.8	516.8
703.6	702.86	722.42	694.06	572.44	601.46	591.9	705.8	587.6	594.1	699.94	578.8	703.7	1141	178.2
278.3	435	672.78	579.72	509	207.12	787.88	857.14	325.2	106.58	196.6	387.92	46.18	525.8	516.8
703.64	702.98	722.36	693.48	572.38	601.66	591.9	705.66	587.62	594.08	699.8	578.92	703.72	1141.04	178.22
278.3	435	672.76	579.14	508.98	207.3	787.9	857.12	325.2	106.52	196.5	387.96	45.9	525.78	516.78
703.68	703.1	722.32	693.06	572.32	601.86	591.9	705.54	587.64	594.06	699.66	579.02	703.74	1141.06	178.24
278.3	435	672.74	578.76	508.96	207.5	787.9	857.06	325.2	106.46	196.42	388	45.62	525.76	516.76
703.72	703.2	722.28	692.58	572.24	602.06	591.9	705.4	587.66	594.04	699.52	579.12	703.76	1141.08	178.26
278.3	435	672.72	578.32	508.94	207.7	787.9	857.02	325.2	106.42	196.34	388.06	45.34	525.76	516.74
703.78	703.3	722.24	692.06	572.14	602.3	591.9	705.24	587.68	594.02	699.38	579.24	703.8	1141.12	178.28
278.3	434.98	672.7	577.9	508.92	207.9	787.88	856.98	325.22	106.36	196.26	388.12	45.04	525.74	516.72
703.84	703.38	722.18	691.58	572.02	602.56	591.88	705.08	587.7	594	699.24	579.34	703.82	1141.16	178.32
278.3	434.94	672.7	577.62	508.9	208.08	787.86	856.92	325.24	106.32	196.18	388.16	44.78	525.72	516.7
703.86	703.32	722.16	691.3	571.92	602.6	591.86	705.02	587.7	594	699.26	579.36	703.82	1141.2	178.34
278.3	434.9	672.7	577.44	508.9	208.06	787.84	856.98	325.26	106.32	196.16	388.18	44.78	525.72	516.7
703.88	703.26	722.14	691	571.8	602.64	591.84	704.94	587.68	594	699.3	579.38	703.82	1141.24	178.36
278.32	434.86	672.72	577.26	508.9	208.02	787.8	857.06	325.28	106.32	196.12	388.22	44.78	525.72	516.7
703.98	703.2	721.48	690.76	571.76	602.52	592.02	704.86	587.66	594	699.42	579.42	703.82	1140.96	178.06
278.14	434.82	673	577.12	508.9	207.96	787.72	857.14	325.12	106.32	195.98	388.24	44.78	525.64	516.7
704.08	703.16	720.82	690.58	571.76	602.38	592.2	704.8	587.64	593.98	699.54	579.46	703.8	1140.66	177.76
277.96	434.8	673.3	577.04	508.92	207.92	787.66	857.22	324.94	106.36	195.8	388.28	44.84	525.56	516.72
704.18	703.14	720.18	690.5	571.8	602.22	592.4	704.76	587.62	593.96	699.66	579.5	703.8	1140.34	177.44
277.78	434.8	673.6	577	508.94	207.9	787.6	857.28	324.76	106.4	195.64	388.32	44.88	525.48	516.74
704.28	703.12	719.52	690.4	571.84	602.06	592.6	704.72	587.6	593.94	699.8	579.54	703.8	1140.02	177.12
277.62	434.78	673.9	576.94	508.96	207.9	787.54	857.34	324.58	106.44	195.48	388.38	44.94	525.4	516.76
704.4	703.1	718.86	690.3	571.88	601.88	592.8	704.7	587.6	593.92	699.94	579.58	703.78	1139.7	176.8
277.44	434.76	674.18	576.86	508.98	207.94	787.48	857.4	324.4	106.48	195.32	388.44	45.02	525.3	516.78
704.44	703.1	718.82	690.18	571.88	601.86	592.8	704.68	587.6	593.88	700.02	579.62	703.76	1139.7	176.8
277.46	434.74	674.2	576.78	509	208.04	787.46	857.46	324.4	106.5	195.24	388.5	45.12	525.24	516.8
704.46	703.1	718.78	690.12	571.88	601.84	592.8	704.66	587.6	593.86	700.08	579.64	703.74	1139.7	176.8
277.48	434.72	674.2	576.72	509	208.12	787.44	857.5	324.4	106.5	195.2	388.54	45.18	525.2	516.8
704.32	703.08	718.88	689.94	571.88	601.8	592.78	704.62	587.6	593.78	699.98	579.5	703.68	1139.68	176.82
277.54	434.7	674.2	576.52	509.04	208.2	787.4	857.32	324.38	106.48	195.36	388.66	45.34	525.32	516.82
704.18	703.06	719	689.78	571.92	601.76	592.76	704.56	587.6	593.7	699.88	579.36	703.62	1139.66	176.84
277.58	434.7	674.2	576.32	509.08	208.3	787.36	857.16	324.36	106.46	195.5	388.76	45.48	525.4	516.84
704.02	703.06	719.12	689.64	572.04	601.72	592.76	704.5	587.6	593.58	699.76	579.22	703.56	1139.62	176.84
277.6	434.68	674.18	576.14	509.12	208.4	787.36	856.98	324.34	106.44	195.64	388.86	45.62	525.48	516.86
703.86	703.06	719.26	689.52	572.14	601.68	592.76	704.46	587.6	593.48	699.62	579.06	703.5	1139.58	176.84
277.62	434.66	674.16	575.98	509.16	208.46	787.36	856.78	324.32	106.42	195.8	388.96	45.74	525.58	516.88
703.7	703.06	719.4	689.42	572.28	601.62	592.76	704.42	587.6	593.38	699.48	578.9	703.44	1139.54	176.86
277.66	434.64	674.14	575.84	509.2	208.52	787.36	856.58	324.3	106.4	195.94	389.06	45.86	525.66	516.9
703.7	703.08	719.4	689.44	572.46	601.56	592.76	704.4	587.6	593.32	699.5	578.92	703.4	1139.5	176.86
277.66	434.62	674.12	575.86	509.2	208.58	787.38	856.6	324.3	106.4	195.88	389.08	45.9	525.58	516.9
703.7	703.16	719.38	689.54	572.62	601.58	592.74	704.36	587.6	593.36	699.5	578.94	703.32	1139.8	176.86
277.7	434.58	674.08	575.84	509.2	208.36	787.42	856.6	324.3	106.42	195.82	389.12	45.96	525.42	516.92
703.7	703.22	719.36	689.64	572.72	601.62	592.7	704.32	587.6	593.44	699.5	578.96	703.26	1140.12	176.88
277.76	434.56	674.06	575.82	509.2	208.12	787.44	856.6	324.3	106.44	195.78	389.14	46	525.28	516.94
703.7	703.28	719.34	689.74	572.82	601.66	592.66	704.28	587.6	593.5	699.5	578.98	703.2	1140.44	176.9
277.82	434.54	674.04	575.82	509.2	207.88	787.46	856.58	324.28	106.46	195.72	389.16	46.06	525.14	516.96
703.7	703.34	719.32	689.86	572.9	601.68	592.6	704.24	587.6	593.54	699.5	579	703.16	1140.76	176.9
277.88	434.5	674.02	575.86	509.2	207.64	787.48	856.54	324.26	106.48	195.66	389.18	46.12	525.04	516.98
703.72	703.4	719.3	690.02	572.94	601.7	592.56	704.2	587.62	593.58	699.5	579	703.14	1141.14	176.88
277.94	434.46	674.02	575.94	509.2	207.4	787.52	856.46	324.24	106.52	195.6	389.2	46.16	524.94	517
703.74	703.4	719.3	690.1	572.96	601.64	592.54	704.2	587.64	593.52	699.5	579	703.16	1141.18	176.86
277.96	434.44	674.04	576.08	509.2	207.4	787.54	856.38	324.22	106.54	195.56	389.2	46.18	524.96	517
703.76	703.4	719.3	690.18	572.98	601.56	592.5	704.2	587.66	593.44	699.5	578.98	703.16	1141.26	176.84
278	434.42	674.06	576.26	509.2	207.4	787.56	856.3	324.2	106.56	195.5	389.2	46.2	525	517
703.8	703.4	719.3	690.4	573.02	601.46	592.42	704.18	587.7	593.34	699.48	578.92	703.16	1141.42	176.82
278.08	434.4	674.1	576.52	509.18	207.4	787.62	856.2	324.38	106.62	195.66	389.18	46.16	525.06	517
703.84	703.4	719.3	690.6	573.06	601.38	592.34	704.12	587.74	593.2	699.46	578.84	703.16	1141.66	176.78
278.14	434.4	674.14	576.78	509.16	207.42	787.68	856.08	324.56	106.74	195.84	389.16	46.12	525.14	517.02
703.86	703.4	719.3	690.76	573.1	601.32	592.26	704.06	587.76	593.08	699.44	578.76	703.16	1141.86	176.76
278.2	434.4	674.16	576.98	509.14	207.44	787.72	856	324.74	106.84	196.02	389.14	46.08	525.22	517.04
703.88	703.4	719.32	690.92	573.14	601.24	592.18	703.98	587.78	592.94	699.4	578.68	703.16	1142.1	176.74
278.26	434.4	674.18	577.2	509.1	207.48	787.76	855.9	324.9	106.98	196.2	389.12	46.08	525.32	517.06
703.92	703.4	719.34	691.1	573.2	601.16	592.1	703.86	587.8	592.78	699.36	578.6	703.2	1142.36	176.7
278.3	434.4	674.2	577.44	509.04	207.54	787.8	855.76	325.04	107.28	196.4	389.1	46.04	525.44	517.08
703.94	703.4	719.36	691.16	573.28	601.1	592.04	703.74	587.8	592.6	699.32	578.56	703.26	1142.58	176.66
278.3	434.42	674.18	577.62	508.98	207.6	787.8	855.64	325	107.74	196.38	389.08	46.08	525.56	517.1
703.96	703.4	719.38	691.2	573.34	601.06	592	703.66	587.8	592.48	699.28	578.54	703.3	1142.72	176.64
278.3	434.44	674.16	577.74	508.92	207.64	787.8	855.56	324.96	108.14	196.36	389.06	46.12	525.64	517.1
704.04	703.4	719.4	691.34	573.28	600.94	591.96	703.58	587.78	592.34	699.2	578.52	703.38	1143.1	176.9
278.3	434.48	674.14	577.88	508.78	207.72	787.8	855.48	324.84	108.56	196.3	389.02	46.14	525.62	517.12
704.14	703.4	719.4	691.5	573.24	600.84	591.92	703.5	587.74	592.2	699.12	578.5	703.52	1143.46	177.16
278.28	434.52	674.12	578.04	508.64	207.76	787.8	855.4	324.72	109.08	196.22	388.96	46.12	525.6	517.14
704.22	703.4	719.42	691.64	573.2	600.78	591.9	703.48	587.68	592.08	699.02	578.48	703.72	1143.78	177.44
278.26	434.58	674.1	578.2	508.52	207.78	787.8	855.34	324.6	109.6	196.14	388.9	46.16	525.54	517.16
704.3	703.4	719.44	691.76	573.12	600.72	591.9	703.48	587.62	592.02	698.94	578.46	703.9	1144.06	177.72
278.24	434.62	674.1	578.32	508.42	207.8	787.8	855.3	324.48	109.92	196.08	388.86	46.16	525.46	517.18
704.38	703.4	719.46	691.9	573.06	600.68	591.92	703.48	587.56	591.98	698.86	578.44	704.12	1144.34	178
278.22	434.66	674.1	578.46	508.32	207.82	787.8	855.26	324.34	110.32	196.02	388.8	46.16	525.4	517.2
704.4	703.4	719.48	691.96	573.1	600.7	591.94	703.52	587.5	592.02	698.82	578.42	704.34	1144.36	178
278.18	434.7	674.1	578.6	508.3	207.8	787.78	855.2	324.26	110.88	196	388.74	46.2	525.42	517.2
704.2	703.4	719.5	691.86	573.14	600.74	592.04	703.6	587.44	592.16	698.96	578.38	704.5	1144.34	178
278.12	434.82	674.12	578.9	508.26	207.74	787.76	855.14	324.18	111.48	195.98	388.84	46	525.42	517.2
704	703.4	719.5	691.76	573.16	600.76	592.14	703.66	587.4	592.32	699.12	578.36	704.58	1144.3	178
278.06	434.92	674.14	579.14	508.22	207.68	787.74	855.1	324.12	111.92	195.96	388.94	45.78	525.42	517.2
703.78	703.4	719.5	691.68	573.16	600.78	592.26	703.72	587.34	592.52	699.28	578.34	704.66	1144.26	178.02
278	435.02	674.16	579.4	508.16	207.6	787.72	855.04	324.06	112.44	195.94	389.04	45.54	525.42	517.2
703.54	703.4	719.5	691.6	573.12	600.76	592.38	703.76	587.24	592.8	699.44	578.3	704.72	1144.2	178.06
277.94	435.14	674.2	579.64	508.1	207.5	787.7	854.94	324	113.04	195.92	389.16	45.28	525.38	517.2
703.26	703.38	719.5	691.5	573.06	600.74	592.52	703.74	587.14	593.1	699.6	578.26	704.74	1144.16	178.1
277.9	435.24	674.24	579.88	508.04	207.38	787.68	854.86	323.94	113.58	195.9	389.3	44.94	525.36	517.18
703.18	703.36	719.5	691.54	572.98	600.7	592.58	703.7	587.06	593.32	699.6	578.24	704.76	1144.14	178.14
277.9	435.26	674.26	579.92	508.02	207.32	787.66	854.8	323.9	113.94	195.9	389.3	44.84	525.34	517.16
703.1	703.34	719.5	691.58	572.9	600.66	592.64	703.66	586.98	593.56	699.58	578.22	704.76	1144.1	178.2
277.9	435.3	674.28	579.96	508.02	207.26	787.64	854.74	323.86	114.34	195.9	389.32	44.74	525.3	517.14
703.02	703.3	719.46	691.58	572.7	600.62	592.7	703.62	586.9	593.88	699.56	578.16	704.76	1144	177.98
277.9	435.38	674.32	579.98	508.04	207.22	787.62	854.66	323.82	114.86	195.94	389.34	44.68	525.46	517.06
702.94	703.26	719.4	691.56	572.5	600.58	592.76	703.6	586.86	594.14	699.54	578.12	704.74	1143.9	177.74
277.9	435.46	674.32	580.02	508.06	207.18	787.6	854.58	323.78	115.2	196	389.38	44.62	525.62	516.98
702.9	703.24	719.34	691.54	572.34	600.56	592.8	703.6	586.84	594.32	699.52	578.08	704.72	1143.8	177.5
277.9	435.54	674.32	580.04	508.08	207.16	787.6	854.5	323.76	115.42	196.06	389.42	44.62	525.78	516.92
702.86	703.2	719.26	691.52	572.18	600.52	592.86	703.6	586.82	594.5	699.5	578.04	704.72	1143.7	177.28
277.9	435.62	674.32	580.06	508.1	207.14	787.6	854.4	323.74	115.64	196.1	389.46	44.56	525.94	516.84
702.82	703.16	719.18	691.5	572	600.46	592.94	703.62	586.8	594.68	699.48	577.98	704.72	1143.6	177.04
277.9	435.68	674.3	580.08	508.12	207.12	787.6	854.28	323.72	115.78	196.14	389.48	44.48	526.1	516.74
702.8	703.12	719.14	691.48	571.94	600.38	593.04	703.68	586.82	594.76	699.46	577.96	704.7	1143.56	177.06
277.88	435.7	674.26	580.1	508.14	207.1	787.62	854.16	323.72	115.7	196.14	389.5	44.32	526.06	516.68
702.8	703.08	719.12	691.46	571.9	600.32	593.12	703.74	586.84	594.8	699.44	577.94	704.68	1143.54	177.08
277.86	435.7	674.24	580.1	508.16	207.1	787.64	854.08	323.74	115.64	196.12	389.5	44.18	526.04	516.62
702.76	703.04	719.1	691.42	571.78	600.4	593.22	703.68	586.66	594.84	699.4	577.88	704.66	1143.48	177.1
277.82	435.7	674.2	580.1	508.2	207.12	787.66	854.12	323.76	115.56	196.1	389.54	44.26	526	516.56
702.72	703.02	719.1	691.36	571.64	600.48	593.34	703.64	586.5	594.9	699.36	577.82	704.6	1143.42	177.1
277.76	435.7	674.16	580.1	508.24	207.14	787.68	854.16	323.78	115.42	196.1	389.58	44.4	525.94	516.5
702.7	703	719.1	691.3	571.52	600.56	593.46	703.66	586.36	594.94	699.34	577.78	704.56	1143.36	177.1
277.72	435.7	674.12	580.08	508.26	207.16	787.68	854.2	323.82	115.26	196.1	389.6	44.6	525.9	516.46
702.68	703	719.1	691.26	571.42	600.66	593.54	703.64	586.2	594.96	699.32	577.74	704.54	1143.3	177.1
277.7	435.7	674.08	580.06	508.28	207.18	787.66	854.28	323.84	115.12	196.1	389.62	44.86	525.86	516.44
702.64	703	719.1	691.2	571.32	600.74	593.64	703.66	586.04	594.98	699.3	577.7	704.52	1143.24	177.08
277.68	435.7	674.02	580.04	508.3	207.2	787.64	854.36	323.86	114.94	196.1	389.64	45.1	525.82	516.42
702.64	703	719.12	691.16	571.3	600.66	593.74	703.88	586.1	595	699.3	577.7	704.48	1143.2	177.06
277.7	435.7	673.96	580.02	508.3	207.22	787.62	854.32	323.88	114.72	196.1	389.62	45.14	525.78	516.4
702.6	703	719.16	691.1	571.28	600.5	593.96	704.14	586.2	594.98	699.3	577.7	704.46	1143.46	177.02
277.74	435.7	673.88	579.96	508.28	207.04	787.56	854.34	323.92	114.52	196.1	389.58	45.24	525.7	516.42
702.54	703	719.2	691.04	571.26	600.36	594.16	704.32	586.28	594.96	699.3	577.7	704.44	1143.74	176.98
277.76	435.7	673.82	579.92	508.26	206.86	787.52	854.38	323.94	114.38	196.1	389.56	45.3	525.62	516.44
702.48	703	719.22	690.98	571.24	600.22	594.36	704.54	586.36	594.94	699.3	577.7	704.42	1144.02	176.94
277.78	435.7	673.76	579.86	508.24	206.68	787.48	854.44	323.96	114.22	196.12	389.54	45.36	525.54	516.48
702.42	703	719.26	690.92	571.22	600.08	594.54	704.74	586.44	594.92	699.3	577.7	704.4	1144.3	176.92
277.78	435.7	673.68	579.78	508.2	206.52	787.44	854.54	323.98	114.1	196.16	389.52	45.44	525.44	516.54
702.38	703	719.28	690.86	571.2	599.98	594.72	704.86	586.48	594.9	699.32	577.68	704.4	1144.58	176.92
277.78	435.7	673.6	579.68	508.16	206.36	787.38	854.68	324	114.08	196.22	389.5	45.48	525.34	516.62
702.38	703	719.28	690.84	571.2	599.98	594.74	704.92	586.46	594.9	699.34	577.66	704.4	1144.56	176.94
277.78	435.7	673.54	579.62	508.14	206.4	787.36	854.78	324	114.1	196.28	389.5	45.46	525.3	516.68
702.38	703	719.28	690.84	571.2	599.98	594.76	704.98	586.46	594.9	699.36	577.64	704.38	1144.54	176.96
277.8	435.7	673.46	579.54	508.12	206.44	787.34	854.88	324	114.14	196.34	389.48	45.48	525.26	516.74
702.42	703	719.38	691.02	571.22	600.02	594.8	704.98	586.44	594.9	699.4	577.76	704.32	1144.5	177
277.9	435.72	673.22	579.38	508.04	206.56	787.3	854.98	324	114	196.44	389.44	45.48	525.42	516.9
702.48	703	719.46	691.22	571.26	600.1	594.82	704.94	586.42	594.9	699.46	577.86	704.26	1144.44	177.04
278.04	435.74	673	579.22	507.96	206.64	787.24	855.06	324	113.86	196.54	389.38	45.48	525.58	517.06
702.52	703	719.54	691.42	571.3	600.16	594.82	704.9	586.42	594.9	699.5	577.98	704.2	1144.4	177.06
278.16	435.76	672.8	579.08	507.88	206.7	787.2	855.1	324	113.68	196.62	389.32	45.5	525.76	517.2
702.56	703	719.64	691.62	571.34	600.24	594.82	704.84	586.42	594.92	699.54	578.1	704.14	1144.36	177.08
278.28	435.78	672.6	578.94	507.8	206.74	787.16	855.14	324	113.5	196.7	389.26	45.5	525.94	517.36
702.62	702.98	719.74	691.8	571.36	600.34	594.82	704.76	586.4	594.94	699.6	578.2	704.1	1144.3	177.1
278.4	435.8	672.4	578.84	507.7	206.76	787.12	855.2	324	113.28	196.78	389.22	45.44	526.12	517.54
702.66	702.94	719.78	691.8	571.36	600.4	594.8	704.66	586.4	594.96	699.64	578.14	704.1	1144.26	177.1
278.44	435.8	672.36	578.84	507.66	206.66	787.08	855.28	324	113.24	196.84	389.18	45.4	526.1	517.6
702.7	702.9	719.82	691.8	571.34	600.44	594.8	704.58	586.4	594.98	699.66	578.1	704.1	1144.24	177.1
278.46	435.8	672.34	578.86	507.64	206.58	787.06	855.34	324	113.2	196.88	389.16	45.36	526.1	517.64
702.82	703.04	719.72	691.8	571.32	600.32	594.8	704.48	586.4	595	699.72	577.96	704.08	1144.16	177.12
278.3	435.78	672.3	578.88	507.6	206.38	787.02	855.42	324	113.16	196.72	389.12	45.32	526.08	517.52
702.94	703.18	719.6	691.82	571.28	600.18	594.82	704.38	586.4	595	699.8	577.8	704.08	1144.08	177.12
278.16	435.76	672.26	578.88	507.54	206.16	786.98	855.52	324	113.1	196.54	389.08	45.28	526.06	517.4
703.06	703.36	719.52	691.84	571.24	600	594.86	704.28	586.42	594.98	699.86	577.64	704.08	1144.02	177.12
277.98	435.76	672.24	578.84	507.5	205.94	786.96	855.64	324.02	113.08	196.38	389.02	45.26	526.06	517.26
703.16	703.56	719.42	691.86	571.2	599.82	594.9	704.22	586.44	594.96	699.92	577.5	704.08	1143.96	177.12
277.8	435.76	672.22	578.8	507.46	205.76	786.96	855.72	324.04	113.08	196.18	388.98	45.24	526.06	517.12
703.26	703.78	719.32	691.9	571.14	599.62	594.94	704.16	586.48	594.94	700	577.36	704.08	1143.9	177.12
277.62	435.76	672.2	578.76	507.4	205.56	786.96	855.8	324.06	113.06	195.98	388.94	45.24	526.06	516.98
703.28	703.82	719.38	691.96	571.06	599.56	594.98	704.08	586.54	594.92	700.04	577.3	704.1	1143.92	177.08
277.58	435.8	672.22	578.7	507.36	205.46	786.98	855.88	324.08	113	196	388.92	45.22	526.1	517
703.1	703.88	719.48	691.9	570.96	599.5	595	704	586.62	594.9	699.92	577.36	704.12	1143.94	177.04
277.46	435.84	672.36	578.56	507.32	205.36	787.02	855.96	324.12	112.9	196.1	389.04	45.26	526.16	517
702.9	703.92	719.54	691.84	570.88	599.46	595	703.94	586.68	594.9	699.8	577.44	704.14	1143.96	177
277.36	435.86	672.5	578.44	507.28	205.28	787.04	856	324.14	112.78	196.18	389.18	45.3	526.2	517
702.7	703.96	719.62	691.78	570.8	599.4	594.98	703.86	586.74	594.9	699.7	577.52	704.16	1144	176.96
277.26	435.9	672.66	578.32	507.24	205.18	787.06	856.06	324.16	112.64	196.26	389.32	45.3	526.24	517
702.48	704	719.7	691.72	570.72	599.36	594.94	703.78	586.8	594.9	699.58	577.6	704.18	1144.04	176.92
277.16	435.94	672.84	578.2	507.2	205.08	787.08	856.14	324.22	112.44	196.34	389.46	45.3	526.28	516.98
702.24	704.04	719.74	691.66	570.66	599.34	594.88	703.72	586.86	594.92	699.46	577.7	704.2	1144.08	176.9
277.1	435.96	673.02	578.1	507.16	205	787.12	856.22	324.3	112.22	196.42	389.58	45.32	526.3	516.96
702.2	704.06	719.74	691.7	570.64	599.32	594.82	703.68	586.9	594.94	699.48	577.7	704.2	1144.12	176.9
277.1	435.98	673.08	578.1	507.14	204.96	787.14	856.28	324.36	112.06	196.44	389.56	45.3	526.3	516.94
702.16	704.08	719.74	691.74	570.62	599.3	594.74	703.64	586.96	594.96	699.5	577.7	704.2	1144.16	176.9
277.1	436	673.16	578.12	507.12	204.92	787.16	856.34	324.42	111.88	196.46	389.54	45.24	526.3	516.9
702.28	704.14	719.7	691.66	570.56	599.3	594.54	703.6	586.9	594.98	699.48	577.68	704.2	1144.22	176.9
277.12	436	673.16	578.18	507.06	204.86	787.2	856.44	324.38	111.5	196.5	389.5	45.14	526.34	516.8
702.42	704.18	719.66	691.6	570.54	599.32	594.32	703.56	586.82	594.98	699.44	577.64	704.18	1144.28	176.9
277.14	436	673.16	578.26	507.04	204.82	787.26	856.54	324.32	111.2	196.54	389.44	45	526.38	516.7
702.58	704.22	719.64	691.52	570.52	599.34	594.12	703.54	586.72	594.96	699.4	577.6	704.16	1144.32	176.9
277.16	436	673.14	578.34	507.02	204.78	787.3	856.62	324.24	110.96	196.56	389.4	44.86	526.42	516.6
702.72	704.26	719.62	691.46	570.5	599.36	593.9	703.52	586.64	594.94	699.34	577.56	704.14	1144.36	176.9
277.18	436	673.14	578.42	507	204.74	787.34	856.7	324.16	110.7	196.58	389.36	44.7	526.46	516.5
702.84	704.3	719.6	691.42	570.48	599.38	593.68	703.5	586.54	594.94	699.26	577.52	704.12	1144.4	176.9
277.22	436.02	673.14	578.48	506.98	204.7	787.4	856.78	324.1	110.46	196.6	389.32	44.6	526.5	516.4
702.78	704.28	719.6	691.52	570.5	599.42	593.58	703.48	586.56	594.94	699.16	577.5	704.1	1144.4	176.9
277.26	436.02	673.22	578.52	507.02	204.7	787.44	856.82	324.16	110.44	196.58	389.3	44.58	526.5	516.34
702.72	704.26	719.6	691.58	570.5	599.44	593.52	703.46	586.58	594.96	699.08	577.5	704.1	1144.4	176.9
277.3	436.02	673.28	578.54	507.04	204.7	787.46	856.84	324.2	110.42	196.56	389.3	44.58	526.5	516.3
702.56	704.22	719.58	691.78	570.52	599.52	593.32	703.42	586.62	595	698.98	577.7	704.08	1144.4	176.9
277.16	436.02	673.46	578.6	507.1	204.74	787.54	856.92	324.1	110.36	196.54	389.28	44.58	526.5	516.42
702.4	704.18	719.56	691.98	570.54	599.62	593.14	703.38	586.62	595.04	698.84	577.88	704.06	1144.4	176.9
277.04	436.02	673.62	578.66	507.18	204.78	787.62	857	323.98	110.3	196.52	389.24	44.6	526.48	516.52
702.26	704.12	719.52	692.16	570.58	599.76	593	703.34	586.6	595.08	698.68	578.06	704.04	1144.4	176.9
276.92	436	673.78	578.74	507.3	204.84	787.7	857.1	323.84	110.24	196.48	389.22	44.58	526.46	516.64
702.14	704.08	719.48	692.32	570.62	599.88	592.88	703.32	586.58	595.12	698.56	578.24	704.02	1144.4	176.9
276.78	436	673.92	578.8	507.4	204.9	787.78	857.18	323.68	110.18	196.46	389.2	44.56	526.44	516.78
702.02	704.04	719.44	692.48	570.66	600	592.76	703.3	586.56	595.16	698.42	578.42	704	1144.4	176.88
276.64	436	674.06	578.86	507.52	204.98	787.86	857.26	323.52	110.12	196.44	389.18	44.52	526.4	516.9
702	704	719.4	692.5	570.68	600.1	592.8	703.28	586.5	595.2	698.26	578.4	704	1144.4	176.86
276.7	435.98	674.08	578.9	507.66	205.04	787.9	857.26	323.48	110.1	196.42	389.18	44.48	526.36	516.86
701.98	704.08	719.32	692.5	570.7	600.32	592.86	703.24	586.42	595.26	697.96	577.72	704.12	1144.38	176.82
276.78	435.92	673.92	578.96	507.82	205.24	787.94	857.22	323.44	110.08	196.38	388.42	44.58	526.28	516.78
701.96	704.18	719.26	692.5	570.7	600.5	592.9	703.2	586.36	595.3	697.7	577.04	704.24	1144.36	176.78
276.84	435.86	673.74	579	507.94	205.42	787.96	857.16	323.4	110.06	196.36	387.64	44.7	526.2	516.7
701.96	704.26	719.2	692.5	570.7	600.68	592.96	703.14	586.28	595.34	697.42	576.36	704.36	1144.34	176.74
276.88	435.8	673.58	579.04	508.08	205.62	788	857.1	323.34	110.04	196.36	386.88	44.82	526.1	516.62
701.98	704.34	719.14	692.5	570.7	600.88	593.04	703.06	586.18	595.4	697.16	575.68	704.44	1144.32	176.72
276.92	435.72	673.42	579.08	508.22	205.82	788.04	857.04	323.26	110	196.36	386.12	44.94	526.02	516.56
702.02	704.42	719.08	692.48	570.7	601.04	593.12	702.98	586.06	595.46	696.92	575	704.5	1144.28	176.72
276.92	435.66	673.28	579.1	508.32	206.02	788.06	856.98	323.16	109.94	196.38	385.38	45.04	525.94	516.5
702.08	704.38	719.06	692.46	570.7	601.06	593.18	702.92	585.98	595.5	696.88	575	704.44	1144.26	176.74
276.88	435.64	673.32	579.1	508.38	206.08	788.08	856.96	323.08	109.9	196.42	385.42	45	525.92	516.5
702.16	704.34	719.04	692.44	570.7	601.08	593.26	702.84	585.9	595.56	696.84	575	704.38	1144.24	176.76
276.84	435.6	673.36	579.1	508.46	206.16	788.1	856.96	323	109.88	196.46	385.46	44.92	525.9	516.5
702.12	704.34	719	692.38	570.7	601.14	593.44	702.9	585.8	595.72	696.82	575	704.28	1144.18	176.78
276.78	435.52	673.4	579.08	508.52	206.08	788.08	856.98	322.9	110.1	196.52	385.5	44.84	525.9	516.5
702.1	704.34	718.94	692.32	570.7	601.18	593.62	702.98	585.72	595.88	696.8	575	704.2	1144.1	176.8
276.72	435.44	673.44	579.04	508.58	205.98	788.04	857	322.8	110.36	196.62	385.56	44.76	525.9	516.5
702.06	704.36	718.9	692.28	570.7	601.22	593.78	703.08	585.68	596.02	696.8	575	704.14	1144.04	176.8
276.68	435.36	673.46	579	508.62	205.86	788	857.04	322.74	110.64	196.7	385.6	44.7	525.9	516.5
702.02	704.38	718.86	692.22	570.7	601.26	593.94	703.18	585.64	596.16	696.8	575	704.06	1143.98	176.8
276.64	435.26	673.48	578.96	508.66	205.74	787.96	857.08	322.68	110.92	196.78	385.64	44.62	525.9	516.5
701.98	704.42	718.8	692.16	570.7	601.3	594.1	703.34	585.6	596.3	696.8	575.02	703.94	1143.9	176.8
276.6	435.18	673.52	578.9	508.68	205.6	787.9	857.1	322.6	111.2	196.88	385.7	44.58	525.9	516.5
702.08	704.46	718.74	692.12	570.72	601.28	594.14	703.4	585.6	596.36	696.82	575.06	703.78	1143.84	176.8
276.6	435.16	673.54	578.86	508.7	205.6	787.86	857.08	322.56	111.24	196.94	385.76	44.58	525.9	516.52
702.14	704.5	718.7	692.08	570.74	601.26	594.16	703.46	585.6	596.4	696.84	575.1	703.64	1143.8	176.8
276.6	435.16	673.56	578.84	508.7	205.6	787.84	857.06	322.54	111.26	196.96	385.8	44.6	525.9	516.54
702.06	704.56	718.82	692.04	570.78	601.26	594.04	703.52	585.62	596.44	696.88	575.18	703.56	1143.66	176.78
276.6	435.16	673.6	578.82	508.7	205.64	787.78	857.04	322.46	111.28	196.78	385.7	44.6	525.9	516.58
702	704.64	718.94	692.02	570.82	601.26	593.92	703.6	585.66	596.5	696.94	575.28	703.44	1143.5	176.74
276.58	435.18	673.64	578.78	508.7	205.68	787.7	857	322.36	111.32	196.6	385.62	44.64	525.9	516.62
701.92	704.72	719.08	692.02	570.88	601.24	593.8	703.64	585.72	596.56	697.02	575.36	703.36	1143.36	176.7
276.56	435.18	673.64	578.74	508.68	205.74	787.64	856.96	322.28	111.36	196.4	385.52	44.74	525.9	516.68
701.8	704.78	719.24	692.04	570.92	601.24	593.68	703.66	585.78	596.6	697.08	575.42	703.36	1143.24	176.66
276.54	435.16	673.64	578.7	508.66	205.8	787.58	856.94	322.2	111.4	196.2	385.4	44.8	525.9	516.72
701.68	704.86	719.42	692.06	570.96	601.24	593.56	703.7	585.86	596.64	697.16	575.48	703.36	1143.14	176.62
276.52	435.14	673.64	578.66	508.64	205.88	787.52	856.92	322.12	111.44	196	385.28	44.86	525.9	516.76
701.72	704.92	719.44	692.08	570.98	601.22	593.58	703.74	585.94	596.7	697.24	575.52	703.26	1143.16	176.6
276.5	435.12	673.6	578.62	508.62	205.92	787.48	856.9	322.1	111.5	196	385.3	44.92	525.92	516.78
701.76	704.98	719.48	692.16	571	601.2	593.64	703.78	585.88	596.74	697.32	575.38	703.02	1143.22	176.6
276.46	435.1	673.5	578.54	508.6	205.94	787.44	856.9	322.26	111.54	196	385.3	45.02	525.96	516.84
701.8	705.02	719.52	692.22	571	601.2	593.68	703.82	585.8	596.76	697.38	575.24	702.78	1143.28	176.6
276.42	435.1	673.42	578.48	508.6	205.94	787.4	856.9	322.42	111.56	196	385.3	45.06	526	516.88
701.84	705.08	719.56	692.28	571	601.2	593.72	703.86	585.74	596.8	697.44	575.1	702.52	1143.34	176.62
276.38	435.1	673.34	578.42	508.6	205.94	787.36	856.88	322.6	111.58	196	385.3	45.14	526.04	516.92
701.9	705.12	719.6	692.36	571	601.2	593.76	703.88	585.66	596.84	697.5	574.98	702.24	1143.38	176.64
276.34	435.08	673.26	578.36	508.58	205.9	787.32	856.84	322.78	111.62	195.98	385.3	45.22	526.08	516.96
701.98	705.16	719.66	692.46	571	601.2	593.8	703.9	585.56	596.88	697.56	574.86	701.96	1143.4	176.66
276.3	435.04	673.2	578.28	508.56	205.84	787.32	856.8	322.96	111.66	195.94	385.3	45.32	526.1	517
702.04	705.18	719.7	692.5	571	601.2	593.8	703.9	585.58	596.92	697.6	574.9	701.88	1143.4	176.68
276.3	435	673.2	578.26	508.54	205.8	787.34	856.76	322.98	111.7	195.9	385.3	45.36	526.1	517
702.16	705.2	719.74	692.54	571.02	601.2	593.8	703.9	585.62	596.98	697.64	574.94	701.8	1143.42	176.7
276.3	434.96	673.18	578.24	508.52	205.74	787.36	856.72	323	111.76	195.86	385.3	45.42	526.12	517
702.52	705.22	719.82	692.68	570.96	601.24	593.82	703.9	585.7	596.86	697.68	575.04	701.7	1143.52	176.92
276.3	435.1	673.14	578.36	508.68	205.52	787.46	856.66	323	111.8	195.8	385.3	45.54	526.16	517.08
703.32	705.26	719.92	692.82	570.96	601.32	593.94	703.92	585.96	596.74	697.7	575.18	701.62	1143.64	177
276.32	435.26	673.06	578.42	508.86	205.24	787.66	856.58	323	111.78	195.74	385.32	45.66	526.26	517.2
704.08	705.3	720	692.94	570.96	601.4	594.06	703.94	586.22	596.6	697.7	575.3	701.58	1143.76	177.08
276.34	435.44	672.98	578.5	509.04	204.98	787.84	856.5	323	111.74	195.7	385.34	45.78	526.36	517.32
705.08	705.36	720.1	693.08	571.02	601.52	594.3	703.98	586.66	596.44	697.72	575.46	701.54	1143.9	177.1
276.36	435.62	672.86	578.56	509.22	204.7	788.06	856.38	322.98	111.72	195.66	385.38	45.88	526.52	517.46
706.58	705.46	720.28	693.26	571.16	601.7	594.98	704.14	587.62	596.18	697.74	575.76	701.5	1144.08	176.92
276.4	435.8	672.68	578.56	509.42	204.4	788.42	856.16	322.94	111.78	195.62	385.46	45.98	526.76	517.54
708.36	705.64	720.56	693.38	571.52	601.9	596.36	704.48	589.26	595.92	697.76	576.14	701.52	1144.5	176.24
276.48	435.82	672.4	578.34	509.46	204.24	788.92	855.78	322.9	112.06	195.6	385.56	45.98	527.12	517.54
709.68	705.8	720.8	693.48	571.82	602.06	597.64	704.8	590.72	595.66	697.78	576.46	701.54	1144.9	175.7
276.54	435.84	672.16	578.18	509.5	204.16	789.32	855.44	322.86	112.38	195.6	385.64	45.98	527.42	517.5
711.88	706.04	721.32	693.78	572.22	601.68	599.36	705.04	592.58	595.46	698.46	576.72	701.38	1145.74	174.66
277.08	435.88	671.8	578	509.46	203.54	789.72	855	322.72	112.98	195.34	385.64	45.96	527.72	517.3
714.18	706.4	722.04	694.12	572.74	601.3	602.32	705.58	595.18	595.12	699.12	577.14	701.22	1147.5	172.96
277.8	435.94	671.24	577.8	509.44	202.94	790.16	854.26	322.64	113.88	195.12	385.72	45.98	528.18	517.18
716.38	706.9	722.96	694.52	573.32	600.88	606.52	706.64	598.3	594.7	699.8	577.68	701.06	1150.28	170.66
278.86	436.06	670.46	577.66	509.34	202.44	790.28	853.04	322.66	115.14	194.9	385.9	46	528.78	517.22
718.06	707.3	723.74	694.88	573.76	600.4	610	707.52	600.68	594.44	700.48	578.08	700.88	1152.74	168.64
279.88	436.16	669.8	577.6	509.22	201.96	790.18	852.02	322.68	116.2	194.68	386.06	46.02	529.24	517.26
720.16	707.8	724.72	695.28	574.26	599.92	614.42	708.92	603.7	594.1	701.18	578.68	700.7	1155.86	166.2
281.14	436.3	668.98	577.56	509.06	201.52	789.9	850.58	322.78	117.56	194.46	386.3	46.02	529.78	517.38
722.58	708.48	726	695.6	574.66	599.96	620.56	711.88	607.74	593.3	701.24	579.98	700.7	1160.06	163.38
282.64	436.54	668.04	577.6	508.98	201.74	789	848.18	323.22	119.44	194.54	386.76	46.02	530.32	517.9
726	709.28	727.86	696.04	575.46	599.94	628.58	716.6	612.54	591.76	701.24	582.16	700.7	1164.82	160.28
284.64	436.86	667.32	577.78	508.84	202.12	786.96	844.7	324.12	122.06	194.88	387.24	46.06	530.58	518.48
728.96	709.9	729.44	696.38	576.1	599.9	634.92	720.68	616.28	590.38	701.22	584.08	700.7	1168.5	157.98
286.28	437.12	666.9	577.96	508.76	202.44	785.1	841.8	324.94	124.22	195.22	387.58	46.08	530.6	518.96
732.88	710.66	731.52	696.84	576.68	599.8	642.86	725.92	620.96	588.36	701.18	586.64	700.7	1172.94	154.76
288.44	437.44	666.44	578.18	508.76	202.88	782.8	838.06	326.08	127	195.64	387.98	46.1	530.66	519.7
738.56	711.66	734.72	697.58	577.02	599.56	653.02	733.42	627.08	584.76	701.08	590.62	700.7	1178.4	149.22
291.5	437.84	666.08	578.44	509.04	203.58	779.8	833.3	327.82	130.8	196.32	388.42	46.16	530.84	521.02
745.1	712.86	739	698.72	577.22	598.98	664.02	742.4	633.94	579.62	700.9	595.8	700.68	1184.02	141.64
294.88	438.44	666	578.66	509.58	204.64	776.44	828.48	329.84	135.08	197.26	388.86	46.24	531.36	522.82
750.3	713.8	742.48	699.68	576.84	598.42	671.78	749.3	639.12	575.38	700.78	599.9	700.66	1188.14	135.06
297.58	438.94	665.94	578.78	510.16	205.54	774.14	825.08	331.36	138.3	197.9	389.18	46.26	531.94	524.46
756.54	715.12	746.9	700.98	576.32	597.52	680.98	757.54	645.38	570.2	700.64	605	700.64	1193	127.22
300.82	439.72	665.9	578.94	510.8	206.78	771.26	821.1	333.1	142.14	198.72	389.52	46.26	532.7	526.44
764.38	717.14	752.8	702.78	575.52	595.66	691.84	767.14	652.88	563.92	700.98	612.48	700.64	1198.1	118.2
305.12	442.1	665.88	579.12	511.38	208.7	767.56	816.58	335.1	146.8	199.56	389.74	46.02	533.92	528.8
772.16	720.1	759.14	704.56	574.28	592.78	702.6	776.22	660.58	557.64	701.28	620.36	700.64	1202.58	110.3
309.62	444.92	665.68	579.3	511.66	211.3	763.76	811.62	337.2	152.02	200.46	389.86	45.74	535.62	531.16
777.88	722.6	763.82	705.82	573.18	590.26	710.36	782.34	666.12	553.3	701.64	626.4	700.66	1205.38	105.32
313.08	447.42	665.44	579.46	511.68	213.42	760.94	807.78	338.78	155.96	201.06	389.84	45.46	536.98	532.8
784.88	725.78	769.3	707.14	571.68	586.98	719.8	789.68	672.9	548.12	701.94	633.4	700.68	1208.76	99.72
317.1	450.14	664.98	579.62	511.64	216.06	757.6	802.88	340.82	161.06	201.82	389.9	45.18	538.76	534.8
793.7	730.2	775.46	708.06	569.16	582.44	731	798.44	681.32	542.08	702.18	641.46	700.7	1212.66	94.32
321.68	453.06	663.78	579.78	511.58	219.54	753.5	796.52	343.46	168.02	202.76	390.24	44.92	541.42	537.26
802.7	735.62	781.24	708.32	565.82	577.28	742.18	807.86	690.44	535.74	701.98	648.68	700.7	1216.86	90.3
326.08	454.78	661.76	579.74	511.48	223.48	749	790.34	346.14	175.9	204.06	391.18	44.88	544.72	540.18
809.58	739.76	785.26	708.28	563.1	573.28	750.3	815.02	697.28	531.06	701.86	653.88	700.7	1220	87.9
329.14	455.94	659.98	579.64	511.44	226.44	745.48	786.04	348.04	181.9	205.04	392.1	44.86	547.34	542.44
817.78	745.4	790.72	708.76	559.08	568.4	760.06	823.86	705.52	525.32	701.82	660.42	700.72	1223.82	85.1
333	457.42	657.48	579.3	511.86	230.12	740.96	781.16	350.26	188.9	206.36	393.5	44.82	550.36	546.12
827.08	752.58	797.12	709.86	553.34	562.58	771.32	834.48	715.22	518.3	702.06	668.5	700.74	1226.225	83.4
338.16	458.86	654.24	578.42	512.68	234.88	735.08	775.84	352.78	196.44	208.18	395.7	44.76	552.375	548.1
835.9	760.26	803.58	712.66	546.48	556.68	782.52	845.26	724.8	511.12	702.74	677.1	700.76	1228.13333333333	82.3333333333333
344.28	460.12	650.6	577.14	513.64	240.28	729.14	770.68	355.52	203.4	210.52	398.44	44.68	553.966666666667	550.066666666667
841.98	766.1	808.44	715.5	540.78	552.42	790.48	852.86	731.5	505.98	703.4	683.52	700.78	1228.7	82
349	460.92	647.8	576	514.62	244.42	724.86	766.72	357.64	208	212.4	400.64	44.62	554.3	551.25
849.42	772.96	814.18	719.36	533.94	547.26	800.16	862.08	739.48	499.88	704.28	691.16	700.82	1230.4	81
354.82	461.94	644.48	574.74	515.64	249.52	720.06	761.88	360.34	213.66	214.84	403.14	44.58	555.3	554.8
858.58	780.38	820.22	725	526.2	540.98	811.38	872.84	748.76	492.86	705.72	699.84	700.84	NA	NA
361.82	463.26	640.8	573.72	516	255.7	715.08	755.68	363.92	220.62	218.24	405.66	44.56	NA	NA
868.3	787.58	826.18	732.5	518.32	534.94	822.36	883.52	758.46	485.08	707.86	708.62	700.84	NA	NA
368.62	465.48	636.98	573.48	515.98	261.62	710.4	748.88	367.7	229.18	222.4	408.04	44.8	NA	NA
875.64	792.66	830.46	738.36	512.72	530.58	830.2	891.28	765.56	479.26	709.64	714.82	700.84	NA	NA
373.36	467.4	634.28	573.6	515.78	265.72	707.12	743.96	370.44	235.84	225.68	409.58	45.06	NA	NA
884.34	798.74	835.6	745.42	506.22	525.18	839.44	900.2	774.04	472.28	711.92	722.2	700.84	NA	NA
379.02	469.86	631.1	573.82	515.56	270.5	703.14	737.84	373.66	243.54	229.68	411.38	45.36	NA	NA
894.18	805.92	841.68	753.68	498.26	518.74	849.82	909.56	783.98	464.04	714.74	730.82	700.84	NA	NA
385.4	473.16	627.72	574.06	514.78	275.78	698.32	729.86	377.1	252.1	234.44	413.36	45.62	NA	NA
903.86	813.3	847.78	761.58	489.6	512.46	859.92	918.1	793.74	455.82	717.3	739.8	700.86	NA	NA
391.4	476.66	624.64	573.94	514	280.98	693.38	721.12	380.32	260.42	239.08	415.26	45.9	NA	NA
910.6	818.68	852.22	766.94	483.2	507.64	867.08	923.72	800.38	450.48	718.94	746.18	700.9	NA	NA
395.74	479.08	622.66	573.58	513.26	284.84	690.02	714.48	382.58	265.44	242.3	416.42	45.94	NA	NA
918.92	825.14	857.48	773.22	475.38	501.88	875.64	930.78	808.28	444.24	720.62	753.88	700.94	NA	NA
400.86	481.8	620.24	572.98	512.5	289.6	685.98	706.74	385.4	271.66	246.1	417.88	45.96	NA	NA
928.86	833.62	863.32	780.14	465.76	495.04	885.22	939.7	817.58	437.28	721.5	762.9	700.98	NA	NA
406.74	484.26	617.2	571.64	511.92	295.4	681.3	698.1	388.78	279.38	250.44	419.7	45.98	NA	NA
938.86	841.92	868.62	786.94	456.1	488.14	893.98	949.04	827.24	430.36	720.78	771.78	701	NA	NA
412.44	486.3	613.52	569.6	512.14	301.44	676.44	689.72	392.32	287.66	254.86	421.74	46.04	NA	NA
945.98	847.96	872.16	791.8	449.34	483.08	899.84	955.98	834.38	425.4	719.68	777.92	701	NA	NA
416.54	487.52	610.62	567.92	512.56	305.76	672.88	684.04	394.88	293.88	258.1	423.36	46.08	NA	NA
954.2	855.04	876.28	797.8	441.18	477.08	906.68	964.04	843	419.22	717.94	785.2	701	NA	NA
421.46	489.04	607	565.84	513.16	311	668.46	677.04	397.9	301.16	262.04	425.42	46.12	NA	NA
963.12	863.44	880.74	805.22	431.28	470.3	914.36	973.2	853.16	411.48	714.5	793.48	700.98	NA	NA
427.34	490.82	602.32	563.56	514.18	317.32	662.9	668.52	401.36	309.16	266.78	428.08	46.16	NA	NA
972	871.28	885.04	813.08	419.88	463.96	922.04	982.1	863.02	403.38	709.4	801.66	700.96	NA	NA
433.4	492.88	597.64	561.86	515.36	324.08	657.02	659.4	404.96	316.64	271.68	431.08	46.14	NA	NA
978.32	877.18	888.06	818.84	411.12	459.62	927.68	988.52	869.78	397.46	705.14	807.52	700.94	NA	NA
437.82	494.3	594.32	560.96	516.26	329.14	652.68	652.76	407.6	321.64	275.18	433.38	46.1	NA	NA
986.24	884.26	891.72	825.88	400.92	453.88	934.6	996.26	878.78	390.36	699.88	814.56	700.9	NA	NA
443.06	496	590.6	560.02	517.28	335.84	647.6	644.82	411.22	327.66	279.36	436.14	46.04	NA	NA
996.5	892.54	895.96	833.5	389.46	447.1	942.96	1004.98	889.12	382.2	693.16	822.92	700.88	NA	NA
448.8	498.02	586.94	559.36	518.38	343.56	642.04	635.64	415.64	334.88	284.22	439.22	45.98	NA	NA
1007.26	900.54	900.28	840.62	378.68	439.94	951.26	1012.72	899.66	373.98	685.86	831.4	700.86	NA	NA
453.92	500.18	584.28	559.06	519	351	636.92	626.34	420.18	342.3	289.28	441.92	45.94	NA	NA
1015.08	906.08	903.32	845.46	372.1	434.46	957.14	1017.7	907.72	368	680.52	837.48	700.84	NA	NA
457.18	501.78	582.72	558.82	519.3	356.28	633.46	619.74	423.54	347.7	292.92	443.66	45.92	NA	NA
1024.18	912.66	907.06	851.26	364.14	428.02	964.02	1023.48	917.3	360.8	674	844.72	700.82	NA	NA
460.92	503.76	580.98	558.64	519.52	362.4	629.4	611.82	427.38	354.04	297.4	445.62	45.9	NA	NA
1034.46	920.26	911.78	857.74	354.02	421.3	971.52	1030.28	927.5	352.56	666.16	853.04	700.88	NA	NA
464.6	506.1	579.46	558.54	519.48	368.74	625.02	602.88	431.08	361.14	302.9	447.6	45.84	NA	NA
1044.44	927.96	917.24	864.38	343.42	414.88	978.74	1037.96	937.16	344.76	657.98	861.24	701	NA	NA
467.76	508.36	578.82	558.56	519.22	375.22	620.84	594.88	434.36	367.98	308.36	449.24	45.86	NA	NA
1051.64	933.54	921.46	869.18	335.3	410.56	983.78	1044.08	943.82	339.48	652.04	867	701.14	NA	NA
469.8	509.92	578.68	558.66	519.04	380	618.04	589.62	436.52	372.7	312.24	450.36	45.88	NA	NA
1060.44	940.18	926.7	874.76	325.68	405.36	989.86	1051.5	951.7	333.36	644.84	874.1	701.22	NA	NA
472.28	511.56	578.64	558.68	518.92	385.82	614.64	583.66	439.2	378.6	316.66	451.64	46.08	NA	NA
1070.78	947.6	933.08	880.84	314.6	399.18	996.76	1060.32	960.88	326.72	636.3	882.64	700.96	NA	NA
475.12	512.94	578.9	558.38	519.12	392.76	610.52	577.68	442.34	386.04	321.42	453.06	46.64	NA	NA
1080.7	954.36	939.52	886.48	304.48	392.76	1003.36	1068.88	970.22	320.22	627.56	891.38	700.6	NA	NA
477.88	513.62	579.4	557.58	519.8	399.66	606.02	572.8	445.54	394.02	325.78	454.46	47.6	NA	NA
1087.48	958.78	944.06	890.24	297.5	388.02	1007.82	1074.46	977.28	315.56	621.26	897.78	700.16	NA	NA
479.84	513.76	579.68	556.78	520.44	404.48	602.66	569.54	447.9	400	328.8	455.44	48.48	NA	NA
1095.48	963.96	949.38	894.76	289.16	382.34	1013.12	1081.18	985.78	309.68	613.62	905.32	699.76	NA	NA
482.18	513.78	579.9	555.58	521.38	410.2	598.56	565.76	450.72	406.9	332.44	456.68	49.14	NA	NA
1104.96	969.84	954.78	900.14	279.12	375.2	1019.4	1089.38	995.7	301.92	604.38	913.6	698.8	NA	NA
484.78	513.2	580.22	553.44	522.6	417.08	593.72	561.3	454	414.34	336.78	458.28	47.78	NA	NA
1115.18	975.7	959.64	905.9	268.76	368.22	1026.08	1097.6	1004.96	293.94	594.76	921.22	697.94	NA	NA
486.88	512.24	580.08	550.4	523.76	423.82	589.02	557.56	457.34	420.92	341.06	460.2	45.1	NA	NA
1123.04	980.02	962.82	910.14	261.04	363.16	1031.16	1103.74	1011.2	288.04	587.66	926.38	697.12	NA	NA
488.3	511.34	579.88	547.82	524.58	428.74	585.76	555.04	459.78	425.18	344.04	461.66	42.08	NA	NA
1132.58	985.16	966.64	915.42	251.88	357.12	1037.34	1110.8	1018.52	281.22	579.16	932.56	696.18	NA	NA
489.78	510.4	579.46	544.68	525.4	434.52	581.98	552.26	462.7	430.26	347.6	463.5	38.64	NA	NA
1143.68	991.08	971	921.88	241.44	349.84	1044.8	1118.52	1026.88	273.56	569.28	939.82	695.16	NA	NA
490.98	509.64	578.64	541.04	525.86	440.98	578.06	549.4	466.12	436.02	351.9	465.8	34.54	NA	NA
1154.22	996.58	975.66	928.52	231.6	342.7	1052.24	1125.96	1035.24	266.22	559.52	947.24	694.88	NA	NA
491.38	509.48	577.28	537.94	525.46	446.58	574.8	547.36	469.34	441.46	356.5	468.04	31.34	NA	NA
1161.2	1000.28	979.02	933.32	224.92	337.34	1057.46	1131.18	1041.44	260.84	552.66	952.72	694.84	NA	NA
491.44	509.58	576.26	536	524.88	450.36	572.72	545.94	471.56	445.28	359.98	469.6	29.1	NA	NA
1169.72	1004.64	983.76	940.2	216.84	331	1063.72	1137.82	1048.68	254.24	544.52	959.38	694.02	NA	NA
491.28	509.76	574.84	533.3	524.14	454.82	570.28	544.28	474.38	449.76	364.34	471.2	26.9	NA	NA
1179.7	1009.56	989.3	947.54	207.22	323.82	1071.14	1146.76	1057.16	246.2	534.86	966.94	693.48	NA	NA
490.72	510.24	573.6	530.98	523.14	459.82	567.72	543.1	477.24	454.7	369.6	472.58	23.94	NA	NA
1190.14	1014.7	995.14	954.48	197.32	317	1078.58	1156.74	1065.12	238.22	524.98	974	693.16	NA	NA
489.82	511.02	572.94	529.5	522.02	464.66	565.44	542.84	479.72	459.26	374.56	473.26	20.92	NA	NA
1198.06	1018.5	999.58	959.6	190.02	312.38	1084.02	1164.22	1070.44	232.64	517.84	978.82	692.72	NA	NA
489.02	511.72	572.62	528.5	521.42	468.16	563.84	543.14	481.42	462.42	377.98	473.48	18.84	NA	NA
1207.38	1023.32	1004.92	965.54	181.36	306.66	1090.44	1172.82	1076.72	226.1	509.36	984.5	692.42	NA	NA
488.1	512.6	572.4	527.54	520.8	472.36	561.96	543.6	483.4	466.22	381.94	473.64	16.38	NA	NA
1217.54	1029.42	1010.82	971.38	171.56	299.76	1097.58	1182.18	1084.4	218.98	499.6	990.92	692.96	NA	NA
487.18	513.68	572.82	527.52	520.36	477.12	559.9	544.72	485.12	470.6	386.38	473.54	12.48	NA	NA
1226.68	1035.86	1017.48	977.9	162.32	292.16	1104.34	1191.22	1092.68	213.2	489.32	998.5	692.8	NA	NA
486.26	514.64	573.48	527.86	520.34	481.66	557.86	546.34	486.6	475.44	391.48	473.24	8.86	NA	NA
1232.58	1040.54	1022.52	982.88	156	286.38	1108.96	1197.42	1099	209.42	481.98	1004.36	692.46	NA	NA
485.58	515.24	574.02	528.26	520.5	484.78	556.42	547.64	487.5	479.06	395.52	472.92	6.18	NA	NA
1239.82	1046.06	1028.56	988.74	148.26	279.5	1114.7	1205.34	1106.74	204.58	473.28	1011.16	692.14	NA	NA
484.86	515.9	574.64	528.62	520.7	488.5	554.68	549.08	488.56	483.04	400.24	472.5	2.96	NA	NA
1248.8	1052.16	1035.5	995.34	138.86	271.68	1122.22	1215.64	1116.44	198.62	463	1018.98	691.64	NA	NA
484.04	516.46	575.08	528.7	520.84	492.7	552.9	550.54	489.58	486.96	405.78	472.08	-0.52	NA	NA
1258.2	1057.98	1041.94	1001.4	129.34	263.94	1130.46	1226.24	1126.14	192.8	452.36	1026.56	690.98	NA	NA
483.06	516.74	575.02	528.38	520.7	496.76	551.38	551.78	490.42	490.1	411.3	472.02	-2.64	NA	NA
1265.48	1062.08	1046.18	1005.28	122.24	258.72	1136.82	1233.94	1132.92	188	445.16	1031.06	690.86	NA	NA
482.42	516.88	574.76	527.88	520.4	499.64	550.48	552.3	490.98	491.5	414.68	472	-3.86	NA	NA
1273.8	1067.1	1051.06	1009.88	114.04	252.34	1144.34	1242.46	1140.8	182.38	436.62	1036.38	690.68	NA	NA
481.54	516.98	574.3	527.24	519.92	503.04	549.46	552.94	491.62	493.04	418.74	472.1	-5.14	NA	NA
1283.22	1073.42	1056.78	1015.04	105.24	244.6	1153.06	1251.64	1149.98	176.18	427	1042.56	690.3	NA	NA
479.48	516.94	572.66	526.26	518.9	506.7	548.68	553.86	492.46	494.42	423.52	472.52	-6.06	NA	NA
1287.15	1080.36	1061.8	1019.98	97.54	236.48	1161.66	1260.06	1159.42	170.06	417.84	1048.54	689.9	NA	NA
478.675	516.84	570.36	524.94	517.42	509.82	548.26	554.98	493.2	495.32	428.4	473.46	-6.52	NA	NA
1289.03333333333	1085.64	1065.38	1023.48	92.5	230.44	1167.78	1266	1166.42	165.6	411.6	1052.84	689.6	NA	NA
477.966666666667	516.74	568.32	523.84	516.2	511.84	548.12	555.9	493.78	495.76	431.94	474.26	-6.94	NA	NA
1292.8	1091.98	1069.58	1027.74	86.32	223.3	1175.26	1273.36	1175	160.08	404.02	1058.02	689.32	NA	NA
476.55	516.66	565.88	522.44	514.68	514.12	547.98	557.06	494.36	496.26	436.2	475.36	-7.5	NA	NA
1298.9	1099.38	1074.48	1032.94	78.92	215.34	1184.06	1282.54	1185.38	153.26	394.92	1064.42	689.22	NA	NA
473.5	516.7	562.86	520.62	512.62	516.36	547.98	558.5	494.78	496.84	441.02	477	-8.36	NA	NA
NA	1106.4	1079	1038.32	71.26	207.94	1192.56	1291.1	1195.42	146.28	385.32	1071.1	689.5	NA	NA
NA	516.9	560.38	518.88	510.46	518.1	547.96	559.98	494.74	497.3	445.44	478.98	-9.58	NA	NA
NA	1111.2	1082.42	1042.36	65.52	202.96	1198.42	1296.92	1202.28	141.3	378.18	1076.1	689.84	NA	NA
NA	517.08	558.64	517.72	508.84	519.2	547.9	561.08	494.56	497.66	448.4	480.5	-10.62	NA	NA
NA	1116.9	1086.48	1046.86	58.74	196.92	1206.22	1303.72	1209.88	135.7	369.72	1082.14	690.66	NA	NA
NA	517.32	555.86	515.92	506.9	520.46	547.48	564.98	494.18	498.6	451.86	482.26	-12.3	NA	NA
NA	1123.62	1091.56	1052.12	51.14	189.78	1215	1307.925	1218.34	129.5	360.18	1089.34	691.84	NA	NA
NA	517.66	553.16	514.42	504.58	521.82	546.9	566.425	493.5	499.72	455.62	484.08	-14.42	NA	NA
NA	1130.74	1097.14	1057.18	44.04	182.44	1224.42	1310.53333333333	1226.54	123.5	351.04	1096.42	693.2	NA	NA
NA	517.94	551.08	513.6	502.34	523.02	546.14	568.166666666667	492.52	500.72	459.12	485.5	-16.66	NA	NA
NA	1136.1	1101.26	1060.62	39.22	177	1231.82	1311.35	1232.36	119.3	344.84	1101.42	694.36	NA	NA
NA	518.14	549.56	513.08	500.7	523.86	545.46	570.5	491.64	501.64	461.62	486.36	-18.36	NA	NA
NA	1142.6	1106.32	1064.72	33.38	170.62	1240.74	1313.8	1239.66	114.06	337.3	1107.36	695.64	NA	NA
NA	518.26	548.02	512.64	498.7	524.78	544.76	577.5	490.62	502.48	464.56	487.3	-20.28	NA	NA
NA	1150.32	1112.72	1069.78	26.34	163.46	1250.96	NA	1249.04	107.16	328.3	1114.38	696.58	NA	NA
NA	518.02	547.46	513.14	495	525.58	544.6	NA	489.56	502.4	467.96	488.08	-21.86	NA	NA
NA	1157.66	1119.16	1074.08	19.42	156.82	1261.38	NA	1258.36	99.78	318.86	1121.74	698.06	NA	NA
NA	517.26	547.04	514.58	491.18	525.92	544.92	NA	488.58	502.34	471.34	488.54	-23.48	NA	NA
NA	1162.62	1123.76	1076.92	14.32	152.36	1268.68	NA	1265.04	94.32	311.88	1127.18	699.24	NA	NA
NA	516.48	546.78	515.9	488	525.94	545.4	NA	487.98	502.18	473.74	488.74	-24.62	NA	NA
NA	1168.38	1129.16	1080.7	8.5	147.04	1276.98	NA	1272.58	88.1	303.68	1133.76	700.42	NA	NA
NA	515.48	546.4	517.46	484.44	525.88	546.08	NA	487.26	501.7	476.54	488.94	-25.8	NA	NA
NA	1174.86	1135.24	1085.78	2.44	140.84	1285.86	NA	1280.52	81.52	294.62	1141.7	701.48	NA	NA
NA	514	545.82	519.32	480.46	525.4	547.26	NA	486.48	500.66	479.8	489.02	-26.88	NA	NA
NA	1181.4	1140.98	1091.26	-2.46	134.74	1294.06	NA	1288.02	75.58	286.12	1149.7	702.36	NA	NA
NA	512.24	545.06	520.94	477.58	524.34	548.92	NA	485.68	499.18	483.14	488.88	-27.72	NA	NA
NA	1186.24	1145.04	1095.98	-5.52	130.32	1299.72	NA	1293.14	71.78	280.48	1155.32	702.32	NA	NA
NA	510.88	544.48	521.62	475.5	523.38	550.26	NA	485.1	497.44	485.48	488.7	-27.94	NA	NA
NA	1192.08	1149.94	1101.56	-9.62	125.2	1306.74	NA	1299.4	67.08	273.54	1161.88	702.24	NA	NA
NA	509.28	543.76	522.26	471.44	522.08	551.9	NA	484.36	495.3	488.4	488.5	-28.14	NA	NA
NA	1199.02	1155.9	1107.82	-11.95	119.84	1316.14	NA	1307.46	60.94	264.9	1168.82	702.1	NA	NA
NA	506.98	543.08	522.4	469.475	520.04	554.2	NA	483.26	492.1	491.88	488.44	-28.2	NA	NA
NA	1205.84	1162.2	1113.94	-13.7333333333333	115.34	1325.66	NA	1315.42	58.3	255.78	1175.2	701.92	NA	NA
NA	504.8	542.42	521.86	467.5	517.34	556.22	NA	482.04	490.775	495.04	488.2	-27.94	NA	NA
NA	1210.48	1166.86	1118.24	-14.6	112.58	1332.62	NA	1321	56.6333333333333	248.88	1179.4	701.78	NA	NA
NA	503.2	542	521.26	465.85	515.18	557.58	NA	481.08	489.866666666667	497.16	488.1	-27.62	NA	NA
NA	1215.98	1172.5	1123.4	-17.2	109.3	1340.4	NA	1327.3	53.3	240.76	1184.52	701.58	NA	NA
NA	501.34	541.58	520.5	460.9	512.5	559.02	NA	479.98	488.05	499.54	487.86	-27.18	NA	NA
NA	1222.26	1179.1	1129.44	NA	105.52	1348.54	NA	1333.9	47.8	231.78	1190.56	701.26	NA	NA
NA	499.22	541.4	519.48	NA	509.06	560.22	NA	478.68	484.6	501.88	487.36	-26.34	NA	NA
NA	1228.5	1185.54	1135.7	NA	101.58	1355.72	NA	1340	NA	223.64	1196.82	700.94	NA	NA
NA	497.5	541.52	518.54	NA	505.44	560.64	NA	477.42	NA	503.66	486.36	-25.42	NA	NA
NA	1233	1190.02	1140.14	NA	98.6	1360.68	NA	1344.32	NA	218.18	1201.34	700.66	NA	NA
NA	496.22	541.84	517.9	NA	502.82	560.86	NA	476.48	NA	504.86	485.58	-24.7	NA	NA
NA	1238.3	1195.48	1145.74	NA	95.08	1367.54	NA	1350.28	NA	211.54	1206.86	700.36	NA	NA
NA	493.72	542.58	517.24	NA	499.06	561.2	NA	475.22	NA	506.24	486.1	-23.94	NA	NA
NA	1241.675	1202.32	1152.46	NA	92.8	1371.55	NA	1353.75	NA	203.58	1213.34	700.04	NA	NA
NA	492.525	543.78	516.64	NA	496.925	561.35	NA	474.45	NA	507.62	486.2	-23.12	NA	NA
NA	1244.33333333333	1209.74	1159.1	NA	91	1375.36666666667	NA	1357.13333333333	NA	195.22	1219.84	699.86	NA	NA
NA	491.366666666667	545.22	516.26	NA	495.2	561.5	NA	473.766666666667	NA	508.74	486.02	-22.56	NA	NA
NA	1245	1215.46	1163.9	NA	90.55	1376.95	NA	1358.5	NA	188.94	1224.6	699.74	NA	NA
NA	490.35	546.44	516.06	NA	494.25	561.6	NA	473.5	NA	509.46	486.2	-22.18	NA	NA
NA	1247	1222.3	1169.42	NA	89.2	1381.7	NA	1362.6	NA	181.48	1230.22	699.64	NA	NA
NA	487.3	547.8	515.84	NA	491.4	561.9	NA	472.7	NA	510.26	486.18	-21.78	NA	NA
NA	NA	1230.12	1175.24	NA	NA	NA	NA	NA	NA	172.98	1236.46	699.64	NA	NA
NA	NA	548.98	515.74	NA	NA	NA	NA	NA	NA	511.06	484.62	-21.52	NA	NA
NA	NA	1237.36	1181.12	NA	NA	NA	NA	NA	NA	165.06	1242.84	699.72	NA	NA
NA	NA	549.9	515.84	NA	NA	NA	NA	NA	NA	511.8	484.68	-21.42	NA	NA
NA	NA	1242.22	1185.34	NA	NA	NA	NA	NA	NA	159.7	1247.34	699.82	NA	NA
NA	NA	550.48	516.02	NA	NA	NA	NA	NA	NA	512.26	485.3	-21.48	NA	NA
NA	NA	1247.9	1190.64	NA	NA	NA	NA	NA	NA	153.34	1252.7	699.92	NA	NA
NA	NA	551.18	516.38	NA	NA	NA	NA	NA	NA	512.82	486.14	-21.5	NA	NA
NA	NA	1254.2	1197.52	NA	NA	NA	NA	NA	NA	145.88	1259.48	700.04	NA	NA
NA	NA	551.94	516.9	NA	NA	NA	NA	NA	NA	513.5	487.72	-21.5	NA	NA
NA	NA	1260.44	1205.22	NA	NA	NA	NA	NA	NA	138.14	1267.32	700.02	NA	NA
NA	NA	552.74	517.28	NA	NA	NA	NA	NA	NA	513.9	489.74	-21.26	NA	NA
NA	NA	1264.9	1210.88	NA	NA	NA	NA	NA	NA	132.36	1273.14	700	NA	NA
NA	NA	553.34	517.56	NA	NA	NA	NA	NA	NA	514.1	490.7	-21.04	NA	NA
NA	NA	1270.34	1217.52	NA	NA	NA	NA	NA	NA	125.42	1280.26	699.96	NA	NA
NA	NA	554.16	517.82	NA	NA	NA	NA	NA	NA	514.18	491.68	-20.76	NA	NA
NA	NA	1276.32	1224.54	NA	NA	NA	NA	NA	NA	117.5	1289.14	699.96	NA	NA
NA	NA	556.54	517.96	NA	NA	NA	NA	NA	NA	513.8	492.64	-20.54	NA	NA
NA	NA	1279.05	1230.98	NA	NA	NA	NA	NA	NA	110.34	1297.56	700	NA	NA
NA	NA	557.35	518.16	NA	NA	NA	NA	NA	NA	512.62	492.92	-20.44	NA	NA
NA	NA	1280.43333333333	1235.14	NA	NA	NA	NA	NA	NA	105.68	1303.3	700.1	NA	NA
NA	NA	558.233333333333	518.4	NA	NA	NA	NA	NA	NA	511.54	493	-20.48	NA	NA
NA	NA	1283.2	1240.3	NA	NA	NA	NA	NA	NA	100.32	1309.86	700.24	NA	NA
NA	NA	560	518.74	NA	NA	NA	NA	NA	NA	510.08	492.92	-20.6	NA	NA
NA	NA	1286.6	1246.92	NA	NA	NA	NA	NA	NA	94.62	1317.04	700.46	NA	NA
NA	NA	564.2	519.28	NA	NA	NA	NA	NA	NA	507.8	492.42	-20.9	NA	NA
NA	NA	NA	1254.86	NA	NA	NA	NA	NA	NA	89.2	1323.9	700.64	NA	NA
NA	NA	NA	520.1	NA	NA	NA	NA	NA	NA	504.84	491.28	-21.18	NA	NA
NA	NA	NA	1261.08	NA	NA	NA	NA	NA	NA	85.3	1328.94	700.74	NA	NA
NA	NA	NA	520.72	NA	NA	NA	NA	NA	NA	502.48	490.28	-21.38	NA	NA
NA	NA	NA	1268.64	NA	NA	NA	NA	NA	NA	80.5	1335.3	700.56	NA	NA
NA	NA	NA	521.58	NA	NA	NA	NA	NA	NA	499.66	488.86	-21.4	NA	NA
NA	NA	NA	1277.5	NA	NA	NA	NA	NA	NA	77.5	1343.06	700.3	NA	NA
NA	NA	NA	522.9	NA	NA	NA	NA	NA	NA	497.825	487.44	-21.32	NA	NA
NA	NA	NA	1285.66	NA	NA	NA	NA	NA	NA	75	1350.72	699.92	NA	NA
NA	NA	NA	524.74	NA	NA	NA	NA	NA	NA	496.333333333333	486.32	-21.08	NA	NA
NA	NA	NA	1291.04	NA	NA	NA	NA	NA	NA	74.25	1356.08	699.54	NA	NA
NA	NA	NA	526.24	NA	NA	NA	NA	NA	NA	495.95	485.64	-20.84	NA	NA
NA	NA	NA	1297.28	NA	NA	NA	NA	NA	NA	72	1362.24	699.14	NA	NA
NA	NA	NA	528.12	NA	NA	NA	NA	NA	NA	494.8	484.92	-20.56	NA	NA
NA	NA	NA	1304.44	NA	NA	NA	NA	NA	NA	NA	1368.86	698.98	NA	NA
NA	NA	NA	530.58	NA	NA	NA	NA	NA	NA	NA	484.68	-20.46	NA	NA
NA	NA	NA	1312.02	NA	NA	NA	NA	NA	NA	NA	1375.44	698.76	NA	NA
NA	NA	NA	533.18	NA	NA	NA	NA	NA	NA	NA	484.76	-20.28	NA	NA
NA	NA	NA	1317.86	NA	NA	NA	NA	NA	NA	NA	1380.2	698.6	NA	NA
NA	NA	NA	535.08	NA	NA	NA	NA	NA	NA	NA	484.94	-20.14	NA	NA
NA	NA	NA	1325.24	NA	NA	NA	NA	NA	NA	NA	1383.425	698.34	NA	NA
NA	NA	NA	537.16	NA	NA	NA	NA	NA	NA	NA	485.025	-19.94	NA	NA
NA	NA	NA	1334.8	NA	NA	NA	NA	NA	NA	NA	1387.46666666667	698.06	NA	NA
NA	NA	NA	539.04	NA	NA	NA	NA	NA	NA	NA	485.233333333333	-19.8	NA	NA
NA	NA	NA	1343.9	NA	NA	NA	NA	NA	NA	NA	1391.1	697.72	NA	NA
NA	NA	NA	540.2	NA	NA	NA	NA	NA	NA	NA	485.5	-19.54	NA	NA
NA	NA	NA	1350.28	NA	NA	NA	NA	NA	NA	NA	1391.1	697.48	NA	NA
NA	NA	NA	540.66	NA	NA	NA	NA	NA	NA	NA	485.5	-19.38	NA	NA
NA	NA	NA	1357.32	NA	NA	NA	NA	NA	NA	NA	NA	697.14	NA	NA
NA	NA	NA	541.2	NA	NA	NA	NA	NA	NA	NA	NA	-19.12	NA	NA
NA	NA	NA	1364.48	NA	NA	NA	NA	NA	NA	NA	NA	696.44	NA	NA
NA	NA	NA	541.6	NA	NA	NA	NA	NA	NA	NA	NA	-18.32	NA	NA
NA	NA	NA	1371.36	NA	NA	NA	NA	NA	NA	NA	NA	695.42	NA	NA
NA	NA	NA	542.24	NA	NA	NA	NA	NA	NA	NA	NA	-17.1	NA	NA
NA	NA	NA	1376.44	NA	NA	NA	NA	NA	NA	NA	NA	694.5	NA	NA
NA	NA	NA	542.78	NA	NA	NA	NA	NA	NA	NA	NA	-16	NA	NA
NA	NA	NA	1382.98	NA	NA	NA	NA	NA	NA	NA	NA	693.38	NA	NA
NA	NA	NA	543.68	NA	NA	NA	NA	NA	NA	NA	NA	-14.7	NA	NA
NA	NA	NA	1390.96	NA	NA	NA	NA	NA	NA	NA	NA	692.02	NA	NA
NA	NA	NA	545.38	NA	NA	NA	NA	NA	NA	NA	NA	-13.08	NA	NA
NA	NA	NA	1399.58	NA	NA	NA	NA	NA	NA	NA	NA	690.88	NA	NA
NA	NA	NA	548.54	NA	NA	NA	NA	NA	NA	NA	NA	-11.62	NA	NA
NA	NA	NA	1405.44	NA	NA	NA	NA	NA	NA	NA	NA	690.1	NA	NA
NA	NA	NA	551.28	NA	NA	NA	NA	NA	NA	NA	NA	-10.56	NA	NA
NA	NA	NA	1409.625	NA	NA	NA	NA	NA	NA	NA	NA	689.525	NA	NA
NA	NA	NA	553.05	NA	NA	NA	NA	NA	NA	NA	NA	-9.825	NA	NA
NA	NA	NA	1418	NA	NA	NA	NA	NA	NA	NA	NA	688.5	NA	NA
NA	NA	NA	557.9	NA	NA	NA	NA	NA	NA	NA	NA	-8.2	NA	NA
