# Supplementary material for: Disentangling the Impact of Social Groups on Response Times and Movement Dynamics in Evacuations
Source: PLoS One. 2015 Mar 18;10(3):e0121227. doi: 10.1371/journal.pone.0121227 (PMC4364745; doi:10.1371/journal.pone.0121227)
Supplement: S1 Dataset — Zip archive containing separate files for different experimental runs. Please refer to the file README.txt inside the Zip archive for further information on how the data is presented. (ZIP) [file pone.0121227.s001.zip › data/4_group.txt]

1	2	3	4	5	6	7	8	9	10	11	12	experimenter	door1	door2
NA	NA	NA	NA	NA	NA	NA	NA	NA	NA	NA	NA	NA	NA	NA
NA	NA	NA	NA	NA	NA	NA	NA	NA	NA	NA	NA	NA	NA	NA
NA	NA	NA	NA	NA	NA	NA	NA	NA	NA	NA	NA	NA	NA	NA
NA	NA	NA	NA	NA	NA	NA	NA	NA	NA	NA	NA	NA	NA	NA
NA	NA	NA	NA	NA	NA	NA	NA	NA	NA	NA	NA	NA	NA	NA
NA	NA	NA	NA	NA	NA	NA	NA	NA	NA	NA	NA	NA	NA	NA
NA	NA	NA	NA	NA	NA	NA	NA	NA	NA	NA	NA	NA	NA	NA
NA	NA	NA	NA	NA	NA	NA	NA	NA	NA	NA	NA	NA	NA	NA
NA	NA	NA	NA	NA	NA	NA	NA	NA	NA	NA	NA	NA	NA	NA
NA	NA	NA	NA	NA	NA	NA	NA	NA	NA	NA	NA	NA	NA	NA
NA	NA	NA	NA	NA	NA	NA	NA	NA	NA	NA	NA	NA	NA	NA
NA	NA	NA	NA	NA	NA	NA	NA	NA	NA	NA	NA	NA	NA	NA
NA	NA	NA	NA	NA	NA	NA	NA	NA	NA	NA	NA	NA	NA	NA
NA	NA	NA	NA	NA	NA	NA	NA	NA	NA	NA	NA	NA	NA	NA
NA	NA	NA	NA	NA	NA	NA	NA	NA	NA	NA	NA	NA	NA	NA
NA	NA	NA	NA	NA	NA	NA	NA	NA	NA	NA	NA	NA	NA	NA
NA	NA	NA	NA	NA	NA	NA	NA	NA	NA	NA	NA	NA	NA	NA
NA	NA	NA	NA	NA	NA	NA	NA	NA	NA	NA	NA	NA	NA	NA
NA	NA	NA	NA	NA	NA	NA	NA	NA	NA	NA	NA	NA	NA	NA
NA	NA	NA	NA	NA	NA	NA	NA	NA	NA	NA	NA	NA	NA	NA
NA	NA	NA	NA	NA	NA	NA	NA	NA	NA	NA	NA	NA	NA	NA
NA	NA	NA	NA	NA	NA	NA	NA	NA	NA	NA	NA	NA	NA	NA
NA	NA	NA	NA	NA	NA	NA	NA	NA	NA	NA	NA	NA	NA	NA
NA	NA	NA	NA	NA	NA	NA	NA	NA	NA	NA	NA	NA	NA	NA
NA	NA	NA	NA	NA	NA	NA	NA	NA	NA	NA	NA	NA	NA	NA
NA	NA	NA	NA	NA	NA	NA	NA	NA	NA	NA	NA	NA	NA	NA
NA	NA	NA	NA	NA	NA	NA	NA	NA	NA	NA	NA	NA	NA	NA
NA	NA	NA	NA	NA	NA	NA	NA	NA	NA	NA	NA	NA	NA	NA
NA	NA	NA	NA	NA	NA	NA	NA	NA	NA	NA	NA	NA	NA	NA
NA	NA	NA	NA	NA	NA	NA	NA	NA	NA	NA	NA	NA	NA	NA
NA	NA	NA	NA	NA	NA	NA	NA	NA	NA	NA	NA	NA	NA	NA
NA	NA	NA	NA	NA	NA	NA	NA	NA	NA	NA	NA	NA	NA	NA
NA	NA	NA	NA	NA	NA	NA	NA	NA	NA	NA	NA	NA	NA	NA
NA	NA	NA	NA	NA	NA	NA	NA	NA	NA	NA	NA	NA	NA	NA
NA	NA	NA	NA	NA	NA	NA	NA	NA	NA	NA	NA	NA	NA	NA
NA	NA	NA	NA	NA	NA	NA	NA	NA	NA	NA	NA	NA	NA	NA
NA	NA	NA	NA	NA	NA	NA	NA	NA	NA	NA	NA	NA	NA	NA
NA	NA	NA	NA	NA	NA	NA	NA	NA	NA	NA	NA	NA	NA	NA
NA	NA	NA	NA	NA	NA	NA	NA	NA	NA	NA	NA	NA	NA	NA
NA	NA	NA	NA	NA	NA	NA	NA	NA	NA	NA	NA	NA	NA	NA
NA	NA	NA	NA	NA	NA	NA	NA	NA	NA	NA	NA	NA	NA	NA
NA	NA	NA	NA	NA	NA	NA	NA	NA	NA	NA	NA	NA	NA	NA
NA	NA	NA	NA	NA	NA	NA	NA	NA	NA	NA	NA	NA	NA	NA
NA	NA	NA	NA	NA	NA	NA	NA	NA	NA	NA	NA	NA	NA	NA
NA	NA	NA	NA	NA	NA	NA	NA	NA	NA	NA	NA	NA	NA	NA
NA	NA	NA	NA	NA	NA	NA	NA	NA	NA	NA	NA	NA	NA	NA
NA	NA	NA	NA	NA	NA	NA	NA	NA	NA	NA	NA	NA	NA	NA
NA	NA	NA	NA	NA	NA	NA	NA	NA	NA	NA	NA	NA	NA	NA
NA	NA	NA	NA	NA	NA	NA	NA	NA	NA	NA	NA	NA	NA	NA
NA	NA	NA	NA	NA	NA	NA	NA	NA	NA	NA	NA	NA	NA	NA
NA	NA	NA	NA	NA	NA	NA	NA	NA	NA	NA	NA	NA	NA	NA
NA	NA	NA	NA	NA	NA	NA	NA	NA	NA	NA	NA	NA	NA	NA
NA	NA	NA	NA	NA	NA	NA	NA	NA	NA	NA	NA	NA	NA	NA
NA	NA	NA	NA	NA	NA	NA	NA	NA	NA	NA	NA	NA	NA	NA
NA	NA	NA	NA	NA	NA	NA	NA	NA	NA	NA	NA	NA	NA	NA
NA	NA	NA	NA	NA	NA	NA	NA	NA	NA	NA	NA	NA	NA	NA
NA	NA	NA	NA	NA	NA	NA	NA	NA	NA	NA	NA	NA	NA	NA
NA	NA	NA	NA	NA	NA	NA	NA	NA	NA	NA	NA	NA	NA	NA
NA	NA	NA	NA	NA	NA	NA	NA	NA	NA	NA	NA	NA	NA	NA
NA	NA	NA	NA	NA	NA	NA	NA	NA	NA	NA	NA	NA	NA	NA
NA	NA	NA	NA	NA	NA	NA	NA	NA	NA	NA	NA	NA	NA	NA
NA	NA	NA	NA	NA	NA	NA	NA	NA	NA	NA	NA	NA	NA	NA
NA	NA	NA	NA	NA	NA	NA	NA	NA	NA	NA	NA	NA	NA	NA
NA	NA	NA	NA	NA	NA	NA	NA	NA	NA	NA	NA	NA	NA	NA
NA	NA	NA	NA	NA	NA	NA	NA	NA	NA	NA	NA	NA	NA	NA
NA	NA	NA	NA	NA	NA	NA	NA	NA	NA	NA	NA	NA	NA	NA
NA	NA	NA	NA	NA	NA	NA	NA	NA	NA	NA	NA	NA	NA	NA
NA	NA	NA	NA	NA	NA	NA	NA	NA	NA	NA	NA	NA	NA	NA
NA	NA	NA	NA	NA	NA	NA	NA	NA	NA	NA	NA	NA	NA	NA
NA	NA	NA	NA	NA	NA	NA	NA	NA	NA	NA	NA	NA	NA	NA
NA	NA	NA	NA	NA	NA	NA	NA	NA	NA	NA	NA	NA	NA	NA
NA	NA	NA	NA	NA	NA	NA	NA	NA	NA	NA	NA	NA	NA	NA
NA	NA	NA	NA	NA	NA	NA	NA	NA	NA	NA	NA	NA	NA	NA
NA	NA	NA	NA	NA	NA	NA	NA	NA	NA	NA	NA	NA	NA	NA
NA	NA	NA	NA	NA	NA	NA	NA	NA	NA	NA	NA	NA	NA	NA
NA	NA	NA	NA	NA	NA	NA	NA	NA	NA	NA	NA	NA	NA	NA
NA	NA	NA	NA	NA	NA	NA	NA	NA	NA	NA	NA	NA	NA	NA
NA	NA	NA	NA	NA	NA	NA	NA	NA	NA	NA	NA	NA	NA	NA
NA	NA	NA	NA	NA	NA	NA	NA	NA	NA	NA	NA	NA	NA	NA
NA	NA	NA	NA	NA	NA	NA	NA	NA	NA	NA	NA	NA	NA	NA
NA	NA	NA	NA	NA	NA	NA	NA	NA	NA	NA	NA	NA	NA	NA
NA	NA	NA	NA	NA	NA	NA	NA	NA	NA	NA	NA	NA	NA	NA
NA	NA	NA	NA	NA	NA	NA	NA	NA	NA	NA	NA	NA	NA	NA
NA	NA	NA	NA	NA	NA	NA	NA	NA	NA	NA	NA	NA	NA	NA
NA	NA	NA	NA	NA	NA	NA	NA	NA	NA	NA	NA	NA	NA	NA
NA	NA	NA	NA	NA	NA	NA	NA	NA	NA	NA	NA	NA	NA	NA
NA	NA	NA	NA	NA	NA	NA	NA	NA	NA	NA	NA	NA	NA	NA
NA	NA	NA	NA	NA	NA	NA	NA	NA	NA	NA	NA	NA	NA	NA
NA	NA	NA	NA	NA	NA	NA	NA	NA	NA	NA	NA	NA	NA	NA
NA	NA	NA	NA	NA	NA	NA	NA	NA	NA	NA	NA	NA	NA	NA
NA	NA	NA	NA	NA	NA	NA	NA	NA	NA	NA	NA	NA	NA	NA
NA	NA	NA	NA	NA	NA	NA	NA	NA	NA	NA	NA	NA	NA	NA
NA	NA	NA	NA	NA	NA	NA	NA	NA	NA	NA	NA	NA	NA	NA
NA	NA	NA	NA	NA	NA	NA	NA	NA	NA	NA	NA	NA	NA	NA
NA	NA	NA	NA	NA	NA	NA	NA	NA	NA	NA	NA	NA	NA	NA
NA	NA	NA	NA	NA	NA	NA	NA	NA	NA	NA	NA	NA	NA	NA
NA	NA	NA	NA	NA	NA	NA	NA	NA	NA	NA	NA	NA	NA	NA
NA	NA	NA	NA	NA	NA	NA	NA	NA	NA	NA	NA	NA	NA	NA
NA	NA	NA	NA	NA	NA	NA	NA	NA	NA	NA	NA	NA	NA	NA
NA	NA	NA	NA	NA	NA	NA	NA	NA	NA	NA	NA	NA	NA	NA
NA	NA	NA	NA	NA	NA	NA	NA	NA	NA	NA	NA	NA	NA	NA
NA	NA	NA	NA	NA	NA	NA	NA	NA	NA	NA	NA	NA	NA	NA
NA	NA	NA	NA	NA	NA	NA	NA	NA	NA	NA	NA	NA	NA	NA
NA	NA	NA	NA	NA	NA	NA	NA	NA	NA	NA	NA	NA	NA	NA
NA	NA	NA	NA	NA	NA	NA	NA	NA	NA	NA	NA	NA	NA	NA
NA	NA	NA	NA	NA	NA	NA	NA	NA	NA	NA	NA	NA	NA	NA
NA	NA	NA	NA	NA	NA	NA	NA	NA	NA	NA	NA	NA	NA	NA
NA	NA	NA	NA	NA	NA	NA	NA	NA	NA	NA	NA	NA	NA	NA
NA	NA	NA	NA	NA	NA	NA	NA	NA	NA	NA	NA	NA	NA	NA
NA	NA	NA	NA	NA	NA	NA	NA	NA	NA	NA	NA	NA	NA	NA
NA	NA	NA	NA	NA	NA	NA	NA	NA	NA	NA	NA	NA	NA	NA
NA	NA	NA	NA	NA	NA	NA	NA	NA	NA	NA	NA	NA	NA	NA
NA	NA	NA	NA	NA	NA	NA	NA	NA	NA	NA	NA	NA	NA	NA
NA	NA	NA	NA	NA	NA	NA	NA	NA	NA	NA	NA	NA	NA	NA
NA	NA	NA	NA	NA	NA	NA	NA	NA	NA	NA	NA	NA	NA	NA
NA	NA	NA	NA	NA	NA	NA	NA	NA	NA	NA	NA	NA	NA	NA
NA	NA	NA	NA	NA	NA	NA	NA	NA	NA	NA	NA	NA	NA	NA
NA	NA	NA	NA	NA	NA	NA	NA	NA	NA	NA	NA	NA	NA	NA
NA	NA	NA	NA	NA	NA	NA	NA	NA	NA	NA	NA	NA	NA	NA
NA	NA	NA	NA	NA	NA	NA	NA	NA	NA	NA	NA	NA	NA	NA
NA	NA	NA	NA	NA	NA	NA	NA	NA	NA	NA	NA	NA	NA	NA
NA	NA	NA	NA	NA	NA	NA	NA	NA	NA	NA	NA	NA	NA	NA
NA	NA	NA	NA	NA	NA	NA	NA	NA	NA	NA	NA	NA	NA	NA
NA	NA	NA	NA	NA	NA	NA	NA	NA	NA	NA	NA	NA	NA	NA
NA	NA	NA	NA	NA	NA	NA	NA	NA	NA	NA	NA	NA	NA	NA
NA	NA	NA	NA	NA	NA	NA	NA	NA	NA	NA	NA	NA	NA	NA
NA	NA	NA	NA	NA	NA	NA	NA	NA	NA	NA	NA	NA	NA	NA
NA	NA	NA	NA	NA	NA	NA	NA	NA	NA	NA	NA	NA	NA	NA
NA	NA	NA	NA	NA	NA	NA	NA	NA	NA	NA	NA	NA	NA	NA
NA	NA	NA	NA	NA	NA	NA	NA	NA	NA	NA	NA	NA	NA	NA
NA	NA	NA	NA	NA	NA	NA	NA	NA	NA	NA	NA	NA	NA	NA
NA	NA	NA	NA	NA	NA	NA	NA	NA	NA	NA	NA	NA	NA	NA
NA	NA	NA	NA	NA	NA	NA	NA	NA	NA	NA	NA	NA	NA	NA
NA	NA	NA	NA	NA	NA	NA	NA	NA	NA	NA	NA	NA	NA	NA
NA	NA	NA	NA	NA	NA	NA	NA	NA	NA	NA	NA	NA	NA	NA
NA	NA	NA	NA	NA	NA	NA	NA	NA	NA	NA	NA	NA	NA	NA
NA	NA	NA	NA	NA	NA	NA	NA	NA	NA	NA	NA	NA	NA	NA
NA	NA	NA	NA	NA	NA	NA	NA	NA	NA	NA	NA	NA	NA	NA
NA	NA	NA	NA	NA	NA	NA	NA	NA	NA	NA	NA	NA	NA	NA
NA	NA	NA	NA	NA	NA	NA	NA	NA	NA	NA	NA	NA	NA	NA
NA	NA	NA	NA	NA	NA	NA	NA	NA	NA	NA	NA	NA	NA	NA
NA	NA	NA	NA	NA	NA	NA	NA	NA	NA	NA	NA	NA	NA	NA
NA	NA	NA	NA	NA	NA	NA	NA	NA	NA	NA	NA	NA	NA	NA
NA	NA	NA	NA	NA	NA	NA	NA	NA	NA	NA	NA	NA	NA	NA
NA	NA	NA	NA	NA	NA	NA	NA	NA	NA	NA	NA	NA	NA	NA
NA	NA	NA	NA	NA	NA	NA	NA	NA	NA	NA	NA	NA	NA	NA
NA	NA	NA	NA	NA	NA	NA	NA	NA	NA	NA	NA	NA	NA	NA
NA	NA	NA	NA	NA	NA	NA	NA	NA	NA	NA	NA	NA	NA	NA
NA	NA	NA	NA	NA	NA	NA	NA	NA	NA	NA	NA	NA	NA	NA
NA	NA	NA	NA	NA	NA	NA	NA	NA	NA	NA	NA	NA	NA	NA
NA	NA	NA	NA	NA	NA	NA	NA	NA	NA	NA	NA	NA	NA	NA
NA	NA	NA	NA	NA	NA	NA	NA	NA	NA	NA	NA	NA	NA	NA
NA	NA	NA	NA	NA	NA	NA	NA	NA	NA	NA	NA	NA	NA	NA
NA	NA	NA	NA	NA	NA	NA	NA	NA	NA	NA	NA	NA	NA	NA
NA	NA	NA	NA	NA	NA	NA	NA	NA	NA	NA	NA	NA	NA	NA
NA	NA	NA	NA	NA	NA	NA	NA	NA	NA	NA	NA	NA	NA	NA
NA	NA	NA	NA	NA	NA	NA	NA	NA	NA	NA	NA	NA	NA	NA
NA	NA	NA	NA	NA	NA	NA	NA	NA	NA	NA	NA	NA	NA	NA
NA	NA	NA	NA	NA	NA	NA	NA	NA	NA	NA	NA	NA	NA	NA
NA	NA	NA	NA	NA	NA	NA	NA	NA	NA	NA	NA	NA	NA	NA
NA	NA	NA	NA	NA	NA	NA	NA	NA	NA	NA	NA	NA	NA	NA
NA	NA	NA	NA	NA	NA	NA	NA	NA	NA	NA	NA	NA	NA	NA
NA	NA	NA	NA	NA	NA	NA	NA	NA	NA	NA	NA	NA	NA	NA
NA	NA	NA	NA	NA	NA	NA	NA	NA	NA	NA	NA	NA	NA	NA
NA	NA	NA	NA	NA	NA	NA	NA	NA	NA	NA	NA	NA	NA	NA
NA	NA	NA	NA	NA	NA	NA	NA	NA	NA	NA	NA	NA	NA	NA
NA	NA	NA	NA	NA	NA	NA	NA	NA	NA	NA	NA	NA	NA	NA
NA	NA	NA	NA	NA	NA	NA	NA	NA	NA	NA	NA	NA	NA	NA
NA	NA	NA	NA	NA	NA	NA	NA	NA	NA	NA	NA	NA	NA	NA
NA	NA	NA	NA	NA	NA	NA	NA	NA	NA	NA	NA	NA	NA	NA
NA	NA	NA	NA	NA	NA	NA	NA	NA	NA	NA	NA	NA	NA	NA
NA	NA	NA	NA	NA	NA	NA	NA	NA	NA	NA	NA	NA	NA	NA
NA	NA	NA	NA	NA	NA	NA	NA	NA	NA	NA	NA	NA	NA	NA
NA	NA	NA	NA	NA	NA	NA	NA	NA	NA	NA	NA	NA	NA	NA
NA	NA	NA	NA	NA	NA	NA	NA	NA	NA	NA	NA	NA	NA	NA
NA	NA	NA	NA	NA	NA	NA	NA	NA	NA	NA	NA	NA	NA	NA
NA	NA	NA	NA	NA	NA	NA	NA	NA	NA	NA	NA	NA	NA	NA
NA	NA	NA	NA	NA	NA	NA	NA	NA	NA	NA	NA	NA	NA	NA
NA	NA	NA	NA	NA	NA	NA	NA	NA	NA	NA	NA	NA	NA	NA
NA	NA	NA	NA	NA	NA	NA	NA	NA	NA	NA	NA	NA	NA	NA
NA	NA	NA	NA	NA	NA	NA	NA	NA	NA	NA	NA	NA	NA	NA
NA	NA	NA	NA	NA	NA	NA	NA	NA	NA	NA	NA	NA	NA	NA
NA	NA	NA	NA	NA	NA	NA	NA	NA	NA	NA	NA	NA	NA	NA
NA	NA	NA	NA	NA	NA	NA	NA	NA	NA	NA	NA	NA	NA	NA
NA	NA	NA	NA	NA	NA	NA	NA	NA	NA	NA	NA	NA	NA	NA
NA	NA	NA	NA	NA	NA	NA	NA	NA	NA	NA	NA	NA	NA	NA
NA	NA	NA	NA	NA	NA	NA	NA	NA	NA	NA	NA	NA	NA	NA
NA	NA	NA	NA	NA	NA	NA	NA	NA	NA	NA	NA	NA	NA	NA
NA	NA	NA	NA	NA	NA	NA	NA	NA	NA	NA	NA	NA	NA	NA
NA	NA	NA	NA	NA	NA	NA	NA	NA	NA	NA	NA	NA	NA	NA
NA	NA	NA	NA	NA	NA	NA	NA	NA	NA	NA	NA	NA	NA	NA
NA	NA	NA	NA	NA	NA	NA	NA	NA	NA	NA	NA	NA	NA	NA
NA	NA	NA	NA	NA	NA	NA	NA	NA	NA	NA	NA	NA	NA	NA
NA	NA	NA	NA	NA	NA	NA	NA	NA	NA	NA	NA	NA	NA	NA
NA	NA	NA	NA	NA	NA	NA	NA	NA	NA	NA	NA	NA	NA	NA
NA	NA	NA	NA	NA	NA	NA	NA	NA	NA	NA	NA	NA	NA	NA
NA	NA	NA	NA	NA	NA	NA	NA	NA	NA	NA	NA	NA	NA	NA
NA	NA	NA	NA	NA	NA	NA	NA	NA	NA	NA	NA	NA	NA	NA
NA	NA	NA	NA	NA	NA	NA	NA	NA	NA	NA	NA	NA	NA	NA
NA	NA	NA	NA	NA	NA	NA	NA	NA	NA	NA	NA	NA	NA	NA
NA	NA	NA	NA	NA	NA	NA	NA	NA	NA	NA	NA	NA	NA	NA
NA	NA	NA	NA	NA	NA	NA	NA	NA	NA	NA	NA	NA	NA	NA
NA	NA	NA	NA	NA	NA	NA	NA	NA	NA	NA	NA	NA	NA	NA
NA	NA	NA	NA	NA	NA	NA	NA	NA	NA	NA	NA	NA	NA	NA
NA	NA	NA	NA	NA	NA	NA	NA	NA	NA	NA	NA	NA	NA	NA
NA	NA	NA	NA	NA	NA	NA	NA	NA	NA	NA	NA	NA	NA	NA
NA	NA	NA	NA	NA	NA	NA	NA	NA	NA	NA	NA	NA	NA	NA
NA	NA	NA	NA	NA	NA	NA	NA	NA	NA	NA	NA	NA	NA	NA
NA	NA	NA	NA	NA	NA	NA	NA	NA	NA	NA	NA	NA	NA	NA
NA	NA	NA	NA	NA	NA	NA	NA	NA	NA	NA	NA	NA	NA	NA
NA	NA	NA	NA	NA	NA	NA	NA	NA	NA	NA	NA	NA	NA	NA
NA	NA	NA	NA	NA	NA	NA	NA	NA	NA	NA	NA	NA	NA	NA
NA	NA	NA	NA	NA	NA	NA	NA	NA	NA	NA	NA	NA	NA	NA
NA	NA	NA	NA	NA	NA	NA	NA	NA	NA	NA	NA	NA	NA	NA
NA	NA	NA	NA	NA	NA	NA	NA	NA	NA	NA	NA	NA	NA	NA
NA	NA	NA	NA	NA	NA	NA	NA	NA	NA	NA	NA	NA	NA	NA
NA	NA	NA	NA	NA	NA	NA	NA	NA	NA	NA	NA	NA	NA	NA
NA	NA	NA	NA	NA	NA	NA	NA	NA	NA	NA	NA	NA	NA	NA
NA	NA	NA	NA	NA	NA	NA	NA	NA	NA	NA	NA	NA	NA	NA
NA	NA	NA	NA	NA	NA	NA	NA	NA	NA	NA	NA	NA	NA	NA
NA	NA	NA	NA	NA	NA	NA	NA	NA	NA	NA	NA	NA	NA	NA
NA	NA	NA	NA	NA	NA	NA	NA	NA	NA	NA	NA	NA	NA	NA
NA	NA	NA	NA	NA	NA	NA	NA	NA	NA	NA	NA	NA	NA	NA
NA	NA	NA	NA	NA	NA	NA	NA	NA	NA	NA	NA	NA	NA	NA
NA	NA	NA	NA	NA	NA	NA	NA	NA	NA	NA	NA	NA	NA	NA
NA	NA	NA	NA	NA	NA	NA	NA	NA	NA	NA	NA	NA	NA	NA
NA	NA	NA	NA	NA	NA	NA	NA	NA	NA	NA	NA	NA	NA	NA
NA	NA	NA	NA	NA	NA	NA	NA	NA	NA	NA	NA	NA	NA	NA
NA	NA	NA	NA	NA	NA	NA	NA	NA	NA	NA	NA	NA	NA	NA
NA	NA	NA	NA	NA	NA	NA	NA	NA	NA	NA	NA	NA	NA	NA
NA	NA	NA	NA	NA	NA	NA	NA	NA	NA	NA	NA	NA	NA	NA
NA	NA	NA	NA	NA	NA	NA	NA	NA	NA	NA	NA	NA	NA	NA
NA	NA	NA	NA	NA	NA	NA	NA	NA	NA	NA	NA	NA	NA	NA
NA	NA	NA	NA	NA	NA	NA	NA	NA	NA	NA	NA	NA	NA	NA
NA	NA	NA	NA	NA	NA	NA	NA	NA	NA	NA	NA	NA	NA	NA
NA	NA	NA	NA	NA	NA	NA	NA	NA	NA	NA	NA	NA	NA	NA
NA	NA	NA	NA	NA	NA	NA	NA	NA	NA	NA	NA	NA	NA	NA
NA	NA	NA	NA	NA	NA	NA	NA	NA	NA	NA	NA	NA	NA	NA
NA	NA	NA	NA	NA	NA	NA	NA	NA	NA	NA	NA	NA	NA	NA
NA	NA	NA	NA	NA	NA	NA	NA	NA	NA	NA	NA	NA	NA	NA
NA	NA	NA	NA	NA	NA	NA	NA	NA	NA	NA	NA	NA	NA	NA
NA	NA	NA	NA	NA	NA	NA	NA	NA	NA	NA	NA	NA	NA	NA
NA	NA	NA	NA	NA	NA	NA	NA	NA	NA	NA	NA	NA	NA	NA
NA	NA	NA	NA	NA	NA	NA	NA	NA	NA	NA	NA	NA	NA	NA
NA	NA	NA	NA	NA	NA	NA	NA	NA	NA	NA	NA	NA	NA	NA
NA	NA	NA	NA	NA	NA	NA	NA	NA	NA	NA	NA	NA	NA	NA
NA	NA	NA	NA	NA	NA	NA	NA	NA	NA	NA	NA	NA	NA	NA
NA	NA	NA	NA	NA	NA	NA	NA	NA	NA	NA	NA	NA	NA	NA
NA	NA	NA	NA	NA	NA	NA	NA	NA	NA	NA	NA	NA	NA	NA
NA	NA	NA	NA	NA	NA	NA	NA	NA	NA	NA	NA	NA	NA	NA
NA	NA	NA	NA	NA	NA	NA	NA	NA	NA	NA	NA	NA	NA	NA
NA	NA	NA	NA	NA	NA	NA	NA	NA	NA	NA	NA	NA	NA	NA
NA	NA	NA	NA	NA	NA	NA	NA	NA	NA	NA	NA	NA	NA	NA
NA	NA	NA	NA	NA	NA	NA	NA	NA	NA	NA	NA	NA	NA	NA
NA	NA	NA	NA	NA	NA	NA	NA	NA	NA	NA	NA	NA	NA	NA
NA	NA	NA	NA	NA	NA	NA	NA	NA	NA	NA	NA	NA	NA	NA
NA	NA	NA	NA	NA	NA	NA	NA	NA	NA	NA	NA	NA	NA	NA
NA	NA	NA	NA	NA	NA	NA	NA	NA	NA	NA	NA	NA	NA	NA
NA	NA	NA	NA	NA	NA	NA	NA	NA	NA	NA	NA	NA	NA	NA
NA	NA	NA	NA	NA	NA	NA	NA	NA	NA	NA	NA	NA	NA	NA
NA	NA	NA	NA	NA	NA	NA	NA	NA	NA	NA	NA	NA	NA	NA
NA	NA	NA	NA	NA	NA	NA	NA	NA	NA	NA	NA	NA	NA	NA
NA	NA	NA	NA	NA	NA	NA	NA	NA	NA	NA	NA	NA	NA	NA
NA	NA	NA	NA	NA	NA	NA	NA	NA	NA	NA	NA	NA	NA	NA
NA	NA	NA	NA	NA	NA	NA	NA	NA	NA	NA	NA	NA	NA	NA
NA	NA	NA	NA	NA	NA	NA	NA	NA	NA	NA	NA	NA	NA	NA
NA	NA	NA	NA	NA	NA	NA	NA	NA	NA	NA	NA	NA	NA	NA
NA	NA	NA	NA	NA	NA	NA	NA	NA	NA	NA	NA	NA	NA	NA
NA	NA	NA	NA	NA	NA	NA	NA	NA	NA	NA	NA	NA	NA	NA
NA	NA	NA	NA	NA	NA	NA	NA	NA	NA	NA	NA	NA	NA	NA
NA	NA	NA	NA	NA	NA	NA	NA	NA	NA	NA	NA	NA	NA	NA
NA	NA	NA	NA	NA	NA	NA	NA	NA	NA	NA	NA	NA	NA	NA
NA	NA	NA	NA	NA	NA	NA	NA	NA	NA	NA	NA	NA	NA	NA
NA	NA	NA	NA	NA	NA	NA	NA	NA	NA	NA	NA	NA	NA	NA
NA	NA	NA	NA	NA	NA	NA	NA	NA	NA	NA	NA	NA	NA	NA
NA	NA	NA	NA	NA	NA	NA	NA	NA	NA	NA	NA	NA	NA	NA
NA	NA	NA	NA	NA	NA	NA	NA	NA	NA	NA	NA	NA	NA	NA
NA	NA	NA	NA	NA	NA	NA	NA	NA	NA	NA	NA	NA	NA	NA
NA	NA	NA	NA	NA	NA	NA	NA	NA	NA	NA	NA	NA	NA	NA
NA	NA	NA	NA	NA	NA	NA	NA	NA	NA	NA	NA	NA	NA	NA
NA	NA	NA	NA	NA	NA	NA	NA	NA	NA	NA	NA	NA	NA	NA
NA	NA	NA	NA	NA	NA	NA	NA	NA	NA	NA	NA	NA	NA	NA
NA	NA	NA	NA	NA	NA	NA	NA	NA	NA	NA	NA	NA	NA	NA
NA	NA	NA	NA	NA	NA	NA	NA	NA	NA	NA	NA	NA	NA	NA
NA	NA	NA	NA	NA	NA	NA	NA	NA	NA	NA	NA	NA	NA	NA
NA	NA	NA	NA	NA	NA	NA	NA	NA	NA	NA	NA	NA	NA	NA
NA	NA	NA	NA	NA	NA	NA	NA	NA	NA	NA	NA	NA	NA	NA
NA	NA	NA	NA	NA	NA	NA	NA	NA	NA	NA	NA	NA	NA	NA
NA	NA	NA	NA	NA	NA	NA	NA	NA	NA	NA	NA	NA	NA	NA
NA	NA	NA	NA	NA	NA	NA	NA	NA	NA	NA	NA	NA	NA	NA
NA	NA	NA	NA	NA	NA	NA	NA	NA	NA	NA	NA	NA	NA	NA
NA	NA	NA	NA	NA	NA	NA	NA	NA	NA	NA	NA	NA	NA	NA
NA	NA	NA	NA	NA	NA	NA	NA	NA	NA	NA	NA	NA	NA	NA
NA	NA	NA	NA	NA	NA	NA	NA	NA	NA	NA	NA	NA	NA	NA
NA	NA	NA	NA	NA	NA	NA	NA	NA	NA	NA	NA	NA	NA	NA
NA	NA	NA	NA	NA	NA	NA	NA	NA	NA	NA	NA	NA	NA	NA
NA	NA	NA	NA	NA	NA	NA	NA	NA	NA	NA	NA	NA	NA	NA
NA	NA	NA	NA	NA	NA	NA	NA	NA	NA	NA	NA	NA	NA	NA
NA	NA	NA	NA	NA	NA	NA	NA	NA	NA	NA	NA	NA	NA	NA
NA	NA	NA	NA	NA	NA	NA	NA	NA	NA	NA	NA	NA	NA	NA
NA	NA	NA	NA	NA	NA	NA	NA	NA	NA	NA	NA	NA	NA	NA
NA	NA	NA	NA	NA	NA	NA	NA	NA	NA	NA	NA	NA	NA	NA
NA	NA	NA	NA	NA	NA	NA	NA	NA	NA	NA	NA	NA	NA	NA
NA	NA	NA	NA	NA	NA	NA	NA	NA	NA	NA	NA	NA	NA	NA
NA	NA	NA	NA	NA	NA	NA	NA	NA	NA	NA	NA	NA	NA	NA
NA	NA	NA	NA	NA	NA	NA	NA	NA	NA	NA	NA	NA	NA	NA
NA	NA	NA	NA	NA	NA	NA	NA	NA	NA	NA	NA	NA	NA	NA
NA	NA	NA	NA	NA	NA	NA	NA	NA	NA	NA	NA	NA	NA	NA
NA	NA	NA	NA	NA	NA	NA	NA	NA	NA	NA	NA	NA	NA	NA
NA	NA	NA	NA	NA	NA	NA	NA	NA	NA	NA	NA	NA	NA	NA
NA	NA	NA	NA	NA	NA	NA	NA	NA	NA	NA	NA	NA	NA	NA
NA	NA	NA	NA	NA	NA	NA	NA	NA	NA	NA	NA	NA	NA	NA
NA	NA	NA	NA	NA	NA	NA	NA	NA	NA	NA	NA	NA	NA	NA
NA	NA	NA	NA	NA	NA	NA	NA	NA	NA	NA	NA	NA	NA	NA
NA	NA	NA	NA	NA	NA	NA	NA	NA	NA	NA	NA	NA	NA	NA
NA	NA	NA	NA	NA	NA	NA	NA	NA	NA	NA	NA	NA	NA	NA
NA	NA	NA	NA	NA	NA	NA	NA	NA	NA	NA	NA	NA	NA	NA
NA	NA	NA	NA	NA	NA	NA	NA	NA	NA	NA	NA	NA	NA	NA
NA	NA	NA	NA	NA	NA	NA	NA	NA	NA	NA	NA	NA	NA	NA
NA	NA	NA	NA	NA	NA	NA	NA	NA	NA	NA	NA	NA	NA	NA
NA	NA	NA	NA	NA	NA	NA	NA	NA	NA	NA	NA	NA	NA	NA
NA	NA	NA	NA	NA	NA	NA	NA	NA	NA	NA	NA	NA	NA	NA
NA	NA	NA	NA	NA	NA	NA	NA	NA	NA	NA	NA	NA	NA	NA
NA	NA	NA	NA	NA	NA	NA	NA	NA	NA	NA	NA	NA	NA	NA
NA	NA	NA	NA	NA	NA	NA	NA	NA	NA	NA	NA	NA	NA	NA
NA	NA	NA	NA	NA	NA	NA	NA	NA	NA	NA	NA	NA	NA	NA
NA	NA	NA	NA	NA	NA	NA	NA	NA	NA	NA	NA	NA	NA	NA
NA	NA	NA	NA	NA	NA	NA	NA	NA	NA	NA	NA	NA	NA	NA
NA	NA	NA	NA	NA	NA	NA	NA	NA	NA	NA	NA	NA	NA	NA
NA	NA	NA	NA	NA	NA	NA	NA	NA	NA	NA	NA	NA	NA	NA
NA	NA	NA	NA	NA	NA	NA	NA	NA	NA	NA	NA	NA	NA	NA
NA	NA	NA	NA	NA	NA	NA	NA	NA	NA	NA	NA	NA	NA	NA
NA	NA	NA	NA	NA	NA	NA	NA	NA	NA	NA	NA	NA	NA	NA
NA	NA	NA	NA	NA	NA	NA	NA	NA	NA	NA	NA	NA	NA	NA
NA	NA	NA	NA	NA	NA	NA	NA	NA	NA	NA	NA	NA	NA	NA
NA	NA	NA	NA	NA	NA	NA	NA	NA	NA	NA	NA	NA	NA	NA
NA	NA	NA	NA	NA	NA	NA	NA	NA	NA	NA	NA	NA	NA	NA
NA	NA	NA	NA	NA	NA	NA	NA	NA	NA	NA	NA	NA	NA	NA
NA	NA	NA	NA	NA	NA	NA	NA	NA	NA	NA	NA	NA	NA	NA
NA	NA	NA	NA	NA	NA	NA	NA	NA	NA	NA	NA	NA	NA	NA
NA	NA	NA	NA	NA	NA	NA	NA	NA	NA	NA	NA	NA	NA	NA
NA	NA	NA	NA	NA	NA	NA	NA	NA	NA	NA	NA	NA	NA	NA
NA	NA	NA	NA	NA	NA	NA	NA	NA	NA	NA	NA	NA	NA	NA
NA	NA	NA	NA	NA	NA	NA	NA	NA	NA	NA	NA	NA	NA	NA
NA	NA	NA	NA	NA	NA	NA	NA	NA	NA	NA	NA	NA	NA	NA
NA	NA	NA	NA	NA	NA	NA	NA	NA	NA	NA	NA	NA	NA	NA
NA	NA	NA	NA	NA	NA	NA	NA	NA	NA	NA	NA	NA	NA	NA
NA	NA	NA	NA	NA	NA	NA	NA	NA	NA	NA	NA	NA	NA	NA
NA	NA	NA	NA	NA	NA	NA	NA	NA	NA	NA	NA	NA	NA	NA
NA	NA	NA	NA	NA	NA	NA	NA	NA	NA	NA	NA	NA	NA	NA
NA	NA	NA	NA	NA	NA	NA	NA	NA	NA	NA	NA	NA	NA	NA
NA	NA	NA	NA	NA	NA	NA	NA	NA	NA	NA	NA	NA	NA	NA
NA	NA	NA	NA	NA	NA	NA	NA	NA	NA	NA	NA	NA	NA	NA
NA	NA	NA	NA	NA	NA	NA	NA	NA	NA	NA	NA	NA	NA	NA
NA	NA	NA	NA	NA	NA	NA	NA	NA	NA	NA	NA	NA	NA	NA
NA	NA	NA	NA	NA	NA	NA	NA	NA	NA	NA	NA	NA	NA	NA
NA	NA	NA	NA	NA	NA	NA	NA	NA	NA	NA	NA	NA	NA	NA
NA	NA	NA	NA	NA	NA	NA	NA	NA	NA	NA	NA	NA	NA	NA
NA	NA	NA	NA	NA	NA	NA	NA	NA	NA	NA	NA	NA	NA	NA
NA	NA	NA	NA	NA	NA	NA	NA	NA	NA	NA	NA	NA	NA	NA
NA	NA	NA	NA	NA	NA	NA	NA	NA	NA	NA	NA	NA	NA	NA
NA	NA	NA	NA	NA	NA	NA	NA	NA	NA	NA	NA	NA	NA	NA
NA	NA	NA	NA	NA	NA	NA	NA	NA	NA	NA	NA	NA	NA	NA
NA	NA	NA	NA	NA	NA	NA	NA	NA	NA	NA	NA	NA	NA	NA
NA	NA	NA	NA	NA	NA	NA	NA	NA	NA	NA	NA	NA	NA	NA
NA	NA	NA	NA	NA	NA	NA	NA	NA	NA	NA	NA	NA	NA	NA
NA	NA	NA	NA	NA	NA	NA	NA	NA	NA	NA	NA	NA	NA	NA
NA	NA	NA	NA	NA	NA	NA	NA	NA	NA	NA	NA	NA	NA	NA
NA	NA	NA	NA	NA	NA	NA	NA	NA	NA	NA	NA	NA	NA	NA
NA	NA	NA	NA	NA	NA	NA	NA	NA	NA	NA	NA	NA	NA	NA
NA	NA	NA	NA	NA	NA	NA	NA	NA	NA	NA	NA	NA	NA	NA
NA	NA	NA	NA	NA	NA	NA	NA	NA	NA	NA	NA	NA	NA	NA
NA	NA	NA	NA	NA	NA	NA	NA	NA	NA	NA	NA	NA	NA	NA
NA	NA	NA	NA	NA	NA	NA	NA	NA	NA	NA	NA	NA	NA	NA
NA	NA	NA	NA	NA	NA	NA	NA	NA	NA	NA	NA	NA	NA	NA
NA	NA	NA	NA	NA	NA	NA	NA	NA	NA	NA	NA	NA	NA	NA
NA	NA	NA	NA	NA	NA	NA	NA	NA	NA	NA	NA	NA	NA	NA
NA	NA	NA	NA	NA	NA	NA	NA	NA	NA	NA	NA	NA	NA	NA
NA	NA	NA	NA	NA	NA	NA	NA	NA	NA	NA	NA	NA	NA	NA
NA	NA	NA	NA	NA	NA	NA	NA	NA	NA	NA	NA	NA	NA	NA
NA	NA	NA	NA	NA	NA	NA	NA	NA	NA	NA	NA	NA	NA	NA
NA	NA	NA	NA	NA	NA	NA	NA	NA	NA	NA	NA	NA	NA	NA
NA	NA	NA	NA	NA	NA	NA	NA	NA	NA	NA	NA	NA	NA	NA
NA	NA	NA	NA	NA	NA	NA	NA	NA	NA	NA	NA	NA	NA	NA
NA	NA	NA	NA	NA	NA	NA	NA	NA	NA	NA	NA	NA	NA	NA
NA	NA	NA	NA	NA	NA	NA	NA	NA	NA	NA	NA	NA	NA	NA
NA	NA	NA	NA	NA	NA	NA	NA	NA	NA	NA	NA	NA	NA	NA
NA	NA	NA	NA	NA	NA	NA	NA	NA	NA	NA	NA	NA	NA	NA
NA	NA	NA	NA	NA	NA	NA	NA	NA	NA	NA	NA	NA	NA	NA
NA	NA	NA	NA	NA	NA	NA	NA	NA	NA	NA	NA	NA	NA	NA
NA	NA	NA	NA	NA	NA	NA	NA	NA	NA	NA	NA	NA	NA	NA
NA	NA	NA	NA	NA	NA	NA	NA	NA	NA	NA	NA	NA	NA	NA
NA	NA	NA	NA	NA	NA	NA	NA	NA	NA	NA	NA	NA	NA	NA
NA	NA	NA	NA	NA	NA	NA	NA	NA	NA	NA	NA	NA	NA	NA
NA	NA	NA	NA	NA	NA	NA	NA	NA	NA	NA	NA	NA	NA	NA
NA	NA	NA	NA	NA	NA	NA	NA	NA	NA	NA	NA	NA	NA	NA
NA	NA	NA	NA	NA	NA	NA	NA	NA	NA	NA	NA	NA	NA	NA
NA	NA	NA	NA	NA	NA	NA	NA	NA	NA	NA	NA	NA	NA	NA
NA	NA	NA	NA	NA	NA	NA	NA	NA	NA	NA	NA	NA	NA	NA
NA	NA	NA	NA	NA	NA	NA	NA	NA	NA	NA	NA	NA	NA	NA
NA	NA	NA	NA	NA	NA	NA	NA	NA	NA	NA	NA	NA	NA	NA
NA	NA	NA	NA	NA	NA	NA	NA	NA	NA	NA	NA	NA	NA	NA
NA	NA	NA	NA	NA	NA	NA	NA	NA	NA	NA	NA	NA	NA	NA
NA	NA	NA	NA	NA	NA	NA	NA	NA	NA	NA	NA	NA	NA	NA
NA	NA	NA	NA	NA	NA	NA	NA	NA	NA	NA	NA	NA	NA	NA
NA	NA	NA	NA	NA	NA	NA	NA	NA	NA	NA	NA	NA	NA	NA
NA	NA	NA	NA	NA	NA	NA	NA	NA	NA	NA	NA	NA	NA	NA
NA	NA	NA	NA	NA	NA	NA	NA	NA	NA	NA	NA	NA	NA	NA
NA	NA	NA	NA	NA	NA	NA	NA	NA	NA	NA	NA	NA	NA	NA
NA	NA	NA	NA	NA	NA	NA	NA	NA	NA	NA	NA	NA	NA	NA
NA	NA	NA	NA	NA	NA	NA	NA	NA	NA	NA	NA	NA	NA	NA
NA	NA	NA	NA	NA	NA	NA	NA	NA	NA	NA	NA	NA	NA	NA
NA	NA	NA	NA	NA	NA	NA	NA	NA	NA	NA	NA	NA	NA	NA
NA	NA	NA	NA	NA	NA	NA	NA	NA	NA	NA	NA	NA	NA	NA
NA	NA	NA	NA	NA	NA	NA	NA	NA	NA	NA	NA	NA	NA	NA
NA	NA	NA	NA	NA	NA	NA	NA	NA	NA	NA	NA	NA	NA	NA
NA	NA	NA	NA	NA	NA	NA	NA	NA	NA	NA	NA	NA	NA	NA
NA	NA	NA	NA	NA	NA	NA	NA	NA	NA	NA	NA	NA	NA	NA
NA	NA	NA	NA	NA	NA	NA	NA	NA	NA	NA	NA	NA	NA	NA
NA	NA	NA	NA	NA	NA	NA	NA	NA	NA	NA	NA	NA	NA	NA
NA	NA	NA	NA	NA	NA	NA	NA	NA	NA	NA	NA	NA	NA	NA
NA	NA	NA	NA	NA	NA	NA	NA	NA	NA	NA	NA	NA	NA	NA
NA	NA	NA	NA	NA	NA	NA	NA	NA	NA	NA	NA	NA	NA	NA
NA	NA	NA	NA	NA	NA	NA	NA	NA	NA	NA	NA	NA	NA	NA
NA	NA	NA	NA	NA	NA	NA	NA	NA	NA	NA	NA	NA	NA	NA
NA	NA	NA	NA	NA	NA	NA	NA	NA	NA	NA	NA	NA	NA	NA
NA	NA	NA	NA	NA	NA	NA	NA	NA	NA	NA	NA	NA	NA	NA
NA	NA	NA	NA	NA	NA	NA	NA	NA	NA	NA	NA	NA	NA	NA
NA	NA	NA	NA	NA	NA	NA	NA	NA	NA	NA	NA	NA	NA	NA
NA	NA	NA	NA	NA	NA	NA	NA	NA	NA	NA	NA	NA	NA	NA
NA	NA	NA	NA	NA	NA	NA	NA	NA	NA	NA	NA	NA	NA	NA
NA	NA	NA	NA	NA	NA	NA	NA	NA	NA	NA	NA	NA	NA	NA
NA	NA	NA	NA	NA	NA	NA	NA	NA	NA	NA	NA	NA	NA	NA
NA	NA	NA	NA	NA	NA	NA	NA	NA	NA	NA	NA	NA	NA	NA
NA	NA	NA	NA	NA	NA	NA	NA	NA	NA	NA	NA	NA	NA	NA
NA	NA	NA	NA	NA	NA	NA	NA	NA	NA	NA	NA	NA	NA	NA
NA	NA	NA	NA	NA	NA	NA	NA	NA	NA	NA	NA	NA	NA	NA
NA	NA	NA	NA	NA	NA	NA	NA	NA	NA	NA	NA	NA	NA	NA
NA	NA	NA	NA	NA	NA	NA	NA	NA	NA	NA	NA	NA	NA	NA
NA	NA	NA	NA	NA	NA	NA	NA	NA	NA	NA	NA	NA	NA	NA
NA	NA	NA	NA	NA	NA	NA	NA	NA	NA	NA	NA	NA	NA	NA
NA	NA	NA	NA	NA	NA	NA	NA	NA	NA	NA	NA	NA	NA	NA
NA	NA	NA	NA	NA	NA	NA	NA	NA	NA	NA	NA	NA	NA	NA
NA	NA	NA	NA	NA	NA	NA	NA	NA	NA	NA	NA	NA	NA	NA
NA	NA	NA	NA	NA	NA	NA	NA	NA	NA	NA	NA	NA	NA	NA
NA	NA	NA	NA	NA	NA	NA	NA	NA	NA	NA	NA	NA	NA	NA
NA	NA	NA	NA	NA	NA	NA	NA	NA	NA	NA	NA	NA	NA	NA
NA	NA	NA	NA	NA	NA	NA	NA	NA	NA	NA	NA	NA	NA	NA
NA	NA	NA	NA	NA	NA	NA	NA	NA	NA	NA	NA	NA	NA	NA
NA	NA	NA	NA	NA	NA	NA	NA	NA	NA	NA	NA	NA	NA	NA
NA	NA	NA	NA	NA	NA	NA	NA	NA	NA	NA	NA	NA	NA	NA
NA	NA	NA	NA	NA	NA	NA	NA	NA	NA	NA	NA	NA	NA	NA
NA	NA	NA	NA	NA	NA	NA	NA	NA	NA	NA	NA	NA	NA	NA
NA	NA	NA	NA	NA	NA	NA	NA	NA	NA	NA	NA	NA	NA	NA
NA	NA	NA	NA	NA	NA	NA	NA	NA	NA	NA	NA	NA	NA	NA
NA	NA	NA	NA	NA	NA	NA	NA	NA	NA	NA	NA	NA	NA	NA
NA	NA	NA	NA	NA	NA	NA	NA	NA	NA	NA	NA	NA	NA	NA
NA	NA	NA	NA	NA	NA	NA	NA	NA	NA	NA	NA	NA	NA	NA
NA	NA	NA	NA	NA	NA	NA	NA	NA	NA	NA	NA	NA	NA	NA
NA	NA	NA	NA	NA	NA	NA	NA	NA	NA	NA	NA	NA	NA	NA
NA	NA	NA	NA	NA	NA	NA	NA	NA	NA	NA	NA	NA	NA	NA
NA	NA	NA	NA	NA	NA	NA	NA	NA	NA	NA	NA	NA	NA	NA
NA	NA	NA	NA	NA	NA	NA	NA	NA	NA	NA	NA	NA	NA	NA
NA	NA	NA	NA	NA	NA	NA	NA	NA	NA	NA	NA	NA	NA	NA
NA	NA	NA	NA	NA	NA	NA	NA	NA	NA	NA	NA	NA	NA	NA
NA	NA	NA	NA	NA	NA	NA	NA	NA	NA	NA	NA	NA	NA	NA
NA	NA	NA	NA	NA	NA	NA	NA	NA	NA	NA	NA	NA	NA	NA
NA	NA	NA	NA	NA	NA	NA	NA	NA	NA	NA	NA	NA	NA	NA
NA	NA	NA	NA	NA	NA	NA	NA	NA	NA	NA	NA	NA	NA	NA
NA	NA	NA	NA	NA	NA	NA	NA	NA	NA	NA	NA	NA	NA	NA
NA	NA	NA	NA	NA	NA	NA	NA	NA	NA	NA	NA	NA	NA	NA
NA	NA	NA	NA	NA	NA	NA	NA	NA	NA	NA	NA	NA	NA	NA
NA	NA	NA	NA	NA	NA	NA	NA	NA	NA	NA	NA	NA	NA	NA
NA	NA	NA	NA	NA	NA	NA	NA	NA	NA	NA	NA	NA	NA	NA
NA	NA	NA	NA	NA	NA	NA	NA	NA	NA	NA	NA	NA	NA	NA
NA	NA	NA	NA	NA	NA	NA	NA	NA	NA	NA	NA	NA	NA	NA
NA	NA	NA	NA	NA	NA	NA	NA	NA	NA	NA	NA	NA	NA	NA
NA	NA	NA	NA	NA	NA	NA	NA	NA	NA	NA	NA	NA	NA	NA
NA	NA	NA	NA	NA	NA	NA	NA	NA	NA	NA	NA	NA	NA	NA
NA	NA	NA	NA	NA	NA	NA	NA	NA	NA	NA	NA	NA	NA	NA
NA	NA	NA	NA	NA	NA	NA	NA	NA	NA	NA	NA	NA	NA	NA
NA	NA	NA	NA	NA	NA	NA	NA	NA	NA	NA	NA	NA	NA	NA
NA	NA	NA	NA	NA	NA	NA	NA	NA	NA	NA	NA	NA	NA	NA
NA	NA	NA	NA	NA	NA	NA	NA	NA	NA	NA	NA	NA	NA	NA
NA	NA	NA	NA	NA	NA	NA	NA	NA	NA	NA	NA	NA	NA	NA
NA	NA	NA	NA	NA	NA	NA	NA	NA	NA	NA	NA	NA	NA	NA
NA	NA	NA	NA	NA	NA	NA	NA	NA	NA	NA	NA	NA	NA	NA
NA	NA	NA	NA	NA	NA	NA	NA	NA	NA	NA	NA	NA	NA	NA
NA	NA	NA	NA	NA	NA	NA	NA	NA	NA	NA	NA	NA	NA	NA
NA	NA	NA	NA	NA	NA	NA	NA	NA	NA	NA	NA	NA	NA	NA
NA	NA	NA	NA	NA	NA	NA	NA	NA	NA	NA	NA	NA	NA	NA
NA	NA	NA	NA	NA	NA	NA	NA	NA	NA	NA	NA	NA	NA	NA
NA	NA	NA	NA	NA	NA	NA	NA	NA	NA	NA	NA	NA	NA	NA
NA	NA	NA	NA	NA	NA	NA	NA	NA	NA	NA	NA	NA	NA	NA
NA	NA	NA	NA	NA	NA	NA	NA	NA	NA	NA	NA	NA	NA	NA
NA	NA	NA	NA	NA	NA	NA	NA	NA	NA	NA	NA	NA	NA	NA
NA	NA	NA	NA	NA	NA	NA	NA	NA	NA	NA	NA	NA	NA	NA
NA	NA	NA	NA	NA	NA	NA	NA	NA	NA	NA	NA	NA	NA	NA
NA	NA	NA	NA	NA	NA	NA	NA	NA	NA	NA	NA	NA	NA	NA
NA	NA	NA	NA	NA	NA	NA	NA	NA	NA	NA	NA	NA	NA	NA
NA	NA	NA	NA	NA	NA	NA	NA	NA	NA	NA	NA	NA	NA	NA
NA	NA	NA	NA	NA	NA	NA	NA	NA	NA	NA	NA	NA	NA	NA
NA	NA	NA	NA	NA	NA	NA	NA	NA	NA	NA	NA	NA	NA	NA
NA	NA	NA	NA	NA	NA	NA	NA	NA	NA	NA	NA	NA	NA	NA
NA	NA	NA	NA	NA	NA	NA	NA	NA	NA	NA	NA	NA	NA	NA
NA	NA	NA	NA	NA	NA	NA	NA	NA	NA	NA	NA	NA	NA	NA
NA	NA	NA	NA	NA	NA	NA	NA	NA	NA	NA	NA	NA	NA	NA
NA	NA	NA	NA	NA	NA	NA	NA	NA	NA	NA	NA	NA	NA	NA
NA	NA	NA	NA	NA	NA	NA	NA	NA	NA	NA	NA	NA	NA	NA
NA	NA	NA	NA	NA	NA	NA	NA	NA	NA	NA	NA	NA	NA	NA
NA	NA	NA	NA	NA	NA	NA	NA	NA	NA	NA	NA	NA	NA	NA
NA	NA	NA	NA	NA	NA	NA	NA	NA	NA	NA	NA	NA	NA	NA
NA	NA	NA	NA	NA	NA	NA	NA	NA	NA	NA	NA	NA	NA	NA
NA	NA	NA	NA	NA	NA	NA	NA	NA	NA	NA	NA	NA	NA	NA
NA	NA	NA	NA	NA	NA	NA	NA	NA	NA	NA	NA	NA	NA	NA
NA	NA	NA	NA	NA	NA	NA	NA	NA	NA	NA	NA	NA	NA	NA
NA	NA	NA	NA	NA	NA	NA	NA	NA	NA	NA	NA	NA	NA	NA
NA	NA	NA	NA	NA	NA	NA	NA	NA	NA	NA	NA	NA	NA	NA
NA	NA	NA	NA	NA	NA	NA	NA	NA	NA	NA	NA	NA	NA	NA
NA	NA	NA	NA	NA	NA	NA	NA	NA	NA	NA	NA	NA	NA	NA
NA	NA	NA	NA	NA	NA	NA	NA	NA	NA	NA	NA	NA	NA	NA
NA	NA	NA	NA	NA	NA	NA	NA	NA	NA	NA	NA	NA	NA	NA
NA	NA	NA	NA	NA	NA	NA	NA	NA	NA	NA	NA	NA	NA	NA
NA	NA	NA	NA	NA	NA	NA	NA	NA	NA	NA	NA	NA	NA	NA
NA	NA	NA	NA	NA	NA	NA	NA	NA	NA	NA	NA	NA	NA	NA
NA	NA	NA	NA	NA	NA	NA	NA	NA	NA	NA	NA	NA	NA	NA
NA	NA	NA	NA	NA	NA	NA	NA	NA	NA	NA	NA	NA	NA	NA
NA	NA	NA	NA	NA	NA	NA	NA	NA	NA	NA	NA	NA	NA	NA
NA	NA	NA	NA	NA	NA	NA	NA	NA	NA	NA	NA	NA	NA	NA
NA	NA	NA	NA	NA	NA	NA	NA	NA	NA	NA	NA	NA	NA	NA
NA	NA	NA	NA	NA	NA	NA	NA	NA	NA	NA	NA	NA	NA	NA
NA	NA	NA	NA	NA	NA	NA	NA	NA	NA	NA	NA	NA	NA	NA
NA	NA	NA	NA	NA	NA	NA	NA	NA	NA	NA	NA	NA	NA	NA
NA	NA	NA	NA	NA	NA	NA	NA	NA	NA	NA	NA	NA	NA	NA
NA	NA	NA	NA	NA	NA	NA	NA	NA	NA	NA	NA	NA	NA	NA
NA	NA	NA	NA	NA	NA	NA	NA	NA	NA	NA	NA	NA	NA	NA
NA	NA	NA	NA	NA	NA	NA	NA	NA	NA	NA	NA	NA	NA	NA
NA	NA	NA	NA	NA	NA	NA	NA	NA	NA	NA	NA	NA	NA	NA
NA	NA	NA	NA	NA	NA	NA	NA	NA	NA	NA	NA	NA	NA	NA
NA	NA	NA	NA	NA	NA	NA	NA	NA	NA	NA	NA	NA	NA	NA
NA	NA	NA	NA	NA	NA	NA	NA	NA	NA	NA	NA	NA	NA	NA
NA	NA	NA	NA	NA	NA	NA	NA	NA	NA	NA	NA	NA	NA	NA
NA	NA	NA	NA	NA	NA	NA	NA	NA	NA	NA	NA	NA	NA	NA
NA	NA	NA	NA	NA	NA	NA	NA	NA	NA	NA	NA	NA	NA	NA
NA	NA	NA	NA	NA	NA	NA	NA	NA	NA	NA	NA	NA	NA	NA
NA	NA	NA	NA	NA	NA	NA	NA	NA	NA	NA	NA	NA	NA	NA
NA	NA	NA	NA	NA	NA	NA	NA	NA	NA	NA	NA	NA	NA	NA
NA	NA	NA	NA	NA	NA	NA	NA	NA	NA	NA	NA	NA	NA	NA
NA	NA	NA	NA	NA	NA	NA	NA	NA	NA	NA	NA	NA	NA	NA
NA	NA	NA	NA	NA	NA	NA	NA	NA	NA	NA	NA	NA	NA	NA
NA	NA	NA	NA	NA	NA	NA	NA	NA	NA	NA	NA	NA	NA	NA
NA	NA	NA	NA	NA	NA	NA	NA	NA	NA	NA	NA	NA	NA	NA
NA	NA	NA	NA	NA	NA	NA	NA	NA	NA	NA	NA	NA	NA	NA
NA	NA	NA	NA	NA	NA	NA	NA	NA	NA	NA	NA	NA	NA	NA
NA	NA	NA	NA	NA	NA	NA	NA	NA	NA	NA	NA	NA	NA	NA
NA	NA	NA	NA	NA	NA	NA	NA	NA	NA	NA	NA	NA	NA	NA
NA	NA	NA	NA	NA	NA	NA	NA	NA	NA	NA	NA	NA	NA	NA
NA	NA	NA	NA	NA	NA	NA	NA	NA	NA	NA	NA	NA	NA	NA
NA	NA	NA	NA	NA	NA	NA	NA	NA	NA	NA	NA	NA	NA	NA
NA	NA	NA	NA	NA	NA	NA	NA	NA	NA	NA	NA	NA	NA	NA
NA	NA	NA	NA	NA	NA	NA	NA	NA	NA	NA	NA	NA	NA	NA
NA	NA	NA	NA	NA	NA	NA	NA	NA	NA	NA	NA	NA	NA	NA
NA	NA	NA	NA	NA	NA	NA	NA	NA	NA	NA	NA	NA	NA	NA
NA	NA	NA	NA	NA	NA	NA	NA	NA	NA	NA	NA	NA	NA	NA
NA	NA	NA	NA	NA	NA	NA	NA	NA	NA	NA	NA	NA	NA	NA
NA	NA	NA	NA	NA	NA	NA	NA	NA	NA	NA	NA	NA	NA	NA
NA	NA	NA	NA	NA	NA	NA	NA	NA	NA	NA	NA	NA	NA	NA
NA	NA	NA	NA	NA	NA	NA	NA	NA	NA	NA	NA	NA	NA	NA
NA	NA	NA	NA	NA	NA	NA	NA	NA	NA	NA	NA	NA	NA	NA
NA	NA	NA	NA	NA	NA	NA	NA	NA	NA	NA	NA	NA	NA	NA
NA	NA	NA	NA	NA	NA	NA	NA	NA	NA	NA	NA	NA	NA	NA
NA	NA	NA	NA	NA	NA	NA	NA	NA	NA	NA	NA	NA	NA	NA
NA	NA	NA	NA	NA	NA	NA	NA	NA	NA	NA	NA	NA	NA	NA
NA	NA	NA	NA	NA	NA	NA	NA	NA	NA	NA	NA	NA	NA	NA
NA	NA	NA	NA	NA	NA	NA	NA	NA	NA	NA	NA	NA	NA	NA
NA	NA	NA	NA	NA	NA	NA	NA	NA	NA	NA	NA	NA	NA	NA
NA	NA	NA	NA	NA	NA	NA	NA	NA	NA	NA	NA	NA	NA	NA
NA	NA	NA	NA	NA	NA	NA	NA	NA	NA	NA	NA	NA	NA	NA
NA	NA	NA	NA	NA	NA	NA	NA	NA	NA	NA	NA	NA	NA	NA
NA	NA	NA	NA	NA	NA	NA	NA	NA	NA	NA	NA	NA	NA	NA
NA	NA	NA	NA	NA	NA	NA	NA	NA	NA	NA	NA	NA	NA	NA
NA	NA	NA	NA	NA	NA	NA	NA	NA	NA	NA	NA	NA	NA	NA
NA	NA	NA	NA	NA	NA	NA	NA	NA	NA	NA	NA	NA	NA	NA
NA	NA	NA	NA	NA	NA	NA	NA	NA	NA	NA	NA	NA	NA	NA
NA	NA	NA	NA	NA	NA	NA	NA	NA	NA	NA	NA	NA	NA	NA
NA	NA	NA	NA	NA	NA	NA	NA	NA	NA	NA	NA	NA	NA	NA
NA	NA	NA	NA	NA	NA	NA	NA	NA	NA	NA	NA	NA	NA	NA
NA	NA	NA	NA	NA	NA	NA	NA	NA	NA	NA	NA	NA	NA	NA
NA	NA	NA	NA	NA	NA	NA	NA	NA	NA	NA	NA	NA	NA	NA
NA	NA	NA	NA	NA	NA	NA	NA	NA	NA	NA	NA	NA	NA	NA
NA	NA	NA	NA	NA	NA	NA	NA	NA	NA	NA	NA	NA	NA	NA
NA	NA	NA	NA	NA	NA	NA	NA	NA	NA	NA	NA	NA	NA	NA
NA	NA	NA	NA	NA	NA	NA	NA	NA	NA	NA	NA	NA	NA	NA
NA	NA	NA	NA	NA	NA	NA	NA	NA	NA	NA	NA	NA	NA	NA
NA	NA	NA	NA	NA	NA	NA	NA	NA	NA	NA	NA	NA	NA	NA
NA	NA	NA	NA	NA	NA	NA	NA	NA	NA	NA	NA	NA	NA	NA
NA	NA	NA	NA	NA	NA	NA	NA	NA	NA	NA	NA	NA	NA	NA
NA	NA	NA	NA	NA	NA	NA	NA	NA	NA	NA	NA	NA	NA	NA
NA	NA	NA	NA	NA	NA	NA	NA	NA	NA	NA	NA	NA	NA	NA
NA	NA	NA	NA	NA	NA	NA	NA	NA	NA	NA	NA	NA	NA	NA
NA	NA	NA	NA	NA	NA	NA	NA	NA	NA	NA	NA	NA	NA	NA
NA	NA	NA	NA	NA	NA	NA	NA	NA	NA	NA	NA	NA	NA	NA
NA	NA	NA	NA	NA	NA	NA	NA	NA	NA	NA	NA	NA	NA	NA
NA	NA	NA	NA	NA	NA	NA	NA	NA	NA	NA	NA	NA	NA	NA
NA	NA	NA	NA	NA	NA	NA	NA	NA	NA	NA	NA	NA	NA	NA
NA	NA	NA	NA	NA	NA	NA	NA	NA	NA	NA	NA	NA	NA	NA
NA	NA	NA	NA	NA	NA	NA	NA	NA	NA	NA	NA	NA	NA	NA
NA	NA	NA	NA	NA	NA	NA	NA	NA	NA	NA	NA	NA	NA	NA
NA	NA	NA	NA	NA	NA	NA	NA	NA	NA	NA	NA	NA	NA	NA
NA	NA	NA	NA	NA	NA	NA	NA	NA	NA	NA	NA	NA	NA	NA
NA	NA	NA	NA	NA	NA	NA	NA	NA	NA	NA	NA	NA	NA	NA
NA	NA	NA	NA	NA	NA	NA	NA	NA	NA	NA	NA	NA	NA	NA
NA	NA	NA	NA	NA	NA	NA	NA	NA	NA	NA	NA	NA	NA	NA
NA	NA	NA	NA	NA	NA	NA	NA	NA	NA	NA	NA	NA	NA	NA
NA	NA	NA	NA	NA	NA	NA	NA	NA	NA	NA	NA	NA	NA	NA
NA	NA	NA	NA	NA	NA	NA	NA	NA	NA	NA	NA	NA	NA	NA
NA	NA	NA	NA	NA	NA	NA	NA	NA	NA	NA	NA	NA	NA	NA
NA	NA	NA	NA	NA	NA	NA	NA	NA	NA	NA	NA	NA	NA	NA
NA	NA	NA	NA	NA	NA	NA	NA	NA	NA	NA	NA	NA	NA	NA
NA	NA	NA	NA	NA	NA	NA	NA	NA	NA	NA	NA	NA	NA	NA
NA	NA	NA	NA	NA	NA	NA	NA	NA	NA	NA	NA	NA	NA	NA
NA	NA	NA	NA	NA	NA	NA	NA	NA	NA	NA	NA	NA	NA	NA
NA	NA	NA	NA	NA	NA	NA	NA	NA	NA	NA	NA	NA	NA	NA
NA	NA	NA	NA	NA	NA	NA	NA	NA	NA	NA	NA	NA	NA	NA
NA	NA	NA	NA	NA	NA	NA	NA	NA	NA	NA	NA	NA	NA	NA
NA	NA	NA	NA	NA	NA	NA	NA	NA	NA	NA	NA	NA	NA	NA
NA	NA	NA	NA	NA	NA	NA	NA	NA	NA	NA	NA	NA	NA	NA
NA	NA	NA	NA	NA	NA	NA	NA	NA	NA	NA	NA	NA	NA	NA
NA	NA	NA	NA	NA	NA	NA	NA	NA	NA	NA	NA	NA	NA	NA
NA	NA	NA	NA	NA	NA	NA	NA	NA	NA	NA	NA	NA	NA	NA
NA	NA	NA	NA	NA	NA	NA	NA	NA	NA	NA	NA	NA	NA	NA
NA	NA	NA	NA	NA	NA	NA	NA	NA	NA	NA	NA	NA	NA	NA
NA	NA	NA	NA	NA	NA	NA	NA	NA	NA	NA	NA	NA	NA	NA
NA	NA	NA	NA	NA	NA	NA	NA	NA	NA	NA	NA	NA	NA	NA
NA	NA	NA	NA	NA	NA	NA	NA	NA	NA	NA	NA	NA	NA	NA
NA	NA	NA	NA	NA	NA	NA	NA	NA	NA	NA	NA	NA	NA	NA
NA	NA	NA	NA	NA	NA	NA	NA	NA	NA	NA	NA	NA	NA	NA
NA	NA	NA	NA	NA	NA	NA	NA	NA	NA	NA	NA	NA	NA	NA
NA	NA	NA	NA	NA	NA	NA	NA	NA	NA	NA	NA	NA	NA	NA
NA	NA	NA	NA	NA	NA	NA	NA	NA	NA	NA	NA	NA	NA	NA
NA	NA	NA	NA	NA	NA	NA	NA	NA	NA	NA	NA	NA	NA	NA
NA	NA	NA	NA	NA	NA	NA	NA	NA	NA	NA	NA	NA	NA	NA
NA	NA	NA	NA	NA	NA	NA	NA	NA	NA	NA	NA	NA	NA	NA
NA	NA	NA	NA	NA	NA	NA	NA	NA	NA	NA	NA	NA	NA	NA
NA	NA	NA	NA	NA	NA	NA	NA	NA	NA	NA	NA	NA	NA	NA
NA	NA	NA	NA	NA	NA	NA	NA	NA	NA	NA	NA	NA	NA	NA
NA	NA	NA	NA	NA	NA	NA	NA	NA	NA	NA	NA	NA	NA	NA
NA	NA	NA	NA	NA	NA	NA	NA	NA	NA	NA	NA	NA	NA	NA
NA	NA	NA	NA	NA	NA	NA	NA	NA	NA	NA	NA	NA	NA	NA
NA	NA	NA	NA	NA	NA	NA	NA	NA	NA	NA	NA	NA	NA	NA
NA	NA	NA	NA	NA	NA	NA	NA	NA	NA	NA	NA	NA	NA	NA
NA	NA	NA	NA	NA	NA	NA	NA	NA	NA	NA	NA	NA	NA	NA
NA	NA	NA	NA	NA	NA	NA	NA	NA	NA	NA	NA	NA	NA	NA
NA	NA	NA	NA	NA	NA	NA	NA	NA	NA	NA	NA	NA	NA	NA
NA	NA	NA	NA	NA	NA	NA	NA	NA	NA	NA	NA	NA	NA	NA
NA	NA	NA	NA	NA	NA	NA	NA	NA	NA	NA	NA	NA	NA	NA
NA	NA	NA	NA	NA	NA	NA	NA	NA	NA	NA	NA	NA	NA	NA
NA	NA	NA	NA	NA	NA	NA	NA	NA	NA	NA	NA	NA	NA	NA
NA	NA	NA	NA	NA	NA	NA	NA	NA	NA	NA	NA	NA	NA	NA
NA	NA	NA	NA	NA	NA	NA	NA	NA	NA	NA	NA	NA	NA	NA
NA	NA	NA	NA	NA	NA	NA	NA	NA	NA	NA	NA	NA	NA	NA
NA	NA	NA	NA	NA	NA	NA	NA	NA	NA	NA	NA	NA	NA	NA
NA	NA	NA	NA	NA	NA	NA	NA	NA	NA	NA	NA	NA	NA	NA
NA	NA	NA	NA	NA	NA	NA	NA	NA	NA	NA	NA	NA	NA	NA
NA	NA	NA	NA	NA	NA	NA	NA	NA	NA	NA	NA	NA	NA	NA
NA	NA	NA	NA	NA	NA	NA	NA	NA	NA	NA	NA	NA	NA	NA
NA	NA	NA	NA	NA	NA	NA	NA	NA	NA	NA	NA	NA	NA	NA
NA	NA	NA	NA	NA	NA	NA	NA	NA	NA	NA	NA	NA	NA	NA
NA	NA	NA	NA	NA	NA	NA	NA	NA	NA	NA	NA	NA	NA	NA
NA	NA	NA	NA	NA	NA	NA	NA	NA	NA	NA	NA	NA	NA	NA
NA	NA	NA	NA	NA	NA	NA	NA	NA	NA	NA	NA	NA	NA	NA
NA	NA	NA	NA	NA	NA	NA	NA	NA	NA	NA	NA	NA	NA	NA
NA	NA	NA	NA	NA	NA	NA	NA	NA	NA	NA	NA	NA	NA	NA
NA	NA	NA	NA	NA	NA	NA	NA	NA	NA	NA	NA	NA	NA	NA
NA	NA	NA	NA	NA	NA	NA	NA	NA	NA	NA	NA	NA	NA	NA
NA	NA	NA	NA	NA	NA	NA	NA	NA	NA	NA	NA	NA	NA	NA
NA	NA	NA	NA	NA	NA	NA	NA	NA	NA	NA	NA	NA	NA	NA
NA	NA	NA	NA	NA	NA	NA	NA	NA	NA	NA	NA	NA	NA	NA
NA	NA	NA	NA	NA	NA	NA	NA	NA	NA	NA	NA	NA	NA	NA
NA	NA	NA	NA	NA	NA	NA	NA	NA	NA	NA	NA	NA	NA	NA
NA	NA	NA	NA	NA	NA	NA	NA	NA	NA	NA	NA	NA	NA	NA
NA	NA	NA	NA	NA	NA	NA	NA	NA	NA	NA	NA	NA	NA	NA
NA	NA	NA	NA	NA	NA	NA	NA	NA	NA	NA	NA	NA	NA	NA
NA	NA	NA	NA	NA	NA	NA	NA	NA	NA	NA	NA	NA	NA	NA
NA	NA	NA	NA	NA	NA	NA	NA	NA	NA	NA	NA	NA	NA	NA
NA	NA	NA	NA	NA	NA	NA	NA	NA	NA	NA	NA	NA	NA	NA
NA	NA	NA	NA	NA	NA	NA	NA	NA	NA	NA	NA	NA	NA	NA
NA	NA	NA	NA	NA	NA	NA	NA	NA	NA	NA	NA	NA	NA	NA
NA	NA	NA	NA	NA	NA	NA	NA	NA	NA	NA	NA	NA	NA	NA
NA	NA	NA	NA	NA	NA	NA	NA	NA	NA	NA	NA	NA	NA	NA
NA	NA	NA	NA	NA	NA	NA	NA	NA	NA	NA	NA	NA	NA	NA
NA	NA	NA	NA	NA	NA	NA	NA	NA	NA	NA	NA	NA	NA	NA
NA	NA	NA	NA	NA	NA	NA	NA	NA	NA	NA	NA	NA	NA	NA
NA	NA	NA	NA	NA	NA	NA	NA	NA	NA	NA	NA	NA	NA	NA
NA	NA	NA	NA	NA	NA	NA	NA	NA	NA	NA	NA	NA	NA	NA
NA	NA	NA	NA	NA	NA	NA	NA	NA	NA	NA	NA	NA	NA	NA
588.8	646.9	653.3	682.8	662.5	678.1	624.5	688.7	663.7	709.6	611.5	675.2	445.4	1131.5	182.6
157.2	131.2	201.1	352	394.3	451.7	610.1	617.5	687.7	885.8	916.3	947.7	345.7	524.4	514.4
588.8	646.95	653.3	683.15	662.55	678.1	624.5	688.7	663.6	709.55	611.55	675.25	444.55	1131.5	182.5
157.1	131.15	201.1	352.1	394.3	451.8	610.1	617.5	687.75	885.85	916.25	947.7	345.3	524.45	514.45
588.833333333333	646.966666666667	653.333333333333	683.833333333333	662.666666666667	678.233333333333	624.533333333333	688.7	663.533333333333	709.433333333333	611.6	675.366666666667	443.566666666667	1131.43333333333	182.366666666667
157.033333333333	131.066666666667	201.066666666667	352.266666666667	394.266666666667	451.9	610.133333333333	617.466666666667	687.766666666667	885.9	916.2	947.7	344.633333333333	524.466666666667	514.466666666667
588.875	646.975	653.325	684.425	662.775	678.4	624.55	688.725	663.5	709.35	611.625	675.45	442.825	1131.325	182.275
157	131	201.05	352.375	394.25	451.975	610.175	617.425	687.775	885.95	916.175	947.7	343.975	524.475	514.475
588.92	646.98	653.32	684.98	662.86	678.58	624.56	688.74	663.48	709.3	611.64	675.54	442.18	1131.24	182.22
156.98	130.94	201.02	352.48	394.22	452.04	610.22	617.4	687.8	885.98	916.16	947.72	343.26	524.5	514.46
589.14	647.02	653.32	686.08	663.04	678.92	624.6	688.78	663.46	709.16	611.7	675.64	440.86	1131.1	181.94
156.9	131.02	200.94	352.7	394.2	452.26	610.28	617.34	687.86	886.06	916.08	947.76	341.84	524.52	514.6
589.42	647.04	653.32	687.48	663.28	679.54	624.66	688.84	663.5	709	611.74	675.78	439.66	1130.92	181.74
156.86	131.12	200.88	352.98	394.16	452.42	610.38	617.26	687.92	886.12	916	947.8	339.74	524.48	514.72
589.7	647.08	653.28	688.78	663.48	680.24	624.7	688.92	663.56	708.88	611.76	675.88	438.82	1130.78	181.62
156.84	131.28	200.84	353.26	394.16	452.52	610.46	617.2	687.98	886.18	915.94	947.84	337.48	524.42	514.84
589.98	647.12	653.26	690.12	663.68	680.98	624.76	688.98	663.64	708.76	611.76	675.96	438.12	1130.72	181.54
156.82	131.46	200.8	353.58	394.16	452.6	610.52	617.14	688.04	886.22	915.88	947.88	334.98	524.34	514.96
590.28	647.16	653.22	691.48	663.88	681.74	624.84	689.04	663.74	708.62	611.76	676.02	437.6	1130.72	181.48
156.78	131.66	200.78	353.94	394.18	452.66	610.58	617.08	688.08	886.26	915.82	947.88	332.26	524.22	515.1
590.52	647.22	653.16	693.04	664.12	682.52	625.02	689.1	663.8	708.58	611.68	676.14	437	1130.8	181.58
156.7	131.7	200.78	354.44	394.2	452.56	610.5	617.02	688.08	886.02	915.74	947.84	328.72	524.08	515.12
590.72	647.26	653.1	694.36	664.34	683.08	625.2	689.14	663.86	708.58	611.6	676.22	436.64	1130.96	181.66
156.6	131.74	200.74	354.92	394.24	452.48	610.38	616.98	688.06	885.78	915.66	947.78	325.5	523.96	515.14
590.94	647.28	653.04	695.62	664.6	683.52	625.38	689.16	663.92	708.58	611.52	676.3	436.36	1131.18	181.72
156.5	131.74	200.7	355.42	394.26	452.42	610.26	616.94	688.04	885.52	915.58	947.7	322.3	523.84	515.16
591.16	647.28	652.98	696.82	664.86	683.88	625.56	689.18	663.96	708.6	611.46	676.42	436.18	1131.42	181.78
156.42	131.74	200.64	355.96	394.3	452.36	610.16	616.92	688.02	885.24	915.5	947.62	319.16	523.72	515.2
591.42	647.24	652.92	698.18	665.14	684.16	625.76	689.2	663.98	708.64	611.38	676.56	436.3	1131.68	181.84
156.36	131.72	200.56	356.56	394.38	452.3	610.04	616.88	688	884.94	915.4	947.58	315.66	523.6	515.24
591.6	647.16	652.86	699.28	665.26	684.36	625.84	689.2	664.02	708.6	611.36	676.6	436.44	1131.92	181.64
156.34	131.68	200.48	357.14	394.24	452.3	610.06	616.84	688	885.14	915.38	947.6	311.78	523.5	515.32
591.78	647.08	652.8	700.36	665.28	684.54	625.92	689.2	664.04	708.56	611.34	676.62	436.82	1132.14	181.42
156.32	131.64	200.4	357.68	394.14	452.3	610.08	616.78	687.98	885.32	915.38	947.66	307.9	523.4	515.4
591.94	646.98	652.74	701.46	665.18	684.72	626	689.2	664.06	708.54	611.32	676.62	437.46	1132.34	181.22
156.28	131.62	200.3	358.18	394.06	452.3	610.1	616.72	687.96	885.5	915.38	947.74	303.96	523.28	515.5
592.12	646.86	652.68	702.74	664.84	684.9	626.08	689.2	664.08	708.54	611.3	676.52	438.76	1132.58	181.06
156.18	131.6	200.18	358.66	394.06	452.28	610.1	616.64	687.92	885.68	915.38	947.86	299.52	523.04	515.6
592.24	646.76	652.64	703.8	664.32	685.08	626.12	689.2	664.1	708.56	611.28	676.32	440.22	1132.82	180.9
156.04	131.6	200.06	359.02	394.08	452.28	610.08	616.56	687.88	885.88	915.42	947.96	295.5	522.7	515.7
592.34	646.8	652.6	704.94	663.26	685.24	626.18	689.2	664.08	708.68	611.46	675.96	442.06	1133.34	181.02
155.92	131.58	200.1	359.56	394.18	452.28	610.02	616.48	687.78	885.8	915.46	948.06	292.76	522.28	515.76
592.44	646.84	652.58	706.04	662.02	685.4	626.22	689.22	664.06	708.8	611.62	675.56	444.08	1133.88	181.16
155.8	131.56	200.14	360.1	394.34	452.3	609.94	616.4	687.68	885.74	915.5	948.14	290	521.74	515.82
592.56	646.88	652.62	707.12	660.28	685.6	626.28	689.24	664.04	708.96	611.78	675.06	446.44	1134.48	181.3
155.7	131.54	200.2	360.62	394.7	452.38	609.7	616.26	687.56	885.66	915.54	948.2	286.54	520.94	515.88
592.64	646.94	652.68	707.88	658.44	685.8	626.32	689.26	664.02	709.12	611.94	674.58	448.4	1135.06	181.38
155.64	131.52	200.3	361.08	395.12	452.52	609.42	616.1	687.44	885.6	915.58	948.24	283.42	520.12	515.92
592.72	647.02	652.78	708.52	656.44	686.02	626.36	689.28	664	709.26	612.12	674.12	450.22	1135.62	181.44
155.64	131.52	200.38	361.52	395.62	452.68	609.14	615.94	687.3	885.54	915.62	948.3	280.18	519.24	515.96
592.68	647.12	652.92	708.98	654.26	686.08	626.18	689.32	664	709.34	612.06	673.92	452.78	1135.78	181.52
155.66	131.62	200.32	361.52	396.18	452.84	608.86	615.86	687.34	885.52	915.68	948.4	275.2	518.22	516
592.64	647.22	653.08	709.36	651.76	686.14	626.02	689.34	664.02	709.42	612.04	673.86	455.14	1135.92	181.58
155.74	131.78	200.24	361.44	396.94	453.02	608.64	615.78	687.38	885.5	915.74	948.56	268.74	516.82	516.04
592.56	647.34	653.24	709.58	649.58	686.14	625.86	689.36	664.04	709.48	612.02	673.94	457.02	1135.94	181.62
155.84	131.96	200.14	361.28	397.6	453.16	608.6	615.76	687.44	885.48	915.82	948.76	262.26	515.44	516.06
592.48	647.46	653.4	709.78	647.46	686.1	625.7	689.38	664.06	709.52	612	674.1	458.8	1135.86	181.66
155.94	132.16	200	361.08	398.18	453.28	608.64	615.78	687.5	885.46	915.9	948.92	255.06	513.9	516.08
592.4	647.56	653.54	709.96	645.42	686.04	625.56	689.4	664.08	709.56	611.98	674.34	460.5	1135.68	181.7
156.04	132.36	199.88	360.86	398.66	453.38	608.74	615.84	687.56	885.44	915.96	949.02	247.14	512.22	516.1
592.46	647.46	653.64	710.1	642.82	686.16	625.7	689.72	664.1	709.56	611.98	674.56	462.82	1135.48	181.7
156.16	132.52	199.8	360.72	400.02	453.5	608.86	616.64	687.44	885.42	916.02	948.86	240.72	509.94	516.08
592.5	647.38	653.7	710.2	640.6	686.24	625.84	690.04	664.1	709.56	611.96	674.64	465.32	1135.14	181.7
156.26	132.64	199.74	360.62	401.12	453.58	609.02	617.5	687.32	885.4	916.08	948.52	235.26	507.88	516.08
592.54	647.28	653.74	710.26	638.46	686.32	626	690.36	664.12	709.52	611.94	674.64	468.1	1134.68	181.7
156.36	132.76	199.68	360.56	402.08	453.64	609.28	618.38	687.18	885.4	916.12	948.02	230	505.86	516.08
592.58	647.18	653.76	710.28	636.44	686.4	626.18	690.68	664.16	709.46	611.92	674.56	471.2	1134.14	181.7
156.48	132.86	199.64	360.54	402.94	453.68	609.58	619.28	687.06	885.4	916.16	947.4	225.1	504	516.08
592.62	647.08	653.74	710.2	634.38	686.48	626.38	691	664.24	709.38	611.92	674.36	475.14	1133.44	181.68
156.64	132.98	199.66	360.58	403.62	453.7	609.98	620.24	686.92	885.38	916.18	946.54	219.66	502.34	516.08
592.46	647.02	653.72	710	633.54	686.52	626.46	691	664.22	709.24	611.98	674.12	478.18	1132.76	181.64
156.9	133.08	199.7	360.66	403.8	453.7	610.5	620.42	686.74	885.34	916.14	945.74	213.92	501.66	516.1
592.32	646.96	653.66	709.66	632.74	686.56	626.52	691	664.22	709.1	612.06	673.88	481.52	1132.08	181.6
157.16	133.18	199.8	360.76	403.82	453.68	610.96	620.6	686.58	885.28	916.08	944.98	208.5	501.36	516.1
592.18	646.92	653.52	709.18	632	686.56	626.54	691.02	664.22	708.96	612.14	673.66	485.26	1131.38	181.56
157.4	133.28	199.98	360.88	403.72	453.62	611.32	620.8	686.42	885.22	916.02	944.3	203.48	501.4	516.1
592.08	646.88	653.28	708.38	631.2	686.54	626.56	691.06	664.22	708.82	612.24	673.42	490.28	1130.5	181.54
157.64	133.4	200.4	360.96	403.26	453.5	611.66	621.08	686.26	885.14	915.96	943.74	198.26	501.86	516.12
591.96	646.86	653.02	707.44	630.56	686.48	626.56	691.1	664.18	708.68	612.32	673.22	495.08	1129.74	181.52
157.84	133.48	200.94	360.94	402.76	453.34	611.88	621.32	686.14	885.06	915.92	943.5	194.3	502.6	516.14
592.12	646.84	652.72	706.38	629.94	686.4	626.64	691.04	664.12	708.6	612.18	673.08	499.96	1128.92	181.54
157.96	133.54	201.58	360.8	401.78	453.12	611.92	621.62	686.32	885	915.88	943.36	190.2	503.32	515.96
592.26	646.82	652.38	705.2	629.34	686.28	626.72	690.98	664.04	708.5	612.04	672.94	504.8	1128.18	181.56
158.06	133.56	202.34	360.52	400.8	452.88	611.96	621.9	686.5	884.94	915.86	943.38	186.12	504.16	515.78
592.42	646.78	651.94	703.6	628.66	686.14	626.78	690.94	663.94	708.38	611.9	672.78	510.08	1127.62	181.58
158.18	133.56	203.4	359.92	399.8	452.6	611.98	622.2	686.72	884.86	915.84	943.68	181.26	505.38	515.62
592.54	646.76	651.52	702.02	628.08	686	626.84	690.88	663.82	708.26	611.74	672.66	514.26	1127.4	181.56
158.28	133.56	204.44	359.16	399.16	452.32	611.94	622.42	686.94	884.8	915.82	944.12	176.94	506.62	515.46
592.66	646.74	651.02	700.32	627.52	685.84	626.88	690.84	663.7	708.16	611.6	672.58	518.32	1127.38	181.56
158.36	133.56	205.52	358.28	398.72	452.04	611.86	622.6	687.16	884.76	915.78	944.62	172.64	508.02	515.3
592.52	646.66	650.46	698.48	627	685.7	626.88	691	663.68	708.18	611.66	672.36	522.28	1127.84	181.54
158.38	133.54	206.84	357.18	398.48	451.7	611.86	622.6	687.2	884.96	915.76	945.2	168.3	509.8	515.42
592.48	646.58	649.76	696.14	626.44	685.54	626.94	691.18	663.66	708.2	611.7	672.24	527.14	1128.58	181.52
158.38	133.52	208.36	355.74	398.52	451.34	611.78	622.58	687.26	885.18	915.76	945.84	163.46	512	515.54
592.54	646.52	649.12	693.98	626.02	685.4	627.06	691.34	663.64	708.24	611.74	672.18	531.5	1129.4	181.5
158.26	133.5	209.68	354.38	398.8	451.06	611.66	622.5	687.3	885.42	915.76	946.3	159.36	514	515.66
592.78	646.46	648.46	691.74	625.64	685.26	627.2	691.52	663.62	708.3	611.78	672.16	535.9	1130.28	181.5
158	133.48	210.94	352.98	399.2	450.82	611.5	622.4	687.34	885.66	915.76	946.66	155.1	515.94	515.76
593.28	646.4	647.84	689.44	625.34	685.16	627.38	691.7	663.58	708.34	611.8	672.18	540.36	1131.12	181.48
157.52	133.48	212.12	351.56	399.7	450.62	611.3	622.3	687.38	885.88	915.8	946.92	150.54	517.76	515.86
593.34	646.4	647.32	686.52	625.06	685.06	627.44	691.94	663.54	708.44	611.78	672.24	545.84	1131.68	181.44
157.7	133.34	213.14	349.34	400.4	450.56	612.18	622.2	687.2	885.84	915.92	947.22	144.38	519.4	515.92
593.74	646.4	646.98	684.08	624.9	685.04	627.46	692.18	663.5	708.56	611.76	672.3	550.76	1132.02	181.4
157.68	133.24	213.88	347.4	401.04	450.58	613.08	622.1	687	885.8	916.04	947.36	138.84	520.54	515.98
594.56	646.4	646.72	681.8	624.78	685.04	627.5	692.42	663.44	708.7	611.76	672.42	555.9	1132.26	181.36
157.6	133.16	214.54	345.52	401.7	450.62	613.98	622	686.78	885.76	916.18	947.44	133.5	521.48	516
595.78	646.42	646.54	679.7	624.7	685.08	627.54	692.66	663.38	708.84	611.76	672.6	561.32	1132.42	181.32
157.56	133.08	215.12	343.74	402.34	450.7	614.92	621.9	686.56	885.72	916.32	947.5	128.54	522.28	516.02
598.16	646.5	646.46	677.62	624.62	685.14	627.64	692.92	663.34	709	611.8	672.88	568.04	1132.56	181.3
157.56	132.98	215.68	341.9	403.02	450.78	615.94	621.8	686.3	885.68	916.46	947.54	123.84	522.96	516.02
598.28	646.56	646.44	676.36	624.58	685.26	627.84	693.04	663.3	709.02	611.88	673.56	573.58	1132.64	181.28
157.78	133.12	215.88	341.04	403.64	450.88	616.02	621.8	686.22	885.62	916.54	947.7	120.68	523.34	515.94
598.12	646.74	646.52	675.26	624.58	685.36	628.08	693.14	663.26	709.04	611.98	674.22	579.14	1132.66	181.26
158.18	133.2	216.02	340.26	404.22	450.96	616.14	621.82	686.14	885.54	916.62	947.86	117.94	523.6	515.86
597.62	647.06	646.7	674.32	624.58	685.48	628.28	693.24	663.24	709.08	612.08	674.84	584.76	1132.66	181.24
158.72	133.18	216.08	339.52	404.74	451.02	616.32	621.84	686.06	885.46	916.7	948.02	115.48	523.78	515.78
596.62	647.52	647.08	673.46	624.6	685.62	628.48	693.34	663.2	709.14	612.16	675.4	591.44	1132.58	181.22
159.38	132.76	215.98	338.76	405.26	451.08	616.62	621.9	685.96	885.36	916.84	948.14	112.72	523.9	515.68
594.26	648.28	647.54	672.92	624.62	685.76	628.56	693.42	663.14	709.22	612.2	675.8	597.02	1132.46	181.2
160.24	132.26	215.72	338.24	405.66	451.16	617.02	621.96	685.9	885.26	917	948.28	110.18	523.94	515.58
594.2	648.02	647.28	672.54	624.72	685.76	628.48	693.5	663.24	709.28	612.18	675.66	603.14	1132.6	181.2
160.44	132.26	216.48	337.86	405.92	451.08	617.46	622.04	685.78	885.2	917.02	948.14	108.36	524.02	515.52
594	648.32	647.62	672.22	624.8	685.76	628.28	693.58	663.3	709.36	612.14	675.46	609.04	1132.8	181.2
160.7	132.24	216.24	337.56	406.14	451.02	618.1	622.1	685.66	885.16	917.04	948.02	106.3	524.14	515.46
593.64	649.84	648	671.88	624.9	685.76	627.94	693.68	663.28	709.46	612.08	675.12	615.46	1133.12	181.2
161.02	132.18	215.88	337.46	406.32	451	619.24	622.18	685.52	885.1	917.06	947.98	103.86	524.4	515.4
593.22	651.84	648.26	671.66	625	685.72	627.54	693.78	663.22	709.54	612.04	674.72	620.42	1133.56	181.2
161.34	132.6	215.58	337.58	406.42	451	620.56	622.2	685.4	885.06	917.02	948	101.98	524.74	515.36
592.76	654.1	648.46	671.46	625.1	685.66	627.12	693.86	663.14	709.62	612.02	674.32	624.92	1134.06	181.2
161.68	133.34	215.26	337.82	406.48	451	622.02	622.22	685.3	885.04	916.94	948.04	100.34	525.2	515.32
592.88	653.78	648.76	671.24	625.14	685.52	626.86	693.98	662.8	709.72	612.06	674.1	630.3	1134.3	181.2
161.84	134.02	214.94	338.16	406.48	451.1	623.52	622.16	685.26	885.06	916.72	948.18	98.22	525.72	515.28
593.02	652.78	648.5	671.1	625.18	685.38	626.66	694.04	662.4	709.84	612.14	673.88	635.86	1134.62	181.22
162.02	134.68	215.46	338.76	406.44	451.2	625.28	622.06	685.22	885.1	916.5	948.34	95.7	526.44	515.24
593.16	650.44	648.16	671.12	625.2	685.2	626.56	694.04	662.02	709.9	612.24	673.74	640.36	1134.86	181.24
162.18	135.42	216.04	339.42	406.38	451.26	626.7	621.92	685.24	885.16	916.28	948.46	93.32	527.14	515.22
593.3	647.44	647.8	671.26	625.2	685.02	626.46	693.98	661.64	709.94	612.36	673.62	644.7	1135.06	181.26
162.34	136.02	216.6	340.14	406.3	451.28	628	621.78	685.28	885.2	916.08	948.54	90.66	527.86	515.2
593.44	643.8	647.42	671.54	625.2	684.82	626.36	693.88	661.24	709.92	612.5	673.52	648.82	1135.24	181.3
162.46	136.36	217.2	340.92	406.2	451.28	629.16	621.6	685.32	885.28	915.9	948.64	87.7	528.56	515.2
593.84	643.72	647.66	672.04	625.22	684.78	626.26	693.64	660.8	710.16	612.68	673.3	654.54	1135.64	181.36
162.58	136.1	216.8	341.94	405.92	451.32	630.32	621.44	685.48	885.52	916.04	948.6	86.14	529.38	515.2
594.2	643.58	647.82	672.56	625.24	684.72	626.12	693.42	660.36	710.38	612.84	673.1	659.72	1135.94	181.4
162.62	135.92	216.48	342.9	405.64	451.34	631.02	621.32	685.66	885.78	916.18	948.6	85.34	530.06	515.2
594.52	643.38	647.96	673.08	625.26	684.68	625.92	693.18	659.88	710.64	613.02	672.94	664.88	1136.22	181.44
162.6	135.76	216.2	343.92	405.36	451.36	631.48	621.2	685.82	886.06	916.32	948.62	84.98	530.68	515.2
594.82	643.18	648.06	673.54	625.28	684.64	625.66	692.92	659.36	710.94	613.2	672.8	670.06	1136.5	181.48
162.5	135.62	215.94	345.02	405.08	451.38	631.7	621.1	685.96	886.38	916.46	948.68	85.12	531.26	515.2
595.08	642.9	648.16	673.94	625.28	684.6	625.32	692.6	658.68	711.32	613.38	672.7	675.9	1136.76	181.5
162.26	135.44	215.68	346.44	404.78	451.38	631.68	621.02	686.1	886.7	916.6	948.74	85.58	531.82	515.22
595.16	642.64	648.22	674.02	625.26	684.68	624.82	692.08	658.02	711.46	612.76	672.78	678.7	1136.84	181.52
161.74	135.32	215.48	347.74	404.66	451.54	631.38	620.6	686.12	886.86	916.2	948.9	85.26	532.16	515.28
595.2	642.42	648.26	674.02	625.24	684.78	624.36	691.56	657.34	711.6	612.12	672.88	681.42	1136.94	181.54
161.14	135.18	215.3	349.14	404.56	451.68	631.08	620.2	686.12	887.04	915.78	949.02	84.7	532.42	515.34
595.18	642.24	648.28	673.96	625.22	684.86	623.96	691.04	656.62	711.76	611.46	672.96	684	1137.08	181.56
160.44	135	215.06	350.6	404.48	451.82	630.84	619.86	686.14	887.24	915.3	949.12	83.8	532.6	515.4
595.08	642.02	648.32	673.88	625.2	684.92	623.58	690.5	655.74	712	610.8	673.04	686.74	1137.3	181.58
159.58	134.8	214.66	352.4	404.4	451.94	630.6	619.62	686.16	887.5	914.78	949.22	82.06	532.64	515.46
594.96	641.86	648.32	673.8	625.22	684.98	623.34	690.02	654.94	712.26	610.1	673.06	688.9	1137.54	181.6
158.76	134.62	214.22	353.98	404.36	452.08	630.42	619.48	686.18	887.76	914.22	949.3	79.92	532.56	515.5
594.5	641.68	648.32	673.72	625.24	684.92	623.3	689.76	654.16	712.36	609.96	673	691.12	1137.78	181.62
157.84	134.26	213.56	355.62	404.34	452.02	630.22	619.8	686.08	887.94	913.96	949.46	77.58	532.4	515.5
594.04	641.48	648.3	673.74	625.28	684.84	623.32	689.5	653.36	712.5	609.82	672.88	693.42	1138.06	181.64
156.96	133.88	212.94	357.12	404.32	451.96	629.92	620.2	685.98	888.1	913.68	949.6	74.88	532.2	515.5
593.58	641.22	648.24	674.02	625.34	684.76	623.56	689.18	652.44	712.72	609.68	672.7	696.16	1138.44	181.68
156.08	133.5	212.26	358.5	404.3	451.84	629.36	620.8	685.88	888.28	913.36	949.7	71.12	531.98	515.48
593.18	640.98	648.16	674.42	625.4	684.7	624.02	688.88	651.66	712.9	609.54	672.48	698.44	1138.76	181.72
155.36	133.14	211.66	359.38	404.3	451.72	628.72	621.42	685.8	888.4	913.02	949.76	67.5	531.8	515.46
592.82	640.76	648.08	674.88	625.42	684.64	624.6	688.58	650.92	713.06	609.4	672.26	700.44	1139.1	181.76
154.7	132.82	211.02	360.06	404.3	451.58	627.98	622.1	685.7	888.5	912.68	949.78	63.88	531.64	515.44
592.6	640.42	648.1	676.04	625.28	684.58	625.24	688.4	650.04	713.5	609.44	672.08	702.48	1139.5	181.5
154.22	132.54	210.62	361.14	404.3	451.46	627.18	622.98	685.76	888.82	912.48	949.7	62.2	531.36	515.38
592.48	640.06	648.08	677.16	625.12	684.54	625.98	688.2	649.12	713.98	609.48	671.9	703.92	1139.94	181.24
153.82	132.22	210.2	362.32	404.3	451.36	626.22	624.06	685.82	889.12	912.28	949.6	60.38	531.06	515.3
592.46	639.72	648.08	678	624.94	684.52	626.58	688.08	648.4	714.4	609.5	671.74	704.4	1140.3	180.96
153.56	131.92	209.86	363.48	404.3	451.32	625.4	625.04	685.86	889.36	912.16	949.5	59.68	530.76	515.22
592.5	639.4	648.06	678.66	624.78	684.52	627.08	688.04	647.72	714.82	609.48	671.6	704.48	1140.66	180.68
153.4	131.6	209.54	364.64	404.3	451.32	624.6	626.04	685.88	889.56	912.08	949.4	59.36	530.46	515.14
592.56	639.08	648.06	679.14	624.64	684.54	627.44	688.06	647.1	715.24	609.46	671.44	704.22	1141	180.4
153.32	131.26	209.2	365.8	404.3	451.34	623.88	627.04	685.9	889.72	912.02	949.28	59.38	530.14	515.06
592.76	638.9	647.94	678.88	624.68	684.42	629.14	687.94	646.62	715.8	609.4	671.1	702.9	1141.28	180.4
153.42	131.04	208.68	366.3	404.32	451.18	623.34	628.3	685.9	889.94	911.98	949.38	57.62	529.98	515.18
592.88	638.78	647.86	678.5	624.72	684.32	630.72	687.98	646.32	716.32	609.34	670.82	701.44	1141.48	180.4
153.6	130.88	208.16	366.54	404.34	451.02	623.02	629.34	685.9	890.14	911.96	949.52	56.5	529.84	515.32
592.92	638.68	647.82	678.04	624.78	684.24	632.26	688.12	646.12	716.84	609.28	670.6	699.88	1141.64	180.4
153.86	130.76	207.72	366.6	404.38	450.88	622.78	630.26	685.92	890.3	911.92	949.7	55.6	529.72	515.48
592.88	638.6	647.8	677.52	624.82	684.14	633.74	688.34	646.08	717.32	609.24	670.4	698.3	1141.78	180.42
154.18	130.68	207.4	366.52	404.42	450.76	622.64	631.06	685.94	890.44	911.88	949.9	54.88	529.62	515.62
592.66	638.52	647.78	676.82	624.92	684.04	635.24	688.76	646.3	717.84	609.2	670.28	696.6	1141.88	180.44
154.7	130.64	207.2	366.16	404.5	450.76	622.62	631.68	685.98	890.6	911.82	950.16	54.22	529.54	515.76
592.28	638.44	647.76	676.08	625.12	684.16	635.24	689.36	646.84	718.1	609.26	670.38	695.56	1142	180.5
155.42	130.64	207.18	365.5	404.44	451.08	622.5	631.7	685.88	890.46	911.72	950.24	53.88	529.44	515.7
591.78	638.36	647.76	675.28	625.34	684.3	635.22	689.92	647.56	718.32	609.32	670.5	694.76	1142.1	180.56
156.22	130.66	207.24	364.72	404.4	451.46	622.44	631.56	685.78	890.34	911.62	950.34	53.66	529.36	515.64
591.16	638.3	647.74	674.46	625.56	684.46	635.22	690.44	648.46	718.5	609.38	670.62	694.22	1142.16	180.62
157.12	130.68	207.36	363.88	404.36	451.88	622.44	631.3	685.68	890.26	911.54	950.44	53.46	529.32	515.58
590.24	638.24	647.7	673.48	625.8	684.7	635.3	690.88	649.72	718.78	609.44	670.8	694.04	1142.16	180.68
158.3	130.68	207.7	362.9	404.4	452.32	622.5	630.72	685.62	890.16	911.5	950.52	53.26	529.28	515.54
589.32	638.2	647.64	672.62	626	684.96	635.38	691.06	651	719.02	609.5	670.98	694.32	1142.14	180.74
159.42	130.64	208.16	362.04	404.44	452.64	622.54	630	685.56	889.96	911.5	950.58	53.18	529.26	515.5
588.36	638.22	647.52	671.82	626.22	685.12	635.48	691.16	652.22	719.18	609.5	671.16	694.6	1142.04	180.76
160.52	130.54	208.74	361.22	404.66	452.82	622.74	628.98	685.78	889.66	911.64	950.62	53.24	529.28	515.5
587.38	638.24	647.38	671.06	626.44	685.24	635.52	691.14	653.48	719.22	609.5	671.34	695.06	1141.92	180.78
161.68	130.42	209.28	360.46	404.92	452.9	622.92	627.84	686.02	889.14	911.8	950.64	53.38	529.28	515.5
586.24	638.3	647.2	670.26	626.7	685.3	635.4	690.92	654.88	718.98	609.52	671.56	695.84	1141.74	180.8
163.08	130.26	209.76	359.66	405.28	452.76	623.08	626.36	686.3	888.24	911.96	950.7	53.72	529.24	515.5
585.3	638.36	647.02	669.66	626.94	685.28	635.14	690.6	656	718.54	609.56	671.76	696.7	1141.58	180.8
164.32	130.1	210.08	359.02	405.62	452.48	623.22	624.96	686.56	887.26	912.04	950.82	54.26	529.18	515.5
584.38	638.42	646.84	669.12	627.18	685.22	634.8	690.22	657.04	718.06	609.64	671.94	697.74	1141.4	180.8
165.6	129.94	210.38	358.4	405.98	452.12	623.34	623.5	686.82	886.32	912.06	950.96	54.96	529.08	515.52
583.52	638.46	646.7	668.66	627.3	685.1	634.54	689.7	658.1	717.68	609.9	672.14	698.92	1141.38	180.82
167.04	129.84	210.64	357.98	406.34	451.68	623.38	622.14	686.96	885.5	911.86	951.14	55.58	529.12	515.56
582.62	638.5	646.54	668.24	627.44	684.9	634.14	689.08	659.22	717.6	610.24	672.36	700.44	1141.32	180.84
168.56	129.72	210.9	357.58	406.78	451.18	623.46	620.56	687.08	884.9	911.56	951.32	56.28	529.1	515.62
581.96	638.5	646.4	668	627.52	684.7	633.76	688.54	660.1	717.9	610.6	672.54	701.86	1141.3	180.86
169.76	129.62	211.16	357.32	407.18	450.82	623.54	619.22	687.16	884.68	911.24	951.44	56.9	529.08	515.68
581.38	638.5	646.28	667.9	627.62	684.48	633.32	688	660.96	718.38	610.98	672.72	703.3	1141.26	180.88
170.8	129.52	211.38	357.12	407.6	450.54	623.62	617.9	687.22	884.62	910.96	951.5	57.48	529.04	515.76
580.92	638.46	646.18	667.98	627.72	684.26	632.84	687.48	661.78	718.94	611.34	672.9	704.62	1141.26	180.92
171.68	129.44	211.56	357.02	408.04	450.34	623.72	616.62	687.26	884.64	910.72	951.5	57.98	529.02	515.84
580.54	638.36	646.1	668.3	627.98	684.14	632.14	686.94	662.7	719.42	611.48	673.06	705.94	1141.06	180.92
172.16	129.4	211.82	357.02	408.64	450.22	623.84	615.26	687.28	883.96	910.56	951.38	58.44	528.82	515.92
580.38	638.2	646.02	668.88	628.22	684.16	631.54	686.5	663.46	719.82	611.54	673.18	706.86	1140.9	180.92
172.26	129.42	212.06	357.1	409.16	450.2	623.94	614.18	687.3	884.12	910.5	951.24	58.82	528.66	515.98
580.34	638	645.88	669.68	628.48	684.26	630.94	686.1	664.24	720.1	611.56	673.28	707.58	1140.76	180.92
172.16	129.48	212.26	357.26	409.68	450.22	624.06	613.16	687.32	884.36	910.48	951.14	59.1	528.5	516.06
580.38	637.76	645.64	670.66	628.74	684.5	630.4	685.72	665.02	720.3	611.5	673.34	708.08	1140.64	180.92
171.86	129.56	212.38	357.48	410.18	450.26	624.18	612.22	687.36	884.66	910.48	951.08	59.26	528.34	516.12
580.48	637.5	645.2	672.1	628.98	685.08	629.84	685.36	665.94	720.48	611.3	673.36	708.3	1140.5	180.88
171.24	129.58	212.36	357.82	410.72	450.4	624.26	611.28	687.42	885.16	910.58	951.08	59.28	528.14	516.18
580.62	637.24	644.68	673.68	629.04	685.82	627.88	685.06	666.74	720.7	610.96	673.38	708.22	1140.42	180.84
170.56	129.7	212.14	358.2	411.1	450.58	624.66	610.58	687.32	886.46	910.66	951.26	59.34	527.96	516.06
580.78	637	644.1	675.4	629.06	686.7	625.96	684.78	667.56	720.82	610.54	673.36	707.96	1140.38	180.8
169.86	129.72	211.88	358.64	411.46	450.84	625.02	609.96	687.22	886.94	910.78	951.46	59.3	527.8	515.94
580.96	636.76	643.54	677.2	629.06	687.7	624.08	684.52	668.38	720.94	610.06	673.34	707.6	1140.38	180.74
169.18	129.66	211.64	359.1	411.78	451.16	625.36	609.42	687.1	887.34	910.9	951.62	59.22	527.64	515.82
581.22	636.5	642.94	679.38	629.02	688.94	622.18	684.24	669.3	721.06	609.46	673.32	707.04	1140.44	180.7
168.54	129.52	211.44	359.7	412.08	451.62	625.68	608.92	686.94	887.68	911.06	951.8	59.08	527.5	515.7
581.48	636.28	642.44	681.28	629	690	620.36	684	670.08	721.14	608.9	673.32	706.48	1140.54	180.66
168.1	129.42	211.38	360.26	412.24	452.04	626.02	608.58	686.76	887.86	911.18	951.98	59	527.42	515.56
581.76	635.96	641.84	683.14	629	691.08	620.06	683.8	670.98	721.12	608.34	673.3	705.68	1139.78	180.64
167.74	129.2	211.32	360.86	412.3	452.34	625.96	608.32	686.72	887.96	911.62	952.06	58.76	527.46	515.62
582.04	635.66	641.24	684.88	629.06	692.04	619.78	683.62	671.84	721.06	607.78	673.28	704.88	1139.02	180.62
167.46	129.08	211.42	361.48	412.24	452.62	625.94	608.1	686.68	888.02	912.06	952.12	58.54	527.52	515.68
582.32	635.4	640.52	686.7	629.24	692.98	619.6	683.4	672.76	720.94	607.24	673.24	704.02	1138.26	180.6
167.22	128.98	211.8	362.18	411.9	452.92	626.04	607.9	686.68	888.1	912.54	952.14	58.32	527.58	515.72
582.54	635.2	639.84	688.04	629.52	693.6	619.54	683.22	673.52	720.8	606.84	673.18	703.3	1137.48	180.56
167.04	128.96	212.34	362.74	411.34	453.1	626.2	607.78	686.72	888.16	912.96	952.1	58.18	527.66	515.74
582.78	635	639.18	689.26	629.88	694.1	619.54	683.02	674.22	720.62	606.52	673.08	702.66	1136.7	180.54
166.9	128.94	213.04	363.26	410.62	453.26	626.42	607.68	686.8	888.18	913.36	952.04	58.06	527.74	515.76
582.58	634.88	638.68	690.36	630.34	694.54	619.62	682.82	674.86	720.5	606.36	673.54	702.26	1136.78	180.52
166.5	128.76	214	363.68	409.72	453.6	626.8	607.56	687.06	888.2	913.58	951.72	57.96	527.72	515.72
582.54	634.7	638.42	691.5	630.98	694.82	619.7	682.6	675.38	720.34	606.28	674	701.88	1136.88	180.48
166.22	128.46	215.34	364.08	408.48	453.96	627.22	607.42	687.4	888.2	913.86	951.38	57.9	527.7	515.66
582.54	634.46	638.5	692.34	631.62	694.86	619.72	682.44	675.66	720.24	606.26	674.48	701.62	1136.98	180.46
166.06	128.16	216.7	364.34	407.28	454.24	627.54	607.3	687.74	888.18	914.12	951.06	57.9	527.7	515.58
582.62	634.14	638.86	693.12	632.32	694.76	619.68	682.34	675.78	720.12	606.26	674.98	701.4	1137.08	180.42
166.04	127.78	218.22	364.56	406.06	454.52	627.84	607.18	688.08	888.16	914.4	950.74	57.92	527.7	515.52
582.74	633.74	639.5	693.84	633.04	694.5	619.6	682.28	675.74	719.98	606.3	675.54	701.2	1137.18	180.38
166.14	127.34	219.8	364.74	404.82	454.8	628.12	607.08	688.42	888.1	914.66	950.42	57.94	527.72	515.46
583.4	633.2	640.48	694.52	633.76	693.68	619.34	682.3	675.12	719.78	606.4	675.62	701.04	1137.3	180.34
166.58	127.14	221.38	364.9	403.14	455.14	628.36	607.1	688.62	888.04	915.02	950.24	57.94	527.74	515.4
583.84	632.64	641.42	695	634.36	692.74	619.08	682.38	674.38	719.62	606.56	675.72	700.94	1137.38	180.34
166.86	127	222.48	364.98	401.72	455.46	628.58	607.24	688.76	888.02	915.2	950.08	57.94	527.74	515.36
584.1	632.04	642.24	695.46	634.92	691.7	618.82	682.48	673.54	719.44	606.76	675.82	700.84	1137.46	180.34
166.94	126.88	223.3	365.02	400.32	455.82	628.84	607.48	688.88	888.04	915.3	949.94	57.94	527.74	515.32
584.18	631.4	642.88	695.86	635.4	690.6	618.56	682.6	672.64	719.22	607	675.94	700.72	1137.52	180.36
166.78	126.82	223.86	365.02	398.98	456.18	629.1	607.84	688.98	888.12	915.36	949.82	57.96	527.74	515.28
584	630.58	643.26	696.26	635.86	689.28	618.32	682.86	671.58	718.8	607.24	676.08	700.6	1137.56	180.38
166.12	126.8	224.26	364.92	397.56	456.56	629.36	608.52	689.04	888.3	915.48	949.72	58	527.7	515.22
583.4	629.8	643.32	696.72	636.42	688.08	618.34	682.82	670.74	718.3	607.7	676.2	700.38	1137.62	180.4
165.06	126.74	224.46	364.84	396.52	456.82	629.52	608.82	689.12	888.52	915.56	949.8	58.16	527.86	515.18
582.78	628.96	643.26	697.14	636.9	686.9	618.36	682.86	669.92	717.66	608.08	676.34	700.18	1137.68	180.4
163.86	126.64	224.58	364.72	395.54	457.06	629.66	609.3	689.18	888.72	915.78	949.88	58.34	528.02	515.14
582.24	628.06	643.16	697.52	637.34	685.7	618.38	683.02	669.1	716.92	608.4	676.48	700	1137.7	180.4
162.6	126.48	224.58	364.56	394.66	457.3	629.74	609.98	689.2	888.88	916.08	949.98	58.5	528.18	515.12
581.82	626.96	643.1	697.92	637.72	684.28	618.38	683.44	668.16	716.24	608.66	676.6	699.84	1137.7	180.42
161.16	126.2	224.3	364.3	393.8	457.62	629.8	611.1	689.2	888.9	916.48	950.14	58.6	528.34	515.1
581.62	626	643.12	698.24	638	683.02	618.36	683.88	667.34	715.86	608.88	676.68	699.7	1137.7	180.44
159.98	125.92	223.76	364.08	393.2	457.9	629.82	612.18	689.2	888.7	916.82	950.3	58.68	528.5	515.1
581.78	625.14	643.16	698.38	638.22	681.86	618.22	684.76	666.54	715.76	609.06	676.7	699.64	1137.6	180.5
159	125.78	223.04	363.78	392.72	458.16	629.88	613.98	689.1	888.24	916.96	950.42	58.6	528.44	515.12
582.04	624.34	643.24	698.48	638.36	680.68	618.08	685.7	665.72	715.9	609.26	676.68	699.58	1137.5	180.56
158.12	125.7	222.2	363.5	392.34	458.36	629.94	615.78	688.98	887.6	917.04	950.56	58.52	528.4	515.14
582.4	623.52	643.42	698.5	638.3	679.36	617.96	686.8	664.82	716.36	609.46	676.66	699.52	1137.42	180.64
157.32	125.72	221.1	363.24	392.16	458.48	630.04	617.78	688.84	886.66	917.1	950.7	58.42	528.38	515.18
582.74	622.94	643.66	698.42	638.16	678.28	617.9	687.76	664.08	716.9	609.68	676.62	699.46	1137.36	180.68
156.86	125.9	220.06	363.08	392.2	458.48	630.14	619.42	688.7	885.72	917.1	950.76	58.34	528.36	515.22
583.04	622.42	644	698.28	637.9	677.3	617.88	688.68	663.38	717.42	609.9	676.56	699.4	1137.3	180.72
156.6	126.12	219.04	362.96	392.38	458.46	630.24	620.96	688.54	884.94	917.12	950.8	58.26	528.34	515.28
583.46	621.94	644.46	698.12	637.36	676.32	617.44	689.58	662.72	717.86	609.86	676.5	699.94	1137.28	180.66
156.52	126.14	218.04	362.8	392.86	458.44	629.56	622.2	688.6	884.5	917.42	950.82	56.04	528.34	515.4
583.8	621.48	645.14	697.84	636.6	675.42	617.04	690.46	662.02	718.28	609.84	676.42	700.48	1137.28	180.54
156.8	126.22	216.9	362.74	393.64	458.56	628.92	623.3	688.7	884.48	917.8	950.78	53.8	528.36	515.56
584	621.18	645.86	697.52	635.86	674.82	616.66	691.08	661.44	718.5	609.84	676.3	701.04	1137.26	180.4
157.36	126.32	215.96	362.76	394.44	458.78	628.28	623.9	688.82	884.9	918.22	950.7	51.6	528.36	515.72
584.12	620.94	646.62	697.12	635.06	674.32	616.3	691.54	660.88	718.68	609.88	676.18	701.62	1137.24	180.26
158.12	126.42	215	362.88	395.3	459.08	627.64	624.26	688.96	885.56	918.7	950.64	49.4	528.36	515.88
584.16	620.78	647.38	696.64	634.24	673.88	615.96	691.86	660.36	718.88	609.96	676.04	702.2	1137.22	180.12
159.04	126.52	214.02	363.08	396.2	459.46	627.02	624.36	689.12	886.32	919.2	950.56	47.2	528.38	516.04
583.72	620.66	648.12	695.94	633.02	673.66	616.26	691.88	659.84	719.18	610.04	675.84	702.26	1137.24	180.3
160.6	126.62	212.92	363.5	397.38	460.02	627.12	624.18	689.08	887.14	919.52	950.44	47.2	528.44	516.16
583.16	620.64	648.62	695.26	631.96	673.52	616.62	691.74	659.48	719.46	610.12	675.66	702.32	1137.24	180.58
162.18	126.7	212.1	363.9	398.38	460.44	627.18	623.8	689.02	887.76	919.8	950.32	47.2	528.48	516.24
582.5	620.64	648.92	694.54	630.92	673.4	617.02	691.52	659.2	719.74	610.2	675.5	702.4	1137.26	180.88
163.86	126.74	211.44	364.32	399.38	460.7	627.2	623.34	688.96	888.26	920.02	950.2	47.24	528.52	516.3
581.74	620.7	648.96	693.78	629.92	673.32	617.44	691.28	659.02	719.98	610.26	675.34	702.48	1137.28	181.24
165.6	126.76	211.06	364.72	400.34	460.78	627.22	622.82	688.9	888.62	920.12	950.06	47.28	528.56	516.34
580.8	620.84	648.46	692.8	628.88	673.32	617.92	691	658.94	720.12	610.28	675.2	702.58	1137.34	181.6
167.64	126.78	211.1	365.12	401.34	460.46	627.24	622.22	688.84	888.92	920.04	949.9	47.34	528.6	516.34
579.9	621.02	647.62	691.66	628.12	673.3	618.44	690.88	658.82	720.08	610.32	675.12	702.44	1137.42	181.42
169.32	126.86	211.54	365.44	402.26	459.68	627.18	621.62	688.78	889.1	920.06	949.74	47.46	528.62	516.36
579.04	621.26	646.54	690.42	627.42	673.36	618.94	690.74	658.7	719.96	610.34	675.06	702.32	1137.52	181.2
170.94	126.96	212.16	365.74	403.14	458.78	627.12	621.04	688.72	889.26	919.96	949.6	47.6	528.64	516.36
578.22	621.6	645.36	689.08	626.8	673.48	619.42	690.62	658.56	719.8	610.34	675.02	702.2	1137.62	180.96
172.48	127.08	212.88	366.02	403.94	457.78	627.08	620.5	688.68	889.42	919.82	949.48	47.7	528.68	516.32
577.42	622.08	644.06	687.5	626.24	673.76	619.92	690.48	658.24	719.54	610.4	674.98	702.1	1137.74	180.66
174.02	127.28	213.62	366.28	404.74	456.48	627.02	620	688.62	889.58	919.54	949.34	47.8	528.72	516.26
576.82	622.58	643.12	686.08	625.86	674.14	620.38	690.4	657.84	719.26	610.54	674.96	701.98	1137.84	180.36
175.12	127.52	214.16	366.5	405.38	455.34	626.92	619.64	688.56	889.66	919.24	949.22	47.9	528.76	516.2
576.4	623.26	642.32	684.88	625.56	674.64	620.68	690.28	657.56	718.98	610.76	674.88	702.1	1137.62	180.32
175.7	127.74	214.6	366.66	405.68	454.1	626.94	619.42	688.58	889.68	918.64	949.36	47.62	528.58	516.06
576.06	623.96	641.66	683.74	625.34	675.3	620.98	690.18	657.34	718.7	611.06	674.8	702.22	1137.38	180.28
176.06	127.98	214.94	366.8	405.92	452.9	626.94	619.26	688.62	889.64	917.9	949.52	47.34	528.4	515.94
575.76	624.76	641.02	682.54	625.2	676.34	621.32	690.08	657.24	718.38	611.48	674.7	702.32	1137.16	180.22
176.16	128.28	215.3	366.96	406.06	451.72	626.9	619.18	688.7	889.48	916.76	949.7	47.1	528.2	515.84
575.56	625.48	640.54	681.6	625.14	677.44	621.62	690	657.3	718.14	611.88	674.6	702.42	1136.92	180.2
175.92	128.54	215.6	367.1	406.04	450.9	626.86	619.18	688.82	889.22	915.58	949.9	46.88	528	515.76
575.4	626.18	640.06	680.72	625.16	678.66	621.88	689.9	657.36	717.94	612.26	674.46	702.52	1136.66	180.18
175.52	128.8	215.92	367.2	405.92	450.26	626.82	619.22	688.94	888.92	914.3	950.12	46.64	527.8	515.68
575.28	626.74	639.66	679.86	625.46	680.08	622.96	689.72	657.4	717.74	612.74	674.38	702.56	1136.72	180.16
175.24	129.06	216.4	367.22	405.78	449.94	626.18	619.14	689.02	888.56	913.18	950.1	46.82	527.8	515.46
575.2	627.38	639.28	678.88	625.88	681.6	624	689.52	657.38	717.54	613.22	674.32	702.58	1136.76	180.14
174.82	129.34	217.02	367.24	405.46	449.78	625.48	619.1	689.08	888.12	911.76	950.04	47.02	527.82	515.22
575.2	627.92	639	678.06	626.32	682.82	624.94	689.32	657.3	717.42	613.62	674.32	702.6	1136.78	180.16
174.38	129.56	217.62	367.2	405.12	449.82	624.78	619.06	689.1	887.76	910.54	949.94	47.18	527.84	515
575.24	628.44	638.8	677.28	626.76	683.92	625.8	689.12	657.26	717.32	614.02	674.34	702.6	1136.8	180.16
173.94	129.8	218.26	367.14	404.76	449.92	624.06	619.02	689.1	887.46	909.34	949.86	47.34	527.86	514.8
575.32	628.96	638.64	676.56	627.14	684.84	626.62	688.92	657.28	717.26	614.38	674.42	702.62	1136.8	180.18
173.54	130.04	218.92	367.06	404.4	450.02	623.34	618.98	689.1	887.22	908.2	949.76	47.48	527.88	514.64
575.34	629.56	638.36	676	627.4	685.58	626.5	688.78	657.32	717.22	614.62	674.24	702.4	1136.7	180.22
173.32	130.32	219.58	367.06	403.82	450.16	623.18	619.02	689.02	886.96	906.84	949.6	47.56	527.94	514.66
575.4	630.04	638.16	675.76	627.54	686.06	626.32	688.66	657.32	717.22	614.78	674.02	702.18	1136.62	180.26
173.24	130.56	220.16	367.02	403.34	450.24	623.04	619.04	688.9	886.86	905.88	949.48	47.62	527.98	514.72
575.5	630.48	638.02	675.74	627.62	686.42	626.12	688.52	657.26	717.22	614.92	673.74	701.94	1136.52	180.26
173.24	130.8	220.72	366.96	402.88	450.28	622.88	619.06	688.78	886.82	905.08	949.4	47.64	528.04	514.8
575.62	630.9	637.88	675.96	627.66	686.68	625.94	688.36	657.16	717.22	614.98	673.44	701.7	1136.4	180.26
173.3	131	221.26	366.88	402.44	450.3	622.7	619.06	688.64	886.82	904.42	949.32	47.66	528.1	514.9
575.76	631.36	637.8	676.6	627.66	686.82	625.72	688.12	657.1	717.2	615	673.14	701.44	1136.26	180.24
173.36	131.16	221.8	366.74	402	450.32	622.44	619.06	688.48	886.9	903.9	949.24	47.68	528.18	515.02
575.98	631.7	637.88	677.44	627.56	686.98	625.52	687.86	657.08	717.2	615.12	673.1	701.64	1136.42	180.2
173.3	131.24	222.18	366.58	401.76	450.18	622.1	619.1	688.4	887	903.7	949.24	47.64	528.28	515.1
576.12	632.04	637.98	678.44	627.38	687.08	625.36	687.56	657.1	717.2	615.22	673.08	701.82	1136.56	180.16
173.2	131.26	222.46	366.4	401.56	450.06	621.76	619.12	688.36	887.08	903.62	949.22	47.58	528.38	515.18
576.16	632.36	638.08	679.52	627.14	687.16	625.22	687.26	657.16	717.2	615.28	673.1	702.04	1136.7	180.14
173.06	131.24	222.64	366.2	401.4	449.94	621.44	619.12	688.32	887.14	903.64	949.2	47.56	528.46	515.26
576.06	632.68	638.24	680.82	626.8	687.18	625.06	686.92	657.24	717.18	615.3	673.22	702.24	1136.84	180.12
172.82	131.16	222.7	365.94	401.3	449.84	621.08	619.12	688.3	887.2	903.8	949.2	47.48	528.56	515.34
575.84	632.88	638.38	681.92	626.44	687.22	624.96	686.64	657.26	717.14	615.3	673.38	702.44	1137	180.08
172.58	131.08	222.64	365.7	401.28	449.74	620.78	619.1	688.3	887.2	904.02	949.24	47.42	528.64	515.38
575.4	633.22	638.52	683	625.98	686.9	624.78	686.38	657.24	717.1	614.98	673.56	702.4	1136.82	180.38
172.38	131.16	222.54	365.4	401.4	449.86	620.74	619.12	688.32	887.36	903.06	949.38	47.34	528.66	515.52
574.96	633.52	638.66	684.02	625.52	686.58	624.58	686.16	657.22	717.06	614.64	673.78	702.38	1136.66	180.68
172.2	131.26	222.42	365.1	401.58	449.96	620.72	619.14	688.36	887.5	902.1	949.58	47.26	528.68	515.64
574.58	633.78	638.84	685.04	625.04	686.22	624.42	685.92	657.2	717.06	614.24	674.04	702.34	1136.52	180.96
172.02	131.38	222.26	364.78	401.8	450.08	620.66	619.16	688.4	887.66	901.1	949.86	47.16	528.7	515.74
574.34	633.98	638.98	685.78	624.62	685.9	624.3	685.76	657.18	717.08	613.88	674.22	702.32	1136.4	181.24
171.92	131.56	222.1	364.54	402.04	450.2	620.64	619.16	688.42	887.8	900.02	950.14	47.12	528.7	515.82
574.22	634.16	639.14	686.44	624.22	685.6	624.22	685.62	657.18	717.14	613.54	674.36	702.3	1136.3	181.54
171.86	131.76	221.94	364.34	402.26	450.3	620.64	619.14	688.44	887.92	898.92	950.4	47.08	528.7	515.9
574.38	634.12	639.26	686.92	623.96	685.5	624.28	685.52	657.32	717.36	613.42	674.5	702.32	1136.32	181.5
171.68	131.76	221.64	364.14	402.56	450.34	620.48	619.08	688.4	888.02	898.88	950.54	47.06	528.7	515.86
574.84	634	639.38	687.36	623.74	685.42	624.38	685.44	657.6	717.62	613.3	674.64	702.34	1136.36	181.46
171.54	131.82	221.34	363.98	402.84	450.38	620.34	618.96	688.28	888.12	898.8	950.6	47.08	528.68	515.82
575.42	633.86	639.44	687.68	623.58	685.4	624.44	685.42	657.96	717.86	613.22	674.74	702.36	1136.4	181.44
171.46	131.9	221.08	363.88	403.1	450.4	620.3	618.82	688.14	888.18	898.7	950.54	47.08	528.66	515.76
576.1	633.68	639.48	687.96	623.46	685.4	624.48	685.42	658.4	718.12	613.14	674.84	702.38	1136.46	181.42
171.42	131.98	220.86	363.78	403.32	450.4	620.36	618.68	687.98	888.24	898.58	950.44	47.08	528.64	515.7
576.84	633.5	639.48	688.18	623.36	685.38	624.46	685.46	658.9	718.36	613.06	674.9	702.4	1136.54	181.4
171.4	132.06	220.66	363.7	403.56	450.4	620.48	618.54	687.78	888.3	898.46	950.32	47.08	528.62	515.64
577.84	633.32	639.54	688.58	623.34	685.32	624.52	685.54	659.5	718.46	612.88	674.88	702.42	1136.68	181.4
171.46	132.2	220.58	363.7	403.64	450.44	620.74	618.4	687.54	888.3	898.44	950.06	47.14	528.52	515.62
578.56	633.18	639.6	688.9	623.36	685.26	624.56	685.66	660.1	718.5	612.72	674.8	702.44	1136.78	181.38
171.48	132.32	220.5	363.7	403.7	450.5	621.02	618.3	687.34	888.3	898.48	949.84	47.16	528.44	515.6
579.08	633.04	639.68	689.16	623.42	685.18	624.64	685.82	660.72	718.5	612.56	674.68	702.46	1136.88	181.36
171.46	132.44	220.42	363.7	403.76	450.56	621.28	618.2	687.14	888.28	898.62	949.64	47.24	528.36	515.6
579.4	632.92	639.8	689.38	623.52	685.1	624.76	685.98	661.36	718.5	612.38	674.56	702.48	1136.94	181.32
171.38	132.58	220.32	363.7	403.84	450.64	621.48	618.12	686.96	888.26	898.84	949.46	47.28	528.28	515.6
579.44	632.8	639.98	689.56	623.7	685.02	624.94	686.2	662.18	718.54	612.14	674.4	702.5	1136.96	181.28
171.28	132.78	220.12	363.72	403.9	450.74	621.64	618.1	686.82	888.3	899.18	949.3	47.34	528.18	515.62
579.08	632.74	640.14	689.56	623.94	684.98	625.04	686.42	662.84	718.54	611.94	674.42	702.5	1136.82	181.18
171.16	133	219.88	363.74	403.92	450.8	621.68	618.14	686.66	888.14	899.5	949.3	47.42	528.12	515.66
578.64	632.7	640.3	689.52	624.22	684.92	625.16	686.62	663.52	718.54	611.72	674.42	702.52	1136.68	181.1
171.06	133.2	219.6	363.78	403.94	450.84	621.68	618.2	686.52	887.96	899.84	949.3	47.5	528.06	515.7
578.2	632.7	640.48	689.46	624.52	684.88	625.26	686.8	664.22	718.56	611.5	674.4	702.54	1136.52	181.04
171	133.4	219.28	363.86	403.94	450.88	621.66	618.3	686.4	887.78	900.14	949.3	47.56	528	515.74
577.76	632.74	640.7	689.34	624.9	684.8	625.34	687.04	665.1	718.58	611.3	674.32	702.56	1136.34	181.02
171.02	133.6	218.84	363.98	403.9	450.86	621.62	618.44	686.3	887.62	900.38	949.34	47.68	527.94	515.78
577.44	632.8	640.92	689.22	625.24	684.74	625.38	687.22	665.88	718.54	611.18	674.28	702.58	1136.18	181
171.08	133.72	218.38	364.1	403.86	450.8	621.58	618.56	686.22	887.4	900.48	949.4	47.76	527.9	515.8
577.08	632.88	641.2	689.14	625.68	684.78	625.38	687.36	666.8	718.5	610.98	674.1	702.38	1136.34	181.1
171.34	133.62	217.88	364.18	403.9	450.6	621.52	618.74	686.06	887.3	900.54	949.44	47.78	527.92	515.76
576.78	632.96	641.54	689.06	626.1	684.82	625.34	687.52	667.72	718.5	610.82	673.92	702.16	1136.5	181.2
171.62	133.48	217.32	364.26	403.92	450.38	621.5	618.94	685.92	887.24	900.54	949.48	47.84	527.96	515.72
576.48	633.06	641.96	689	626.56	684.8	625.22	687.72	668.72	718.5	610.7	673.7	701.96	1136.66	181.3
171.9	133.28	216.58	364.32	403.94	450.12	621.52	619.14	685.84	887.24	900.54	949.56	47.88	528.02	515.68
576.2	633.16	642.34	689	626.94	684.8	625.06	687.86	669.52	718.48	610.58	673.52	701.76	1136.84	181.38
172.14	133.02	215.88	364.32	403.98	449.88	621.58	619.28	685.8	887.22	900.56	949.62	47.9	528.1	515.66
575.92	633.28	642.7	689.02	627.3	684.78	624.88	688	670.22	718.5	610.4	673.34	701.56	1137.04	181.46
172.36	132.74	215.2	364.3	404	449.64	621.64	619.4	685.78	887.22	900.64	949.66	47.94	528.18	515.64
575.54	633.4	643.14	689	627.5	684.64	624.86	688.16	670.74	718.56	610.26	673.26	701.62	1136.96	181.5
172.46	132.62	214.62	364.3	403.96	449.84	621.76	619.4	685.98	887.32	900.78	949.78	47.7	528.32	515.7
575.14	633.58	643.56	689.02	627.7	684.54	624.96	688.28	671.18	718.64	609.98	673.14	701.68	1136.9	181.52
172.56	132.48	214	364.26	403.94	450.08	621.82	619.36	686.26	887.44	901.02	949.86	47.42	528.46	515.76
574.76	633.76	643.9	689.06	627.82	684.5	625.16	688.34	671.42	718.72	609.62	673.06	701.72	1136.86	181.52
172.64	132.36	213.58	364.2	403.92	450.38	621.84	619.3	686.52	887.52	901.28	949.88	47.16	528.58	515.84
574.4	633.94	644.22	689.12	627.9	684.5	625.44	688.38	671.58	718.84	609.2	672.98	701.78	1136.84	181.52
172.74	132.26	213.22	364.16	403.9	450.72	621.82	619.24	686.78	887.62	901.54	949.88	46.88	528.68	515.9
574.08	634.12	644.5	689.2	627.96	684.54	625.76	688.38	671.66	718.94	608.78	672.9	701.82	1136.8	181.52
172.84	132.16	212.92	364.12	403.9	451.12	621.74	619.16	687.02	887.7	901.76	949.9	46.6	528.78	515.96
574.06	634.46	644.64	689.34	628	684.66	625.8	688.52	671.74	718.94	608.22	672.76	701.84	1136.82	181.46
172.8	132.26	212.56	364.12	403.9	451.28	621.6	619.26	687.3	887.84	901.74	949.88	46.58	528.8	516
574.06	634.74	644.72	689.48	628	684.8	625.78	688.62	671.74	718.9	607.78	672.7	701.86	1136.84	181.42
172.78	132.38	212.36	364.14	403.9	451.48	621.48	619.4	687.5	887.94	901.62	949.9	46.54	528.78	516.04
574.02	635	644.76	689.62	627.98	684.96	625.8	688.7	671.72	718.86	607.38	672.66	701.88	1136.86	181.36
172.78	132.52	212.2	364.16	403.92	451.7	621.36	619.54	687.68	888.04	901.46	949.92	46.52	528.74	516.08
573.9	635.26	644.76	689.76	627.94	685.12	625.82	688.76	671.66	718.78	607.04	672.64	701.88	1136.88	181.28
172.8	132.64	212.08	364.2	403.94	451.96	621.26	619.7	687.8	888.12	901.3	949.9	46.48	528.7	516.12
573.62	635.5	644.72	689.94	627.84	685.28	625.76	688.78	671.56	718.68	606.72	672.64	701.9	1136.9	181.18
172.9	132.78	212.02	364.22	403.96	452.24	621.2	619.9	687.84	888.22	901.18	949.84	46.42	528.64	516.16
573.06	635.56	644.78	690.08	627.7	685.38	625.74	688.62	671.4	718.64	606.62	672.6	701.88	1136.92	181.1
173.2	132.7	212.08	364.22	404	452.46	621.28	619.94	687.76	888.24	901.26	949.66	46.6	528.52	516.18
572.5	635.62	644.84	690.22	627.54	685.44	625.62	688.48	671.2	718.6	606.56	672.58	701.86	1136.94	181.02
173.5	132.62	212.16	364.2	404.04	452.62	621.38	619.96	687.64	888.24	901.36	949.48	46.82	528.4	516.2
572.04	635.64	644.9	690.34	627.36	685.48	625.36	688.34	670.94	718.54	606.58	672.58	701.84	1136.96	180.96
173.8	132.56	212.28	364.18	404.06	452.74	621.46	619.98	687.48	888.24	901.46	949.3	47	528.3	516.2
571.7	635.62	644.98	690.44	627.16	685.46	624.94	688.2	670.54	718.46	606.74	672.58	701.8	1136.98	180.9
174.08	132.54	212.44	364.14	404.08	452.76	621.58	620	687.32	888.22	901.54	949.22	47.18	528.18	516.2
571.54	635.58	645.12	690.46	627	685.38	624.56	688.1	670.08	718.42	607	672.58	701.76	1137	180.86
174.24	132.54	212.6	364.12	404.1	452.7	621.72	620	687.22	888.18	901.58	949.2	47.38	528.08	516.2
571.76	635.44	645.14	690.46	626.72	685.12	624.36	688	669.38	718.4	607.3	672.64	701.74	1137.02	180.82
174.22	132.7	212.74	364.08	404.12	452.56	621.78	620	687.32	888.12	901.58	949.4	47.3	528	516.2
572	635.3	645.18	690.44	626.46	684.82	624.2	687.9	668.62	718.4	607.64	672.7	701.72	1137.04	180.78
174.1	132.92	212.88	364.06	404.14	452.4	621.82	620	687.44	888.06	901.54	949.62	47.2	527.94	516.2
572.16	635.16	645.24	690.4	626.22	684.48	624.04	687.78	667.68	718.44	608.04	672.78	701.7	1137.06	180.74
173.78	133.18	213	364.04	404.18	452.22	621.86	620.02	687.56	888	901.48	949.92	47.12	527.88	516.2
572.28	635.04	645.32	690.36	626.02	684.18	623.96	687.66	666.76	718.5	608.36	672.88	701.7	1137.08	180.72
173.3	133.44	213.08	364.02	404.22	452.06	621.84	620.04	687.7	887.96	901.42	950.12	47.04	527.86	516.2
572.36	634.94	645.4	690.34	625.84	683.92	623.9	687.54	665.84	718.54	608.64	673.02	701.7	1137.1	180.7
172.72	133.7	213.14	364.02	404.26	451.9	621.82	620.06	687.84	887.94	901.36	950.2	46.98	527.84	516.22
572.14	634.92	645.58	690.48	625.78	683.72	623.8	687.34	665.1	718.58	608.7	673.16	701.7	1137.1	180.68
171.98	133.86	213.2	364.06	404.34	451.72	621.7	620.1	687.82	887.9	901.26	950.06	46.94	527.9	516.02
571.92	634.9	645.78	690.62	625.7	683.56	623.64	687.14	664.24	718.6	608.78	673.26	701.7	1137.1	180.68
171.12	133.98	213.22	364.1	404.42	451.54	621.64	620.14	687.82	887.88	901.12	949.9	46.92	527.98	515.84
571.78	634.9	645.98	690.78	625.64	683.44	623.5	686.98	663.52	718.6	608.8	673.32	701.7	1137.1	180.68
170.34	134.02	213.2	364.14	404.48	451.36	621.62	620.16	687.86	887.86	900.96	949.68	46.88	528.06	515.66
571.66	634.9	646.18	690.94	625.58	683.32	623.34	686.82	662.84	718.58	608.82	673.32	701.7	1137.1	180.66
169.64	134.04	213.18	364.2	404.54	451.2	621.64	620.2	687.9	887.84	900.76	949.54	46.86	528.12	515.5
571.58	634.88	646.38	691.1	625.5	683.2	623.14	686.68	662.18	718.54	608.88	673.26	701.7	1137.1	180.66
169.02	134.04	213.16	364.24	404.6	451.04	621.68	620.24	687.94	887.8	900.52	949.48	46.84	528.2	515.32
571.66	634.84	646.52	691.1	625.6	683.2	621.8	686.6	661.3	718.46	609.16	673.26	701.72	1137.12	180.7
168.56	134.02	213.12	364.26	404.46	450.82	622.58	620.08	687.94	887.84	900.3	949.66	46.9	528.28	515.4
571.74	634.8	646.64	691.1	625.72	683.2	620.52	686.54	660.6	718.38	609.38	673.3	701.74	1137.16	180.74
168.26	134	213.1	364.28	404.34	450.6	623.44	619.92	687.92	887.88	900.12	949.86	46.92	528.32	515.46
571.84	634.76	646.76	691.12	625.82	683.2	619.26	686.48	659.96	718.32	609.56	673.38	701.76	1137.2	180.78
168.06	134	213.1	364.3	404.2	450.4	624.28	619.76	687.88	887.92	899.98	950.04	46.96	528.36	515.52
571.98	634.72	646.86	691.14	625.92	683.18	618.04	686.46	659.36	718.28	609.68	673.5	701.78	1137.26	180.84
167.94	134.02	213.1	364.28	404.08	450.2	625.1	619.6	687.84	887.96	899.88	950.2	47	528.4	515.56
572.16	634.72	646.96	691.14	626.02	683.14	616.82	686.46	658.76	718.26	609.66	673.54	701.78	1137.34	180.88
167.94	134.08	213.12	364.26	403.96	450	625.9	619.44	687.82	888.02	899.86	950.44	47.02	528.4	515.6
572.26	634.78	647.08	691.08	625.94	683.12	616.56	686.54	658.46	718.26	609.64	673.56	701.76	1137.42	180.92
168.2	134.24	213.16	364.26	404.02	449.86	625.9	619.46	687.86	888.06	899.68	950.34	47	528.34	515.62
572.4	634.84	647.18	691	625.84	683.1	616.28	686.64	658.18	718.28	609.54	673.52	701.74	1137.48	180.92
168.54	134.42	213.2	364.28	404.06	449.72	625.9	619.48	687.92	888.1	899.56	950.22	47	528.3	515.64
572.54	634.9	647.26	690.9	625.76	683.1	615.98	686.74	657.94	718.28	609.36	673.42	701.72	1137.56	180.92
168.96	134.6	213.24	364.32	404.12	449.56	625.9	619.5	688	888.14	899.52	950.12	47	528.24	515.66
572.7	634.96	647.34	690.78	625.7	683.12	615.56	686.82	657.72	718.28	608.98	673.24	701.7	1137.64	180.92
169.46	134.76	213.28	364.42	404.18	449.38	625.9	619.5	688.12	888.2	899.64	950.04	47.02	528.1	515.68
572.8	635	647.38	690.68	625.66	683.16	615.12	686.88	657.6	718.28	608.52	673.14	701.7	1137.72	180.92
169.9	134.88	213.32	364.54	404.24	449.22	625.94	619.5	688.24	888.24	899.82	949.9	47	527.94	515.7
572.94	635.02	647.3	690.58	625.7	683.2	614.76	686.92	657.44	718.28	607.8	672.94	701.68	1137.54	180.88
170.18	134.9	213.4	364.74	404.3	449.32	626	619.52	688.24	888.02	900.38	950.06	46.98	527.72	515.7
573.02	635.04	647.2	690.5	625.76	683.24	614.42	686.94	657.32	718.26	606.96	672.74	701.66	1137.36	180.86
170.44	134.9	213.5	364.92	404.36	449.46	626.06	619.54	688.24	887.82	900.96	950.2	46.96	527.44	515.7
573.06	635.08	647.06	690.38	625.84	683.26	614.16	686.94	657.26	718.2	605.88	672.5	701.64	1137.14	180.84
170.64	134.9	213.66	365.04	404.44	449.64	626.14	619.56	688.24	887.64	901.52	950.3	46.96	526.98	515.7
573.08	635.12	646.9	690.24	625.9	683.28	614.06	686.94	657.26	718.04	604.86	672.28	701.62	1136.9	180.8
170.76	134.9	213.84	365.12	404.5	449.84	626.22	619.58	688.22	887.42	901.92	950.36	46.92	526.5	515.7
573.12	635.16	646.76	690.08	625.96	683.3	614.06	686.94	657.28	717.74	603.88	672.06	701.58	1136.62	180.76
170.86	134.88	214	365.16	404.56	450.04	626.26	619.6	688.18	887.16	902.2	950.42	46.92	525.94	515.7
572.98	635.22	646.66	689.8	625.98	683.28	614.02	686.92	657.38	717.28	603	671.84	701.56	1136.58	180.74
170.96	134.84	214.12	365.18	404.46	450.12	626.32	619.64	688.26	887.12	902.34	950.34	46.92	525.14	515.68
572.88	635.3	646.56	689.48	626	683.26	614.04	686.92	657.5	716.4	602.2	671.68	701.54	1136.54	180.72
170.94	134.78	214.24	365.14	404.38	450.18	626.38	619.7	688.3	887	902.38	950.2	46.92	524.24	515.66
572.8	635.36	646.5	689.18	626	683.24	614.04	686.92	657.6	715.32	601.7	671.58	701.52	1136.52	180.7
170.88	134.72	214.3	365.1	404.28	450.22	626.42	619.76	688.32	886.78	902.38	950.08	46.92	523.5	515.64
572.68	635.44	646.46	688.9	626	683.22	614.04	686.92	657.66	714.12	601.34	671.52	701.5	1136.5	180.7
170.76	134.66	214.36	365.02	404.2	450.26	626.48	619.82	688.32	886.5	902.38	949.98	46.92	522.84	515.62
572.56	635.52	646.42	688.64	626.02	683.22	614.02	686.92	657.7	712.9	601.1	671.46	701.5	1136.52	180.68
170.62	134.6	214.42	364.92	404.12	450.3	626.54	619.88	688.3	886.16	902.42	949.88	46.94	522.3	515.6
572.82	635.58	646.42	688.56	626.08	683.22	614.04	686.84	658.02	711.66	600.98	671.24	701.54	1136.62	180.66
170.44	134.58	214.52	364.68	404.18	450.16	626.62	619.9	688.38	885.78	902.42	949.8	46.98	522.14	515.58
573.06	635.64	646.44	688.52	626.14	683.22	614.04	686.7	658.32	710.94	600.96	671	701.58	1136.74	180.66
170.32	134.6	214.6	364.46	404.22	450.04	626.7	619.88	688.46	885.44	902.44	949.84	47	522.18	515.56
573.26	635.7	646.48	688.52	626.22	683.22	614.08	686.52	658.58	710.64	600.98	670.8	701.62	1136.86	180.64
170.22	134.62	214.68	364.26	404.26	449.92	626.78	619.8	688.52	885.24	902.4	949.96	47	522.3	515.54
573.48	635.74	646.52	688.54	626.3	683.22	614.1	686.26	658.86	710.82	601.02	670.64	701.66	1137.02	180.64
170.16	134.62	214.76	364.06	404.3	449.8	626.84	619.6	688.58	885.2	902.3	950.14	47.02	522.48	515.52
573.68	635.76	646.58	688.58	626.36	683.18	614.12	685.86	659.1	711.72	601.12	670.56	701.7	1137.18	180.66
170.14	134.62	214.86	363.88	404.34	449.68	626.9	619.04	688.68	885.38	902.08	950.44	47	522.74	515.52
573.64	635.76	646.48	688.62	626.22	683.14	614.12	685.54	659.16	713.32	601.18	670.68	701.72	1137.28	180.72
169.92	134.56	214.98	363.76	404.38	449.68	626.9	618.2	688.66	885.8	901.86	950.78	46.98	522.96	515.54
573.6	635.74	646.4	688.7	626.06	683.1	614.14	685.22	659.2	715.04	601.32	670.86	701.74	1137.4	180.76
169.74	134.46	215.12	363.68	404.42	449.68	626.92	617.16	688.66	886.22	901.62	951.12	46.96	523.14	515.56
573.56	635.72	646.3	688.76	625.88	683.08	614.18	684.94	659.24	716.74	601.52	671.08	701.76	1137.54	180.82
169.58	134.34	215.28	363.62	404.48	449.68	626.94	615.98	688.68	886.6	901.4	951.42	46.94	523.3	515.58
573.46	635.7	646.22	688.88	625.72	683.06	614.3	684.78	659.28	718.4	601.96	671.36	701.78	1137.66	180.86
169.46	134.24	215.44	363.6	404.52	449.68	626.92	614.62	688.68	886.92	901.28	951.72	46.92	523.44	515.6
573.34	635.7	646.12	688.98	625.56	683.06	614.42	684.8	659.4	719.48	602.48	671.56	701.8	1137.78	180.9
169.32	134.16	215.6	363.6	404.54	449.68	626.86	613.52	688.66	887.12	901.3	951.88	46.92	523.5	515.6
573.24	635.7	646.16	689.2	625.64	683.08	614.64	684.78	659.6	720.14	603.36	671.9	701.82	1137.62	180.92
169.4	134.12	215.72	363.6	404.48	449.7	626.78	612.62	688.58	887.22	901.22	952.06	46.86	523.58	515.6
573.1	635.7	646.18	689.4	625.76	683.1	614.84	684.86	659.94	720.54	604.26	672.14	701.84	1137.42	180.94
169.44	134.1	215.84	363.6	404.4	449.72	626.66	611.94	688.48	887.4	901.24	952.08	46.78	523.66	515.6
572.96	635.7	646.2	689.6	625.94	683.1	615.04	685.1	660.44	720.7	605.24	672.36	701.86	1137.22	180.96
169.42	134.14	216	363.6	404.28	449.76	626.48	611.58	688.32	887.64	901.38	951.92	46.7	523.72	515.6
572.84	635.7	646.18	689.74	626.12	683.1	615.18	685.36	660.86	720.6	606.08	672.58	701.88	1137	180.98
169.34	134.2	216.18	363.6	404.16	449.8	626.34	611.64	688.16	887.88	901.5	951.72	46.62	523.76	515.6
572.74	635.7	646.14	689.88	626.34	683.12	615.3	685.66	661.1	720.5	606.84	672.9	701.9	1136.76	181
169.22	134.28	216.38	363.6	404.06	449.86	626.24	611.94	687.96	888.16	901.62	951.56	46.54	523.8	515.6
572.66	635.7	646.08	689.88	626.56	683.14	615.42	686.08	661.12	720.16	607.16	673.1	701.88	1136.8	181
169.08	134.46	216.58	363.6	403.84	449.98	626.14	612.52	687.62	888.34	901.78	951.16	46.46	523.8	515.6
572.58	635.68	645.98	689.84	626.84	683.16	615.5	686.66	660.96	719.84	607.54	673.5	701.86	1136.84	181
168.94	134.64	216.86	363.62	403.62	450.1	626.04	613.54	687.24	888.52	901.88	950.76	46.44	523.8	515.6
572.48	635.66	645.84	689.78	627.1	683.2	615.52	687.2	660.72	719.58	607.82	673.96	701.84	1136.88	181
168.84	134.78	217.16	363.64	403.42	450.2	626	614.68	686.94	888.62	901.88	950.48	46.38	523.8	515.6
572.38	635.64	645.68	689.7	627.4	683.24	615.5	687.78	660.54	719.34	608.08	674.42	701.82	1136.92	181
168.78	134.88	217.48	363.66	403.2	450.3	625.96	615.94	686.68	888.7	901.88	950.14	46.32	523.8	515.6
572.24	635.6	645.5	689.6	627.7	683.26	615.44	688.38	660.4	719.12	608.34	674.86	701.8	1136.98	181
168.78	134.96	217.84	363.68	402.98	450.38	625.9	617.28	686.46	888.74	901.84	949.74	46.26	523.8	515.6
572.06	635.48	645.26	689.5	628.24	683.28	615.38	688.9	659.96	719.08	608.82	675.32	701.78	1137.02	181
168.92	134.86	218.28	363.68	402.6	450.38	625.72	618.98	686.38	888.78	901.84	949.44	46.52	523.82	515.6
571.92	635.38	645.02	689.4	628.76	683.28	615.34	689.28	659.48	719.06	609.18	675.62	701.76	1137.04	181
169.14	134.76	218.68	363.64	402.22	450.36	625.54	620.42	686.38	888.74	901.82	949.2	46.78	523.86	515.6
571.82	635.28	644.8	689.3	629.28	683.26	615.28	689.64	658.82	719.06	609.52	675.82	701.74	1137.04	181
169.44	134.66	219.04	363.58	401.84	450.34	625.34	621.8	686.4	888.68	901.74	948.98	47.08	523.9	515.62
571.74	635.16	644.6	689.2	629.78	683.22	615.24	689.96	658.06	719.08	609.82	675.94	701.72	1137.02	181
169.76	134.58	219.38	363.52	401.46	450.32	625.12	623.1	686.42	888.64	901.58	948.76	47.38	523.94	515.64
571.68	635.06	644.4	689.08	630.32	683.16	615.28	690.3	657.08	719.1	610.1	676	701.7	1136.96	181.02
170.12	134.48	219.68	363.4	401.08	450.28	624.92	624.46	686.46	888.62	901.28	948.5	47.68	524.02	515.68
571.66	635	644.24	688.84	631.2	683.04	615.4	690.68	656.2	719.1	610.22	675.98	701.7	1136.86	181.04
170.34	134.42	219.88	363.16	400.64	450.24	624.8	625.38	686.7	888.6	901.16	948.3	47.68	523.92	515.76
571.64	634.92	644.1	688.6	632.08	682.94	615.56	691.02	655.24	719.1	610.3	675.94	701.7	1136.8	181.06
170.5	134.36	220.04	362.94	400.26	450.2	624.68	626.22	686.92	888.56	900.98	948.16	47.68	523.8	515.84
571.64	634.84	643.96	688.34	632.96	682.84	615.72	691.34	654.22	719.12	610.32	675.88	701.72	1136.76	181.06
170.56	134.3	220.16	362.72	399.94	450.16	624.56	626.98	687.12	888.5	900.78	948.02	47.66	523.7	515.9
571.66	634.78	643.82	688.06	633.84	682.8	615.82	691.7	652.92	719.22	610.26	675.78	701.72	1136.78	181.06
170.54	134.26	220.24	362.46	399.8	450.16	624.38	627.66	687.36	888.34	900.5	947.9	47.66	523.6	515.96
571.72	634.72	643.72	687.8	634.66	682.78	615.88	691.98	651.74	719.36	610.14	675.66	701.72	1136.84	181.04
170.42	134.26	220.26	362.26	399.76	450.2	624.18	628.06	687.6	888.16	900.32	947.84	47.66	523.46	516
571.78	634.7	643.6	687.54	635.86	682.84	615.92	692.26	650.62	719.56	609.96	675.54	701.74	1137.04	181
170.28	134.3	220.4	362.12	401.44	450.28	624.06	628.3	687.92	888.1	899.92	947.82	47.7	523.52	516
571.86	634.7	643.5	687.28	636.98	682.9	615.98	692.5	649.48	719.84	609.76	675.42	701.76	1137.18	180.96
170.1	134.34	220.46	361.98	403.12	450.36	623.96	628.38	688.3	888.06	899.56	947.8	47.72	523.56	516
571.94	634.7	643.48	687.04	637.9	682.9	616.06	692.62	648.2	720.28	609.58	675.26	701.74	1137.26	180.92
169.86	134.38	220.4	361.86	404.84	450.5	623.8	628.16	688.72	887.98	899.26	947.78	47.76	523.54	516
572	634.68	643.5	686.82	638.68	682.8	616.22	692.56	647.22	720.7	609.44	675.1	701.74	1137.3	180.88
169.64	134.4	220.28	361.8	406.46	450.64	623.66	627.72	689.12	887.98	899.08	947.76	47.82	523.52	516
572.06	634.66	643.56	686.62	639.32	682.7	616.4	692.34	646.36	721.12	609.3	674.92	701.74	1137.36	180.84
169.42	134.42	220.08	361.78	408.02	450.76	623.48	627.12	689.54	888	898.96	947.72	47.88	523.5	516
572.14	634.84	643.68	686.5	638.64	682.56	616.5	692.02	645.62	721.62	609.42	674.7	701.74	1137.34	180.8
169.22	134.54	219.62	361.74	408.04	450.84	623.3	626.28	689.78	887.8	898.9	947.68	47.66	523.36	516
572.22	635	643.82	686.46	637.62	682.4	616.52	691.56	645.06	721.94	609.52	674.36	701.74	1137.42	180.76
169.02	134.84	219	361.8	408.1	450.9	623.1	625.12	690	887.66	898.98	947.62	47.42	523.28	516
572.28	635.14	643.9	686.48	636.6	682.3	616.52	691.06	644.86	722.02	609.6	673.98	701.74	1137.54	180.74
168.88	135.28	218.4	361.9	408.08	450.9	623.02	623.96	690.16	887.6	899.12	947.58	47.22	523.24	516
572.34	635.24	643.96	686.54	635.52	682.26	616.5	690.58	644.84	721.98	609.66	673.54	701.74	1137.68	180.74
168.76	135.86	217.78	362	408.02	450.84	623.02	622.74	690.3	887.58	899.34	947.48	46.94	523.22	516
572.4	635.28	643.96	686.64	634.42	682.24	616.48	690.14	644.98	721.84	609.72	673.08	701.74	1137.8	180.74
168.68	136.52	217.18	362.08	407.98	450.78	623.1	621.46	690.4	887.58	899.6	947.28	46.7	523.22	516
572.42	634.92	643.9	686.8	633.44	682.28	616.46	689.6	645.48	721.46	609.46	672.6	701.74	1137.66	180.82
168.56	136.86	216.66	362.28	408.26	450.7	623.16	619.94	690.54	887.96	899.88	946.96	46.76	523.46	516
572.42	634.5	643.8	686.92	632.74	682.34	616.44	689.16	646.14	721.12	609.24	672.24	701.74	1137.46	180.9
168.48	137.02	216.4	362.38	408.54	450.66	623.2	618.64	690.64	888.32	900.06	946.7	46.84	523.68	516
572.42	634.04	643.68	687.02	632.14	682.42	616.44	688.78	646.94	720.8	609.02	671.94	701.76	1137.26	180.98
168.44	137.02	216.28	362.46	408.86	450.64	623.18	617.4	690.74	888.7	900.2	946.5	46.88	523.92	516.02
572.42	633.56	643.52	687.12	631.64	682.5	616.46	688.44	647.84	720.52	608.84	671.68	701.78	1137.02	181.04
168.4	136.86	216.34	362.54	409.22	450.7	623.1	616.24	690.82	889.06	900.26	946.4	46.96	524.16	516.04
572.4	632.98	643.3	687.22	631.18	682.58	616.44	688.18	649.02	720.3	608.66	671.36	701.8	1136.72	181.12
168.4	136.46	216.64	362.62	409.62	450.84	622.96	615.02	690.86	889.42	900.2	946.44	47.02	524.42	516.06
572.4	632.52	643.12	687.34	630.02	682.5	616.48	688.12	650.06	720.04	608.64	671.06	701.8	1136.56	181.14
168.48	136.24	217.02	362.7	409.5	451.04	622.94	614.2	690.8	889.72	900.32	946.8	47.06	524.7	516.08
572.4	632.02	642.96	687.46	628.92	682.42	616.56	688.12	651.14	719.86	608.62	670.74	701.8	1136.38	181.16
168.58	135.94	217.42	362.78	409.32	451.26	622.98	613.42	690.72	890.04	900.4	947.14	47.1	524.98	516.12
572.4	631.46	642.82	687.58	627.86	682.34	616.66	688.16	652.22	719.76	608.6	670.4	701.8	1136.16	181.18
168.7	135.6	217.86	362.86	409.1	451.5	623.04	612.7	690.62	890.36	900.46	947.42	47.14	525.26	516.14
572.38	630.72	642.66	687.7	626.82	682.32	616.72	688.18	653.44	719.74	608.52	670.06	701.8	1135.92	181.2
168.88	135.14	218.42	362.94	408.82	451.72	623.14	611.98	690.48	890.7	900.54	947.66	47.2	525.58	516.18
572.36	630	642.56	687.8	625.88	682.28	616.8	688.18	654.44	719.74	608.42	669.82	701.8	1135.7	181.18
169.04	134.78	218.9	363	408.4	451.88	623.3	611.5	690.36	891.02	900.7	947.88	47.22	525.88	516.24
572.32	628.36	642.56	688	625.72	682.52	616.9	688.1	655.4	720	608.3	669.62	701.82	1135.8	181.14
169.22	134.28	219.44	362.88	408.3	452.14	623.18	611.1	690.34	891.24	900.68	947.9	47.22	526.2	516.18
572.26	626.7	642.52	688.2	625.62	682.76	616.98	687.98	656.3	720.18	608.14	669.42	701.84	1135.9	181.08
169.42	133.82	219.98	362.76	408.08	452.36	623.02	610.8	690.32	891.38	900.74	947.9	47.2	526.52	516.12
572.18	624.96	642.4	688.44	625.64	682.98	616.98	687.8	657.24	720.1	607.92	669.26	701.86	1136.02	180.96
169.68	133.3	220.52	362.62	407.58	452.52	622.8	610.58	690.24	891.42	900.86	947.92	47.2	526.84	516.14
572.1	623.36	642.28	688.68	625.76	683.14	616.96	687.64	657.96	719.8	607.7	669.14	701.88	1136.2	180.8
169.94	132.82	220.86	362.44	406.92	452.64	622.56	610.48	690.14	891.34	901	947.94	47.16	527.1	516.2
572.02	621.8	642.12	688.94	625.96	683.3	616.88	687.46	658.64	719.34	607.5	669.02	701.9	1136.4	180.64
170.24	132.22	221.16	362.26	406.12	452.72	622.3	610.44	690.02	891.14	901.14	947.98	47.16	527.34	516.3
572.08	621.14	641.82	689.12	626.28	683.32	616.7	687.28	659.34	718.6	607.08	668.74	701.9	1136.38	180.48
170.6	131.66	221.4	362.22	405.4	452.68	622.34	610.44	689.7	890.72	901.4	948.14	47.14	527.38	516.62
572.16	620.48	641.46	689.38	626.76	683.36	616.44	687.06	660.08	717.86	606.7	668.44	701.9	1136.38	180.32
171	130.86	221.66	362.14	404.38	452.62	622.34	610.5	689.32	890.16	901.62	948.38	47.14	527.4	517.12
572.24	620	641.14	689.62	627.22	683.42	616.22	686.86	660.68	717.34	606.42	668.18	701.9	1136.38	180.22
171.34	130.06	221.86	362.04	403.42	452.58	622.42	610.58	688.98	889.66	901.8	948.6	47.1	527.4	517.64
572.34	619.6	640.82	689.9	627.68	683.48	616.04	686.66	661.24	717	606.2	667.96	701.9	1136.36	180.18
171.64	129.26	222.06	361.94	402.44	452.54	622.56	610.66	688.68	889.26	901.94	948.82	47.1	527.4	518.2
572.44	619.3	640.52	690.18	628.1	683.56	615.9	686.5	661.76	716.82	606.02	667.78	701.9	1136.36	180.2
171.9	128.52	222.24	361.82	401.5	452.52	622.76	610.72	688.38	889	902.04	949.04	47.06	527.38	518.8
572.38	618.96	640.24	690.72	628.52	683.86	615.74	686.8	662.2	716.74	606.2	667.86	701.9	1136.36	180.36
172.1	127.58	222.32	361.8	400.34	452.64	622.96	610.92	688.16	889.28	901.94	949.22	46.98	527.36	519.48
572.32	618.76	640.04	691.22	628.76	684.16	615.62	687.18	662.52	716.7	606.38	668.02	701.9	1136.38	180.56
172.26	126.86	222.24	361.8	399.48	452.76	623.3	611.1	688	889.8	901.86	949.3	46.96	527.34	520.04
572.28	618.6	639.88	691.74	628.94	684.46	615.46	687.6	662.78	716.64	606.54	668.16	701.9	1136.42	180.76
172.44	126.2	222.08	361.82	398.74	452.88	623.7	611.3	687.88	890.38	901.8	949.36	46.98	527.32	520.58
572.24	618.52	639.78	692.26	629.08	684.78	615.28	688.04	663	716.52	606.66	668.3	701.9	1136.48	180.96
172.64	125.6	221.82	361.86	398.12	453	624.14	611.54	687.76	890.98	901.78	949.38	46.94	527.3	521.1
572.2	618.52	639.74	692.84	629.2	685.14	615	688.52	663.16	716.34	606.72	668.46	701.9	1136.52	181.14
172.98	125.06	221.32	361.92	397.62	453.12	624.64	611.94	687.66	891.58	901.82	949.48	46.92	527.3	521.64
572.22	618.74	639.78	693.14	629.3	685.4	614.5	688.62	663.22	716.1	606.58	668.5	701.9	1136.62	181.22
173.4	124.92	220.68	361.92	397.4	453.08	624.92	612.32	687.58	891.64	902.08	949.64	47.04	527.32	522.06
572.24	619	639.88	693.44	629.38	685.64	614	688.74	663.22	715.88	606.42	668.58	701.9	1136.72	181.26
173.88	124.82	220	361.96	397.34	453.06	625.14	612.84	687.5	891.66	902.32	949.84	47.1	527.34	522.44
572.26	619.28	640.02	693.76	629.46	685.86	613.52	688.92	663.2	715.68	606.26	668.68	701.88	1136.84	181.3
174.38	124.76	219.26	362	397.46	453.04	625.32	613.5	687.42	891.62	902.56	950.02	47.12	527.36	522.78
572.3	619.6	640.26	694.18	629.56	686.04	612.98	689.2	663.08	715.5	606.1	668.9	701.86	1136.94	181.28
174.98	124.66	218.4	362.06	397.88	453	625.44	614.46	687.38	891.48	902.82	950.12	47.2	527.4	523.1
572.34	619.88	640.54	694.58	629.66	686.14	612.54	689.48	662.94	715.38	606	669.2	701.84	1137.06	181.22
175.46	124.6	217.72	362.14	398.44	452.94	625.44	615.4	687.36	891.26	903.04	950.1	47.26	527.44	523.34
572.48	620.12	640.88	695.08	629.76	686.04	612.32	689.58	662.86	715.38	605.94	669.8	701.8	1137.14	181.02
175.92	124.46	217.2	362.22	399.08	452.86	625.34	616.44	687.38	891.14	902.86	949.74	47.22	527.48	523.52
572.64	620.34	641.22	695.6	629.86	685.92	612.14	689.66	662.78	715.4	605.92	670.4	701.78	1137.2	180.82
176.28	124.34	216.84	362.3	399.8	452.78	625.22	617.42	687.42	890.98	902.68	949.36	47.2	527.52	523.68
572.82	620.56	641.54	696.18	629.98	685.74	612.04	689.7	662.66	715.44	605.9	670.98	701.78	1137.26	180.58
176.52	124.24	216.76	362.38	400.66	452.68	625.04	618.4	687.48	890.84	902.5	948.98	47.18	527.56	523.82
572.98	620.72	641.74	696.66	630.08	685.6	612.02	689.64	662.62	715.52	605.88	671.44	701.78	1137.32	180.38
176.58	124.2	217	362.44	401.38	452.64	624.84	619.14	687.54	890.78	902.28	948.7	47.18	527.6	523.92
573.16	620.88	641.82	697.12	630.18	685.5	612.04	689.54	662.6	715.58	605.84	671.82	701.78	1137.38	180.2
176.54	124.14	217.48	362.48	402.08	452.64	624.62	619.84	687.62	890.76	902.08	948.46	47.18	527.64	524
573.1	620.9	641.72	697.46	630.16	685.68	612	689.6	662.48	715.5	605.84	671.84	701.82	1137.44	180.14
176.04	124.02	218.24	362.48	402.64	452.76	624.54	620.4	687.78	890.8	902.12	948.4	47.24	527.46	524.08
573.04	620.94	641.5	697.76	630.18	685.86	612	689.66	662.38	715.46	605.78	671.76	701.82	1137.48	180.1
175.18	123.86	219.2	362.42	403.24	452.88	624.48	620.96	687.96	890.9	902.16	948.4	47.26	527.3	524.16
572.98	620.96	641.26	697.92	630.16	686.1	612.02	689.7	662.3	715.46	605.7	671.62	701.84	1137.5	180.1
174.12	123.72	220.04	362.36	403.68	453	624.44	621.38	688.12	891	902.18	948.46	47.34	527.14	524.22
572.92	620.98	641.02	698	630.12	686.3	612.08	689.76	662.2	715.48	605.6	671.44	701.86	1137.52	180.1
172.82	123.64	220.78	362.28	404.08	453.08	624.4	621.74	688.22	891.08	902.2	948.58	47.36	526.98	524.26
572.86	620.98	640.84	698	630.04	686.46	612.16	689.82	662.08	715.54	605.48	671.2	701.86	1137.52	180.1
171.28	123.64	221.34	362.18	404.44	453.14	624.36	622.02	688.26	891.18	902.18	948.72	47.38	526.82	524.28
573	621.04	640.58	698.06	630	686.3	612.4	689.86	662.1	715.78	605.38	670.88	701.86	1137.48	180.08
169.56	124.14	221.78	362.02	405	453.1	624.36	622.26	687.96	891.02	902.14	948.9	47.4	526.92	524.3
573.16	621.1	640.36	698.02	629.9	686.16	612.64	689.86	662.12	716.02	605.32	670.64	701.88	1137.46	180.06
167.96	124.78	221.96	361.9	405.42	453.06	624.34	622.42	687.66	890.82	902.08	949.04	47.44	527	524.3
573.34	621.2	640.1	697.92	629.78	686.02	612.84	689.84	662.16	716.22	605.28	670.48	701.88	1137.42	180.02
166.4	125.52	222.1	361.8	405.78	453.06	624.3	622.56	687.4	890.62	902.02	949.14	47.42	527.08	524.3
573.56	621.32	639.82	697.78	629.64	685.9	613.02	689.8	662.2	716.42	605.3	670.38	701.88	1137.38	179.98
164.92	126.32	222.2	361.72	406.1	453.1	624.26	622.68	687.24	890.42	901.94	949.16	47.44	527.12	524.3
573.84	621.54	639.48	697.54	629.46	685.78	613.2	689.74	662.22	716.68	605.36	670.36	701.9	1137.32	179.94
163.42	127.24	222.24	361.7	406.38	453.2	624.2	622.84	687.18	890.22	901.84	949.04	47.46	527.12	524.3
574.18	621.68	639.32	697.18	629.36	685.76	613.32	689.62	662.26	716.96	605.42	670.5	701.9	1137.26	179.92
162.28	127.82	222.04	361.78	406.62	453.34	624.12	623.12	687.32	890.26	901.94	949.14	47.46	527.02	524.28
574.54	621.84	639.22	696.82	629.24	685.74	613.38	689.52	662.26	717.18	605.46	670.56	701.9	1137.2	179.9
161.26	128.36	221.78	361.88	406.82	453.5	624.04	623.42	687.46	890.32	902.06	949.24	47.46	526.84	524.28
574.9	622.02	639.2	696.46	629.1	685.72	613.36	689.46	662.22	717.38	605.5	670.58	701.9	1137.16	179.9
160.32	128.82	221.44	361.98	407.02	453.66	623.98	623.72	687.6	890.4	902.16	949.36	47.46	526.58	524.28
575.32	622.3	639.3	696.06	628.86	685.72	613.28	689.4	662.14	717.58	605.48	670.52	701.9	1137.12	179.94
159.42	129.2	220.96	362.12	407.2	453.8	623.9	624.02	687.76	890.48	902.24	949.42	47.48	526.06	524.3
575.72	622.54	639.54	695.74	628.58	685.74	613.16	689.36	662.08	717.72	605.44	670.36	701.9	1137.1	179.98
158.76	129.42	220.42	362.22	407.36	453.86	623.84	624.24	687.88	890.54	902.36	949.56	47.46	525.38	524.34
576.3	622.92	639.82	695.32	628.2	685.78	613.06	689.4	661.9	717.84	605.26	670.18	701.88	1137.1	180.12
158.16	129.5	219.9	362.38	407.36	453.92	623.78	624.32	688.08	890.58	902.22	949.5	47.44	524.54	524.24
576.88	623.28	640.16	694.94	627.82	685.8	613	689.42	661.74	717.96	605.08	670.04	701.86	1137.08	180.26
157.62	129.54	219.38	362.52	407.36	453.94	623.7	624.34	688.26	890.6	902.1	949.46	47.42	523.52	524.14
577.5	623.6	640.66	694.56	627.42	685.8	613.08	689.42	661.56	718.1	604.88	669.94	701.84	1136.98	180.42
157.1	129.64	218.82	362.64	407.34	453.92	623.58	624.28	688.44	890.56	902	949.32	47.4	521.98	524.06
578.06	623.78	641.16	694.26	627.12	685.78	613.22	689.42	661.44	718.22	604.7	669.88	701.82	1136.86	180.54
156.72	129.82	218.38	362.72	407.34	453.88	623.46	624.16	688.56	890.52	901.94	949.22	47.32	520.36	523.98
578.56	623.9	641.64	693.98	626.94	685.76	613.4	689.42	661.32	718.3	604.52	669.88	701.8	1136.7	180.66
156.42	130.14	218.02	362.84	407.36	453.86	623.34	624.02	688.66	890.46	901.88	949.16	47.32	518.56	523.9
578.76	624.18	642.18	693.72	626.84	685.86	613.56	689.4	661.32	718.42	604.62	669.94	701.78	1136.42	180.68
156.04	130.94	217.68	362.72	407.42	453.76	623.24	623.66	688.8	890.3	901.9	949.12	47.26	516.4	524.12
578.88	624.48	642.7	693.42	626.8	685.98	613.68	689.36	661.32	718.54	604.74	670	701.76	1136.14	180.68
155.76	131.84	217.36	362.66	407.54	453.7	623.18	623.28	688.94	890.2	901.9	949.02	47.2	513.72	524.34
578.92	624.78	643.02	693.14	626.82	686.12	613.7	689.32	661.38	718.68	604.9	670.02	701.74	1135.96	180.66
155.62	132.6	217.16	362.62	407.68	453.64	623.16	622.94	689.04	890.26	901.9	948.94	47.14	511.32	524.56
578.92	625.1	643.26	692.84	626.84	686.28	613.7	689.26	661.44	718.84	605.08	670.02	701.72	1135.84	180.64
155.52	133.18	216.98	362.62	407.82	453.58	623.18	622.64	689.12	890.36	901.92	948.92	47.12	508.98	524.78
578.9	625.46	643.44	692.54	626.82	686.44	613.66	689.2	661.52	719.02	605.28	670	701.7	1135.82	180.64
155.46	133.52	216.82	362.6	407.96	453.5	623.22	622.36	689.2	890.48	901.94	948.98	47.08	506.8	524.98
578.66	625.8	643.46	692.34	626.8	686.44	613.6	689.28	661.48	719.08	605.36	670	701.7	1136.4	180.7
155.6	133.28	216.74	362.76	408.1	453.6	623.24	622.46	689.2	890.64	902.02	949.36	47.04	504.7	525.14
578.42	626.12	643.38	692.2	626.76	686.42	613.56	689.4	661.46	719.14	605.46	670.02	701.7	1137.1	180.78
155.74	132.86	216.76	362.86	408.22	453.68	623.24	622.62	689.2	890.7	902.16	949.76	47	503.32	525.28
578.16	626.46	643.28	692.08	626.74	686.4	613.54	689.52	661.44	719.14	605.56	670.06	701.7	1137.88	180.88
155.86	132.42	216.82	362.94	408.38	453.78	623.22	622.8	689.2	890.6	902.36	950.2	47	502.22	525.4
577.88	626.84	643.16	691.98	626.74	686.36	613.5	689.68	661.4	719.12	605.68	670.1	701.7	1138.7	180.98
155.98	132.02	216.94	363	408.56	453.9	623.16	623	689.2	890.44	902.6	950.64	46.96	501.42	525.5
577.6	627.24	643.02	691.88	626.76	686.28	613.44	689.86	661.36	719.08	605.82	670	701.7	1139.58	181.08
156.06	131.6	217.2	363.02	408.82	454.16	623.1	623.2	689.22	890.3	902.92	951.06	46.92	500.86	525.6
577.36	627.32	642.92	691.8	626.74	686.06	613.38	689.92	661.32	719	605.94	669.88	701.72	1140.02	181.14
156.22	131.3	217.54	363.56	410.36	454.42	623.06	623.2	689.24	890.18	903.2	951.1	46.92	500.84	525.6
577.12	627.4	642.88	691.72	626.72	685.8	613.3	690	661.28	718.92	606.06	669.64	701.74	1140.42	181.2
156.34	131	217.92	364.08	411.88	454.72	623.02	623.2	689.26	890.1	903.42	951.1	46.9	500.94	525.6
576.88	627.44	642.9	691.66	626.66	685.5	613.2	690.1	661.24	718.9	606.18	669.32	701.76	1140.74	181.24
156.44	130.72	218.34	364.6	413.36	455	623.02	623.2	689.28	890.06	903.6	951.12	46.86	501.18	525.6
576.62	627.46	642.96	691.62	626.58	685.18	613.08	690.22	661.22	718.92	606.34	668.96	701.78	1140.98	181.28
156.52	130.38	218.86	365.08	414.84	455.2	623.04	623.26	689.3	890.04	903.7	951.18	46.86	501.66	525.58
576.38	627.4	643.06	691.6	626.48	684.92	612.96	690.34	661.2	718.96	606.48	668.72	701.8	1141.1	181.3
156.6	130.12	219.32	365.56	416.24	455.26	623.06	623.38	689.32	889.98	903.7	951.18	46.86	502.26	525.56
576.28	627.6	643.26	691.62	626.38	684.8	612.88	690.38	661.2	719	606.64	668.48	701.82	1140.86	181.3
156.62	129.74	219.72	365.44	416.36	455.14	623.08	623.58	689.36	890.22	903.68	951.2	46.82	503.12	525.5
576.18	627.76	643.46	691.64	626.24	684.78	612.82	690.4	661.22	719.06	606.8	668.36	701.84	1140.54	181.3
156.66	129.46	220.1	365.32	416.46	454.98	623.1	623.82	689.4	890.44	903.66	951.28	46.8	504.02	525.44
576.06	627.92	643.64	691.68	626.14	684.8	612.8	690.4	661.24	719.12	606.96	668.36	701.86	1140.1	181.3
156.72	129.36	220.54	365.16	416.58	454.8	623.08	624.18	689.46	890.68	903.62	951.4	46.76	504.98	525.36
575.98	628.04	643.82	691.74	626.1	684.84	612.82	690.36	661.28	719.14	607.06	668.44	701.88	1139.62	181.3
156.76	129.4	220.88	365	416.68	454.64	623.06	624.52	689.54	890.92	903.6	951.52	46.72	505.74	525.3
575.9	628.16	643.98	691.8	626.08	684.86	612.88	690.3	661.32	719.14	607.16	668.54	701.88	1139.1	181.3
156.8	129.5	221.2	364.82	416.78	454.48	623.02	624.84	689.62	891.2	903.62	951.66	46.7	506.4	525.24
575.98	628.16	644.12	691.92	626.06	684.9	612.94	690.3	661.44	719.24	607.3	668.62	701.88	1138.88	181.28
156.78	129.8	221.62	364.76	416.84	454.34	622.98	625.12	689.56	891.24	903.66	951.8	46.66	506.78	525.18
576.06	628.14	644.2	692.04	626.04	684.92	613.02	690.28	661.54	719.3	607.44	668.6	701.88	1138.66	181.26
156.66	130.08	222.02	364.68	416.9	454.2	622.9	625.38	689.52	891.3	903.74	951.96	46.64	507.1	525.1
576.18	628.08	644.24	692.12	626.02	684.96	613.08	690.24	661.66	719.3	607.56	668.48	701.86	1138.52	181.24
156.46	130.22	222.28	364.62	416.94	454.12	622.82	625.52	689.46	891.34	903.84	952.1	46.62	507.26	525.04
576.32	628	644.22	692.18	626.04	685.06	613.14	690.2	661.76	719.26	607.68	668.3	701.84	1138.42	181.22
156.22	130.3	222.5	364.58	416.96	454.1	622.72	625.6	689.38	891.36	903.94	952.22	46.58	507.38	524.98
576.46	627.9	644.18	692.22	626.1	685.18	613.18	690.14	661.86	719.22	607.8	668.08	701.84	1138.36	181.2
155.94	130.32	222.66	364.6	416.98	454.14	622.62	625.66	689.28	891.32	904.04	952.32	46.52	507.46	524.92
576.46	627.78	643.98	692.08	626.2	685.24	613.2	690.16	661.9	719.12	607.84	668.04	701.8	1138.36	181.2
155.58	130.24	222.7	364.54	417.02	454.28	622.4	625.7	689.3	891.22	904.12	951.84	46.56	507.56	524.88
576.5	627.66	643.78	691.92	626.32	685.3	613.2	690.2	661.92	719	607.86	668.08	701.76	1138.4	181.2
155.24	130.1	222.68	364.52	417.04	454.46	622.22	625.7	689.28	891.14	904.14	951.32	46.58	507.6	524.86
576.54	627.52	643.58	691.78	626.42	685.44	613.2	690.24	661.92	718.88	607.88	668.2	701.74	1138.48	181.18
154.88	129.94	222.66	364.52	417.02	454.72	622.06	625.68	689.24	891.06	904.12	950.8	46.62	507.64	524.84
576.58	627.4	643.4	691.62	626.48	685.66	613.22	690.26	661.92	718.76	607.9	668.36	701.72	1138.58	181.16
154.52	129.78	222.66	364.52	417	455.1	621.9	625.64	689.18	891	904.08	950.26	46.66	507.68	524.82
576.72	627.26	643.22	691.44	626.6	686.22	613.26	690.26	661.92	718.6	607.92	668.62	701.7	1138.72	181.12
154.06	129.62	222.64	364.5	416.94	455.76	621.74	625.58	689.1	891	903.96	949.68	46.7	507.74	524.8
577.26	627.7	643.04	691.48	626.92	687.06	613.34	690.16	661.9	718.46	607.94	668.78	701.68	1138.84	181.04
153.84	129.48	222.84	364.48	417.08	456.72	621.66	625.52	688.98	891.06	903.8	949.64	46.68	507.76	524.82
577.86	628.14	642.9	691.54	627.24	687.98	613.44	690.06	661.92	718.32	607.98	668.96	701.66	1138.96	180.96
153.66	129.4	223.06	364.44	417.24	457.64	621.58	625.44	688.88	891.1	903.64	949.6	46.68	507.86	524.84
578.52	628.62	642.8	691.6	627.54	688.86	613.54	689.96	661.92	718.18	608.02	669.14	701.66	1139.08	180.88
153.56	129.34	223.3	364.4	417.4	458.42	621.5	625.36	688.78	891.14	903.48	949.56	46.68	508.04	524.86
579.3	629.08	642.78	691.66	627.82	689.7	613.62	689.84	661.92	718	608.1	669.34	701.66	1139.22	180.8
153.62	129.34	223.58	364.34	417.52	458.94	621.46	625.28	688.62	891.2	903.32	949.48	46.68	508.5	524.9
580.04	629.58	642.84	691.74	628.02	690.3	613.7	689.74	661.9	717.82	608.18	669.5	701.66	1139.32	180.72
153.9	129.38	223.92	364.28	417.64	459.08	621.44	625.2	688.48	891.24	903.2	949.4	46.7	509.1	524.94
580.8	629.54	643.18	691.62	628.08	690.82	613.76	689.58	661.86	717.68	608.12	669.36	701.7	1139.18	180.64
154.14	129.46	223.96	364.22	417.52	458.8	621.46	625.04	688.52	891.02	903.38	949.3	46.74	509.88	525
581.46	629.52	643.56	691.52	628.18	691.38	613.8	689.4	661.8	717.54	608.04	669.22	701.74	1139.06	180.54
154.52	129.56	224.02	364.18	417.38	458.46	621.48	624.88	688.56	890.8	903.58	949.2	46.76	510.74	525.06
582.02	629.48	643.96	691.46	628.3	692.1	613.82	689.22	661.72	717.34	607.98	669.16	701.76	1138.94	180.44
155.14	129.74	224.12	364.1	417.2	457.92	621.5	624.7	688.56	890.56	903.82	949.18	46.78	511.84	525.14
582.38	629.48	644.32	691.42	628.44	692.78	613.84	689.06	661.64	717.16	607.86	669.14	701.78	1138.78	180.34
155.8	129.9	224.18	364.02	417.04	457.34	621.5	624.54	688.6	890.3	904.08	949.24	46.78	512.82	525.2
582.58	629.48	644.62	691.4	628.56	693.42	613.84	688.9	661.56	716.98	607.72	669.14	701.8	1138.62	180.26
156.5	130.1	224.22	363.94	416.86	456.66	621.5	624.38	688.6	890.04	904.38	949.36	46.76	513.78	525.26
582.22	629.44	644.7	691.46	628.52	693.98	613.8	688.72	661.5	716.74	607.7	669.38	701.82	1138.72	180.2
157.26	130.54	224.36	363.88	416.7	455.68	621.48	624.44	688.46	890.02	904.44	949.54	46.76	514.58	525.32
581.48	629.38	644.7	691.56	628.46	694.62	613.76	688.52	661.42	716.5	607.68	669.62	701.84	1138.78	180.16
158.18	131	224.5	363.78	416.5	454.64	621.46	624.52	688.26	890	904.52	949.78	46.76	515.5	525.38
580.56	629.34	644.64	691.62	628.42	695.12	613.74	688.32	661.36	716.32	607.64	669.74	701.86	1138.82	180.16
159	131.42	224.6	363.7	416.34	453.82	621.44	624.64	688.06	890	904.58	949.96	46.74	516.24	525.42
579.48	629.28	644.56	691.68	628.34	695.62	613.72	688.12	661.3	716.16	607.62	669.78	701.88	1138.86	180.16
159.84	131.84	224.72	363.64	416.16	453.12	621.42	624.76	687.88	890	904.64	950.14	46.76	516.96	525.46
578.32	629.24	644.46	691.76	628.26	696.06	613.7	687.94	661.26	716.04	607.6	669.76	701.9	1138.94	180.16
160.74	132.24	224.86	363.58	416	452.56	621.4	624.9	687.72	890	904.68	950.3	46.76	517.66	525.5
576.38	629.28	644.48	691.94	628.22	696.5	613.66	687.72	661.14	715.94	607.62	669.94	701.9	1138.8	180.26
162.04	132.42	224.96	363.42	415.88	452.2	621.4	624.94	687.4	890	904.66	950.34	46.7	518.68	525.44
574.74	629.36	644.54	692.06	628.16	696.66	613.62	687.52	661.02	715.86	607.64	670.1	701.9	1138.7	180.36
163.28	132.56	225.02	363.28	415.8	451.92	621.4	624.98	687.14	890	904.6	950.32	46.64	519.54	525.38
573.24	629.44	644.6	692.18	628.06	696.68	613.58	687.34	660.92	715.8	607.68	670.3	701.9	1138.64	180.44
164.6	132.68	225.04	363.14	415.72	451.66	621.4	625.02	686.94	890	904.52	950.28	46.58	520.32	525.32
571.94	629.54	644.66	692.3	627.94	696.56	613.54	687.16	660.8	715.74	607.74	670.54	701.9	1138.62	180.52
165.94	132.8	225	363	415.64	451.46	621.4	625.08	686.76	890	904.42	950.2	46.5	521.02	525.26
570.8	629.64	644.7	692.38	627.84	696.18	613.5	686.96	660.66	715.68	607.8	670.88	701.9	1138.6	180.6
167.38	132.92	224.88	362.86	415.52	451.42	621.42	625.14	686.62	890	904.3	950.06	46.44	521.7	525.18
570.52	629.72	644.76	692.28	627.68	695.62	613.52	686.88	660.52	715.62	607.84	670.96	701.88	1138.76	180.58
168.56	133.04	224.9	363.02	414.62	451.64	621.46	625.18	686.68	890.02	904.2	949.92	46.42	522.06	525.12
570.36	629.78	644.8	692.16	627.6	694.94	613.56	686.8	660.38	715.58	607.88	671.08	701.86	1138.88	180.56
169.6	133.14	224.94	363.22	413.7	451.98	621.5	625.22	686.76	890.06	904.1	949.76	46.4	522.36	525.06
570.3	629.86	644.86	692.04	627.58	694.12	613.6	686.7	660.24	715.56	607.88	671.18	701.84	1138.96	180.56
170.44	133.24	224.98	363.46	412.8	452.38	621.56	625.26	686.88	890.1	904	949.56	46.4	522.62	524.98
570.34	629.92	644.88	691.9	627.7	692.96	613.64	686.6	660.1	715.58	607.84	671.28	701.82	1138.98	180.56
171.04	133.34	225.02	363.74	411.98	452.86	621.64	625.3	687.04	890.14	903.92	949.34	46.4	522.88	524.9
570.46	629.96	644.92	691.78	627.98	691.84	613.68	686.5	659.98	715.6	607.8	671.34	701.8	1138.94	180.56
171.34	133.42	225.08	364.04	411.22	453.22	621.74	625.34	687.2	890.2	903.86	949.18	46.42	523.04	524.82
570.8	629.98	645.06	691.74	629.92	690.7	613.68	686.32	660.1	715.72	607.7	671.44	701.78	1138.84	180.58
171.32	133.46	224.46	364.16	411.02	453.58	621.84	625.22	687.28	890.26	903.8	949.12	46.44	523.08	524.78
571.18	630.02	645.22	691.72	632.08	689.6	613.64	686.14	660.24	715.86	607.6	671.52	701.76	1138.72	180.6
171.18	133.5	223.84	364.28	410.86	453.84	621.96	625.1	687.36	890.3	903.76	949.08	46.44	523.1	524.74
571.62	630.02	645.36	691.7	634.88	688.4	613.58	685.96	660.36	716.02	607.5	671.56	701.72	1138.58	180.6
170.96	133.54	223.26	364.4	410.58	454	622.08	625	687.46	890.34	903.76	949.02	46.38	523.14	524.7
572	630.04	645.54	691.7	637.94	687.46	613.54	685.78	660.5	716.18	607.4	671.56	701.7	1138.46	180.62
170.8	133.58	222.7	364.5	410.2	454.04	622.18	624.9	687.54	890.36	903.76	948.92	46.32	523.12	524.66
572.32	630.06	645.74	691.7	641.24	686.58	613.5	685.6	660.64	716.36	607.3	671.5	701.68	1138.34	180.64
170.66	133.6	222.14	364.6	409.78	454.02	622.26	624.8	687.64	890.36	903.76	948.76	46.22	523.12	524.64
572.48	630.08	645.9	691.68	644.16	685.58	613.46	685.42	660.6	716.46	607.2	671.4	701.64	1138.26	180.66
170.58	133.64	222.12	364.76	409.6	453.74	622.18	624.92	687.98	890.34	903.82	948.68	46.28	523.22	524.62
572.56	630.08	646.06	691.68	647.5	684.5	613.44	685.22	660.56	716.56	607.1	671.32	701.62	1138.16	180.68
170.64	133.7	222.08	364.92	409.42	453.46	622.12	625.06	688.36	890.3	903.88	948.56	46.32	523.34	524.6
572.56	630.12	646.22	691.7	650.44	683.62	613.44	685.02	660.54	716.62	607	671.3	701.62	1138.08	180.7
170.84	133.72	222.02	365.06	409.36	453.22	622.04	625.18	688.72	890.24	903.94	948.46	46.42	523.46	524.6
572.54	630.14	646.4	691.72	653.22	682.8	613.42	684.8	660.52	716.66	606.9	671.3	701.62	1138	180.72
171.1	133.72	221.98	365.2	409.36	452.98	622	625.28	689.1	890.2	903.98	948.4	46.5	523.6	524.6
572.52	630.16	646.6	691.74	655.74	682.04	613.42	684.58	660.52	716.68	606.8	671.32	701.62	1137.92	180.74
171.42	133.7	221.98	365.32	409.42	452.78	621.96	625.38	689.46	890.14	904.02	948.38	46.6	523.74	524.6
572.5	630	646.48	691.86	657.24	681.4	613.44	684.48	660.6	716.48	606.94	671.42	701.78	1138.1	180.76
171.88	133.88	222.1	365.4	409.44	452.78	622.14	625.42	689.68	889.96	903.98	948.14	46.5	523.8	524.82
572.5	629.84	646.36	691.96	658	680.94	613.44	684.4	660.7	716.24	607.08	671.48	701.94	1138.3	180.78
172.34	134.04	222.24	365.46	409.44	452.82	622.36	625.44	689.86	889.78	903.94	947.92	46.46	523.84	525.02
572.52	629.66	646.26	692.04	658.34	680.54	613.4	684.32	660.8	716	607.24	671.5	702.1	1138.48	180.8
172.8	134.22	222.36	365.52	409.4	452.9	622.66	625.48	690	889.62	903.86	947.72	46.42	523.86	525.22
572.54	629.48	646.14	692.12	658.2	680.2	613.34	684.28	660.92	715.78	607.44	671.54	702.24	1138.64	180.8
173.28	134.4	222.42	365.56	409.32	453.02	622.96	625.54	690.14	889.44	903.8	947.54	46.38	523.88	525.42
572.58	629.32	646.02	692.2	657.22	679.88	613.3	684.24	661.06	715.56	607.64	671.64	702.38	1138.8	180.76
173.86	134.64	222.38	365.58	409.04	453.24	623.26	625.64	690.38	889.24	903.74	947.32	46.36	523.86	525.64
572.66	629.34	646.08	692.2	655.7	679.68	613.32	684.2	661	715.54	607.72	671.74	702.36	1138.68	180.56
174.5	134.7	222.4	365.52	408.68	453.52	623.5	625.74	690.56	889.16	903.7	947.22	46.34	523.86	525.5
572.74	629.36	646.1	692.2	653.8	679.52	613.42	684.18	660.92	715.54	607.76	671.88	702.32	1138.6	180.26
175.1	134.78	222.44	365.46	408.3	453.84	623.68	625.86	690.72	889.08	903.68	947.14	46.28	523.76	525.42
572.8	629.38	646.06	692.18	651.62	679.4	613.62	684.18	660.88	715.54	607.74	672.06	702.28	1138.58	179.82
175.66	134.88	222.54	365.42	408.04	454.18	623.78	626	690.88	889	903.72	947.06	46.24	523.5	525.38
572.84	629.4	645.82	692.06	649.04	679.36	613.92	684.18	660.84	715.56	607.6	672.26	702.24	1138.66	179.04
176.18	134.98	222.76	365.4	407.9	454.62	623.84	626.16	691	888.9	903.84	946.94	46.24	522.88	525.32
572.86	629.42	645.44	691.86	646.96	679.4	614.22	684.2	660.78	715.6	607.44	672.44	702.2	1138.82	178.14
176.52	135.06	223.12	365.4	407.92	455	623.88	626.32	690.96	888.84	903.94	946.84	46.18	522.12	525.18
572.86	629.48	644.9	691.48	645.14	679.5	614.58	684.48	660.76	715.7	607.18	672.76	702.16	1139.16	177.08
176.62	134.88	223.4	365.42	407.98	455.3	624.02	626.9	691.02	888.74	904.1	946.66	46.46	521.28	525.28
572.88	629.56	644.28	690.96	643.64	679.62	614.92	684.78	660.76	715.86	606.9	673.06	702.12	1139.76	175.98
176.62	134.68	223.72	365.4	408.06	455.54	624.14	627.48	691.04	888.58	904.14	946.46	46.76	520.46	525.26
572.98	629.7	643.54	690	642.5	679.78	615.24	685.1	660.74	716.22	606.62	673.4	702.06	1141.36	174.3
176.46	134.58	224.1	365.2	408.04	455.66	624.24	628.08	691	888.24	903.96	946.24	47.02	519.9	525.2
573.18	629.9	642.9	688.8	642.06	679.9	615.48	685.46	660.74	716.7	606.46	673.72	702.02	1143.58	172.42
176.18	134.56	224.46	364.88	407.92	455.58	624.32	628.66	690.92	887.86	903.64	946.02	47.28	519.84	525.18
573.48	630.16	642.3	687.26	641.84	680	615.68	685.84	660.72	717.3	606.38	674.04	701.98	1146.5	170.14
175.86	134.62	224.8	364.44	407.86	455.36	624.38	629.24	690.86	887.46	903.3	945.8	47.58	520.2	525.26
574.04	630.48	641.8	685.36	640.36	680.12	615.88	685.98	660.84	717.68	606.44	674.22	701.98	1150.02	167.64
175.32	135	225.14	363.94	408.02	455.04	624.42	629.4	690.68	887.32	902.88	945.62	47.58	521	525.3
574.92	631.04	641.24	682.3	639.2	680.28	616.02	686.16	661.04	718.34	606.8	674.48	701.98	1154.74	164.16
174.66	135.56	225.48	363.16	408.5	454.42	624.38	629.6	690.54	887.34	902.52	945.28	47.58	522.62	525.6
575.88	631.68	640.76	678.94	638.24	680.48	616.12	686.36	661.28	719	607.38	674.72	702	1159.16	160.84
174.02	136.12	225.76	362.36	409.16	453.72	624.3	629.76	690.48	887.56	902.32	944.9	47.6	524.46	526.02
576.94	632.42	640.24	675.14	637.4	680.78	616.22	686.56	661.54	719.7	608.12	674.98	702	1163.66	157.54
173.38	136.72	226	361.46	410	452.98	624.2	629.92	690.46	887.9	902.16	944.46	47.6	526.44	526.56
578.06	633.24	639.64	670.98	636.76	681.24	616.32	686.78	661.9	720.46	608.98	675.22	702	1168.28	154.18
172.74	137.38	226.24	360.52	410.92	452.26	624.1	630.08	690.46	888.32	902.02	943.96	47.58	528.42	527.24
579.6	634.34	638.5	665.86	638.08	682	616.4	687.1	662.46	721.82	610.08	675.44	702	1174.06	149.06
172.5	138.36	226.58	359.46	411.88	451.32	623.82	630.42	690.48	888.56	901.78	943.32	47.58	530.48	528.1
580.86	635.32	637.28	661.3	639.54	683	616.54	687.4	663.08	723.08	611.12	675.6	702	1179.26	143.5
172.46	139.32	226.92	358.7	412.6	450.7	623.6	630.72	690.52	888.7	901.46	942.74	47.56	531.96	529.18
581.96	636.26	635.88	656.74	641.3	684.22	616.72	687.7	663.76	724.42	612.2	675.74	702	1184.54	136.9
172.6	140.32	227.32	358.16	413.2	450.26	623.42	631	690.56	888.74	901	942.08	47.58	533.24	530.52
582.8	637.12	634.28	652.2	643.38	685.66	616.96	688	664.5	725.86	613.32	675.86	702	1189.8	129.4
172.9	141.38	227.82	357.92	413.6	450.02	623.28	631.28	690.6	888.64	900.32	941.3	47.58	534.36	532.06
583.08	637.88	632.04	646.88	646.08	687.48	617.4	688.32	665.34	727.86	614.82	676.1	702	1195.64	120.08
173.46	142.62	228.48	358.22	413.86	450.04	623.18	631.56	690.66	888.1	899.12	940.06	47.6	535.42	534.08
582.74	638.84	629.34	642.28	648.56	689.28	617.86	688.54	666	729.94	616.32	676.28	701.96	1200.26	112.08
174.1	143.06	228.48	358.98	413.8	450.52	623.2	631.64	690.72	887.52	897.72	938.86	47.62	536.14	536.24
581.98	639.64	626.46	637.68	650.94	690.94	618.44	688.74	666.56	732.28	618.04	676.54	701.92	1204.72	104.84
174.84	143.54	228.44	360.1	413.7	451.06	623.28	631.72	690.78	886.64	896.14	937.42	47.66	536.74	538.38
580.8	640.26	623.42	633.16	653.18	692.42	619.14	688.94	667.02	734.9	620.02	676.94	701.88	1209.14	98.56
175.68	144.08	228.32	361.56	413.56	451.64	623.42	631.8	690.82	885.46	894.44	935.72	47.66	537.28	540.54
578.68	640.5	619.78	628.12	655.3	693.7	620.16	689.18	667.32	738.54	622.88	677.78	701.84	1214.54	92.82
176.82	145	228.18	363.72	413.56	452.28	623.66	631.86	690.9	883.66	892.46	933.2	47.68	537.92	543.28
576.4	640.48	616.46	624.06	656.5	694.42	621.2	689.4	667.36	742.1	625.76	678.8	701.78	1219.4	89.24
177.94	145.9	227.94	365.82	413.58	452.8	623.9	631.88	690.96	881.98	890.86	930.64	47.7	538.52	545.86
573.34	639.6	613.5	619.04	657.88	694.74	622.34	689.68	666.62	745.7	629.18	680.26	701.74	1224.48	86.54
178.86	147.58	228.48	367.9	413.2	453.2	624.1	632.04	691.3	879.98	889.78	927.62	47.7	539.3	548.86
570.08	638.44	610.52	614.02	658.88	694.78	623.54	690	665.76	749.42	632.74	682.06	701.7	1229.66	85.075
179.82	149.44	229.14	369.9	412.68	453.58	624.26	632.16	691.64	878.06	888.96	924.42	47.66	540.3	550.4
566.12	636.52	607.1	608.18	659.42	694.26	625.02	690.4	664.82	753.76	636.96	684.76	701.66	1235.5	83.7
181.08	151.94	230.18	372.06	411.76	454.06	624.28	632.18	692.02	875.82	888.36	920.76	47.62	541.98	552.3
562.64	634.4	604.16	602.82	659.58	693.28	626.32	690.78	663.9	757.28	640.6	687.58	701.6	1240.14	83.15
182.3	154.32	231.4	373.68	410.5	454.56	624.1	632.12	692.34	873.9	888.2	917.82	47.58	543.82	553.8
559.18	631.92	601.24	597.2	659.74	691.94	627.6	691.16	663.02	760.58	644.18	690.68	701.56	1244.26	82.9
183.74	156.86	232.82	375.22	408.98	455.16	623.7	631.94	692.64	871.76	888.04	915.14	47.52	545.9	555.8
555.82	629.14	598.34	592.48	659.66	690.16	628.92	691.46	662.84	764.78	647.46	693.98	701.7	1248.48	NA
185.86	159.5	234.32	376.76	409.06	456.18	623.04	631.48	692.58	868.4	887.36	912.68	47.42	548.82	NA
551.96	625.5	594.86	586.5	659.04	687.42	630.38	691.66	662.58	769.22	651.26	698.04	701.82	1250.775	NA
188.92	162.78	236.56	378.48	408.84	457.66	621.66	630.66	692.36	864.14	885.78	909.74	47.34	550.35	NA
548.7	622.12	591.74	580.9	658.06	684.5	631.58	691.68	662.32	772.96	654.52	701.66	701.92	1252.2	NA
192.16	165.8	238.94	379.86	408.84	459.24	619.96	629.74	692.02	859.9	883.58	907.06	47.24	551.633333333333	NA
545.42	618.7	588.52	574.92	656.5	681.22	632.78	691.56	662.02	776.72	657.84	705.3	702.02	1253.7	NA
195.72	168.92	241.62	381.16	408.94	460.96	617.92	628.7	691.6	855.28	880.68	904.02	47.14	553.2	NA
542.1	615.34	585.22	568.6	654.34	677.54	633.94	691.3	661.68	780.58	661.22	708.92	702.12	1256.2	NA
199.54	172.06	244.6	382.42	409.18	462.82	615.6	627.6	691.12	850.3	877.1	900.6	47.04	555.9	NA
538.24	610.84	580.98	560.84	650.1	672.4	635.16	690.84	660.68	784.22	665.26	713.24	701.96	NA	NA
203.82	176.16	248.34	383.88	408.44	465.2	612.54	626.34	690.1	845.12	871.88	896.04	46.86	NA	NA
534.8	607.02	577.1	553.98	645.74	667.26	636.24	690.34	659.7	787.62	668.82	716.9	701.8	NA	NA
207.44	179.84	251.72	385.16	408.02	467.28	609.66	625.36	689.16	840.22	866.7	891.68	46.7	NA	NA
531.28	603.32	573.06	547.12	641.1	661.62	637.38	689.86	658.66	791.2	672.38	720.54	701.66	NA	NA
210.8	183.58	255.18	386.52	407.74	469.26	606.66	624.54	688.26	835.16	861.34	887.16	46.54	NA	NA
527.74	599.7	568.92	540.34	636.28	655.5	638.66	689.42	657.56	794.94	675.94	724.24	701.54	NA	NA
213.88	187.46	258.7	388.06	407.6	471.06	603.58	623.88	687.44	830.14	856.06	882.64	46.38	NA	NA
523.64	595.58	564.14	532.32	630.54	647.7	640.7	689.1	656.32	799.54	680.16	728.8	701.4	NA	NA
217.12	192.36	262.72	390.24	407.8	472.92	600	623.38	686.66	824.56	850.58	877.66	46.22	NA	NA
520.08	592.62	560.32	525.4	625.76	640.6	643.08	688.96	655.44	803.6	683.68	732.78	701.52	NA	NA
219.64	196.56	266.08	392.4	408.34	474.08	597.02	623.26	686.04	819.94	846.6	873.68	46.48	NA	NA
516.52	589.56	556.6	518.26	620.84	633.32	645.88	689.02	654.72	807.7	687.32	736.9	701.66	NA	NA
222.16	200.84	269.38	394.82	409.26	475.32	594.16	623.3	685.46	815.28	842.94	869.9	46.72	NA	NA
512.84	586.34	552.94	510.78	615.68	625.88	649.14	689.32	654.22	811.82	691.12	741.08	701.8	NA	NA
224.74	205.1	272.52	397.44	410.5	476.7	591.46	623.46	684.9	810.5	839.46	866.22	46.98	NA	NA
508.1	582.34	548.62	501.72	609.02	617.1	653.72	690.28	654.26	816.78	695.94	746	701.92	NA	NA
227.7	209.82	275.94	400.32	412.32	478.68	588.5	623.8	684.32	804.52	835.1	861.66	47.24	NA	NA
503.6	578.7	544.76	493.9	602.84	609.5	658.3	691.52	654.84	821.22	700.42	750.22	702.04	NA	NA
230.16	213.56	278.74	402.7	414.08	480.68	586.26	624.18	683.78	799.04	830.98	857.46	47.52	NA	NA
497.86	574.96	540.62	486.08	596.42	601.86	664.12	693.04	656.1	825.92	705.58	754.7	701.96	NA	NA
232.78	217.1	281.58	405.06	415.48	482.76	583.8	624.54	683.64	793.42	826.58	853.08	47.48	NA	NA
491.88	571.14	536.24	478.38	589.82	594.24	670.34	694.72	657.82	830.88	711.04	759.32	701.88	NA	NA
235.22	220.52	284.36	407.26	416.7	484.94	581.64	624.9	683.5	787.82	822.08	848.68	47.44	NA	NA
485.04	566.52	530.8	469.56	582.06	585.4	677.92	696.78	660.72	836.92	717.68	764.96	701.78	NA	NA
237.9	224.4	287.34	409.8	417.88	487.52	579.58	625.36	683.32	781.44	816.96	843.76	47.38	NA	NA
479.1	562.34	525.96	462.04	575.44	577.86	684.74	698.52	663.94	842.26	723.56	769.98	701.7	NA	NA
240.24	227.7	289.76	412.14	418.54	489.74	578.1	625.74	683.18	776.1	812.78	839.76	47.32	NA	NA
473.36	557.96	521.18	454.28	568.8	570.32	691.54	700.3	667.64	847.5	729.32	775	701.64	NA	NA
242.74	230.98	292.12	414.6	419	491.94	576.62	626.16	683.02	770.68	808.72	835.9	47.28	NA	NA
468.78	553.14	516.7	445.68	561.62	562.78	697.48	701.36	672.16	852.72	734.7	779.78	701.6	NA	NA
245.14	234.28	294.32	416.92	419.34	494.1	575.4	626.64	683.12	764.86	804.88	832.04	47.2	NA	NA
463.68	547.1	511.94	435.8	553.22	553.72	704.22	703.1	677.86	858.52	740.54	785.2	701.56	NA	NA
248.46	237.96	297	419.84	419.66	496.42	573.62	627.22	683.16	757.68	800.06	827.18	47.12	NA	NA
459.46	541.6	508.32	427.38	545.86	545.72	709.84	704.78	683.06	863.38	745.18	789.68	701.54	NA	NA
251.74	241	299.52	422.36	419.86	498.3	571.74	627.68	683.22	751.12	795.58	822.64	47.04	NA	NA
455.26	536.08	504.88	419.22	538.5	537.52	715.52	706.58	688.26	868.3	749.68	794.1	701.5	NA	NA
255.32	243.9	302.22	424.88	420.18	500.14	569.62	628.12	683.2	744.38	790.72	817.8	46.98	NA	NA
450.98	530.62	501.58	411.42	531.18	529.24	721.26	708.42	693.32	873.28	754.1	798.48	701.44	NA	NA
259.14	246.72	305.06	427.4	420.8	501.94	567.28	628.6	683.12	737.58	785.5	812.68	46.88	NA	NA
445.78	524.76	497.6	403.6	523.52	519.54	728.04	711.3	699.78	879.28	759.2	803.32	701.62	NA	NA
263.7	249.88	308.9	430.68	422.42	504.18	564.06	629.2	681.86	730.14	778.86	806.34	46.72	NA	NA
441.16	520.04	494.12	397.24	517.12	511.42	733.9	713.7	705.22	884.74	763.6	807.48	701.78	NA	NA
267.6	252.66	312.5	433.6	424.48	506.12	561.1	629.68	680.48	724.04	773.06	800.8	46.56	NA	NA
436.4	515.5	490.54	390.94	510.78	503.54	739.68	716.08	710.5	890.3	768.04	811.8	701.92	NA	NA
271.34	255.62	316.24	436.78	426.98	508.08	558.16	630.06	678.88	718.12	767.52	795.4	46.42	NA	NA
431.52	511.04	486.82	384.7	504.42	495.8	745.34	718.58	715.68	895.86	772.58	816.34	702.06	NA	NA
274.9	258.86	320.04	440.2	429.82	510.02	555.38	630.28	677.04	712.32	762.4	790.26	46.22	NA	NA
425.82	505.8	482.42	377.28	496.82	486.82	751.72	721.88	721.58	902.24	778.02	822.02	702.12	NA	NA
279.02	263.2	324.26	444.3	433.22	512.24	552.66	629.96	674.7	705.6	757.12	784.66	46	NA	NA
420	501.2	478.62	370.66	489.92	479.28	756.76	725.36	725.62	907.66	782.6	827.38	701.88	NA	NA
283.7	267.46	327.82	447.74	436.16	514.2	551.04	629.16	673.14	699.88	753.2	780.02	45.84	NA	NA
414.12	496.48	474.76	363.78	483	471.68	761.64	729.04	729.74	913.22	787.28	832.76	701.58	NA	NA
288.54	271.9	331.22	451	438.96	516.14	549.64	627.9	671.66	694.18	749.38	775.42	45.68	NA	NA
408.12	491.66	470.86	356.68	476.14	464	766.4	732.92	733.98	918.96	792.08	838.1	701.2	NA	NA
293.58	276.32	334.44	454	441.56	518.02	548.44	626.2	670.34	688.52	745.52	770.72	45.5	NA	NA
400.82	485.92	466.2	347.96	468.3	455	771.86	737.7	739.12	926.02	798.06	844.44	700.6	NA	NA
299.32	281.06	337.92	457.14	444.24	520	547.28	623.5	669.1	682.04	740.78	765.18	45.32	NA	NA
394.14	480.92	462.06	339.92	461.68	447.2	776.44	742.04	743.68	932.44	803.56	850.12	699.98	NA	NA
304.4	284.74	340.98	459.54	446.36	521.52	546.46	620.68	668.32	676.64	736.6	760.42	45.14	NA	NA
388.26	475.86	457.92	330.06	454.04	438.46	781.1	746.38	748.4	938.8	809.52	856.06	699.28	NA	NA
308.54	288.06	343.88	462.04	448.3	522.98	545.66	617.62	667.72	671.32	732.26	756.02	45.02	NA	NA
382.42	470.86	453.78	319.48	446.26	429.54	785.78	750.82	753.32	944.94	815.68	862.26	698.52	NA	NA
312.7	291.16	346.9	464.54	450.12	524.26	544.92	614.42	667.18	665.94	728.02	751.76	44.9	NA	NA
376.14	465.06	448.76	307	437.08	419.1	791.26	756.16	759.54	951.48	822.9	869.62	697.52	NA	NA
317.8	294.74	350.48	467.22	452.16	525.56	543.96	610.6	666.72	659.46	723.32	746.94	44.86	NA	NA
371.4	460.06	444.36	295.84	428.82	409.88	795.96	760.86	765.22	956.6	829.02	875.94	696.58	NA	NA
322.56	297.86	353.54	469.44	453.96	526.66	543	607.36	666.42	653.76	719.46	742.84	44.88	NA	NA
367.06	454.96	439.84	285.02	420.52	400.72	800.58	765.64	771	961.5	834.88	881.94	695.58	NA	NA
327.66	301.02	356.44	471.6	455.92	527.84	541.88	604.16	666.08	648	715.52	738.52	44.96	NA	NA
363.02	449.88	435.14	275.92	412.72	392.24	805.06	770.52	776.8	966.32	841.46	887.78	694.6	NA	NA
333.24	304.32	359.2	474.18	458.62	528.76	540.62	600.98	665.54	642.42	710.7	733.82	45.06	NA	NA
358.5	443.58	429.5	266.54	404.18	382.46	810.1	776.34	783.44	972.18	848.5	894.08	693.52	NA	NA
340.08	308.06	362.26	477.38	462.12	530.28	538.84	597.54	664.44	636.16	704.74	727.96	45.28	NA	NA
354.64	437.94	424.64	259.2	397.06	374.1	814.28	781.4	788.84	977.52	854.34	899.18	692.7	NA	NA
346.14	311.18	364.8	480.6	465.62	531.88	537	594.88	662.92	631.18	699	722.6	45.52	NA	NA
350.58	432.28	419.9	252.04	390.06	365.76	818.38	786.56	794.02	983	860.08	904.3	692	NA	NA
352.06	314.26	367.56	484.18	469.34	533.56	534.9	592.48	660.94	626.5	692.94	717.18	45.82	NA	NA
346.26	426.72	415.32	244.68	383.06	357.5	822.5	791.72	799.06	988.5	865.78	909.46	691.44	NA	NA
357.7	317.36	370.66	488.14	473.14	535.28	532.48	590.28	658.5	622.04	686.66	711.82	46.18	NA	NA
340.96	419.82	410.14	235.5	375.38	348.38	828.3	797.6	804.82	994.82	871.36	915.98	691.02	NA	NA
363.3	321.74	374.36	492.52	476.52	537.44	529.24	587.42	654.96	616.72	680.44	706.1	46.7	NA	NA
336.28	414.18	405.92	227.2	368.52	340.7	833.56	802.44	809.72	1000.06	876.34	921.96	690.86	NA	NA
367.58	325.84	377.76	496.28	479.1	539.08	526.14	584.94	651.38	612.3	675.32	701.5	47.2	NA	NA
331.66	408.74	401.86	218.68	361.6	333.08	838.92	807.12	814.78	1005.26	881.5	928.06	690.82	NA	NA
371.66	330.18	381.28	499.68	481.34	540.44	523.02	582.34	647.64	607.88	670.56	697.08	47.72	NA	NA
327.14	403.46	397.84	210.08	354.72	325.34	844.4	811.56	820	1010.62	886.78	934.14	690.92	NA	NA
375.66	334.76	384.86	502.54	483.2	541.56	520.02	579.58	643.9	603.48	666.16	692.78	48.24	NA	NA
321.88	397.42	392.96	200.4	346.86	315.76	850.8	816.56	826.32	1017.42	892.98	941.12	691.22	NA	NA
380.22	340.38	388.96	504.86	484.84	542.66	517	576.06	639.82	598.4	661.36	687.78	48.98	NA	NA
317.28	392.62	388.58	192.6	340.02	307.14	855.66	820.66	831.96	1023.8	898.36	946.74	691.64	NA	NA
384.02	344.96	392.52	505.88	485.78	543.24	514.84	573.08	636.56	594.06	657.4	683.46	49.66	NA	NA
312.48	387.68	384.12	184.92	333.08	298.48	860.54	824.8	837.6	1030.4	903.68	952.46	692.18	NA	NA
387.7	349.46	396.06	506.42	486.56	543.78	513.02	569.96	633.44	589.78	653.38	679.2	50.4	NA	NA
307.52	382.6	379.58	177.34	325.98	289.9	865.46	829.02	843.18	1037.06	909.08	958.42	692.84	NA	NA
391.24	353.82	399.52	506.56	487.22	544.32	511.54	566.72	630.4	585.54	649.24	675.06	51.18	NA	NA
301.74	376.54	374.34	168.28	317.36	280.4	871.36	834.14	849.64	1044.36	915.7	965.72	693.82	NA	NA
395.22	358.48	403.42	506.14	488.08	544.94	510.4	562.94	626.94	580.66	644.36	670.38	52.16	NA	NA
296.9	371.26	369.98	160.32	309.68	272.74	876.66	838.68	855.18	1050.16	921.62	972.26	694.8	NA	NA
398.52	362.08	406.58	505.36	488.9	545.4	509.9	559.82	624	576.54	640.16	666.5	53	NA	NA
291.56	366.12	366.04	152.3	302.14	263.92	882.4	843.3	860.9	1055.78	927.6	979	695.8	NA	NA
402.58	365.34	410	504.4	490.06	545.88	509.88	556.82	621.26	571.88	636.1	662.5	53.88	NA	NA
286.58	361.14	362.2	144.24	294.8	255	888.22	847.96	866.72	1061.28	933.64	985.54	696.78	NA	NA
406.7	368.5	413.38	503.44	491.46	546.32	510.04	554.04	618.66	567.22	632.1	658.42	54.76	NA	NA
281.46	355.52	357.84	135.08	286.84	244.48	895.08	853.4	873.58	1067.82	940.36	992.54	697.8	NA	NA
411.62	372.02	417.32	502.56	493.52	546.7	510.2	551.2	615.82	561.94	627.4	653.36	55.76	NA	NA
277.34	350.76	354.16	127.64	280.5	235.04	901.04	858.08	879.48	1073.76	945.74	998.08	698.46	NA	NA
416.14	374.9	420.76	502.06	495.62	546.94	510.3	549.1	613.5	557.5	623.24	648.76	56.6	NA	NA
273.26	345.88	350.36	120.68	274.22	225.64	906.84	862.78	885.26	1080.08	950.84	1003.36	699.02	NA	NA
420.82	377.64	424.26	501.72	497.94	547.08	510.26	547.2	611.12	553.3	618.86	644.06	57.36	NA	NA
269.92	340.9	346.08	114.14	267.82	217.64	912.28	867.64	890.88	1086.5	955.64	1008.62	699.34	NA	NA
425.1	380.22	427.54	501.54	500.74	547.08	509.8	545.56	608.54	550.08	614.04	639.12	57.98	NA	NA
265.72	334.98	340.82	107.04	260	208.58	918.44	873.54	896.98	1093.94	961	1014.92	699.44	NA	NA
429.88	383	431.4	501.4	503.8	546.98	509.12	543.94	605.3	546.88	607.96	633.34	58.52	NA	NA
261.78	329.84	336.08	101.38	252.86	200.98	923.56	878.74	901.82	1100.18	965.46	1020.54	699.2	NA	NA
433.82	385.2	434.78	501.32	506.24	546.82	508.42	542.74	602.24	544.72	602.42	628.44	58.88	NA	NA
257.68	324.86	331.4	95.66	245.54	193.28	928.66	883.94	906.48	1106.18	969.94	1026.36	698.74	NA	NA
437.5	387.36	438.2	501.22	508.36	546.6	507.64	541.52	599	542.82	596.88	623.72	59.16	NA	NA
253.58	320.16	326.86	89.76	238.3	185.26	933.76	889.08	911.06	1112.02	974.5	1032.38	698.02	NA	NA
440.94	389.56	441.6	501.06	510.08	546.38	506.7	540.28	595.7	541.16	591.54	619.1	59.38	NA	NA
249.04	315.12	322.24	82.36	230.52	175.62	940.92	894.92	916.44	1119.32	980.14	1038.92	696.98	NA	NA
444.5	392.4	445.62	500.4	511	546.4	505.18	538.74	592.32	539.68	586.1	614.06	59.52	NA	NA
245.28	311.3	318.7	75.76	224.18	167.28	947.44	899.58	921.14	1125.96	985.14	1044.26	695.84	NA	NA
447.46	395.08	449.14	499.52	511.24	546.52	503.62	537.26	589.74	538.68	582.08	609.82	59.54	NA	NA
241.58	307.74	315.42	69.14	217.9	159.26	954.06	904	925.92	1133	990.22	1049.38	694.66	NA	NA
450.44	397.98	452.66	498.32	511.2	546.76	501.98	535.7	587.56	537.78	578.44	605.5	59.4	NA	NA
237.78	304.36	312.3	62.8	211.5	151.64	960.72	908.2	930.74	1140.32	995.36	1054.38	693.52	NA	NA
453.42	401.12	456.2	496.84	510.92	547.16	500.36	534.12	585.82	536.92	575.14	601.08	59.16	NA	NA
233.04	300.46	308.7	56.42	203.58	143.26	968.22	912.86	936.18	1148.72	1001.26	1060.6	692.34	NA	NA
456.86	405.12	460.58	494.8	510.5	547.78	498.8	532.26	584.38	535.78	571.58	595.94	58.72	NA	NA
228.78	297.3	305.14	51.64	196.62	136.3	973.68	916.54	940.6	1155.38	1006.26	1065.64	691.5	NA	NA
460.2	408.92	465.42	492.6	510.12	548.24	498	530.66	583.42	534.6	568.78	591.04	58.22	NA	NA
224.46	294	301.52	47.48	189.48	129.12	978.94	920.28	944.92	1161.58	1011.3	1070.98	690.8	NA	NA
463.5	412.68	470.32	490.32	509.84	548.68	497.46	529.12	582.64	533.34	566.1	586.26	57.66	NA	NA
220.2	290.58	297.62	43.76	182.38	121.66	984.06	924.12	949.24	1167.44	1016.5	1076.54	690.22	NA	NA
466.78	416.36	475.26	488	509.68	549.1	497.14	527.68	582	531.98	563.62	581.62	57	NA	NA
215.74	286.56	292.88	39.86	174.62	112.94	989.78	928.76	954.34	1174.26	1022.84	1082.98	689.68	NA	NA
470.58	420.4	480.86	485.16	509.7	549.42	497.1	526.2	581.66	530.2	560.92	576.58	55.9	NA	NA
212.32	283.18	288.56	36.7	168.48	105.58	994.5	932.88	958.92	1180.08	1028.56	1088.06	689.34	NA	NA
473.94	423.62	485.7	482.58	509.86	549.46	497.36	525.14	581.66	528.6	558.8	572.4	54.68	NA	NA
209.66	279.6	284.44	33.26	162.38	98.82	999.18	936.94	963.68	1186.04	1034.4	1093.42	688.96	NA	NA
477.52	426.68	489.74	478.32	510.24	549.4	497.74	524.24	581.82	526.98	556.68	568.94	53.16	NA	NA
207.18	276.1	280.26	31.55	156.34	92.7	1004	941.04	968.56	1192.24	1040.28	1098.46	688.6	NA	NA
481.22	429.7	493.6	476.55	510.6	549.12	498.28	523.52	582.08	525.4	554.52	565.62	51.5	NA	NA
204.22	272.06	275.66	29.5333333333333	149.2	86.06	1009.74	945.82	974.26	1199.56	1046.84	1104.12	688.28	NA	NA
485.62	433.14	497.78	474.2	510.78	548.4	499.04	522.74	582.3	523.74	551.76	561.96	49.6	NA	NA
201.62	268.48	271.72	27.95	142.92	80.5	1014.76	949.9	979.2	1205.62	1052.2	1108.98	688.02	NA	NA
489.54	436.06	501.18	471.6	510.76	547.5	499.72	522.08	582.28	522.5	549.22	558.98	48	NA	NA
198.84	264.68	267.78	25.2	136.58	74.64	1019.82	953.94	983.98	1211.38	1057.38	1114.08	687.78	NA	NA
493.44	438.98	504.46	465.7	510.54	546.48	500.28	521.3	582.02	521.36	546.56	556.1	46.56	NA	NA
195.26	260.86	264.06	NA	130.52	68.06	1024.78	958.02	988.56	1216.98	1062.24	1119.58	687.44	NA	NA
496.58	441.74	507.42	NA	509.68	545.02	500.66	520.36	581.62	520.12	544	553.34	45.54	NA	NA
190.86	256.12	259.54	NA	123.94	60.1	1030.32	962.66	993.62	1223.68	1067.9	1126.8	687.1	NA	NA
499.78	444.96	510.68	NA	508.42	543.28	500.8	518.88	580.6	518.82	540.98	550.44	44.58	NA	NA
186.88	251.88	255.3	NA	118.82	53.06	1034.88	966.56	997.76	1229.5	1072.76	1133.52	686.76	NA	NA
502.06	447.74	513.32	NA	507.08	541.7	500.68	517.3	579.3	517.74	538.52	548.3	43.98	NA	NA
182.82	247.7	250.8	NA	113.94	46.36	1039.4	970.4	1001.9	1235.6	1077.74	1140.26	686.44	NA	NA
504.08	450.52	515.82	NA	505.58	540.06	500.46	515.56	577.72	516.64	536.24	546.44	43.52	NA	NA
178.68	243.72	246.14	NA	109.18	40.12	1043.86	974.16	1006.14	1241.94	1082.84	1146.84	686.12	NA	NA
505.84	453.32	518.16	NA	503.9	538.32	500.14	513.66	575.98	515.46	534.24	544.86	43.16	NA	NA
172.66	239.46	240.7	NA	102.98	33.4	1049	978.64	1011.46	1249.2	1088.86	1154.14	686	NA	NA
507.9	456.62	520.66	NA	502.18	536.3	499.56	511.44	573.8	513.94	532.38	543.5	42.72	NA	NA
167.02	236.2	235.98	NA	97.42	27.72	1053.46	982.5	1016.26	1254.96	1094	1160.06	685.92	NA	NA
509.42	459.46	522.66	NA	500.66	534.42	498.86	509.48	572	512.3	531.38	542.82	42.46	NA	NA
161.04	233.16	231.42	NA	91.68	21.74	1058.12	986.36	1021.14	1260.16	1099.1	1166.04	685.84	NA	NA
510.82	462.26	524.52	NA	499.22	532.44	498	507.6	570.36	510.38	530.78	542.42	42.28	NA	NA
154.76	230.26	227.1	NA	85.92	15.4	1063	990.26	1026	1264.78	1104.14	1172.22	685.78	NA	NA
512.18	465.14	526.22	NA	497.92	530.36	496.98	505.88	568.94	508.2	530.52	542.26	42.14	NA	NA
147.42	226.9	222.3	NA	79.46	7.58	1068.92	994.9	1031.46	1269.72	1109.96	1179.8	685.68	NA	NA
513.56	468.74	527.92	NA	496.64	527.74	495.76	504.32	567.48	505.24	530.76	542.3	42.04	NA	NA
142.12	224	218.34	NA	74.42	0.7	1074.4	998.84	1035.9	1273.7	1115.04	1185.6	685.42	NA	NA
514.3	471.94	529.16	NA	495.66	525.28	494.78	503.12	566.28	502.4	531.36	541.42	42.08	NA	NA
137	220.96	214.42	NA	69.58	-5.88	1079.82	1002.72	1040.4	1277.74	1120.18	1191.3	685.1	NA	NA
515.1	475.22	530.26	NA	494.72	522.7	493.96	502.26	565.14	499.44	532.18	540.5	42.12	NA	NA
132.12	217.7	210.52	NA	64.72	-11.88	1085.04	1006.56	1045.1	1281.98	1125.34	1196.74	684.76	NA	NA
515.96	478.52	531.32	NA	493.8	519.98	493.36	501.72	564.1	496.42	533.06	539.54	42.14	NA	NA
126.56	213.62	205.84	NA	58.94	-17.76	1090.7	1010.98	1050.84	1287.18	1131.56	1202.64	684.4	NA	NA
517.02	482.04	532.56	NA	492.62	516.5	493.06	501.5	562.94	492.96	533.9	538.46	42.08	NA	NA
121.78	209.92	201.64	NA	53.98	-22.04	1095.3	1014.72	1055.98	1291.6	1137.1	1207.1	684.1	NA	NA
518.06	484.66	533.64	NA	491.48	513.22	493.14	501.54	561.94	490.04	534.4	537.28	41.98	NA	NA
116.44	206.22	197.08	NA	48.84	-26.08	1099.58	1018.46	1060.94	1296.18	1142.78	1212.28	683.98	NA	NA
519.42	486.96	534.78	NA	490.02	509.96	493.36	501.8	560.94	486.6	534.58	537.02	42.06	NA	NA
110.8	202.5	192.28	NA	43.84	-30.14	1103.84	1022.24	1065.72	1300.38	1148.48	1217.7	683.9	NA	NA
520.72	488.9	535.92	NA	488.36	506.48	493.76	502.04	559.8	483.18	534.42	536.68	42.16	NA	NA
103.86	198.22	186.52	NA	38.66	-35.4	1108.94	1026.74	1070.74	1304.52	1154.98	1224.58	683.82	NA	NA
521.94	490.56	537.14	NA	485.82	502.1	494.54	502.14	558.1	479.22	533.76	536.3	42.3	NA	NA
97.66	194.54	181.4	NA	34.84	-40.36	1113.6	1030.66	1074.58	1307.7	1160.38	1230.96	683.76	NA	NA
522.58	491.46	538.1	NA	483.14	498.18	495.5	502.04	556.34	475.7	532.82	536.08	42.54	NA	NA
91.72	190.8	176.38	NA	31.5	-45.34	1118.56	1034.56	1078.14	1310.9	1165.58	1237.46	683.68	NA	NA
522.82	492.04	538.94	NA	480.1	494.24	496.64	501.78	554.4	472.2	531.62	536.06	42.84	NA	NA
86.08	187.12	171.56	NA	28.64	-50.08	1123.74	1038.38	1081.66	1314.88	1170.74	1243.9	683.76	NA	NA
522.44	492.78	539.62	NA	476.38	490.02	497.88	501.36	552.32	468.06	530.18	536.52	42.96	NA	NA
80.12	182.14	166.3	NA	27	-54.94	1129.94	1042.86	1085.9	1316.75	1176.82	1250.74	683.82	NA	NA
521.56	493.34	540.28	NA	474.325	485.18	499.22	500.68	549.82	466.05	528.3	537.36	43.1	NA	NA
75.46	177.4	161.98	NA	26.1	-58.5	1135.44	1046.74	1089.72	1318.66666666667	1182.14	1255.98	683.9	NA	NA
520.32	493.64	540.7	NA	472.633333333333	481.04	500.18	499.98	547.74	464.366666666667	526.64	538.4	43.2	NA	NA
70.92	172.44	157.76	NA	25.3	-61.94	1140.8	1050.7	1093.72	1321.1	1187.52	1260.84	683.98	NA	NA
518.96	493.84	541.02	NA	470.65	476.92	500.86	499.34	545.84	462.15	525.04	539.54	43.32	NA	NA
66.22	167.36	153.54	NA	24.3	-65.54	1145.94	1054.78	1097.92	1325.5	1192.98	1265.54	684.04	NA	NA
517.46	494	541.28	NA	467.8	472.8	501.24	498.82	544.18	457.8	523.54	540.8	43.44	NA	NA
60.4	161.68	148.56	NA	NA	-69.94	1151.58	1059.64	1102.84	NA	1199.32	1271.78	683.92	NA	NA
515.72	493.6	541.52	NA	NA	468.12	501.26	498.56	542.66	NA	521.68	542.36	43.52	NA	NA
55.02	157.26	144.06	NA	NA	-71.775	1156.2	1063.86	1106.94	NA	1204.6	1277.44	683.82	NA	NA
514.22	493.18	541.62	NA	NA	466.275	500.94	498.64	541.78	NA	520.22	543.88	43.6	NA	NA
49.52	153.18	139.32	NA	NA	-73.9	1160.78	1067.96	1110.88	NA	1209.72	1283.3	683.72	NA	NA
512.86	492.88	541.7	NA	NA	464.333333333333	500.46	498.92	541.12	NA	518.8	545.42	43.7	NA	NA
44.04	149.42	134.38	NA	NA	-76.45	1165.44	1071.96	1114.68	NA	1214.76	1289.32	683.6	NA	NA
511.68	492.74	541.78	NA	NA	462.05	499.82	499.36	540.64	NA	517.42	546.92	43.78	NA	NA
38	145.3	128.34	NA	NA	-79.9	1171.34	1076.44	1119.26	NA	1220.68	1295.96	683.54	NA	NA
510.64	492.9	541.94	NA	NA	458.5	498.82	500.1	540.4	NA	515.96	548.42	43.86	NA	NA
32.96	141.84	122.78	NA	NA	NA	1176.74	1080.16	1123.24	NA	1225.88	1301.1	683.4	NA	NA
510.08	493.58	542.1	NA	NA	NA	497.84	500.8	540.6	NA	514.88	549.42	43.76	NA	NA
28	138.34	117.36	NA	NA	NA	1182.24	1083.82	1127.46	NA	1231.22	1305.76	683.28	NA	NA
509.66	494.44	542.28	NA	NA	NA	496.82	501.46	540.88	NA	513.84	550.22	43.64	NA	NA
22.94	134.66	112.18	NA	NA	NA	1187.7	1087.46	1131.86	NA	1236.68	1309.98	683.2	NA	NA
509.34	495.44	542.44	NA	NA	NA	495.82	502.04	541.16	NA	512.74	550.84	43.54	NA	NA
16.42	129.7	106.64	NA	NA	NA	1193.66	1091.64	1137.12	NA	1243.1	1314.46	683.14	NA	NA
509.12	496.6	542.5	NA	NA	NA	494.82	502.4	541.34	NA	511.34	551.16	43.46	NA	NA
10.36	125	102.34	NA	NA	NA	1198.24	1095.22	1141.56	NA	1248.52	1318.06	683.04	NA	NA
508.96	497.58	542.44	NA	NA	NA	494.12	502.38	541.34	NA	509.94	551.2	43.36	NA	NA
4.36	120.1	98.44	NA	NA	NA	1202.52	1098.82	1145.98	NA	1253.68	1321.42	683.02	NA	NA
508.38	498.18	542.44	NA	NA	NA	493.5	502.18	541.06	NA	508.46	551.16	43.42	NA	NA
-1.62	115.06	94.62	NA	NA	NA	1206.56	1102.52	1150.22	NA	1258.56	1324.86	683	NA	NA
507.58	498.64	542.46	NA	NA	NA	492.9	501.82	540.62	NA	506.76	551.18	43.5	NA	NA
-7.96	109.36	89.98	NA	NA	NA	1210.9	1107.12	1155	NA	1263.7	1329.1	682.94	NA	NA
506.24	498.82	542.64	NA	NA	NA	492.22	501.2	539.88	NA	504.48	551.38	43.52	NA	NA
-12.54	104.86	85.66	NA	NA	NA	1214.38	1111.28	1159.08	NA	1267.62	1332.78	682.88	NA	NA
504.62	498.68	542.96	NA	NA	NA	491.64	500.58	539.06	NA	502.26	551.78	43.54	NA	NA
-16.56	100.68	81	NA	NA	NA	1217.84	1115.62	1163.36	NA	1271.34	1336.46	682.82	NA	NA
502.78	498.3	543.36	NA	NA	NA	491.08	500	538.18	NA	499.9	552.26	43.58	NA	NA
-20.12	96.46	76.08	NA	NA	NA	1221.32	1120.14	1167.86	NA	1276.06	1341.68	682.78	NA	NA
500.7	497.74	543.6	NA	NA	NA	490.54	499.34	537.28	NA	496.46	552.84	43.62	NA	NA
-23.96	91.94	70.22	NA	NA	NA	1225.32	1125.42	1173.38	NA	1281.34	1347.44	682.74	NA	NA
497.98	496.62	543.76	NA	NA	NA	490.02	498.7	536.36	NA	492.74	553.38	43.64	NA	NA
-27.12	88.26	65.1	NA	NA	NA	1228.82	1129.92	1178.3	NA	1286.06	1352.48	682.72	NA	NA
495.36	495.3	543.74	NA	NA	NA	489.64	498.3	535.72	NA	489.52	553.78	43.68	NA	NA
-30.52	84.48	60.18	NA	NA	NA	1232.3	1134.36	1183.1	NA	1290.82	1357.54	682.7	NA	NA
492.66	493.78	543.62	NA	NA	NA	489.22	498.02	535.26	NA	486.48	554.18	43.7	NA	NA
-34.24	80.46	55.54	NA	NA	NA	1235.62	1138.66	1187.62	NA	1295.5	1362.7	682.7	NA	NA
489.92	492.1	543.38	NA	NA	NA	488.72	497.84	534.96	NA	483.68	554.56	43.7	NA	NA
-39.14	75.42	50.52	NA	NA	NA	1238.84	1143.56	1192.18	NA	1300.08	1367.34	682.72	NA	NA
487.08	490.02	543.02	NA	NA	NA	487.82	498	534.72	NA	481.32	555	43.7	NA	NA
-43.5	70.78	46.52	NA	NA	NA	1241.24	1147.7	1195.68	NA	1303.9	1371.46	682.74	NA	NA
484.82	488.28	542.54	NA	NA	NA	486.72	498.36	534.78	NA	479.42	555.38	43.68	NA	NA
-47.76	66.18	42.7	NA	NA	NA	1243.36	1151.82	1199.12	NA	1307.54	1375.58	682.76	NA	NA
482.74	486.64	541.94	NA	NA	NA	485.3	498.82	535.02	NA	477.58	555.7	43.68	NA	NA
-51.88	61.84	39	NA	NA	NA	1245.28	1155.88	1202.64	NA	1311.02	1379.6	682.8	NA	NA
480.78	485.12	541.16	NA	NA	NA	483.56	499.3	535.44	NA	475.76	555.92	43.68	NA	NA
-56.32	57.5	34.48	NA	NA	NA	1247.62	1160.5	1207.36	NA	1314.82	1383.8	682.84	NA	NA
478.68	483.48	539.88	NA	NA	NA	480.96	499.8	536.1	NA	473.72	555.92	43.72	NA	NA
-60.12	54.56	30.4	NA	NA	NA	1248.92	1164.32	1211.98	NA	1318.06	1386.7	682.96	NA	NA
476.88	481.1	538.54	NA	NA	NA	477.76	500.16	536.94	NA	472.06	555.44	43.46	NA	NA
-64.02	53.125	26	NA	NA	NA	1249.775	1168.04	1216.84	NA	1321.36	1389.18	683.08	NA	NA
475.06	480.2	537.04	NA	NA	NA	476.275	500.42	537.68	NA	470.38	554.76	43.24	NA	NA
-68.02	51.7	21.4	NA	NA	NA	1250.7	1171.66	1221.82	NA	1324.8	1391.22	683.2	NA	NA
473.2	479.033333333333	535.4	NA	NA	NA	474.433333333333	500.58	538.22	NA	468.72	553.88	43.02	NA	NA
-72.66	50.05	16	NA	NA	NA	1251.75	1175.72	1227.48	NA	1328.88	1393.22	683.32	NA	NA
471.02	477.15	533.48	NA	NA	NA	471.85	500.56	538.36	NA	466.72	552.52	42.82	NA	NA
-76.7	49.2	11.36	NA	NA	NA	1250.5	1179.08	1231.94	NA	1332.6	1394.7	683.44	NA	NA
469.1	473.8	531.94	NA	NA	NA	469.2	500.38	538.08	NA	464.84	551.06	42.58	NA	NA
-80.1	NA	6.68	NA	NA	NA	NA	1182.32	1235.92	NA	1336.16	1396.5	683.52	NA	NA
467.1	NA	530.48	NA	NA	NA	NA	500.04	537.6	NA	462.68	549.6	42.7	NA	NA
-83.04	NA	2.26	NA	NA	NA	NA	1185.52	1239.58	NA	1339.56	1398.52	683.62	NA	NA
465.1	NA	529.16	NA	NA	NA	NA	499.62	536.84	NA	460.36	548.12	42.8	NA	NA
-85.44	NA	-2.52	NA	NA	NA	NA	1189.36	1243.52	NA	1343.1	1401.32	683.7	NA	NA
462.6	NA	527.74	NA	NA	NA	NA	499.06	535.48	NA	457.26	546.48	42.88	NA	NA
-86.6	NA	-6.46	NA	NA	NA	NA	1192.74	1248.48	NA	1345.88	1404.06	683.76	NA	NA
460.2	NA	526.6	NA	NA	NA	NA	498.58	533.82	NA	454.22	545.22	42.96	NA	NA
-87.125	NA	-8.525	NA	NA	NA	NA	1194.4	1250.35	NA	1347.55	1405.575	683.825	NA	NA
458.9	NA	526.05	NA	NA	NA	NA	498.3	533.1	NA	452.4	544.575	43.025	NA	NA
-87.7	NA	-14.4	NA	NA	NA	NA	1200.4	1262.8	NA	1350.8	1410	683.8	NA	NA
454.7	NA	524	NA	NA	NA	NA	497.7	529.2	NA	447.7	542.9	43.1	NA	NA
