# Supplementary material for: Disentangling the Impact of Social Groups on Response Times and Movement Dynamics in Evacuations
Source: PLoS One. 2015 Mar 18;10(3):e0121227. doi: 10.1371/journal.pone.0121227 (PMC4364745; doi:10.1371/journal.pone.0121227)
Supplement: S1 Dataset — Zip archive containing separate files for different experimental runs. Please refer to the file README.txt inside the Zip archive for further information on how the data is presented. (ZIP) [file pone.0121227.s001.zip › data/4_individual.txt]

1	2	3	4	5	6	7	8	9	10	11	12	experimenter	door1	door2
578.7	639.9	605.5	618.7	778.3	742.9	740.1	624.6	597.4	761.7	763.8	562	716.4	1134.8	187.5
124.8	343.3	574.6	484.1	407.1	142.5	920.2	258.1	679.8	754.3	229.5	871.3	479.9	516	522.7
578.7	639.9	604.975	618.5	778.15	742.85	741.65	624.525	597.375	761.7	763.8	561.25	716.45	1134.65	187.425
124.75	343.35	574.325	483.75	407.15	142.35	920.15	258.2	679.8	754.3	229.55	871.075	470.2	515.975	522.65
578.7	639.9	604.84	618.46	778.1	742.84	742.22	624.52	597.36	761.7	763.8	561.04	716.32	1134.6	187.42
124.74	343.36	574.26	483.66	407.14	142.32	920.14	258.22	679.82	754.3	229.58	870.98	466.92	515.96	522.64
578.74	639.9	604.64	618.4	777.88	742.8	743.44	624.68	597.34	761.72	763.8	560.64	716.58	1134.5	187.38
124.7	343.4	574	483.46	407.1	142.18	920.02	258.12	679.84	754.32	229.62	870.8	458.36	515.94	522.62
578.78	639.9	604.44	618.34	777.66	742.76	744.94	624.86	597.3	761.74	763.8	560.2	717.04	1134.4	187.36
124.66	343.44	573.78	483.26	407.02	142.04	919.84	258.04	679.86	754.34	229.7	870.56	448.22	515.92	522.6
578.8	639.9	604.3	618.3	777.44	742.74	746.28	625.06	597.26	761.78	763.8	559.86	717.6	1134.32	187.34
124.64	343.46	573.6	483.12	406.92	141.92	919.68	257.92	679.88	754.38	229.76	870.3	438.52	515.9	522.6
578.82	639.88	604.18	618.26	777.22	742.72	747.56	625.24	597.24	761.8	763.8	559.56	718.32	1134.26	187.32
124.62	343.46	573.44	483	406.84	141.82	919.54	257.8	679.9	754.42	229.84	870.02	428.52	515.9	522.6
578.82	639.86	604.06	618.22	777	742.68	748.72	625.42	597.22	761.82	763.82	559.28	719.14	1134.2	187.3
124.62	343.46	573.3	482.9	406.74	141.72	919.46	257.68	679.92	754.48	229.9	869.72	418.56	515.92	522.62
578.7	639.84	603.84	618.14	776.9	742.62	749.62	625.44	597.28	761.82	763.88	558.96	719.68	1134.16	187.3
124.7	343.42	573.28	482.74	406.68	141.68	919.6	257.72	679.72	754.34	229.78	869.36	409.34	515.94	522.64
578.56	639.82	603.66	618.1	776.8	742.54	750.1	625.46	597.38	761.82	763.94	558.72	720.02	1134.14	187.3
124.8	343.38	573.26	482.62	406.64	141.66	919.9	257.74	679.52	754.2	229.64	869.02	401.6	515.96	522.68
578.44	639.82	603.52	618.1	776.72	742.44	750.36	625.46	597.54	761.8	764.02	558.48	720.2	1134.14	187.3
124.9	343.34	573.24	482.5	406.62	141.66	920.34	257.78	679.32	754.08	229.5	868.7	394.08	516	522.72
578.3	639.84	603.4	618.14	776.66	742.32	750.4	625.46	597.76	761.8	764.12	558.24	720.2	1134.14	187.3
125	343.32	573.22	482.42	406.6	141.72	920.94	257.82	679.1	753.98	229.32	868.4	386.92	516.04	522.76
578.14	639.86	603.34	618.24	776.6	742.32	750.12	625.46	598.12	761.8	764.24	557.96	719.4	1134.18	187.3
125.18	343.3	573.2	482.34	406.62	141.88	922	257.88	678.86	753.98	229.12	868.1	379.48	516.08	522.78
578.14	639.9	603.38	618.38	776.54	742.64	749.64	625.4	598.44	761.82	764.24	557.72	719.6	1134.26	187.3
125.22	343.3	573.22	482.36	406.68	142.3	923.26	257.94	679	754.14	229.06	867.88	371.94	516.16	522.8
578.14	639.94	603.46	618.52	776.5	743.14	749.08	625.34	598.82	761.86	764.26	557.48	719.42	1134.36	187.28
125.3	343.32	573.22	482.38	406.74	142.74	924.78	258	679.12	754.36	228.96	867.68	364.7	516.26	522.8
578.14	639.96	603.56	618.68	776.46	743.88	748.46	625.26	599.22	761.9	764.3	557.26	718.94	1134.44	187.26
125.44	343.34	573.24	482.4	406.82	143.16	926.48	258.04	679.24	754.58	228.82	867.5	357.64	516.34	522.8
578.14	639.98	603.7	618.86	776.4	745.24	747.72	625.18	599.72	761.98	764.4	557	718.2	1134.54	187.24
125.64	343.38	573.26	482.36	406.88	143.54	928.58	258.08	679.36	754.82	228.64	867.32	349.54	516.42	522.8
578.16	640	603.82	619	776.36	746.86	747.1	625.1	600.12	762.08	764.5	556.8	718.3	1134.64	187.22
125.78	343.42	573.28	482.32	406.92	143.82	930.42	258.1	679.46	754.94	228.46	867.18	341.86	516.5	522.8
578.26	640	604.04	619.34	776.36	748.58	746.52	625	600.74	762.2	764.74	556.62	717.38	1134.72	187.16
126.3	343.52	573.3	482.2	406.96	143.86	932.14	258.1	679.32	755.08	228.46	867.22	335.74	516.54	522.8
578.38	640	604.26	619.68	776.38	750.56	745.98	624.9	601.28	762.32	765	556.48	716.88	1134.78	187.14
126.78	343.6	573.34	482.08	406.98	143.88	933.7	258.1	679.2	755.16	228.48	867.32	329.4	516.56	522.8
578.52	640	604.48	620.04	776.4	753.12	745.44	624.8	601.7	762.5	765.28	556.3	716.74	1134.86	187.12
127.2	343.7	573.36	481.92	406.96	143.9	935.24	258.1	679.08	755.16	228.52	867.48	321.74	516.58	522.82
578.68	640.02	604.66	620.4	776.44	755.44	745.06	624.72	601.92	762.68	765.52	556.18	716.84	1134.92	187.1
127.56	343.8	573.38	481.8	406.94	143.9	936.32	258.1	678.98	755.1	228.62	867.72	315.1	516.6	522.84
578.86	640.04	604.84	620.76	776.48	757.74	744.74	624.64	602.04	762.88	765.76	556.06	716.82	1134.96	187.08
127.84	343.92	573.4	481.68	406.9	143.9	937.24	258.1	678.9	755	228.74	868.02	308.6	516.6	522.86
578.88	640.06	604.9	620.92	776.52	760.04	744.46	624.78	601.7	763.06	765.92	555.74	716.58	1135	187.14
127.74	343.98	573.42	481.62	406.74	144.1	938.06	258.1	678.88	754.8	228.7	868.38	301.9	516.6	522.88
578.92	640.08	604.94	621.1	776.54	762.34	744.18	624.92	601.2	763.32	766.12	555.34	716.22	1135.02	187.18
127.5	344.06	573.44	481.56	406.56	144.3	938.84	258.1	678.9	754.5	228.66	868.8	294.2	516.58	522.92
578.94	640.1	604.96	621.24	776.56	763.96	743.98	625.06	600.64	763.56	766.3	554.96	715.78	1135.02	187.22
127.22	344.14	573.48	481.52	406.36	144.48	939.36	258.1	678.96	754.16	228.66	869.22	287.72	516.58	522.94
578.98	640.12	604.98	621.36	776.58	765.3	743.82	625.2	600.04	763.8	766.48	554.54	715.34	1135	187.24
126.88	344.2	573.54	481.48	406.16	144.64	939.8	258.12	679.08	753.76	228.66	869.64	281.24	516.58	522.96
579.04	640.14	605	621.46	776.58	766.34	743.68	625.34	599.38	764.04	766.64	554.08	714.9	1134.98	187.26
126.5	344.26	573.62	481.46	405.96	144.78	940.16	258.14	679.26	753.32	228.68	870.06	274.7	516.58	522.98
579.18	640.2	604.96	621.54	776.52	767.18	744.22	625.3	599.22	764.14	766.88	553.72	713.26	1134.9	187.22
126.06	344.2	573.62	481.48	405.88	144.48	940.44	258.16	679.38	752.38	228.88	870.28	265.38	516.56	522.98
579.34	640.26	604.9	621.58	776.44	767.56	744.82	625.26	599.04	764.08	767.06	553.36	711.48	1134.84	187.18
125.68	344.14	573.64	481.46	405.82	144.14	940.54	258.18	679.48	751.42	229.1	870.44	257.26	516.56	522.96
579.56	640.32	604.84	621.58	776.36	767.74	745.44	625.24	598.78	763.92	767.22	552.92	709.54	1134.78	187.14
125.26	344.06	573.66	481.46	405.78	143.78	940.6	258.22	679.58	750.44	229.32	870.58	249.28	516.54	522.94
579.82	640.36	604.76	621.54	776.28	767.78	746.06	625.2	598.46	763.62	767.34	552.44	707.52	1134.74	187.12
124.82	343.98	573.68	481.44	405.76	143.4	940.6	258.24	679.66	749.44	229.58	870.68	241.38	516.52	522.9
580.18	640.4	604.66	621.48	776.2	767.6	746.68	625.16	598.06	763.1	767.44	551.8	705.3	1134.72	187.12
124.3	343.9	573.74	481.38	405.76	142.98	940.58	258.26	679.76	748.38	229.88	870.7	232.42	516.48	522.86
580.66	640.4	604.6	621.48	776.1	767.12	746.64	625.08	597.26	762.52	767.48	551	704.32	1134.76	187.16
123.62	343.94	573.88	481.42	405.72	142.76	940.54	258.1	679.98	747.74	230.04	870.9	226.44	516.46	522.78
581.14	640.4	604.54	621.48	776.02	766.6	746.58	625	596.52	761.9	767.48	550.16	703.52	1134.82	187.2
122.9	343.96	574.04	481.5	405.72	142.54	940.52	257.94	680.24	747.16	230.2	871.02	220.12	516.44	522.7
581.62	640.42	604.48	621.48	775.94	766.1	746.52	624.92	595.84	761.22	767.44	549.34	702.92	1134.88	187.26
122.16	343.98	574.2	481.58	405.74	142.34	940.52	257.76	680.54	746.62	230.38	871.08	213.4	516.42	522.62
582.16	640.44	604.42	621.48	775.88	765.54	746.44	624.86	595.12	760.46	767.36	548.38	702.58	1134.96	187.32
121.32	343.98	574.42	481.7	405.8	142.16	940.56	257.6	681	746.1	230.56	871.04	204.98	516.4	522.54
582.62	640.46	604.38	621.5	775.86	765.1	746.38	624.8	594.54	759.78	767.24	547.52	702.58	1135.02	187.38
120.58	343.96	574.62	481.84	405.88	142.02	940.6	257.46	681.48	745.7	230.72	871	197.46	516.4	522.46
582.94	640.28	604.34	621.58	775.96	764.6	746.48	624.78	592.9	758.32	766.96	546.8	702.74	1135.12	187.46
120.08	343.92	574.84	481.9	406.06	141.76	940.76	257.54	682.8	746.86	230.82	870.2	189.92	516.42	522.38
583.28	640.1	604.32	621.66	776.08	764.16	746.6	624.76	591.42	756.88	766.64	546.1	702.86	1135.2	187.54
119.62	343.88	575.06	481.96	406.24	141.54	940.92	257.62	684.14	748.08	230.94	869.42	182.58	516.46	522.3
583.64	639.9	604.28	621.74	776.24	763.76	746.7	624.74	590.18	755.42	766.2	545.36	702.82	1135.3	187.62
119.1	343.82	575.34	482.02	406.46	141.32	941.08	257.72	685.5	749.36	231.04	868.68	174.74	516.5	522.22
583.94	639.7	604.26	621.84	776.4	763.46	746.8	624.72	589.22	754.1	765.72	544.82	702.58	1135.36	187.7
118.66	343.78	575.56	482.06	406.64	141.1	941.24	257.8	686.68	750.72	231.1	868.08	168.68	516.54	522.16
584.26	639.48	604.22	621.92	776.56	763.22	746.9	624.7	588.38	752.84	765.24	544.36	702.02	1135.42	187.78
118.18	343.74	575.78	482.1	406.82	140.9	941.42	257.86	687.76	752.08	231.12	867.56	163.08	516.58	522.08
584.4	639.46	604.34	621.86	776.68	763.16	746.86	624.7	588.78	752.7	764.86	544.14	701.22	1135.42	187.84
117.68	343.72	575.96	482.12	406.9	140.86	941.5	257.92	688.12	752.02	231.16	867.44	157.72	516.6	522.28
584.58	639.44	604.44	621.78	776.82	763.14	746.86	624.7	589.28	752.66	764.44	544.04	699.94	1135.42	187.92
117.1	343.7	576.12	482.14	406.96	140.86	941.62	257.98	688.34	751.9	231.14	867.5	151.78	516.6	522.5
584.7	639.42	604.56	621.72	776.94	763.14	746.9	624.7	589.7	752.8	764.12	544.1	698.56	1135.42	187.96
116.62	343.7	576.22	482.18	406.98	140.9	941.74	258.02	688.44	751.72	231.08	867.66	146.92	516.6	522.72
584.8	639.4	604.68	621.66	777.06	763.18	747	624.7	590.06	753.04	763.84	544.24	697	1135.44	188
116.22	343.7	576.32	482.22	407	140.98	941.84	258.06	688.5	751.5	231	867.9	142.28	516.6	522.94
584.88	639.4	604.82	621.6	777.18	763.24	747.12	624.7	590.38	753.4	763.54	544.48	695.34	1135.46	188.02
115.88	343.7	576.38	482.26	406.98	141.08	941.94	258.1	688.56	751.26	230.92	868.2	137.74	516.6	523.18
585.02	639.58	604.78	621.52	777.4	763.42	747.28	624.7	590.6	753.8	763.24	544.92	693.16	1135.48	187.98
115.48	343.68	576.46	482.28	406.94	141.06	942	258.1	688.72	750.96	230.84	869.02	132.74	516.58	523
585.14	639.76	604.76	621.44	777.58	763.6	747.42	624.7	590.64	754.28	763.02	545.48	691.1	1135.5	187.94
115.16	343.66	576.52	482.3	406.9	141	942	258.1	688.94	750.7	230.78	869.8	128.76	516.56	522.8
585.32	639.94	604.74	621.36	777.76	763.82	747.56	624.7	590.56	754.84	762.82	546.18	688.86	1135.5	187.9
114.86	343.64	576.56	482.28	406.84	140.92	941.96	258.1	689.22	750.48	230.74	870.6	125	516.54	522.62
585.54	640.12	604.7	621.26	777.92	764.04	747.66	624.7	590.36	755.46	762.64	547	686.56	1135.5	187.86
114.52	343.64	576.58	482.22	406.78	140.82	941.88	258.1	689.54	750.34	230.7	871.4	121.4	516.52	522.44
585.9	640.28	604.66	621.2	778.06	764.28	747.72	624.7	589.88	756.14	762.54	548.12	684.04	1135.5	187.82
114.14	343.64	576.56	482.1	406.74	140.72	941.74	258.1	689.98	750.4	230.64	872.34	117.54	516.5	522.26
586.46	640.26	604.62	621.16	778.08	764.32	747.74	624.68	589.08	756.52	762.46	549.24	683.22	1135.5	187.82
113.88	343.66	576.44	481.76	406.7	140.8	941.6	258.08	690.78	750.62	230.54	873.22	113.18	516.52	522.3
587.02	640.24	604.58	621.12	778.08	764.36	747.72	624.66	588.18	756.76	762.42	550.42	682.62	1135.48	187.8
113.64	343.7	576.3	481.42	406.66	140.88	941.48	258.08	691.64	750.9	230.42	874.14	109.02	516.54	522.34
587.58	640.22	604.54	621.06	778.06	764.36	747.68	624.64	587.2	756.88	762.42	551.62	682.32	1135.46	187.8
113.42	343.74	576.14	481.1	406.64	140.96	941.36	258.08	692.5	751.2	230.28	875.06	105.02	516.56	522.36
588.22	640.18	604.52	620.98	778.04	764.34	747.6	624.62	586.04	757.06	762.48	553.02	682.32	1135.44	187.8
113.18	343.76	575.92	480.84	406.62	141.02	941.28	258.1	693.42	751.46	230.1	876.14	100.64	516.58	522.38
588.78	640.16	604.5	620.88	778.02	764.28	747.56	624.62	585	757.2	762.54	554.24	682.9	1135.42	187.8
113	343.76	575.7	480.66	406.62	141.06	941.24	258.14	694.24	751.58	229.9	877.1	96.68	516.6	522.38
589.14	640.14	604.52	620.78	777.94	764.34	747.48	624.64	584.24	757.54	762.7	555.36	682.18	1135.36	187.78
112.92	343.76	575.56	480.74	406.66	140.98	941.2	258.2	694.46	751.64	229.82	877.88	92.98	516.58	522.34
589.5	640.12	604.54	620.7	777.88	764.38	747.44	624.64	583.52	758.02	762.86	556.46	681.7	1135.32	187.78
112.86	343.74	575.4	480.86	406.7	140.9	941.16	258.26	694.64	751.66	229.76	878.62	89	516.56	522.3
589.9	640.1	604.56	620.64	777.78	764.4	747.42	624.64	582.86	758.7	762.98	557.76	681.6	1135.28	187.78
112.76	343.7	575.18	481	406.76	140.84	941.16	258.34	694.8	751.68	229.7	879.42	83.98	516.54	522.26
590.2	640.1	604.58	620.64	777.66	764.42	747.44	624.64	582.46	759.3	763.06	558.9	681.74	1135.24	187.78
112.7	343.66	574.96	481.12	406.82	140.8	941.14	258.42	694.86	751.72	229.72	880.02	79.24	516.52	522.2
590.44	640.1	604.58	620.64	777.52	764.42	747.46	624.62	582.2	759.88	763.1	560.04	682.06	1135.2	187.76
112.64	343.64	574.74	481.22	406.88	140.76	941.12	258.48	694.88	751.74	229.78	880.58	74.54	516.5	522.16
590.78	640.1	604.54	620.72	777.48	764.38	747.38	624.6	581.94	760.46	763.06	561.22	682.88	1135.2	187.76
112.48	343.62	574.48	481.3	406.94	140.8	941.06	258.38	694.7	751.78	229.56	881.16	71.04	516.48	522.14
591.1	640.08	604.48	620.82	777.4	764.32	747.32	624.6	581.88	761.1	762.96	562.48	684.1	1135.2	187.74
112.32	343.62	574.2	481.32	407.02	140.84	940.98	258.28	694.46	751.84	229.36	881.82	67.48	516.46	522.12
591.32	640.08	604.38	620.94	777.34	764.26	747.26	624.6	582	761.62	762.86	563.48	685.36	1135.2	187.72
112.2	343.64	574	481.3	407.08	140.86	940.86	258.16	694.2	751.92	229.2	882.4	65	516.44	522.1
591.5	640.08	604.24	621.04	777.28	764.2	747.24	624.6	582.2	762.12	762.74	564.38	686.76	1135.2	187.7
112.12	343.68	573.84	481.26	407.14	140.88	940.74	258.02	693.94	751.98	229.06	882.96	62.88	516.42	522.1
591.66	640.08	604.06	621.16	777.22	764.16	747.22	624.6	582.5	762.62	762.64	565.2	688.32	1135.22	187.68
112.06	343.72	573.72	481.2	407.2	140.9	940.62	257.9	693.68	752.06	228.94	883.5	61.02	516.4	522.1
591.74	640.08	604.02	621.26	776.9	764.26	747.38	624.6	583.04	763.2	762.54	566.16	690.44	1135.28	187.62
112.02	343.8	573.78	480.98	407.06	140.92	940.52	258	693.58	751.98	229.08	884.06	59.16	516.42	522.12
591.78	640.1	603.96	621.32	776.62	764.38	747.52	624.6	583.58	763.68	762.48	566.92	692.44	1135.34	187.56
112.02	343.86	573.9	480.76	406.9	140.94	940.44	258.08	693.5	751.9	229.22	884.48	57.86	516.46	522.14
591.8	640.08	603.9	621.36	776.34	764.52	747.68	624.6	584.12	764.1	762.42	567.62	694.48	1135.42	187.5
112.06	343.94	574.04	480.56	406.74	140.96	940.36	258.16	693.4	751.8	229.36	884.84	56.74	516.5	522.16
591.8	640.06	603.86	621.38	776.08	764.64	747.82	624.6	584.66	764.44	762.38	568.28	696.48	1135.52	187.44
112.12	343.98	574.2	480.36	406.58	140.98	940.28	258.26	693.3	751.7	229.46	885.2	55.78	516.54	522.18
591.8	640.04	603.82	621.36	775.86	764.74	747.98	624.6	585.24	764.6	762.36	568.94	698.56	1135.6	187.4
112.22	344.04	574.38	480.16	406.42	140.98	940.18	258.36	693.2	751.46	229.56	885.56	54.9	516.6	522.22
591.96	640	603.48	621.24	775.84	764.66	748.26	624.78	585.5	764.5	762.36	569.12	700	1135.64	187.4
112.4	344.06	574.46	480	406.46	140.92	940.02	258.22	693.06	751.3	229.62	885.8	54.12	516.64	522.26
592.1	639.96	603.16	621.14	775.82	764.56	748.54	624.94	585.7	764.22	762.38	569.28	701.2	1135.68	187.4
112.54	344.08	574.56	479.84	406.5	140.84	939.86	258.08	692.94	751.04	229.66	886.04	53.42	516.66	522.3
592.24	639.94	602.88	621.04	775.84	764.46	748.8	625.1	585.84	763.78	762.42	569.4	702.14	1135.72	187.4
112.64	344.08	574.66	479.68	406.56	140.74	939.7	257.94	692.84	750.72	229.66	886.28	52.72	516.68	522.34
592.38	639.92	602.62	620.96	775.88	764.36	749.08	625.26	585.94	763.08	762.48	569.52	702.76	1135.74	187.4
112.7	344.1	574.78	479.52	406.62	140.64	939.54	257.78	692.78	750.24	229.64	886.58	51.86	516.72	522.38
592.5	639.9	602.42	620.92	775.9	764.28	749.34	625.4	585.9	762.34	762.52	569.58	702.88	1135.76	187.4
112.72	344.1	574.9	479.38	406.66	140.56	939.38	257.6	692.76	749.82	229.58	886.86	51.06	516.74	522.4
592.5	639.88	602.42	620.96	776.02	764.42	749.46	625.34	586.08	761.66	762.58	569.68	702.8	1135.44	187.4
112.64	344.1	574.88	479.52	406.72	140.46	939.32	257.6	692.84	749.28	229.44	887.08	50.46	516.78	522.42
592.48	639.86	602.44	621	776.14	764.58	749.56	625.28	586.22	760.98	762.62	569.8	702.5	1135.12	187.4
112.58	344.1	574.86	479.68	406.78	140.36	939.24	257.58	692.92	748.76	229.28	887.26	49.84	516.84	522.44
592.46	639.82	602.48	621.06	776.24	764.72	749.66	625.22	586.32	760.22	762.66	570	701.84	1134.8	187.4
112.54	344.1	574.84	479.84	406.82	140.26	939.18	257.54	693.04	748.2	229.12	887.42	49.16	516.9	522.44
592.42	639.78	602.52	621.12	776.32	764.88	749.72	625.16	586.36	759.64	762.68	570.18	701.04	1134.48	187.4
112.52	344.1	574.8	480.02	406.86	140.14	939.14	257.48	693.16	747.76	228.96	887.46	48.62	516.94	522.44
592.38	639.74	602.58	621.16	776.4	765.04	749.76	625.1	586.4	759.12	762.7	570.34	700.16	1134.16	187.4
112.52	344.1	574.74	480.18	406.88	140	939.14	257.4	693.28	747.34	228.82	887.44	48.14	516.98	522.44
592.28	639.68	602.68	621.2	776.46	765	749.78	625.06	586.48	759.06	762.7	570.56	699.28	1134.18	187.4
112.56	343.92	574.76	480.16	406.82	139.92	939.14	257.28	693.24	746.86	228.76	887.42	47.66	517.02	522.4
592.18	639.62	602.86	621.24	776.54	764.96	749.76	625.04	586.54	759.02	762.7	570.72	698.3	1134.22	187.4
112.6	343.74	574.72	480.12	406.74	139.84	939.18	257.12	693.24	746.4	228.72	887.4	47.26	517.04	522.36
592.1	639.58	603.08	621.26	776.62	764.94	749.7	625.02	586.6	759.16	762.7	570.78	697.56	1134.24	187.4
112.64	343.56	574.62	480.08	406.66	139.78	939.22	256.94	693.22	746.04	228.7	887.36	46.98	517.06	522.34
592.04	639.52	603.34	621.28	776.7	764.92	749.6	625	586.66	759.34	762.7	570.8	696.9	1134.28	187.4
112.66	343.38	574.48	480.02	406.58	139.74	939.28	256.74	693.2	745.72	228.7	887.34	46.78	517.08	522.32
591.98	639.46	603.62	621.3	776.8	764.9	749.48	625	586.72	759.56	762.68	570.82	696.32	1134.32	187.4
112.66	343.2	574.32	479.96	406.5	139.7	939.32	256.52	693.16	745.44	228.68	887.36	46.6	517.1	522.3
592.02	639.64	603.86	621.3	776.68	764.9	749.3	625.14	586.74	759.3	762.64	570.88	695.5	1136.04	187.36
112.56	343.22	574.02	479.88	406.56	139.92	939.36	256.24	693.16	745.42	228.88	887.46	46.82	516.98	522.26
592.1	639.8	604.02	621.28	776.54	764.9	749.12	625.3	586.78	759.1	762.6	570.96	694.84	1137.76	187.32
112.44	343.26	573.8	479.8	406.62	140.16	939.36	255.98	693.12	745.48	229.08	887.6	47.08	516.86	522.22
592.16	639.96	604.14	621.28	776.4	764.9	748.94	625.48	586.82	758.94	762.56	571.06	694.22	1139.48	187.26
112.32	343.3	573.64	479.7	406.68	140.4	939.36	255.72	693.08	745.56	229.26	887.82	47.36	516.74	522.18
592.22	640.14	604.26	621.26	776.26	764.92	748.78	625.68	586.88	758.8	762.52	571.18	693.64	1141.18	187.2
112.2	343.34	573.54	479.62	406.72	140.64	939.34	255.48	693.02	745.66	229.44	888.08	47.66	516.62	522.14
592.26	640.28	604.36	621.26	776.1	764.96	748.58	625.92	586.92	758.66	762.5	571.34	693.08	1142.88	187.14
112.04	343.38	573.44	479.52	406.76	140.9	939.3	255.24	692.98	745.82	229.64	888.4	47.9	516.5	522.1
592.26	640.16	604.24	621.26	776.1	765	748.5	626.2	586.88	758.62	762.52	571.5	692.88	1142.9	187.12
111.94	343.42	573.42	479.44	406.68	140.92	939.26	255.18	693.04	746	229.6	888.68	47.84	516.5	522.1
592.24	640.02	604.1	621.28	776.08	765.04	748.44	626.48	586.84	758.62	762.54	571.66	692.74	1142.9	187.1
111.84	343.44	573.36	479.36	406.62	140.96	939.22	255.14	693.1	746.18	229.56	888.94	47.72	516.5	522.1
592.22	639.86	603.9	621.26	776.06	765.1	748.38	626.76	586.82	758.6	762.56	571.8	692.62	1142.9	187.1
111.74	343.46	573.26	479.3	406.54	141	939.18	255.12	693.14	746.4	229.54	889.12	47.6	516.5	522.1
592.2	639.6	603.62	621.24	776.04	765.14	748.3	627.02	586.8	758.58	762.56	571.92	692.54	1142.9	187.1
111.64	343.5	573.12	479.22	406.44	141.06	939.14	255.08	693.2	746.68	229.54	889.24	47.4	516.5	522.1
592.2	639.3	603.3	621.2	776.02	765.16	748.26	627.24	586.8	758.6	762.56	571.98	692.5	1142.9	187.12
111.58	343.56	572.98	479.16	406.36	141.12	939.12	255.06	693.24	746.96	229.54	889.26	47.22	516.5	522.1
592.22	638.98	602.66	621.08	775.98	765.2	748.14	627.28	586.82	758.44	762.52	572.08	692.42	1142.88	187.14
111.54	343.62	573.24	479.02	406.4	140.94	939.08	254.94	693.08	747.28	229.58	889.26	47.02	516.52	522.1
592.24	638.62	602.02	620.96	775.96	765.24	748.02	627.28	586.86	758.26	762.48	572.14	692.36	1142.86	187.16
111.52	343.72	573.48	478.88	406.44	140.74	939.04	254.84	692.92	747.6	229.62	889.22	46.84	516.54	522.1
592.26	638.08	601.38	620.84	775.98	765.26	747.88	627.26	586.92	758.08	762.42	572.18	692.34	1142.82	187.18
111.48	343.88	573.7	478.72	406.48	140.52	939	254.74	692.76	747.94	229.66	889.12	46.6	516.56	522.1
592.3	637.52	600.76	620.72	776.02	765.28	747.76	627.22	586.98	757.9	762.38	572.2	692.36	1142.78	187.22
111.46	344.04	573.92	478.56	406.56	140.28	938.96	254.68	692.6	748.22	229.68	889	46.4	516.58	522.1
592.34	636.94	600.14	620.58	776.08	765.3	747.62	627.18	587.06	757.72	762.34	572.2	692.4	1142.74	187.22
111.44	344.2	574.16	478.42	406.64	140.04	938.92	254.64	692.44	748.48	229.7	888.86	46.22	516.6	522.1
592.36	636.36	600.02	620.64	776.26	765.3	747.48	627.1	587.18	757.66	762.3	572.1	692.5	1142.64	187.22
111.44	344.36	574.06	478.48	406.58	140	938.9	254.6	692.48	748.7	229.68	888.72	45.84	516.58	522.1
592.4	635.74	599.94	620.68	776.48	765.3	747.32	627.04	587.28	757.62	762.28	571.94	692.62	1142.5	187.22
111.46	344.54	573.98	478.54	406.52	139.94	938.9	254.56	692.52	748.94	229.64	888.56	45.42	516.54	522.1
592.44	635.28	599.92	620.72	776.68	765.3	747.18	626.98	587.38	757.62	762.28	571.74	692.72	1142.38	187.22
111.52	344.7	573.92	478.62	406.46	139.9	938.9	254.56	692.56	749.12	229.6	888.44	45.08	516.5	522.1
592.46	634.92	599.94	620.76	776.86	765.3	747.04	626.94	587.48	757.66	762.28	571.52	692.82	1142.24	187.2
111.58	344.88	573.88	478.72	406.4	139.84	938.92	254.56	692.58	749.32	229.56	888.34	44.74	516.46	522.1
592.48	634.68	599.98	620.8	777.02	765.3	746.92	626.9	587.56	757.72	762.28	571.24	692.92	1142.1	187.18
111.66	345.08	573.84	478.8	406.32	139.78	938.94	254.56	692.6	749.52	229.52	888.26	44.42	516.44	522.12
592.3	634.56	600.06	620.78	777.18	765.28	746.7	626.9	587.44	757.82	762.32	570.92	692.96	1141.94	187.16
111.82	345.44	573.68	478.74	406.42	140	938.96	254.6	692.58	749.7	229.46	888.38	44.3	516.44	522.16
592.1	634.64	600.12	620.78	777.3	765.26	746.54	626.9	587.32	757.98	762.34	570.6	692.98	1141.82	187.14
111.94	345.78	573.54	478.7	406.52	140.24	938.98	254.66	692.56	749.86	229.42	888.54	44.24	516.46	522.22
591.92	634.86	600.16	620.78	777.42	765.22	746.38	626.9	587.18	758.18	762.36	570.24	693.02	1141.7	187.14
112.04	346.12	573.44	478.66	406.62	140.5	939	254.7	692.52	750.04	229.38	888.74	44.2	516.48	522.28
591.74	635.2	600.2	620.8	777.56	765.18	746.24	626.88	587.04	758.4	762.36	569.82	693.04	1141.6	187.14
112.16	346.46	573.34	478.64	406.74	140.78	938.98	254.76	692.48	750.2	229.34	888.96	44.18	516.52	522.34
591.56	635.74	600.26	620.8	777.72	765.14	746.12	626.86	586.92	758.66	762.36	569.26	693.06	1141.52	187.16
112.3	346.88	573.26	478.64	406.9	141.04	938.96	254.82	692.42	750.36	229.3	889.24	44.16	516.54	522.38
591.58	636.38	600.16	620.74	777.68	765.1	746.12	626.8	586.94	758.96	762.34	568.44	693.1	1141.56	187.2
112.2	347.28	573.4	478.66	406.98	141.04	938.92	254.66	692.38	750.48	229.3	889.4	44.16	516.58	522.44
591.6	637.04	600.04	620.66	777.64	765.06	746.1	626.74	586.96	759.22	762.32	567.6	693.14	1141.6	187.24
112.16	347.7	573.54	478.68	407.08	141.04	938.88	254.48	692.34	750.54	229.3	889.58	44.16	516.62	522.48
591.6	637.7	599.92	620.6	777.6	765.04	746.1	626.66	586.98	759.42	762.3	566.74	693.16	1141.64	187.26
112.16	348.14	573.66	478.72	407.2	141.02	938.82	254.3	692.3	750.52	229.3	889.76	44.14	516.66	522.52
591.6	638.46	599.78	620.52	777.56	765.02	746.08	626.6	587	759.42	762.3	565.8	693.18	1141.7	187.28
112.2	348.64	573.8	478.72	407.34	141	938.78	254.12	692.26	750.38	229.3	889.9	44.14	516.7	522.56
591.6	639.1	599.62	620.48	777.52	765	746.06	626.54	587	759.24	762.28	564.98	693.2	1141.74	187.3
112.22	349.06	573.92	478.74	407.5	141	938.74	253.94	692.22	750.14	229.3	889.98	44.14	516.74	522.6
591.58	639.72	599.62	620.58	777.58	765.02	745.98	626.5	587	758.86	762.28	564.48	693.2	1141.8	187.3
112.56	349.44	573.96	478.76	407.62	140.98	938.74	254	692.34	749.9	229.28	890.2	44.14	516.56	522.62
591.54	640.32	599.64	620.7	777.64	765.04	745.88	626.46	587	758.36	762.26	564	693.2	1141.88	187.3
112.88	349.78	573.96	478.78	407.72	140.96	938.72	254.06	692.46	749.66	229.26	890.4	44.14	516.38	522.64
591.5	641	599.66	620.8	777.68	765.06	745.76	626.44	587	757.68	762.24	563.5	693.18	1141.96	187.32
113.22	350.12	573.92	478.76	407.86	140.96	938.72	254.12	692.58	749.36	229.22	890.58	44.14	516.2	522.66
591.44	641.56	599.66	620.92	777.7	765.08	745.66	626.42	587	757.08	762.22	563.14	693.16	1142.02	187.34
113.5	350.38	573.84	478.76	407.96	140.96	938.7	254.16	692.7	749.08	229.16	890.78	44.14	516	522.68
591.36	642.1	599.66	621.04	777.7	765.1	745.56	626.4	587	756.5	762.22	562.82	693.12	1142.1	187.36
113.78	350.62	573.74	478.74	408.04	140.96	938.66	254.18	692.84	748.82	229.1	891	44.12	515.8	522.7
591.44	642.62	599.66	621	777.68	765.1	745.5	626.4	586.98	755.9	762.22	562.46	693.06	1142.18	187.4
114.06	350.64	573.5	478.72	408.1	141	938.86	254.16	692.78	748.58	229.06	890.98	44.12	515.8	522.68
591.48	643.16	599.7	620.96	777.66	765.1	745.44	626.4	586.94	755.16	762.24	562.08	693	1142.24	187.46
114.36	350.66	573.24	478.7	408.16	141.04	939.04	254.16	692.72	748.4	229.02	890.96	44.12	515.8	522.66
591.5	643.56	599.76	620.94	777.62	765.1	745.4	626.4	586.9	754.5	762.26	561.76	692.96	1142.28	187.5
114.64	350.6	572.98	478.7	408.18	141.06	939.22	254.16	692.68	748.32	229	890.94	44.12	515.8	522.64
591.52	643.9	599.86	620.92	777.58	765.1	745.36	626.4	586.86	753.84	762.28	561.4	692.9	1142.34	187.54
114.94	350.52	572.7	478.7	408.18	141.08	939.4	254.16	692.62	748.32	229	890.92	44.08	515.8	522.62
591.54	644.2	599.96	620.92	777.54	765.1	745.32	626.4	586.82	753.22	762.3	561.02	692.86	1142.36	187.6
115.24	350.4	572.42	478.7	408.16	141.1	939.6	254.18	692.56	748.36	229.02	890.9	44.08	515.8	522.58
591.4	644.46	600.04	620.98	777.48	765.1	745.46	626.4	586.76	752.62	762.32	560.48	692.82	1142.3	187.68
115.38	350.22	572.24	478.68	408.12	140.86	939.56	254.22	692.54	748.36	229.06	890.86	44.04	515.8	522.56
591.32	644.64	600.06	621.06	777.42	765.12	745.62	626.4	586.72	752.18	762.34	559.96	692.78	1142.24	187.74
115.5	350	572.08	478.66	408.08	140.62	939.56	254.24	692.52	748.28	229.1	890.82	44	515.8	522.54
591.24	644.78	600.04	621.14	777.38	765.14	745.76	626.4	586.68	751.78	762.34	559.44	692.74	1142.2	187.82
115.6	349.76	571.96	478.64	408.04	140.38	939.58	254.26	692.5	748.18	229.16	890.76	43.96	515.78	522.5
591.18	644.92	600	621.24	777.36	765.16	745.88	626.4	586.62	751.38	762.34	558.9	692.72	1142.12	187.9
115.7	349.48	571.88	478.64	408.02	140.16	939.62	254.28	692.52	748.06	229.22	890.7	43.94	515.76	522.46
591.12	645.02	599.98	621.32	777.36	765.18	745.96	626.42	586.56	750.92	762.32	558.22	692.74	1142.06	187.98
115.84	349.16	571.84	478.64	407.98	139.94	939.7	254.32	692.54	747.86	229.28	890.64	43.92	515.76	522.44
591	645.84	599.96	621.36	777.44	765.2	745.88	626.44	586.54	749.84	762.46	557.64	692.8	1142	188.02
115.82	349.62	571.84	478.66	407.92	139.96	939.78	254.38	692.56	747.82	229.32	890.6	43.96	515.76	522.42
590.86	646.66	599.96	621.38	777.52	765.2	745.8	626.46	586.52	748.78	762.6	557.04	692.88	1141.94	188.06
115.78	350.06	571.88	478.68	407.86	140	939.88	254.42	692.6	747.78	229.38	890.54	44	515.76	522.4
590.74	647.5	599.98	621.4	777.6	765.2	745.72	626.48	586.5	747.76	762.76	556.44	692.98	1141.88	188.08
115.72	350.5	571.94	478.7	407.78	140.06	940	254.48	692.64	747.72	229.42	890.48	44.04	515.78	522.42
590.6	648.36	600	621.42	777.64	765.2	745.68	626.5	586.5	746.74	762.94	555.78	693.08	1141.82	188.1
115.62	350.9	572.04	478.72	407.68	140.1	940.16	254.54	692.66	747.62	229.48	890.34	44.08	515.8	522.44
590.48	649.24	600	621.44	777.66	765.2	745.7	626.5	586.5	745.8	763.14	555.26	693.14	1141.76	188.1
115.42	351.34	572.16	478.74	407.6	140.16	940.3	254.6	692.68	747.58	229.52	890.18	44.14	515.8	522.46
590.62	649.34	600.02	621.46	777.64	765.16	745.72	626.48	586.5	745.62	763.14	554.76	693.18	1141.72	188.12
115.26	351	572.28	478.76	407.56	140.26	940.22	254.62	692.72	747.48	229.6	890.12	44.2	515.84	522.5
590.76	649.44	600.04	621.48	777.62	765.12	745.78	626.46	586.5	745.48	763.14	554.3	693.18	1141.68	188.14
115.08	350.68	572.42	478.78	407.5	140.36	940.12	254.68	692.74	747.4	229.66	890.08	44.24	515.86	522.56
590.88	649.54	600.06	621.5	777.6	765.08	745.9	626.44	586.5	745.32	763.14	553.8	693.14	1141.64	188.14
114.92	350.34	572.64	478.8	407.46	140.44	939.98	254.7	692.76	747.34	229.72	890.1	44.28	515.9	522.6
591.02	649.62	600.08	621.5	777.6	765.02	746	626.4	586.5	745.22	763.12	553.44	693.08	1141.62	188.14
114.78	350.04	572.86	478.8	407.44	140.54	939.78	254.74	692.78	747.32	229.76	890.26	44.32	515.94	522.66
591.14	649.68	600.1	621.5	777.6	764.96	746.1	626.38	586.5	745.16	763.1	553.14	693.02	1141.6	188.14
114.7	349.72	573.08	478.8	407.44	140.62	939.56	254.76	692.8	747.3	229.8	890.5	44.3	515.98	522.72
590.98	649.52	600.1	621.32	777.62	764.9	746.32	626.36	586.5	745.06	763.1	552.94	692.96	1141.62	188.12
114.8	349.5	573.36	478.84	407.44	140.7	939.5	254.78	692.8	747.2	229.82	890.62	44.2	515.98	522.8
590.82	649.34	600.12	621.14	777.64	764.84	746.52	626.34	586.5	744.94	763.1	552.84	692.94	1141.64	188.1
115	349.26	573.66	478.88	407.48	140.76	939.42	254.78	692.8	747.08	229.84	890.9	44.12	516	522.86
590.68	649.12	600.14	620.96	777.68	764.78	746.68	626.32	586.5	744.86	763.12	552.9	692.94	1141.66	188.1
115.2	349.06	573.88	478.94	407.54	140.82	939.34	254.82	692.82	746.94	229.88	891.22	44.04	516	522.92
590.52	648.88	600.16	620.78	777.72	764.74	746.84	626.32	586.5	744.78	763.14	553.04	692.98	1141.7	188.1
115.4	348.9	574.08	479	407.6	140.86	939.28	254.84	692.84	746.8	229.92	891.52	43.96	516	522.96
590.38	648.64	600.18	620.6	777.76	764.7	746.98	626.3	586.52	744.7	763.16	553.26	693	1141.74	188.1
115.58	348.76	574.26	479.06	407.66	140.88	939.22	254.86	692.86	746.66	229.98	891.82	43.9	516	523
590.46	648.72	600.2	620.64	777.6	764.66	747.02	626.32	586.54	744.62	763.2	553.62	693.04	1141.84	188.08
115.52	348.56	574.42	479.1	407.78	140.84	939.16	254.7	692.92	746.48	230.02	892.16	43.88	516.04	523
590.56	648.78	600.2	620.68	777.46	764.62	747.04	626.34	586.56	744.58	763.24	554.04	693.06	1141.94	188.06
115.38	348.4	574.56	479.14	407.88	140.78	939.12	254.54	693	746.32	230.06	892.3	43.86	516.08	523
590.64	648.84	600.2	620.74	777.3	764.56	747.06	626.36	586.58	744.54	763.26	554.52	693.08	1142.06	188.04
115.22	348.26	574.7	479.16	407.96	140.72	939.06	254.36	693.06	746.16	230.08	892.32	43.82	516.12	523
590.74	648.9	600.2	620.8	777.14	764.5	747.08	626.38	586.6	744.52	763.3	555.04	693.1	1142.16	188.02
115.04	348.12	574.86	479.18	408.04	140.66	939	254.2	693.12	746	230.1	892.26	43.78	516.16	522.98
590.86	648.92	600.2	620.88	776.98	764.44	747.08	626.42	586.6	744.5	763.36	555.68	693.14	1142.24	188
114.82	348.02	575.06	479.2	408.1	140.62	938.92	254.06	693.18	745.84	230.12	892.04	43.72	516.2	522.96
590.88	648.82	600.04	620.98	777.02	764.4	747.06	626.44	586.6	744.5	763.26	556.24	693.16	1142.26	187.98
114.74	348.04	575.2	479.22	408.1	140.58	938.88	254.14	693.22	745.72	230.16	891.78	43.68	516.2	522.92
590.9	648.72	599.88	621.08	777.04	764.36	747.02	626.46	586.62	744.52	763.18	556.76	693.18	1142.28	187.96
114.64	348.06	575.32	479.24	408.1	140.56	938.82	254.24	693.24	745.6	230.2	891.54	43.62	516.2	522.88
590.94	648.62	599.74	621.18	777.08	764.34	746.98	626.48	586.62	744.54	763.1	557.24	693.2	1142.3	187.94
114.54	348.08	575.42	479.26	408.08	140.54	938.78	254.34	693.26	745.52	230.26	891.32	43.6	516.18	522.84
590.98	648.48	599.62	621.3	777.12	764.32	746.9	626.5	586.64	744.58	763.02	557.74	693.22	1142.32	187.9
114.48	348.12	575.5	479.28	408.06	140.52	938.74	254.44	693.28	745.46	230.32	891.06	43.58	516.16	522.8
591.02	648.36	599.5	621.4	777.18	764.3	746.82	626.5	586.66	744.62	762.92	558.12	693.24	1142.38	187.86
114.48	348.14	575.52	479.32	408.04	140.5	938.72	254.52	693.3	745.4	230.36	890.88	43.6	516.12	522.76
591.08	648.1	599.6	621.46	777.24	764.32	746.74	626.5	586.68	744.68	762.96	558.46	693.06	1142.46	187.82
114.54	348.2	575.58	479.34	408	140.5	938.7	254.56	693.3	745.36	230.38	890.7	43.6	516.02	522.72
591.14	647.84	599.7	621.52	777.28	764.34	746.66	626.5	586.68	744.72	763	558.78	692.9	1142.54	187.76
114.64	348.28	575.62	479.36	407.96	140.52	938.7	254.58	693.3	745.34	230.4	890.5	43.64	515.92	522.68
591.22	647.56	599.78	621.6	777.3	764.36	746.56	626.48	586.7	744.8	763.04	559.1	692.74	1142.62	187.7
114.78	348.42	575.64	479.38	407.94	140.52	938.7	254.6	693.28	745.3	230.38	890.28	43.62	515.82	522.66
591.32	647.3	599.86	621.68	777.32	764.38	746.48	626.46	586.7	744.86	763.06	559.32	692.58	1142.72	187.66
114.94	348.58	575.62	479.4	407.9	140.52	938.7	254.6	693.26	745.24	230.36	890.14	43.64	515.72	522.66
591.42	647.06	599.94	621.78	777.32	764.4	746.42	626.44	586.7	744.92	763.08	559.5	692.42	1142.8	187.62
115.1	348.76	575.6	479.4	407.86	140.52	938.7	254.6	693.24	745.2	230.34	890.04	43.64	515.64	522.66
591.32	646.84	599.98	621.88	777.26	764.38	746.36	626.38	586.72	745	763.12	559.8	692.52	1142.52	187.6
115.36	348.86	575.54	479.4	407.78	140.52	938.7	254.58	693.18	745.32	230.3	889.96	43.66	515.58	522.66
591.24	646.62	600.04	622.02	777.24	764.36	746.34	626.3	586.74	745.08	763.14	560.06	692.6	1142.24	187.6
115.62	348.98	575.48	479.42	407.68	140.5	938.7	254.54	693.1	745.4	230.26	889.98	43.68	515.52	522.66
591.14	646.42	600.12	622.14	777.22	764.34	746.34	626.24	586.76	745.12	763.18	560.24	692.68	1141.94	187.6
115.86	349.06	575.44	479.44	407.58	140.5	938.7	254.5	693.04	745.48	230.24	890.1	43.74	515.48	522.64
591.04	646.24	600.18	622.26	777.2	764.32	746.36	626.18	586.78	745.16	763.22	560.38	692.74	1141.6	187.6
116.08	349.12	575.4	479.46	407.5	140.5	938.72	254.44	692.96	745.58	230.22	890.28	43.76	515.44	522.62
590.92	646.06	600.26	622.38	777.18	764.28	746.38	626.12	586.8	745.2	763.26	560.48	692.8	1141.26	187.62
116.3	349.18	575.36	479.48	407.42	140.52	938.74	254.38	692.88	745.66	230.2	890.5	43.82	515.4	522.6
591.04	646.02	600.32	622.44	777.24	764.28	746.4	626.06	586.8	745.18	763.08	560.58	692.8	1141.22	187.64
116.5	349.3	575.32	479.34	407.38	140.54	938.86	254.24	692.78	745.54	230.18	889.76	43.84	515.4	522.54
591.16	646	600.38	622.48	777.28	764.28	746.4	626.02	586.8	745.16	762.9	560.66	692.8	1141.16	187.68
116.68	349.4	575.26	479.18	407.38	140.56	939	254.12	692.68	745.44	230.16	889.02	43.84	515.42	522.48
591.28	646	600.42	622.52	777.32	764.28	746.4	625.98	586.8	745.14	762.7	560.72	692.8	1141.1	187.72
116.86	349.48	575.18	479.02	407.38	140.6	939.16	253.98	692.58	745.36	230.14	888.28	43.82	515.42	522.4
591.38	646.02	600.46	622.56	777.34	764.28	746.4	625.94	586.8	745.12	762.5	560.78	692.8	1141.04	187.76
117	349.54	575.1	478.86	407.38	140.64	939.32	253.86	692.5	745.26	230.12	887.54	43.8	515.44	522.32
591.5	646.06	600.48	622.62	777.36	764.32	746.42	625.9	586.8	745.1	762.28	560.84	692.82	1140.96	187.8
117.08	349.58	575	478.7	407.38	140.66	939.52	253.72	692.4	745.18	230.1	886.78	43.74	515.46	522.22
591.36	646.16	600.54	622.64	777.32	764.4	746.46	625.9	586.8	745.1	762.46	560.72	692.82	1141.2	187.84
116.94	349.6	575.02	478.7	407.42	140.72	939.62	253.86	692.36	745.32	230.06	887.02	43.68	515.48	522.34
591.2	646.26	600.58	622.66	777.26	764.48	746.5	625.9	586.8	745.1	762.62	560.62	692.82	1141.44	187.88
116.78	349.58	575.04	478.68	407.44	140.78	939.72	254	692.34	745.48	230.02	887.22	43.62	515.46	522.44
591.04	646.38	600.64	622.68	777.2	764.56	746.56	625.9	586.8	745.1	762.78	560.56	692.84	1141.68	187.92
116.58	349.58	575.06	478.66	407.46	140.82	939.82	254.16	692.3	745.64	229.98	887.38	43.58	515.46	522.56
590.88	646.5	600.7	622.72	777.16	764.64	746.66	625.92	586.8	745.1	762.94	560.5	692.86	1141.94	187.98
116.36	349.58	575.1	478.64	407.46	140.86	939.94	254.32	692.26	745.84	229.92	887.52	43.52	515.46	522.66
590.7	646.6	600.78	622.72	777.1	764.7	746.74	625.92	586.8	745.08	763.12	560.46	692.86	1142.22	188.02
116.16	349.6	575.14	478.6	407.46	140.88	940.06	254.5	692.24	746.04	229.84	887.64	43.44	515.46	522.78
590.7	646.48	600.86	622.82	777.06	764.74	746.86	625.94	586.82	745.04	763.06	560.42	692.88	1142.2	188.08
116.06	349.64	575.22	478.56	407.42	140.88	940	254.52	692.42	746.06	230	887.76	43.7	515.46	522.74
590.68	646.36	600.94	622.92	777.04	764.76	746.98	625.98	586.84	744.98	763.04	560.38	692.9	1142.22	188.12
115.98	349.68	575.3	478.54	407.38	140.88	939.94	254.54	692.6	746.1	230.14	887.84	43.94	515.48	522.72
590.68	646.22	601.02	623.02	777	764.78	747.1	626.02	586.88	744.86	763.02	560.34	692.92	1142.24	188.16
115.88	349.7	575.38	478.5	407.32	140.88	939.88	254.56	692.8	746.16	230.26	887.9	44.22	515.52	522.7
590.7	646.06	601.1	623.08	776.96	764.8	747.2	626.04	586.92	744.7	763	560.32	692.94	1142.28	188.2
115.8	349.7	575.46	478.46	407.28	140.88	939.78	254.58	693	746.2	230.38	887.9	44.5	515.54	522.7
590.72	645.9	601.18	623.16	776.94	764.82	747.32	626.08	586.96	744.54	762.98	560.3	692.98	1142.34	188.24
115.72	349.68	575.58	478.44	407.22	140.9	939.64	254.62	693.22	746.24	230.52	887.88	44.8	515.56	522.7
590.8	645.9	601.08	623.28	776.92	764.76	747.22	626.1	587	744.38	763	560.52	693.02	1142.5	188.14
115.82	349.62	575.54	478.58	407.32	140.9	939.7	254.64	693.24	746.3	230.4	887.76	44.8	515.36	522.24
590.92	645.9	601	623.4	776.9	764.72	747.18	626.12	587.04	744.18	763	560.72	693.1	1142.68	188.04
115.88	349.56	575.58	478.72	407.42	140.92	939.7	254.68	693.28	746.34	230.3	887.66	44.82	515.16	521.78
591.04	645.88	600.92	623.5	776.9	764.66	747.16	626.14	587.06	744.02	763	560.92	693.2	1142.86	187.94
115.98	349.48	575.66	478.86	407.52	140.94	939.68	254.74	693.32	746.36	230.24	887.56	44.8	514.94	521.34
591.14	645.86	600.82	623.6	776.9	764.62	747.14	626.16	587.08	743.88	762.98	561.12	693.3	1143.02	187.82
116.08	349.38	575.78	479	407.62	140.96	939.64	254.8	693.38	746.4	230.2	887.46	44.82	514.72	520.9
591.26	645.84	600.7	623.68	776.9	764.56	747.14	626.18	587.12	743.74	762.96	561.3	693.4	1143.18	187.68
116.18	349.26	575.9	479.14	407.74	141	939.58	254.84	693.42	746.44	230.18	887.36	44.82	514.5	520.46
591.32	645.82	600.7	623.74	776.92	764.54	747.34	626.2	587.18	743.64	762.94	561.18	693.54	1143.28	187.66
116.08	349.2	576.04	479.06	407.68	141.04	939.48	254.74	693.32	746.24	230.26	887.56	44.82	514.5	520.54
591.36	645.82	600.66	623.78	776.96	764.52	747.5	626.2	587.24	743.58	762.92	561.08	693.66	1143.34	187.64
116.02	349.14	576.14	478.98	407.64	141.06	939.42	254.62	693.2	746.04	230.34	887.74	44.82	514.5	520.62
591.38	645.84	600.6	623.82	776.98	764.52	747.62	626.2	587.3	743.54	762.9	560.98	693.76	1143.4	187.62
115.94	349.08	576.22	478.94	407.62	141.08	939.36	254.5	693.08	745.84	230.4	887.92	44.82	514.48	520.68
591.4	645.86	600.54	623.84	777	764.48	747.74	626.2	587.38	743.5	762.92	560.86	693.9	1143.44	187.6
115.88	349.04	576.26	478.9	407.6	141.1	939.3	254.38	692.94	745.62	230.46	888.1	44.8	514.46	520.76
591.4	645.9	600.48	623.86	777.02	764.46	747.82	626.2	587.44	743.44	762.94	560.74	694.1	1143.44	187.58
115.8	348.98	576.28	478.86	407.6	141.1	939.22	254.28	692.8	745.4	230.5	888.24	44.82	514.44	520.84
591.4	645.98	600.42	623.8	776.98	764.44	747.88	626.18	587.46	743.48	763	560.7	694.3	1143.38	187.56
115.94	348.78	576.3	478.86	407.68	141.12	939.14	254.38	692.82	745.42	230.5	888.14	44.86	514.42	520.64
591.38	646.06	600.38	623.74	776.9	764.42	747.92	626.16	587.48	743.52	763.06	560.64	694.52	1143.32	187.54
116.08	348.58	576.3	478.86	407.74	141.12	939.04	254.48	692.84	745.44	230.5	888.06	44.9	514.4	520.44
591.36	646.14	600.34	623.66	776.82	764.4	747.96	626.14	587.52	743.56	763.14	560.58	694.78	1143.24	187.52
116.22	348.4	576.32	478.84	407.8	141.14	938.92	254.58	692.84	745.46	230.5	887.96	44.94	514.38	520.24
591.32	646.24	600.32	623.58	776.72	764.4	748	626.16	587.52	743.58	763.2	560.54	695.12	1143.16	187.5
116.34	348.2	576.36	478.86	407.86	141.16	938.8	254.7	692.84	745.5	230.52	887.84	44.98	514.36	520.02
591.28	646.32	600.3	623.5	776.62	764.4	748.04	626.2	587.52	743.64	763.26	560.5	695.46	1143.1	187.5
116.48	348.04	576.4	478.9	407.9	141.18	938.7	254.8	692.84	745.54	230.54	887.74	44.98	514.34	519.8
591.18	646.36	600.3	623.44	776.7	764.42	748.1	626.28	587.54	743.68	763.1	560.46	695.9	1143.06	187.48
116.34	347.98	576.5	479	407.92	141.18	938.82	254.86	692.82	745.62	230.6	887.64	45.26	514.32	519.8
591.08	646.38	600.3	623.38	776.8	764.46	748.18	626.38	587.54	743.74	762.94	560.44	696.4	1143.02	187.46
116.16	347.94	576.6	479.12	407.96	141.2	938.94	254.92	692.8	745.7	230.66	887.52	45.52	514.3	519.8
590.98	646.42	600.28	623.32	776.92	764.52	748.26	626.5	587.54	743.8	762.76	560.4	696.98	1143	187.44
115.98	347.9	576.68	479.26	408	141.18	939.04	254.96	692.78	745.8	230.7	887.36	45.76	514.3	519.8
590.88	646.46	600.26	623.26	777.04	764.58	748.34	626.58	587.54	743.9	762.58	560.36	697.46	1143	187.42
115.8	347.9	576.74	479.36	408.06	141.16	939.14	255	692.76	745.88	230.72	887.22	46.04	514.3	519.8
590.78	646.5	600.24	623.2	777.16	764.66	748.42	626.64	587.54	744	762.4	560.34	697.86	1143	187.38
115.62	347.9	576.8	479.44	408.14	141.16	939.26	255.04	692.74	745.96	230.74	887.1	46.36	514.3	519.8
590.68	646.4	600.22	623.06	777.16	764.8	748.46	626.52	587.5	744	762.42	560.48	698.1	1143.04	187.34
115.7	347.9	576.8	479.46	408.2	141.14	939.18	255.06	692.7	746.02	230.68	887.14	46.34	514.08	519.82
590.58	646.32	600.22	622.88	777.14	764.96	748.5	626.38	587.48	744.02	762.44	560.62	698.16	1143.1	187.28
115.78	347.9	576.8	479.46	408.26	141.12	939.1	255.08	692.66	746.1	230.6	887.2	46.34	513.86	519.82
590.46	646.22	600.24	622.7	777.12	765.1	748.54	626.2	587.44	744.04	762.46	560.76	698.02	1143.16	187.22
115.86	347.9	576.78	479.44	408.32	141.12	939.06	255.1	692.62	746.16	230.54	887.32	46.32	513.66	519.82
590.36	646.1	600.26	622.5	777.12	765.24	748.56	626.02	587.4	744.08	762.48	560.9	697.8	1143.24	187.14
115.96	347.9	576.76	479.42	408.34	141.14	939.04	255.08	692.58	746.22	230.48	887.46	46.18	513.46	519.82
590.26	646	600.26	622.3	777.14	765.38	748.6	625.84	587.36	744.12	762.5	561.04	697.48	1143.32	187.08
116.06	347.92	576.82	479.4	408.34	141.12	939.02	255.06	692.54	746.28	230.42	887.62	45.86	513.26	519.82
590.36	646.1	600.38	622.2	777.14	765.32	748.64	625.82	587.28	744.18	762.48	560.96	696.6	1143.42	187.02
115.92	347.98	576.72	479.34	408.28	140.88	939	255.02	692.5	746.3	230.4	887.76	44.8	513.28	519.8
590.48	646.18	600.52	622.1	777.18	765.22	748.66	625.8	587.2	744.22	762.46	560.86	695.56	1143.5	186.98
115.82	348.06	576.6	479.28	408.2	140.66	938.98	254.98	692.46	746.32	230.4	887.94	43.48	513.3	519.8
590.62	646.26	600.66	622.02	777.22	765.12	748.66	625.82	587.12	744.28	762.42	560.78	694.34	1143.6	186.94
115.74	348.14	576.5	479.22	408.12	140.44	938.96	254.92	692.44	746.34	230.4	888.14	41.94	513.32	519.78
590.78	646.34	600.84	621.96	777.28	765.02	748.66	625.82	587.06	744.32	762.38	560.7	692.96	1143.68	186.92
115.68	348.22	576.36	479.16	408.04	140.2	938.94	254.88	692.42	746.38	230.4	888.38	40.28	513.32	519.78
590.94	646.38	601.06	621.86	777.36	764.88	748.6	625.82	586.98	744.36	762.32	560.62	691.42	1143.74	186.9
115.64	348.3	576.16	479.12	407.96	140	938.94	254.84	692.38	746.46	230.4	888.66	38.42	513.34	519.78
591	646.36	601.16	621.76	777.44	764.84	748.46	625.8	586.96	744.4	762.42	560.6	690.72	1143.76	186.88
115.68	348.34	576.12	479.14	407.94	140.1	938.96	255.02	692.36	746.44	230.4	888.84	37.12	513.36	519.76
591.06	646.34	601.22	621.68	777.52	764.8	748.3	625.78	586.94	744.44	762.52	560.6	690.22	1143.76	186.86
115.72	348.36	576.1	479.18	407.92	140.2	939	255.18	692.34	746.44	230.4	889.02	35.98	513.38	519.76
591.14	646.32	601.3	621.58	777.62	764.74	748.16	625.72	586.9	744.46	762.62	560.6	689.92	1143.74	186.84
115.78	348.4	576.08	479.22	407.88	140.3	939.06	255.36	692.32	746.48	230.42	889.2	35	513.38	519.78
591.2	646.28	601.36	621.48	777.72	764.66	748	625.66	586.86	744.46	762.68	560.62	689.7	1143.72	186.82
115.82	348.46	576.08	479.3	407.86	140.42	939.12	255.54	692.3	746.58	230.46	889.36	34.16	513.4	519.78
591.28	646.26	601.4	621.4	777.78	764.58	747.9	625.58	586.84	744.46	762.74	560.64	689.7	1143.7	186.8
115.84	348.5	576.04	479.38	407.84	140.52	939.16	255.7	692.28	746.7	230.52	889.46	33.6	513.4	519.78
591.32	646.18	601.58	621.46	777.7	764.52	747.82	625.52	586.82	744.44	762.54	560.72	689.64	1143.62	186.8
115.84	348.38	576.12	479.48	407.78	140.54	939.2	255.64	692.26	746.96	230.64	889.62	32.9	513.38	519.82
591.38	646.08	601.78	621.52	777.6	764.44	747.76	625.44	586.8	744.42	762.32	560.8	689.64	1143.56	186.8
115.84	348.28	576.2	479.58	407.74	140.54	939.24	255.6	692.24	747.22	230.78	889.72	32.1	513.36	519.84
591.46	645.94	602.02	621.58	777.48	764.36	747.7	625.36	586.8	744.4	762.1	560.92	689.82	1143.5	186.8
115.8	348.16	576.26	479.72	407.72	140.5	939.24	255.54	692.22	747.54	230.92	889.78	30.8	513.34	519.88
591.54	645.8	602.26	621.66	777.36	764.3	747.66	625.32	586.8	744.4	761.92	561.06	690.24	1143.44	186.8
115.76	348.02	576.34	479.84	407.72	140.42	939.24	255.48	692.2	747.82	231.06	889.78	29.16	513.32	519.92
591.6	645.66	602.52	621.76	777.24	764.24	747.58	625.3	586.8	744.4	761.76	561.22	690.84	1143.4	186.8
115.74	347.9	576.44	479.94	407.72	140.34	939.24	255.44	692.18	748.08	231.18	889.76	27.18	513.28	519.96
591.52	645.56	602.66	621.72	777.28	764.36	747.78	625.3	586.78	744.38	761.68	561.34	691.36	1143.42	186.8
115.96	347.94	576.4	480.02	407.82	140.16	939.2	255.36	692.38	748.12	231.06	889.62	25.2	513.24	519.98
591.42	645.46	602.82	621.7	777.32	764.48	747.98	625.34	586.76	744.36	761.64	561.48	692.16	1143.44	186.8
116.16	347.98	576.32	480.1	407.9	139.96	939.16	255.28	692.56	748.2	230.92	889.46	22.82	513.2	520.02
591.28	645.38	602.92	621.7	777.36	764.62	748.2	625.4	586.76	744.36	761.62	561.6	692.94	1143.46	186.8
116.4	348.02	576.24	480.16	408	139.8	939.12	255.2	692.74	748.22	230.74	889.32	20.72	513.16	520.04
591.12	645.32	603.02	621.7	777.38	764.76	748.42	625.42	586.74	744.36	761.6	561.68	693.72	1143.48	186.8
116.64	348.08	576.16	480.2	408.08	139.64	939.06	255.12	692.92	748.22	230.54	889.22	18.7	513.12	520.06
590.96	645.26	603.1	621.72	777.4	764.92	748.7	625.44	586.74	744.36	761.6	561.76	694.44	1143.5	186.8
116.88	348.12	576.06	480.26	408.16	139.48	939	255.04	693.12	748.2	230.34	889.16	16.72	513.1	520.08
590.94	645.16	603.16	621.74	777.44	764.92	748.78	625.44	586.76	744.4	761.72	561.9	695.08	1143.52	186.8
116.86	348.18	575.96	480.3	408.2	139.46	938.96	255	693.08	748.58	230.28	889.12	14.22	513.12	520.14
590.92	645.08	603.18	621.78	777.48	764.94	748.88	625.42	586.78	744.44	761.82	562.04	695.36	1143.52	186.82
116.86	348.22	575.9	480.32	408.24	139.46	938.92	254.96	693.06	748.9	230.2	889.12	12.08	513.14	520.18
590.9	645.04	603.22	621.84	777.54	764.98	748.98	625.4	586.78	744.46	761.92	562.16	695.42	1143.52	186.82
116.84	348.26	575.88	480.34	408.26	139.48	938.9	254.92	693.04	749.18	230.14	889.1	10.1	513.16	520.22
590.9	645	603.24	621.92	777.6	765.04	749.1	625.4	586.8	744.48	762.04	562.28	695.24	1143.52	186.84
116.8	348.28	575.86	480.38	408.28	139.54	938.92	254.88	693.02	749.44	230.08	889.08	8.38	513.18	520.28
590.9	644.98	603.26	622.02	777.68	765.12	749.18	625.4	586.82	744.5	762.16	562.38	694.64	1143.5	186.86
116.76	348.32	575.9	480.46	408.3	139.62	938.96	254.82	692.98	749.66	230	889	6.96	513.22	520.32
590.88	645.02	603.1	622.14	777.56	765.3	749.32	625.42	586.84	744.52	762.02	562.42	693.82	1143.44	186.88
116.7	348.34	575.84	480.58	408.12	139.48	939.1	254.98	692.94	749.62	229.94	888.94	6.34	513.26	520.32
590.86	645.06	602.92	622.26	777.46	765.5	749.44	625.44	586.86	744.54	761.9	562.44	692.92	1143.42	186.88
116.66	348.34	575.82	480.74	407.94	139.34	939.26	255.14	692.9	749.54	229.9	888.86	5.86	513.3	520.32
590.84	645.1	602.7	622.4	777.34	765.7	749.56	625.46	586.9	744.58	761.78	562.48	691.98	1143.4	186.9
116.62	348.34	575.8	480.9	407.76	139.18	939.42	255.32	692.86	749.44	229.86	888.8	5.4	513.34	520.32
590.8	645.14	602.44	622.56	777.24	765.92	749.66	625.48	586.94	744.62	761.64	562.56	691.06	1143.36	186.9
116.6	348.36	575.8	481.06	407.58	139	939.6	255.52	692.82	749.3	229.8	888.74	4.74	513.38	520.28
590.76	645.16	602.18	622.72	777.14	766.14	749.76	625.52	586.94	744.68	761.48	562.68	690.44	1143.36	186.9
116.6	348.38	575.78	481.16	407.38	138.8	939.78	255.74	692.8	749.16	229.76	888.72	4	513.4	520.26
590.7	645.2	602.08	622.86	777.26	766.24	749.8	625.3	586.96	744.54	761.5	562.7	689.92	1143.38	186.86
116.64	348.2	575.9	481.24	407.38	138.8	939.94	255.84	692.78	748.94	229.72	888.72	3.46	513.4	520.2
590.64	645.24	602	622.98	777.36	766.32	749.82	625.14	586.98	744.4	761.5	562.76	689.58	1143.38	186.82
116.66	348.04	576	481.28	407.38	138.8	940.1	255.98	692.76	748.72	229.68	888.74	3.04	513.4	520.14
590.58	645.22	601.94	623.08	777.44	766.4	749.84	625.14	586.98	744.24	761.5	562.84	689.78	1143.38	186.76
116.66	347.86	576.08	481.3	407.38	138.78	940.28	256.16	692.74	748.52	229.66	888.78	2.72	513.4	520.08
590.54	645.18	601.9	623.14	777.5	766.44	749.86	625.22	586.96	744.08	761.5	562.88	690.24	1143.42	186.7
116.66	347.66	576.12	481.3	407.38	138.76	940.44	256.34	692.72	748.36	229.66	888.8	2.52	513.4	520.04
590.5	645.1	601.86	623.18	777.54	766.46	749.9	625.34	586.96	743.88	761.48	562.9	690.86	1143.44	186.64
116.66	347.42	576.12	481.3	407.42	138.74	940.6	256.56	692.7	748.22	229.66	888.82	2.24	513.4	520
590.5	644.86	601.78	623.24	777.48	766.48	749.72	625.66	586.94	743.84	761.44	563.12	691.68	1143.5	186.9
116.64	347.56	576.28	481.28	407.46	138.7	940.42	256.86	692.7	748.2	229.7	888.8	1.58	513.4	520
590.5	644.54	601.7	623.32	777.4	766.5	749.6	625.98	586.92	743.74	761.4	563.32	692.64	1143.56	187.16
116.62	347.72	576.4	481.26	407.5	138.66	940.24	257.16	692.7	748.2	229.74	888.76	0.38	513.4	520
590.5	644.2	601.62	623.38	777.34	766.52	749.48	626.16	586.9	743.62	761.34	563.48	693.22	1143.62	187.42
116.64	347.94	576.5	481.24	407.54	138.64	940.04	257.46	692.7	748.2	229.74	888.7	-0.96	513.4	520
590.5	643.84	601.58	623.42	777.26	766.54	749.38	626.26	586.92	743.46	761.28	563.64	693.64	1143.66	187.68
116.66	348.18	576.64	481.22	407.58	138.62	939.84	257.78	692.7	748.18	229.76	888.66	-2.24	513.4	520
590.5	643.48	601.56	623.44	777.18	766.58	749.28	626.3	586.92	743.3	761.24	563.78	693.88	1143.7	187.94
116.66	348.48	576.8	481.2	407.6	138.6	939.62	258.08	692.72	748.16	229.76	888.64	-3.32	513.4	520.02
590.56	643.32	601.6	623.42	777.12	766.42	749.18	626.38	586.94	743.1	761.22	563.58	692.44	1143.66	187.88
116.74	348.66	576.66	481.18	407.6	138.64	939.54	258.26	692.76	748.08	229.74	888.74	-6.64	513.38	520.08
590.62	643.22	601.64	623.36	777.06	766.26	749.04	626.38	586.94	742.92	761.2	563.36	690.68	1143.62	187.82
116.82	348.86	576.56	481.16	407.6	138.68	939.44	258.42	692.8	748	229.7	888.88	-9.5	513.36	520.14
590.7	643.18	601.68	623.3	777	766.08	748.9	626.34	586.94	742.74	761.2	563.14	688.74	1143.56	187.78
116.88	349.06	576.48	481.12	407.6	138.72	939.34	258.58	692.86	747.9	229.68	889.06	-12.12	513.34	520.2
590.78	643.16	601.7	623.26	776.94	765.9	748.76	626.28	586.94	742.58	761.2	562.92	686.66	1143.5	187.74
116.94	349.26	576.38	481.08	407.6	138.76	939.24	258.72	692.92	747.8	229.64	889.26	-14.74	513.32	520.26
590.88	643.18	601.66	623.2	776.86	765.72	748.6	626.18	586.94	742.38	761.2	562.72	684.38	1143.42	187.7
117	349.46	576.26	481.04	407.6	138.8	939.14	258.88	692.98	747.66	229.58	889.46	-17.44	513.3	520.3
590.98	643.16	601.58	623.1	776.8	765.74	748.64	626.04	586.92	742.3	761.24	562.76	683.98	1143.36	187.7
117	349.6	576.24	480.96	407.6	138.8	939.16	259	693.04	747.7	229.46	889.56	-17.92	514.04	520.3
591.08	643.16	601.46	623.02	776.74	765.76	748.68	625.9	586.92	742.24	761.28	562.8	683.68	1143.3	187.7
117.02	349.7	576.2	480.88	407.58	138.8	939.2	259.1	693.1	747.72	229.32	889.64	-18.46	514.78	520.3
591.16	643.16	601.34	622.94	776.68	765.76	748.7	625.76	586.92	742.18	761.32	562.86	683.54	1143.24	187.72
117.04	349.78	576.16	480.8	407.56	138.8	939.26	259.16	693.14	747.74	229.18	889.66	-19.12	515.52	520.3
591.24	643.2	601.28	622.84	776.64	765.76	748.68	625.62	586.9	742.08	761.38	562.92	683.58	1143.18	187.74
117.08	349.84	576.1	480.7	407.54	138.78	939.3	259.16	693.18	747.74	229	889.64	-19.68	516.26	520.3
591.3	643.24	601.28	622.76	776.62	765.74	748.66	625.52	586.88	742.02	761.46	562.98	683.86	1143.14	187.78
117.12	349.88	576.06	480.58	407.52	138.74	939.36	259.1	693.2	747.76	228.86	889.58	-20.1	517	520.28
591.3	643.28	601.3	622.7	776.8	765.7	748.6	625.44	586.86	741.74	761.54	563.1	683.64	1143.08	187.84
116.9	349.92	576.04	480.62	407.48	138.7	939.48	259	693.18	747.54	228.94	889.4	-20.38	517.02	520.24
591.3	643.32	601.36	622.64	777.02	765.66	748.54	625.38	586.84	741.46	761.62	563.22	683.4	1143.04	187.9
116.66	349.98	576	480.66	407.44	138.66	939.58	258.86	693.16	747.34	229.04	889.2	-20.54	517.04	520.2
591.3	643.36	601.4	622.58	777.24	765.62	748.46	625.34	586.82	741.16	761.72	563.3	683.1	1143.02	187.96
116.44	350.02	575.9	480.7	407.4	138.6	939.66	258.66	693.14	747.12	229.14	888.98	-20.68	517.06	520.14
591.3	643.4	601.38	622.52	777.48	765.58	748.4	625.3	586.8	740.9	761.8	563.38	682.76	1143	188.02
116.2	350.08	575.8	480.74	407.36	138.56	939.74	258.48	693.12	746.94	229.28	888.78	-20.82	517.08	520.08
591.3	643.44	601.32	622.46	777.72	765.52	748.34	625.26	586.8	740.66	761.86	563.44	682.44	1143	188.08
115.98	350.14	575.68	480.78	407.32	138.54	939.8	258.28	693.1	746.76	229.42	888.6	-20.96	517.1	520.04
591.32	643.3	601.44	622.6	777.6	765.68	748.26	625.24	586.78	740.56	761.9	563.4	682.16	1143.06	188.12
116.06	350.26	575.46	480.64	407.48	138.48	939.82	258.1	693.1	746.68	229.38	888.76	-21	517.12	520.02
591.34	643.18	601.54	622.72	777.48	765.84	748.18	625.2	586.76	740.46	761.94	563.36	681.9	1143.1	188.18
116.16	350.38	575.24	480.48	407.64	138.42	939.82	257.94	693.1	746.6	229.36	888.94	-20.96	517.14	520
591.36	643.08	601.68	622.82	777.36	766.02	748.12	625.14	586.74	740.4	761.96	563.32	681.68	1143.14	188.22
116.24	350.5	575.08	480.32	407.8	138.38	939.82	257.82	693.1	746.54	229.34	889.14	-20.9	517.16	520
591.38	642.98	601.82	622.92	777.22	766.18	748.04	625.08	586.72	740.36	761.98	563.28	681.46	1143.2	188.26
116.34	350.6	574.94	480.18	407.96	138.34	939.82	257.7	693.1	746.48	229.32	889.36	-20.84	517.2	520
591.4	642.88	601.96	622.98	777.08	766.36	747.96	625.02	586.72	740.32	762	563.22	681.24	1143.22	188.3
116.42	350.66	574.82	480.04	408.12	138.3	939.8	257.6	693.1	746.42	229.3	889.58	-20.74	517.24	520
591.4	643.02	601.84	622.68	777.12	766.34	747.9	624.7	586.76	740.48	762	563.14	681	1143.24	188.04
116.52	350.64	574.74	479.96	408.06	138.34	939.68	257.36	693.12	746.52	229.32	889.58	-20.4	517.28	520.04
591.42	643.16	601.72	622.4	777.12	766.32	747.84	624.38	586.8	740.68	762	563.04	680.86	1143.26	187.76
116.6	350.58	574.68	479.9	408.02	138.4	939.58	257.12	693.14	746.62	229.36	889.58	-20.08	517.34	520.08
591.42	643.28	601.56	622.12	777.12	766.3	747.76	624.08	586.84	740.88	762	562.94	680.78	1143.28	187.48
116.68	350.52	574.62	479.86	407.98	138.46	939.48	256.86	693.16	746.7	229.4	889.6	-19.64	517.4	520.14
591.44	643.38	601.4	621.84	777.12	766.3	747.68	623.78	586.88	741.08	762	562.84	680.72	1143.28	187.2
116.74	350.44	574.56	479.82	407.94	138.52	939.36	256.58	693.18	746.76	229.44	889.58	-19.1	517.44	520.2
591.46	643.48	601.24	621.6	777.1	766.32	747.58	623.46	586.92	741.3	762	562.72	680.6	1143.3	186.9
116.8	350.38	574.5	479.78	407.9	138.58	939.26	256.26	693.2	746.78	229.48	889.56	-18.54	517.48	520.26
591.48	643.32	601.32	621.66	777.02	766.36	747.68	623.54	586.96	741.34	762.02	562.76	680.38	1143.3	186.92
116.78	350.3	574.52	479.74	407.9	138.6	939.2	256.12	693.2	746.64	229.5	889.5	-17.84	517.52	520.32
591.48	643.16	601.38	621.7	776.94	766.4	747.78	623.64	587	741.36	762.04	562.8	680.08	1143.3	186.94
116.76	350.24	574.56	479.7	407.92	138.6	939.12	255.96	693.2	746.46	229.48	889.46	-17.06	517.54	520.38
591.5	643	601.44	621.74	776.86	766.44	747.88	623.74	587.04	741.4	762.06	562.84	679.7	1143.3	186.98
116.74	350.18	574.6	479.66	407.94	138.6	939.02	255.82	693.2	746.3	229.46	889.44	-16.26	517.54	520.42
591.52	642.82	601.46	621.78	776.76	766.48	748	623.88	587.08	741.46	762.08	562.82	679.26	1143.28	187.02
116.72	350.12	574.68	479.62	407.98	138.58	938.92	255.7	693.2	746.14	229.44	889.46	-15.48	517.54	520.48
591.54	642.64	601.52	621.8	776.66	766.5	748.12	624.04	587.1	741.52	762.1	562.82	678.9	1143.26	187.06
116.7	350.06	574.76	479.6	408.02	138.56	938.82	255.62	693.2	746.02	229.42	889.48	-14.68	517.54	520.54
591.36	642.64	601.44	621.7	776.6	766.52	748.08	624.08	587.1	741.6	762.1	562.66	678.82	1143.22	187.1
116.68	350	574.84	479.6	408.08	138.52	939	255.5	693.2	745.9	229.38	889.56	-14.04	517.48	520.58
591.2	642.62	601.42	621.6	776.56	766.54	748.02	624.12	587.1	741.72	762.1	562.5	678.8	1143.18	187.14
116.64	349.94	574.92	479.6	408.12	138.48	939.18	255.4	693.2	745.8	229.38	889.64	-13.4	517.42	520.62
591.04	642.58	601.44	621.5	776.5	766.56	747.98	624.18	587.1	741.88	762.08	562.28	678.92	1143.14	187.16
116.6	349.9	575	479.6	408.2	138.44	939.36	255.32	693.2	745.7	229.4	889.78	-12.5	517.38	520.66
590.86	642.56	601.5	621.4	776.44	766.6	747.96	624.22	587.1	742.08	762.06	562.1	679.2	1143.1	187.18
116.54	349.88	575.04	479.58	408.26	138.42	939.56	255.26	693.22	745.62	229.42	889.94	-11.42	517.34	520.68
590.68	642.54	601.56	621.32	776.4	766.64	747.96	624.26	587.1	742.3	762.04	561.9	679.56	1143.06	187.2
116.48	349.86	575.08	479.56	408.34	138.4	939.76	255.22	693.24	745.56	229.44	890.16	-10.24	517.28	520.7
590.74	642.5	601.7	621.26	776.32	766.46	747.98	624.32	587.1	742.64	761.94	561.48	679.6	1143.02	187.2
116.38	349.9	575.14	479.54	408.26	138.44	939.66	255.2	693.26	745.46	229.52	890.32	-9.3	517.26	520.7
590.78	642.46	601.84	621.24	776.22	766.3	748.02	624.38	587.1	743.04	761.78	561.02	679.66	1142.98	187.2
116.3	349.96	575.16	479.52	408.2	138.5	939.58	255.22	693.28	745.38	229.56	890.56	-8.16	517.24	520.7
590.82	642.46	601.96	621.24	776.14	766.14	748.08	624.42	587.1	743.42	761.6	560.62	679.62	1142.92	187.2
116.22	349.98	575.18	479.5	408.1	138.56	939.52	255.26	693.3	745.3	229.6	890.76	-7.32	517.22	520.7
590.88	642.46	602.08	621.28	776.08	765.96	748.12	624.46	587.1	743.8	761.4	560.2	679.48	1142.88	187.2
116.16	350	575.18	479.5	408	138.62	939.48	255.3	693.32	745.18	229.64	890.96	-6.68	517.2	520.7
590.92	642.48	602.18	621.34	776	765.8	748.18	624.5	587.1	744.2	761.16	559.78	679.22	1142.84	187.2
116.1	350.02	575.16	479.48	407.9	138.68	939.44	255.36	693.34	745.04	229.7	891.1	-6.2	517.2	520.7
590.94	642.28	602.2	621.34	775.94	765.86	748.26	624.48	587.1	744.52	760.96	559.56	679.1	1143.12	187.2
116.08	350.02	575.08	479.64	407.94	138.72	939.48	255.5	693.16	744.96	229.74	891.3	-5.42	517.2	520.68
590.96	642.08	602.22	621.34	775.9	765.9	748.36	624.44	587.1	744.76	760.8	559.38	678.96	1143.4	187.2
116.06	350.02	575.02	479.8	407.98	138.74	939.52	255.62	692.98	744.88	229.82	891.4	-5	517.2	520.64
590.98	641.88	602.26	621.36	775.84	765.94	748.46	624.4	587.1	745	760.66	559.2	678.86	1143.7	187.2
116.04	350.06	574.98	479.96	408	138.76	939.58	255.72	692.8	744.82	229.88	891.46	-4.8	517.2	520.6
591	641.68	602.34	621.38	775.76	765.98	748.58	624.36	587.08	745.2	760.52	559.04	678.8	1144	187.2
116	350.14	574.96	480.12	408.02	138.78	939.64	255.8	692.6	744.8	229.96	891.5	-4.8	517.22	520.56
591.04	641.54	602.5	621.4	775.68	766	748.72	624.3	587.08	745.4	760.42	558.86	678.84	1144.3	187.2
115.96	350.28	575.02	480.28	408.02	138.8	939.74	255.86	692.42	744.82	230.04	891.56	-5.16	517.24	520.52
591.1	641.68	602.7	621.4	775.74	765.96	748.84	624.22	587.06	745.54	760.32	558.72	679.08	1144.3	187.2
115.94	350.42	575.1	480.24	408	138.78	939.84	255.82	692.46	744.84	229.9	891.62	-5.94	517.3	520.5
591.18	641.86	602.92	621.4	775.8	765.92	748.96	624.16	587.04	745.7	760.24	558.58	679.34	1144.3	187.2
115.92	350.56	575.2	480.18	407.96	138.76	939.96	255.78	692.52	744.88	229.76	891.68	-6.9	517.36	520.5
591.26	642.04	603.14	621.4	775.88	765.88	749.06	624.1	587.02	745.84	760.2	558.44	679.62	1144.3	187.18
115.9	350.68	575.28	480.12	407.94	138.74	940.08	255.72	692.58	744.94	229.62	891.76	-7.92	517.42	520.5
591.32	642.26	603.34	621.42	775.96	765.84	749.18	624.02	587.02	746	760.18	558.3	679.96	1144.28	187.16
115.9	350.76	575.34	480.04	407.9	138.7	940.22	255.68	692.66	745.04	229.46	891.82	-9.14	517.48	520.5
591.38	642.42	603.5	621.44	776.06	765.8	749.28	623.96	587	746.12	760.18	558.2	680.28	1144.26	187.14
115.9	350.78	575.34	479.96	407.84	138.66	940.34	255.64	692.72	745.16	229.3	891.86	-10.16	517.54	520.5
591.38	642.54	603.56	621.5	776.04	765.8	749.44	623.92	587	746.42	760.26	558.02	680.62	1144.24	187.08
115.88	350.82	575.3	479.8	407.78	138.62	940.22	255.6	692.8	745.16	229.36	891.64	-11.16	517.58	520.5
591.36	642.64	603.62	621.56	776	765.8	749.6	623.88	587	746.7	760.36	557.86	680.92	1144.22	187.02
115.84	350.84	575.22	479.64	407.72	138.58	940.1	255.54	692.86	745.16	229.4	891.42	-12.08	517.62	520.5
591.34	642.74	603.66	621.62	775.96	765.8	749.76	623.86	587	747	760.44	557.7	681.2	1144.2	186.96
115.76	350.86	575.1	479.46	407.66	138.56	939.96	255.5	692.92	745.16	229.46	891.18	-12.92	517.66	520.5
591.32	642.8	603.68	621.66	775.94	765.8	749.88	623.86	587	747.28	760.52	557.56	681.4	1144.2	186.9
115.66	350.88	574.96	479.28	407.62	138.56	939.78	255.46	692.96	745.12	229.52	890.96	-13.52	517.68	520.5
591.3	642.84	603.64	621.68	775.92	765.8	749.98	623.86	587	747.56	760.58	557.44	681.56	1144.2	186.84
115.54	350.9	574.8	479.12	407.6	138.56	939.6	255.42	693	745.04	229.56	890.74	-14.02	517.7	520.5
591.3	642.96	603.62	621.84	775.88	765.82	749.78	623.88	587	747.8	760.62	557.38	681.68	1144.24	186.8
115.4	350.92	574.76	478.96	407.6	138.62	939.62	255.38	693.02	745.06	229.58	890.8	-14.42	517.72	520.52
591.3	643.08	603.52	621.98	775.86	765.82	749.56	623.92	587	748.04	760.64	557.32	681.82	1144.26	186.76
115.18	350.98	574.7	478.8	407.6	138.68	939.6	255.34	693.04	745.02	229.58	890.86	-14.64	517.74	520.52
591.32	643.18	603.38	622.1	775.84	765.82	749.34	623.94	586.98	748.26	760.66	557.28	681.94	1144.3	186.74
114.96	351.06	574.68	478.68	407.62	138.74	939.56	255.3	693.06	744.94	229.56	890.92	-14.62	517.74	520.52
591.34	643.28	603.22	622.2	775.82	765.82	749.1	623.96	586.96	748.46	760.66	557.24	682.04	1144.34	186.72
114.74	351.16	574.7	478.56	407.64	138.8	939.5	255.26	693.08	744.84	229.54	890.96	-14.36	517.74	520.52
591.36	643.38	603.06	622.3	775.8	765.82	748.86	623.98	586.94	748.66	760.66	557.2	682.12	1144.38	186.72
114.52	351.28	574.74	478.44	407.68	138.86	939.42	255.22	693.1	744.72	229.5	891	-13.8	517.74	520.52
591.22	643.4	602.92	622.28	775.8	765.78	749	624	586.9	748.82	760.58	557.2	682.16	1144.4	186.74
114.26	351.4	574.66	478.6	407.82	138.92	939.28	255.18	693.06	744.42	229.46	891.08	-12.54	517.68	520.5
591.08	643.38	602.8	622.26	775.8	765.76	749.12	624	586.86	748.96	760.5	557.18	682.16	1144.46	186.76
114.18	351.5	574.64	478.78	407.98	138.98	939.16	255.16	693.02	744.14	229.44	891.18	-11	517.62	520.5
590.9	643.36	602.7	622.22	775.8	765.74	749.22	624	586.84	749.08	760.42	557.16	682.12	1144.5	186.78
114.28	351.58	574.62	478.94	408.14	139.04	939.02	255.14	692.98	743.86	229.44	891.32	-9.16	517.58	520.48
590.7	643.34	602.6	622.18	775.8	765.72	749.3	624	586.82	749.2	760.36	557.12	682.06	1144.54	186.8
114.54	351.66	574.6	479.12	408.3	139.1	938.9	255.12	692.94	743.6	229.46	891.5	-7.2	517.54	520.46
590.48	643.3	602.5	622.14	775.78	765.7	749.34	623.98	586.8	749.3	760.26	557.02	681.98	1144.58	186.8
115.04	351.74	574.58	479.28	408.48	139.18	938.74	255.1	692.88	743.36	229.5	891.78	-4.98	517.48	520.44
590.56	643.22	602.42	622.1	775.76	765.7	749.04	623.94	586.8	749.3	760.18	556.9	681.94	1144.62	186.8
115.8	351.86	574.6	479.2	408.56	139.28	938.9	255.12	692.82	743.32	229.58	892.02	-3.22	517.44	520.4
590.62	643.16	602.34	622.06	775.74	765.7	748.72	623.9	586.8	749.28	760.1	556.78	681.9	1144.64	186.8
116.5	351.98	574.6	479.1	408.62	139.38	939.06	255.14	692.76	743.3	229.66	892.28	-1.56	517.4	520.36
590.68	643.1	602.26	622.04	775.7	765.7	748.4	623.86	586.8	749.26	760	556.66	681.88	1144.66	186.8
117.1	352.1	574.58	478.98	408.66	139.46	939.24	255.16	692.7	743.3	229.72	892.52	-0.16	517.36	520.34
590.76	643.04	602.18	622.02	775.64	765.7	748.04	623.82	586.8	749.24	759.9	556.6	681.92	1144.7	186.8
117.62	352.2	574.54	478.82	408.7	139.54	939.4	255.18	692.62	743.32	229.74	892.76	1.06	517.3	520.32
590.86	643	602.12	622.02	775.6	765.7	747.7	623.8	586.8	749.22	759.84	556.62	681.98	1144.74	186.82
117.94	352.28	574.48	478.66	408.68	139.6	939.6	255.18	692.56	743.36	229.76	892.9	1.8	517.26	520.3
590.78	643.02	602.18	622.04	775.72	765.68	747.56	623.8	586.82	749.2	759.78	556.7	681.9	1144.44	186.84
118.28	352.32	574.36	478.54	408.64	139.62	939.52	255.18	692.5	743.48	229.7	893	2.58	517.2	520.26
590.72	643.04	602.26	622.06	775.84	765.66	747.46	623.8	586.84	749.2	759.72	556.84	681.82	1144.14	186.86
118.62	352.34	574.26	478.44	408.6	139.64	939.44	255.18	692.44	743.62	229.64	893.06	3.2	517.14	520.22
590.7	643.06	602.32	622.1	775.98	765.64	747.34	623.78	586.86	749.2	759.66	557.02	681.76	1143.86	186.9
119	352.38	574.2	478.34	408.54	139.66	939.36	255.18	692.38	743.78	229.6	893.14	3.78	517.06	520.18
590.68	643.08	602.38	622.16	776.14	765.62	747.3	623.76	586.88	749.2	759.6	557.2	681.7	1143.56	186.94
119.34	352.42	574.16	478.26	408.48	139.66	939.28	255.18	692.34	743.92	229.58	893.22	4.36	517	520.14
590.68	643.1	602.44	622.22	776.3	765.6	747.28	623.74	586.88	749.18	759.54	557.38	681.66	1143.26	186.96
119.7	352.46	574.18	478.2	408.44	139.66	939.2	255.2	692.3	744.04	229.56	893.34	5	516.96	520.1
590.72	643.1	602.48	622.36	776.32	765.62	747.18	623.7	586.88	749.16	759.48	557.54	681.78	1143.3	187.02
119.88	352.5	574.34	478.1	408.42	139.62	939.1	255.2	692.3	744.08	229.64	893.52	5.62	516.94	520.08
590.78	643.12	602.5	622.5	776.34	765.64	747.06	623.64	586.88	749.14	759.4	557.72	682.04	1143.34	187.08
120.08	352.52	574.5	478	408.38	139.56	939.02	255.2	692.3	744.1	229.72	893.76	6.54	516.94	520.06
590.82	643.14	602.56	622.62	776.38	765.66	746.96	623.62	586.88	749.1	759.34	557.88	682.38	1143.36	187.12
120.22	352.5	574.64	477.92	408.36	139.5	938.96	255.2	692.3	744.08	229.78	893.96	7.5	516.96	520.04
590.86	643.16	602.64	622.72	776.44	765.68	746.86	623.6	586.88	749.06	759.28	558.02	682.76	1143.38	187.16
120.36	352.48	574.78	477.84	408.34	139.46	938.94	255.2	692.3	744.04	229.84	894.14	8.5	516.98	520.02
590.9	643.18	602.72	622.78	776.5	765.7	746.74	623.58	586.9	749.02	759.2	558.18	683.24	1143.4	187.2
120.48	352.48	574.88	477.76	408.3	139.4	938.94	255.2	692.3	744	229.9	894.28	9.56	516.98	520
590.98	643.2	602.74	622.76	776.44	765.76	746.66	623.58	586.88	749.12	759.12	558.58	683.96	1143.42	187.2
120.78	352.44	574.86	477.74	408.42	139.34	939.04	255.18	692.3	743.9	229.92	894.42	10.56	517.02	519.98
591.04	643.2	602.8	622.72	776.38	765.82	746.6	623.6	586.86	749.2	759.06	558.94	684.72	1143.44	187.2
121.04	352.42	574.8	477.7	408.56	139.28	939.14	255.14	692.3	743.78	229.94	894.48	11.24	517.06	519.96
591.1	643.2	602.86	622.68	776.32	765.88	746.56	623.6	586.84	749.28	758.98	559.32	685.54	1143.46	187.22
121.3	352.42	574.72	477.66	408.68	139.22	939.26	255.1	692.3	743.66	229.96	894.52	11.76	517.1	519.94
591.16	643.2	602.94	622.64	776.24	765.96	746.52	623.6	586.82	749.36	758.9	559.72	686.44	1143.48	187.22
121.58	352.42	574.62	477.64	408.78	139.16	939.4	255.06	692.3	743.56	229.98	894.52	12.18	517.14	519.92
591.2	643.2	603.04	622.6	776.18	766.04	746.52	623.62	586.82	749.44	758.84	560.14	687.46	1143.52	187.22
121.86	352.42	574.48	477.6	408.88	139.1	939.58	255.02	692.32	743.44	230	894.46	12.54	517.18	519.9
591.2	643.2	603.18	622.52	776.22	766.06	746.56	623.68	586.86	748.68	759.02	560.26	688.3	1143.54	187.22
122.06	352.46	574.26	477.72	408.8	139	939.9	254.98	692.36	743.68	230	894.18	12.82	517.22	519.9
591.2	643.18	603.3	622.46	776.26	766.08	746.6	623.74	586.9	747.92	759.2	560.38	689.02	1143.56	187.22
122.22	352.5	574.04	477.84	408.7	138.92	940.24	254.98	692.4	743.94	230	893.88	13.12	517.24	519.92
591.22	643.16	603.42	622.4	776.28	766.1	746.66	623.8	586.94	747.16	759.4	560.48	689.6	1143.58	187.2
122.28	352.56	573.82	477.96	408.62	138.82	940.58	254.98	692.44	744.22	230	893.58	13.44	517.28	519.92
591.26	643.14	603.5	622.34	776.3	766.1	746.72	623.88	586.96	746.4	759.6	560.56	690	1143.58	187.2
122.08	352.62	573.58	478.06	408.56	138.72	940.92	254.98	692.48	744.48	230	893.24	13.88	517.32	519.94
591.3	643.12	603.56	622.32	776.3	766.08	746.78	623.94	586.98	745.64	759.8	560.58	690.14	1143.56	187.2
121.76	352.68	573.36	478.16	408.52	138.66	941.22	254.98	692.5	744.74	230	892.92	14.34	517.36	519.96
591.4	643.1	603.54	622.34	776.3	766.04	746.82	624.04	586.98	745.72	759.8	560.7	690.08	1143.5	187.18
121.06	352.56	573.14	478.02	408.5	138.66	941.36	255.04	692.54	744.66	229.98	892.82	14.88	517.4	519.98
591.48	643.1	603.52	622.36	776.28	766	746.86	624.14	586.98	745.82	759.8	560.8	689.84	1143.46	187.16
120.36	352.46	572.92	477.88	408.5	138.68	941.46	255.1	692.58	744.58	229.96	892.74	15.48	517.44	520
591.48	643.08	603.5	622.38	776.24	765.96	746.88	624.24	586.98	745.92	759.8	560.88	689.3	1143.44	187.16
119.7	352.34	572.7	477.74	408.5	138.74	941.56	255.16	692.62	744.5	229.92	892.62	16.36	517.48	520.04
591.44	643.08	603.5	622.42	776.2	765.92	746.9	624.34	587	746.02	759.8	560.94	688.62	1143.46	187.14
119.24	352.22	572.5	477.62	408.5	138.8	941.62	255.24	692.68	744.44	229.86	892.54	17.24	517.52	520.06
591.38	643.08	603.5	622.44	776.14	765.9	746.9	624.44	587	746.14	759.8	560.98	687.82	1143.5	187.14
118.88	352.1	572.3	477.54	408.52	138.84	941.66	255.32	692.74	744.4	229.8	892.48	18.14	517.56	520.08
591.24	643.08	603.52	622.28	776.02	765.88	746.9	624.46	587	746.06	759.82	560.96	688.8	1143.7	187.16
118.78	352.18	572.14	477.54	408.56	138.94	941.7	255.36	692.78	744.4	229.72	892.34	19	517.62	520.12
591.1	643.1	603.56	622.12	775.9	765.88	746.88	624.5	587	745.96	759.84	560.92	689.58	1143.92	187.18
118.7	352.24	571.98	477.56	408.62	139.02	941.74	255.4	692.84	744.42	229.64	892.16	20.14	517.68	520.14
591.02	643.14	603.6	621.96	775.78	765.88	746.86	624.54	587	745.86	759.88	560.88	690.56	1144.16	187.18
118.64	352.3	571.86	477.58	408.7	139.08	941.76	255.46	692.9	744.44	229.58	892.02	21.2	517.72	520.16
590.96	643.18	603.66	621.78	775.64	765.88	746.84	624.56	587	745.76	759.92	560.84	691.58	1144.4	187.2
118.58	352.36	571.76	477.6	408.82	139.14	941.76	255.5	692.96	744.48	229.54	891.86	22.28	517.78	520.18
590.92	643.22	603.72	621.62	775.5	765.88	746.8	624.58	587	745.64	759.96	560.84	692.66	1144.62	187.2
118.48	352.4	571.7	477.6	408.92	139.2	941.76	255.54	693.02	744.54	229.5	891.66	23.46	517.84	520.2
590.9	643.28	603.78	621.66	775.52	765.94	746.76	624.44	587	745.68	759.8	560.9	692.14	1144.74	187.2
118.4	352.4	571.62	477.62	409.14	139.2	941.72	255.6	693.08	744.7	229.52	891.44	24.72	517.86	520.22
590.9	643.32	603.8	621.7	775.54	765.98	746.74	624.28	587	745.74	759.66	560.98	691.9	1144.82	187.2
118.3	352.4	571.58	477.64	409.34	139.2	941.68	255.64	693.12	744.84	229.54	891.24	25.76	517.88	520.24
590.88	643.36	603.82	621.74	775.56	766.02	746.7	624.12	587	745.8	759.5	561.06	691.74	1144.84	187.2
118.16	352.4	571.56	477.66	409.5	139.2	941.64	255.64	693.16	744.98	229.56	891.04	26.68	517.9	520.26
590.86	643.4	603.82	621.78	775.6	766.06	746.66	623.96	587	745.84	759.34	561.16	691.7	1144.84	187.2
118	352.4	571.6	477.68	409.62	139.2	941.62	255.64	693.18	745.1	229.58	890.84	27.54	517.9	520.26
590.8	643.44	603.84	621.82	775.64	766.1	746.62	623.82	587	745.88	759.2	561.24	691.84	1144.8	187.2
117.82	352.38	571.74	477.7	409.76	139.2	941.6	255.64	693.2	745.2	229.6	890.64	28.48	517.88	520.26
590.68	643.3	603.86	621.86	775.72	766.1	746.58	623.86	587.02	745.9	759.3	561.26	691.98	1145.02	187.2
117.38	352.32	572.04	477.72	409.8	139.18	941.6	255.58	693.2	745.2	229.56	890.46	29.36	517.82	520.24
590.56	643.16	603.9	621.92	775.78	766.1	746.54	623.9	587.04	745.9	759.4	561.28	692.28	1145.22	187.22
116.94	352.24	572.4	477.74	409.88	139.16	941.6	255.52	693.2	745.18	229.52	890.32	30.22	517.74	520.22
590.46	643.02	603.94	621.98	775.82	766.1	746.5	623.94	587.06	745.92	759.52	561.3	692.72	1145.42	187.24
116.54	352.16	572.78	477.78	410	139.14	941.6	255.48	693.2	745.14	229.46	890.18	31.16	517.66	520.2
590.36	642.88	603.96	622.06	775.8	766.12	746.42	623.98	587.08	745.94	759.68	561.3	693.54	1145.6	187.28
116.12	352.06	573.22	477.84	410.18	139.12	941.6	255.44	693.2	745.06	229.36	890.06	32.4	517.56	520.18
590.32	642.76	603.96	622.12	775.78	766.14	746.36	624	587.1	745.96	759.86	561.28	694.46	1145.8	187.32
115.74	351.96	573.58	477.9	410.36	139.1	941.58	255.4	693.2	744.98	229.24	890	33.46	517.48	520.16
590.14	642.8	603.94	622.18	775.52	766.18	746.46	624	587.12	745.9	759.96	561.24	695.5	1145.62	187.42
115.68	351.9	573.86	477.96	410.48	139.08	941.58	255.38	693.22	744.88	229	889.9	34.58	517.38	520.14
589.98	642.86	603.92	622.22	775.26	766.22	746.54	624	587.14	745.86	760.08	561.2	696.56	1145.44	187.5
115.64	351.84	574.1	478.02	410.56	139.06	941.6	255.36	693.24	744.78	228.74	889.8	35.68	517.3	520.12
589.84	642.92	603.9	622.28	775	766.26	746.64	623.98	587.16	745.8	760.26	561.14	697.76	1145.28	187.58
115.6	351.76	574.38	478.1	410.62	139.02	941.64	255.34	693.26	744.68	228.42	889.72	36.84	517.22	520.1
589.7	642.98	603.9	622.34	774.78	766.28	746.76	623.96	587.18	745.76	760.44	561.08	698.7	1145.12	187.66
115.62	351.7	574.6	478.16	410.62	138.96	941.66	255.32	693.28	744.6	228.1	889.66	37.76	517.14	520.1
589.54	643.02	603.92	622.4	774.6	766.3	746.88	623.94	587.22	745.74	760.62	561.04	699.52	1144.96	187.74
115.66	351.64	574.82	478.24	410.62	138.9	941.7	255.3	693.3	744.52	227.76	889.6	38.68	517.08	520.1
589.9	643.1	603.94	622.32	774.52	765.68	746.8	623.9	587.24	745.88	761.32	561	700.22	1144.9	187.78
115.04	351.74	575.12	478.2	410.64	139.82	941.72	255.28	693.3	744.42	228.02	889.62	39.54	517.08	520.1
590.24	643.16	603.96	622.26	774.48	765.06	746.7	623.86	587.26	746.02	762.04	560.94	700.82	1144.86	187.82
114.44	351.84	575.44	478.18	410.66	140.74	941.72	255.24	693.3	744.34	228.26	889.66	40.42	517.08	520.1
590.56	643.22	604	622.18	774.48	764.44	746.58	623.84	587.28	746.18	762.7	560.92	701.12	1144.82	187.86
113.86	351.96	575.68	478.12	410.68	141.66	941.7	255.2	693.32	744.3	228.58	889.72	41.12	517.08	520.1
590.88	643.26	604.04	622.08	774.5	763.8	746.46	623.82	587.3	746.34	763.32	560.9	701.24	1144.8	187.88
113.28	352.08	575.88	478.08	410.68	142.6	941.7	255.14	693.34	744.28	228.94	889.78	41.7	517.1	520.1
591.2	643.3	604.08	621.98	774.5	763.16	746.32	623.8	587.3	746.5	763.92	560.88	701.18	1144.78	187.88
112.72	352.22	576.06	478.02	410.66	143.54	941.7	255.08	693.36	744.28	229.34	889.86	42.16	517.1	520.1
591.14	643.3	604.1	622.04	774.52	763.1	746.4	623.8	587.32	746.5	764.16	560.88	700.8	1144.76	187.8
112.76	352.16	576.18	478.1	410.62	143.5	941.46	255.04	693.2	744.38	229.3	889.94	42.5	517.08	520.1
591.06	643.3	604.14	622.06	774.54	763.04	746.52	623.8	587.34	746.5	764.36	560.92	700.24	1144.76	187.7
112.82	352.12	576.26	478.16	410.58	143.46	941.24	255.02	693.04	744.48	229.3	890.02	42.66	517.06	520.1
590.98	643.32	604.14	622.08	774.58	762.98	746.66	623.8	587.38	746.52	764.54	560.94	699.58	1144.76	187.6
112.9	352.06	576.32	478.22	410.54	143.44	941.04	254.98	692.86	744.58	229.3	890.1	42.76	517.04	520.1
590.9	643.34	604.12	622.08	774.62	762.94	746.8	623.8	587.42	746.54	764.72	560.96	698.88	1144.78	187.5
113.02	352	576.34	478.28	410.52	143.42	940.84	254.96	692.7	744.68	229.3	890.2	42.8	517.04	520.1
590.8	643.36	604.02	622.04	774.68	762.92	746.88	623.82	587.46	746.58	764.86	561	698.06	1144.82	187.4
113.16	351.92	576.34	478.34	410.52	143.42	940.6	254.96	692.54	744.76	229.32	890.32	42.88	517.04	520.12
590.7	643.38	603.8	621.94	774.74	762.94	746.7	623.86	587.48	746.62	764.86	561.06	697.48	1144.92	187.34
113.46	351.88	576.34	478.34	410.58	143.46	940.54	254.96	692.56	744.78	229.38	890.44	42.78	517.08	520.16
590.64	643.42	603.54	621.84	774.8	762.96	746.4	623.9	587.5	746.66	764.84	561.1	696.96	1145	187.3
113.78	351.82	576.32	478.34	410.66	143.52	940.38	254.96	692.58	744.78	229.44	890.56	42.7	517.14	520.2
590.58	643.44	603.28	621.74	774.84	762.98	745.98	623.94	587.5	746.68	764.8	561.14	696.5	1145.08	187.26
114.1	351.78	576.3	478.34	410.76	143.6	940.1	254.98	692.6	744.76	229.5	890.68	42.66	517.2	520.24
590.58	643.48	602.98	621.62	774.9	763	745.32	623.98	587.5	746.7	764.76	561.22	696.04	1145.16	187.2
114.46	351.72	576.3	478.3	410.88	143.7	939.52	255.02	692.62	744.74	229.54	890.78	42.72	517.26	520.3
590.62	643.52	602.72	621.52	774.94	763	744.6	624	587.5	746.7	764.74	561.3	695.76	1145.26	187.16
114.82	351.68	576.28	478.24	411	143.78	938.82	255.02	692.64	744.72	229.54	890.82	42.74	517.32	520.34
590.84	643.4	602.46	621.52	774.98	763	743.82	624.02	587.5	746.7	764.68	561.24	695.4	1145.32	187.14
115.26	351.82	576.24	478.14	411.16	143.86	938.28	255.04	692.66	744.68	229.44	890.88	42.86	517.42	520.38
591.04	643.28	602.22	621.54	775.04	763	743.04	624.04	587.5	746.7	764.62	561.2	695.1	1145.38	187.1
115.68	351.96	576.18	478.04	411.3	143.92	937.66	255.06	692.68	744.66	229.34	890.9	43	517.5	520.44
591.28	643.18	601.98	621.52	775.1	763.02	742.12	624.06	587.52	746.72	764.56	561.18	694.84	1145.46	187.06
116.14	352.08	576.06	477.94	411.44	143.96	936.78	255.08	692.7	744.64	229.22	890.9	43.18	517.6	520.5
591.5	643.06	601.78	621.54	775.14	763.04	741.3	624.08	587.52	746.74	764.5	561.14	694.68	1145.52	187.02
116.54	352.2	575.9	477.86	411.58	143.98	936	255.08	692.7	744.62	229.1	890.92	43.3	517.68	520.54
591.74	642.96	601.58	621.56	775.2	763.06	740.48	624.1	587.52	746.76	764.44	561.08	694.58	1145.56	186.98
116.94	352.32	575.74	477.8	411.72	144	935.18	255.1	692.7	744.62	229	890.98	43.4	517.76	520.6
591.9	643.06	601.5	621.64	775.26	763.14	739.66	624.1	587.32	746.74	764.44	561.14	694.56	1145.58	186.94
117.12	352.18	575.56	477.82	411.78	144	934.06	255.12	692.68	744.7	228.94	891.02	43.6	517.8	520.64
592.22	643.16	601.4	621.72	775.38	763.24	738.64	624.1	587.12	746.7	764.44	561.2	694.58	1145.6	186.9
117.38	352.02	575.32	477.86	411.84	143.96	932.68	255.14	692.66	744.78	228.88	891.1	43.8	517.86	520.64
592.6	643.24	601.34	621.84	775.54	763.34	737.74	624.1	586.92	746.64	764.48	561.24	694.64	1145.6	186.86
117.6	351.88	575.1	477.92	411.9	143.92	931.46	255.16	692.64	744.86	228.84	891.2	43.94	517.9	520.64
593.06	643.32	601.26	621.96	775.72	763.44	736.86	624.1	586.72	746.56	764.52	561.26	694.72	1145.6	186.84
117.84	351.74	574.88	477.98	411.98	143.86	930.28	255.18	692.6	744.92	228.8	891.28	44.04	517.94	520.64
593.6	643.38	601.18	622.1	775.9	763.56	735.98	624.1	586.54	746.48	764.56	561.3	694.78	1145.58	186.82
118.08	351.6	574.62	478.06	412.06	143.76	929.1	255.2	692.56	744.96	228.76	891.34	44.14	517.98	520.6
594.36	643.4	601.16	622.08	776.08	763.66	735.04	624.08	586.56	746.3	764.6	561.16	694.86	1145.56	186.82
118.48	351.52	574.4	478.16	412.16	143.62	927.84	255.22	692.5	744.88	228.72	891.44	44.22	517.78	520.5
595.02	643.4	601.16	622.04	776.18	763.74	734.36	624.06	586.58	746.12	764.64	561	694.94	1145.54	186.86
118.76	351.48	574.22	478.24	412.28	143.5	926.94	255.24	692.44	744.8	228.68	891.52	44.26	517.56	520.42
595.64	643.4	601.14	622	776.22	763.8	733.76	624.04	586.58	745.92	764.66	560.84	695	1145.52	186.9
119	351.42	574.04	478.32	412.4	143.38	926.22	255.26	692.38	744.72	228.62	891.58	44.26	517.34	520.34
596.18	643.4	601.16	621.94	776.2	763.88	733.26	624	586.6	745.72	764.66	560.7	695.06	1145.5	186.96
119.16	351.38	573.88	478.4	412.5	143.28	925.66	255.28	692.32	744.64	228.58	891.64	44.28	517.12	520.26
596.7	643.4	601.2	621.9	776.08	763.94	732.78	623.96	586.58	745.5	764.66	560.56	695.08	1145.52	187.04
119.22	351.32	573.72	478.44	412.66	143.22	925.28	255.32	692.24	744.56	228.54	891.68	44.26	516.9	520.22
597.02	643.38	601.2	621.86	775.9	763.96	732.38	623.92	586.56	745.5	764.62	560.66	695.06	1145.56	187.18
119.06	351.24	573.52	478.36	412.82	143.18	925.06	255.34	692.36	744.6	228.76	891.62	44.26	516.9	520.28
597.32	643.36	601.2	621.84	775.68	763.98	731.98	623.88	586.54	745.52	764.58	560.78	695.04	1145.62	187.32
118.9	351.16	573.32	478.24	413	143.18	924.88	255.38	692.46	744.64	228.98	891.54	44.24	516.88	520.36
597.62	643.34	601.2	621.84	775.46	764.02	731.62	623.82	586.52	745.56	764.52	560.92	695.04	1145.68	187.46
118.74	351.1	573.12	478.08	413.16	143.16	924.7	255.4	692.56	744.7	229.22	891.46	44.2	516.86	520.46
597.92	643.32	601.2	621.88	775.22	764.04	731.28	623.78	586.5	745.6	764.46	561.08	695.04	1145.74	187.6
118.62	351.04	572.86	477.86	413.28	143.18	924.5	255.42	692.64	744.8	229.46	891.34	44.04	516.84	520.62
598.14	643.3	601.2	621.9	775.04	764.06	731.04	623.74	586.5	745.64	764.4	561.24	695.08	1145.78	187.72
118.56	351	572.62	477.64	413.3	143.2	924.3	255.42	692.72	744.92	229.72	891.22	43.88	516.82	520.78
598.3	643.32	601.14	622.02	774.82	763.9	731.02	623.7	586.34	745.58	764.44	561.22	695.16	1145.8	187.74
118.52	351.02	572.56	477.48	413.3	143.4	924.44	255.42	692.54	744.98	229.56	891.06	43.7	516.8	520.92
598.42	643.34	601.1	622.14	774.64	763.76	731.06	623.64	586.18	745.52	764.46	561.2	695.24	1145.8	187.74
118.5	351.04	572.52	477.34	413.24	143.6	924.58	255.38	692.38	745.06	229.4	890.9	43.5	516.8	521.1
598.5	643.36	601.08	622.26	774.48	763.6	731.12	623.6	586.04	745.48	764.48	561.18	695.32	1145.8	187.66
118.5	351.08	572.5	477.18	413.12	143.82	924.74	255.36	692.18	745.18	229.26	890.72	43.3	516.8	521.36
598.54	643.36	601.08	622.36	774.38	763.44	731.22	623.56	585.9	745.48	764.52	561.14	695.4	1145.8	187.46
118.5	351.12	572.56	477.06	413	144.02	924.92	255.34	692	745.32	229.16	890.56	43.18	516.8	521.64
598.54	643.36	601.08	622.46	774.32	763.28	731.38	623.52	585.78	745.52	764.56	561.08	695.48	1145.78	187.12
118.5	351.18	572.66	476.94	412.86	144.24	925.12	255.3	691.84	745.48	229.1	890.38	43.08	516.8	521.98
598.5	643.28	601.04	622.46	774.36	763.36	731.6	623.68	585.86	745.62	764.5	561.14	695.38	1145.74	186.62
118.54	351.26	572.62	476.82	412.7	144.08	925.12	255.24	691.68	745.7	229.28	890.26	43.22	516.8	522.58
598.36	643.12	600.94	622.34	774.46	763.46	731.96	623.84	585.96	745.84	764.54	561.16	695.28	1145.7	185.9
118.68	351.38	572.68	476.68	412.5	143.92	925.12	255.2	691.52	746.02	229.74	890.06	43.44	516.8	523.12
598.14	642.92	600.78	622.12	774.58	763.58	732.42	623.98	586.04	746.12	764.68	561.14	695.16	1145.66	185.12
118.9	351.52	572.84	476.54	412.34	143.76	925.12	255.16	691.4	746.36	230.34	889.8	43.7	516.8	523.56
597.84	642.68	600.52	621.8	774.74	763.76	732.98	624.12	586.12	746.54	764.88	561.08	695.02	1145.62	184.16
119.2	351.68	573.1	476.38	412.18	143.58	925.1	255.14	691.3	746.78	231.08	889.48	44	516.78	523.96
597.46	642.38	600.12	621.36	774.92	764.04	733.66	624.24	586.18	747.14	765.16	560.96	694.88	1145.6	182.92
119.58	351.84	573.5	476.18	412.06	143.42	925.06	255.16	691.2	747.28	231.9	889.1	44.28	516.76	524.34
596.88	642.72	599.32	620.5	775.24	764.52	734.52	624.1	586.22	748.36	765.76	560.76	694.9	1145.6	180.76
120.1	352.18	574.2	476.02	411.82	143.6	924.98	255.4	691.28	747.72	232.92	888.46	44.4	516.82	524.24
596.28	643.08	598.2	619.58	775.56	765.14	735.42	623.94	586.24	749.7	766.34	560.54	694.88	1145.68	178.26
120.62	352.52	574.92	475.84	411.64	143.82	924.92	255.7	691.38	748.1	233.76	887.74	44.48	516.88	524.24
595.58	643.4	596.66	618.5	775.9	765.9	736.42	623.74	586.24	751.2	766.9	560.24	694.88	1145.92	175.42
121.18	352.84	575.64	475.64	411.48	144.08	924.86	256.12	691.5	748.44	234.56	886.86	44.58	516.94	524.36
594.78	643.7	594.68	617.26	776.26	766.76	737.48	623.46	586.22	752.78	767.44	559.82	694.88	1146.44	172.56
121.8	353.18	576.32	475.44	411.36	144.38	924.82	256.66	691.66	748.7	235.28	885.78	44.66	517.06	524.56
593.68	643.9	591.56	615.44	776.66	767.84	738.78	622.88	586.16	754.66	767.96	559.02	694.88	1147.86	169.46
122.66	353.56	576.86	475.32	411.26	144.72	924.84	257.52	691.88	748.96	236.18	883.98	44.76	517.36	525.02
592.52	643.62	588.14	612.7	776.82	768.66	739.98	622.44	586.06	755.42	768.14	557.98	694.9	1149.84	166.18
123.3	353.88	577.1	475.04	411.06	145.08	924.86	258.38	692.08	749.72	237.2	881.96	44.8	517.72	525.54
591.2	643.34	584.24	609.64	776.98	769.44	741.22	621.74	585.92	756.22	768.38	556.58	694.92	1152.34	161.52
124.06	354.18	577.24	474.88	410.9	145.44	924.9	259.4	692.3	750.46	238.36	879.56	44.84	518.28	526.32
589.72	643.1	579.86	606.24	777.18	770.2	742.5	620.68	585.78	757.1	768.74	554.8	694.92	1155.32	155.32
124.92	354.48	577.32	474.86	410.78	145.82	924.98	260.56	692.56	751.18	239.72	876.8	44.86	519.1	527.38
587.66	642.72	573.82	601.68	777.46	771.08	744.24	618.66	585.62	758.48	769.68	551.96	694.92	1159.34	146.2
126.16	354.78	577.3	475.14	410.76	146.3	925.18	262.14	692.9	751.84	241.82	873.1	44.88	520.52	529.04
585.58	642.32	567.86	597	777.76	771.84	745.98	616.3	585.5	759.82	771.04	548.84	694.94	1163.16	136.6
127.36	355.04	577.22	475.56	410.78	146.78	925.4	263.68	693.26	752.3	244.1	869.62	44.88	522.08	530.74
583.52	641.6	561.28	592.58	778.3	772.82	747.9	613.5	585.62	762.16	773.4	545.14	694.94	1167.16	127.34
129.08	355.18	577.14	476.16	411.08	147.26	925.6	266.04	693.68	752.08	246.56	865.94	44.88	523.82	533
581.26	640.66	554.16	587.7	778.98	773.9	750.02	610.16	585.8	764.82	776.4	541.02	694.94	1171.42	119
130.84	355.32	577	476.86	411.34	147.86	925.66	268.5	694.14	751.58	249.3	862.36	44.86	525.64	535.38
578.34	638.98	545.14	581.4	780.1	775.44	752.78	605.26	586.08	768.56	780.94	535.88	694.94	1176.88	110.7
132.86	355.52	576.8	477.76	411.44	148.86	925.16	271.36	694.7	750.3	252.66	858.56	44.84	527.62	538.5
575.72	637.02	536.82	575.58	781.34	777	755.34	600.34	586.46	772.34	785.76	531.26	694.94	1181.9	104.74
134.6	355.74	576.54	478.5	411.3	149.98	924.12	273.96	695.18	748.52	255.62	855.56	44.82	529.12	541.56
573.06	634.64	528.22	569.64	782.78	778.68	757.94	595.02	586.9	776.48	790.98	526.74	694.92	1187	99.2
136.32	356.02	576.2	479.2	411	151.34	922.48	276.58	695.64	746.28	258.48	852.66	44.82	530.42	544.9
570.08	631.24	519.64	563.9	784.36	781.08	760.5	588.34	587.22	780.96	796.18	522.56	694.88	1192.08	94.76
137.78	357.34	575.7	479.96	410.56	152.98	920.18	278.18	696.16	743.64	261.02	849.94	44.76	531.48	549.48
566.78	626.6	509.82	557.26	786.36	783.98	763.32	580.54	587.78	786.8	802.16	518.1	694.86	1197.7	91.8
139.58	358.8	574.66	480.74	409.98	155.36	916.4	280.12	696.68	740.02	263.8	846.48	44.72	532.36	551.85
564.06	621.94	501.62	551.66	788.18	786.7	765.52	573.84	588.46	792.26	807.14	514.64	694.84	1202.2	90.1666666666667
141.24	360.26	573.38	481.34	409.52	157.82	912.22	281.82	697.04	736.48	266.12	843.16	44.66	532.82	553.9
561.42	616.98	493.7	546.02	790.12	789.56	767.62	567.34	589.32	798	811.92	511.4	694.82	1206.52	89.1
143.08	361.72	571.9	481.94	409.22	160.6	907.56	283.74	697.36	732.74	268.58	839.52	44.58	533.1	556.35
558.84	611.8	486.02	540.3	792.12	792.58	769.68	561.1	590.42	803.98	816.52	508.36	694.8	1210.7	89.5
145.12	363.2	570.28	482.52	409.1	163.68	902.62	285.96	697.6	728.76	271.32	835.56	44.5	533.22	560.5
556.14	604.98	477.1	533.26	794.76	795.6	772.42	554.42	592.32	811.56	821	505.08	694.76	1215.48	NA
148.04	364.76	568.4	483.08	409.46	167.74	897.06	290.84	697.62	723.6	275.76	830.28	44.38	533.4	NA
553.88	598.92	469.46	526.84	797.2	798.48	775.04	548.82	594.48	818.4	824.64	502.44	694.72	1219.62	NA
150.98	366.5	566.96	483.44	410.22	171.42	892.44	295.84	697.44	718.98	280.3	825.24	44.24	533.52	NA
551.66	592.94	461.72	520.12	799.76	801.54	777.98	543.2	597.06	825.56	828.28	499.76	694.66	1223.88	NA
154.26	368.56	565.62	483.7	411.28	175.06	887.94	301.12	697.1	714.44	285.2	819.94	44.12	533.72	NA
549.44	587.02	453.94	513.18	802.44	804.76	781.16	537.5	600.06	832.92	831.98	496.94	694.6	1228.36	NA
157.8	371.06	564.38	483.92	412.64	178.62	883.48	306.46	696.58	710.02	290.28	814.5	44.02	534.06	NA
546.78	580.44	445.08	504.9	805.86	808.72	785.1	530.56	604.3	841.42	836.64	493.3	694.52	1233.84	NA
162.22	374.7	563.08	484.28	414.8	182.52	877.9	312.04	695.66	705	296.02	808.18	43.94	534.76	NA
544.3	576.14	437.04	497.74	808.96	812.5	788.52	524.74	608.6	849.26	841.38	489.78	694.7	1238.88	NA
166.3	378.06	562.7	484.72	417.06	185.64	872.3	315.36	695.5	701.16	300.4	802.9	43.86	535.58	NA
541.7	571.74	429.06	490.76	812.34	816.26	792.14	518.78	613.24	856.74	846.32	486.04	694.86	1243.76	NA
170.36	381.86	562.42	485.36	419.64	188.78	866.3	318.36	695.26	697.16	304.5	797.74	43.82	536.58	NA
538.96	567.16	421.02	483.98	816	820	796.04	512.72	618.14	863.7	851.44	482.14	695.04	1248.36	NA
174.32	385.98	562.26	486.18	422.52	192.04	860.08	321.16	694.98	692.86	308.36	792.7	43.76	537.74	NA
535.56	561.44	411.22	476.28	820.84	824.34	801.28	505.54	624.2	870.8	857.58	477.4	695.24	1253.08	NA
178.76	390.7	562.24	487.4	426.2	196.2	852.86	324.5	694.48	687.24	312.82	786.82	43.7	539.36	NA
532.46	556.24	402.22	469.78	825.5	828.12	806.32	499.26	629.68	876.42	863	473.14	695.46	1256.68	NA
182.48	394.6	562.52	488.6	429.54	200.1	846.66	327.5	694.18	681.94	316.64	781.76	43.6	541.02	NA
529.34	550.56	393.58	462.96	830.56	831.9	811.92	492.8	635.2	881.16	868.52	468.6	695.46	1259.94	NA
186.1	397.9	562.18	489.98	432.98	204.04	841.02	330.56	692.96	676.14	320.56	776.56	43.62	542.8	NA
526.12	544.78	384.84	455.94	835.88	835.92	817.66	486.18	640.92	885.84	874.18	463.82	695.48	1263.14	NA
189.82	400.84	561.7	491.4	436.34	208.02	835.46	333.64	691.78	670.14	324.52	771.36	43.62	544.76	NA
522.12	537.94	374.98	447.46	842.32	840.98	824.04	478.26	648.1	891.56	880.96	457.68	695.48	1266.8	NA
194.44	403.8	560.9	493	440.12	212.58	828.5	337.22	690.5	663.24	329.04	765.44	43.62	547.26	NA
518.44	531.94	366.92	439.86	847.92	845.56	829.14	471.32	654.66	896.88	886.92	451.96	695.46	1269.84	NA
198.62	406	559.96	494.3	443.28	216.42	821.96	340.22	689.46	657.4	332.72	760.52	43.62	549.56	NA
514.52	525.8	359.18	432.24	853.44	850.18	833.84	464.48	661.42	902.5	892.84	446.02	695.44	1272.82	NA
202.86	408.1	558.86	495.52	446.4	220.26	814.86	343.3	688.46	651.74	336.22	755.76	43.66	551.84	NA
510.14	519.58	351.7	424.82	858.92	854.94	838.24	457.72	668.48	908.16	898.64	441.1	695.38	1275.5	NA
207	410.2	557.5	496.42	449.52	223.94	806.76	346.62	687.38	646.24	339.56	750.54	43.66	555.18	NA
504.74	512.22	342.76	416.46	865.62	860.1	843.1	450.28	676.62	914.86	905.02	435.44	695.32	1277.125	NA
211.62	412.64	555.92	497.34	452.88	228.56	797	350.92	685.94	639.98	343.58	744.56	43.66	556.775	NA
499.92	505.82	334.84	409.42	871.7	864.2	847.34	444.24	683.46	920.64	910.16	431.12	695.3	1278.13333333333	NA
215.42	414.76	554.56	497.98	455.54	232.82	788.62	355	684.48	634.66	347.18	739.26	43.66	558.133333333333	NA
495.18	499.52	326.64	402.34	878.14	868.16	851.9	438.34	690.06	926.44	915.08	427.18	695.26	1279.1	NA
219.2	417.02	553.24	498.48	458.04	237.28	780.78	359.3	682.82	629.4	351.08	733.74	43.66	559.9	NA
490.6	493.44	318.2	395.18	884.9	872	856.94	432.52	696.46	932.34	919.84	423.62	695.22	1279.7	NA
223.08	419.46	551.98	498.84	460.46	241.92	773.52	363.74	680.96	624.26	355.28	727.92	43.64	563.5	NA
485.92	486.8	308.56	386.02	892.66	876.26	862.54	425.82	704.64	939.3	925.62	418.92	695.18	NA	NA
228.12	423.18	550.82	499.78	463.08	247.72	764.88	368.62	677.42	618.8	360.84	721.36	43.58	NA	NA
482.34	481.42	300.62	377.94	899.26	880.06	867.66	419.92	711.76	945.36	930.62	415.24	695.14	NA	NA
232.9	426.76	549.94	500.6	465.44	252.72	757.74	372.46	673.9	614.42	365.86	715.32	43.5	NA	NA
478.98	476.1	293	369.94	905.64	884.02	872.76	413.88	718.9	951.38	935.68	411.6	695.08	NA	NA
238	430.6	549.08	501.46	467.98	257.64	750.44	375.94	670.28	610.24	370.8	709.14	43.44	NA	NA
475.8	470.7	285.6	362.14	911.82	888.14	877.76	407.8	726.14	957.22	940.84	407.86	695.04	NA	NA
243.42	434.62	548.26	502.42	470.66	262.44	742.84	379.08	666.64	606.22	375.52	702.98	43.36	NA	NA
472.24	464.04	276.72	353.44	918.94	893.16	883.78	400.86	734.62	963.46	946.94	403.14	695	NA	NA
250.08	439.22	547.34	503.7	473.96	267.82	733.96	382.4	662.64	601.74	380.42	696.16	43.26	NA	NA
469.76	457.78	267.8	346.56	925.36	897.6	889.54	393.96	741.26	969.1	952.06	397.78	694.96	NA	NA
255.16	442.68	546.36	504.72	476.96	272.28	727.34	385.22	659.94	597	383.94	690.26	43.44	NA	NA
467.14	451.3	258.54	339.6	931.98	901.98	895.5	387.12	747.94	974.4	957.14	392.3	694.92	NA	NA
260.16	445.94	545.38	505.86	480.02	276.76	720.98	388.04	657.38	592.36	387.22	684.66	43.64	NA	NA
464.34	444.74	249.06	332.48	938.86	906.32	901.6	380.28	754.68	979.48	962.16	386.74	694.88	NA	NA
264.96	448.94	544.36	507.12	483.04	281.26	714.94	390.82	654.88	587.78	390.36	679.3	43.84	NA	NA
460.68	437.14	238.4	323.8	947.36	911.28	908.62	372.2	762.72	984.98	967.92	380.48	694.84	NA	NA
270.18	451.94	543.1	508.72	486.18	286.6	708.14	393.92	652.06	582.68	393.9	673.38	44.04	NA	NA
457.4	430.6	229.58	315.86	955	915.5	914.3	364.86	769.72	989.58	972.82	375.04	694.78	NA	NA
274.14	454.1	541.88	510.18	488.5	291.24	702.46	396.52	649.68	578.32	396.88	668.44	44.28	NA	NA
453.4	424.2	222.12	307.92	962.54	919.9	919.94	358.5	776.72	993.38	977.54	370.36	694.74	NA	NA
278.74	456.06	540.62	511.46	490.54	295.92	696.32	398.92	647.54	575.06	399.7	664.12	44.26	NA	NA
449.4	417.68	215	299.94	970	924.48	925.04	352.16	783.7	997.26	982.26	365.56	694.68	NA	NA
283.34	457.86	539.28	512.6	492.24	300.5	689.82	401.36	645.3	572.06	402.38	659.94	44.22	NA	NA
444.8	409.86	206.54	291.04	978.5	929.88	930.32	345.1	791.68	1001.78	987.76	359.72	694.5	NA	NA
288.86	459.9	537.62	513.68	493.74	305.74	681.68	404.42	642.48	569.16	405.36	655.32	44.26	NA	NA
440.8	402.92	199.08	283.7	985.6	934.62	934.58	339.48	798.3	1005.6	992.4	354.54	694.22	NA	NA
293.8	461.6	536.08	514.38	494.66	310.12	674.5	407.28	639.8	567.28	407.72	651.6	44.4	NA	NA
436.62	395.94	191.18	276.62	992.8	939.28	938.98	334.24	804.78	1009.34	996.86	349.4	693.84	NA	NA
298.74	463.5	534.54	514.9	495.38	314.48	667.5	410.3	636.84	565.82	410.06	647.96	44.64	NA	NA
432.32	389.26	182.94	269.58	1000.36	943.62	943.16	329.5	811.04	1013	1001.72	344.6	693.4	NA	NA
303.68	465.96	533.2	515.24	495.76	318.94	661.08	413.66	633.72	564.7	412.72	644.3	45.06	NA	NA
427	382.06	173.38	260.94	1009.82	948.16	948.62	324.34	818.18	1017.32	1006.78	339.6	692.7	NA	NA
309.28	469.32	531.64	515.54	496.06	324.3	654.42	417.74	629.82	563.94	416.16	639.98	45.84	NA	NA
422.18	376.32	165.48	253.14	1018.44	951.68	953.74	320.16	824.22	1021.04	1010.7	335.92	692	NA	NA
313.96	472.64	530.36	515.74	496.2	329.02	649.48	421.32	626.22	563.7	419.38	636.14	46.7	NA	NA
417.4	370.78	158.06	245.14	1027.24	955	958.84	315.92	830.28	1024.9	1014.3	332.56	691.3	NA	NA
318.62	476.3	529.1	515.92	496.44	333.84	644.74	424.76	622.6	563.58	422.86	632.14	47.64	NA	NA
412.78	365.32	151.22	237.06	1035.98	958.2	963.78	311.52	836.28	1028.9	1017.74	329.48	690.62	NA	NA
323.38	480.18	527.84	516.22	496.8	338.72	640.08	427.98	619.02	563.46	426.54	627.96	48.66	NA	NA
407.86	358.52	143.46	227.96	1046.22	962.06	969.14	306.16	843.12	1033.76	1021.46	325.98	689.92	NA	NA
329.3	484.3	526.3	516.98	497.6	344.2	634.6	431.1	615.06	562.96	430.9	622.58	49.98	NA	NA
404.04	352.34	136.8	220.7	1054.66	965.42	973.38	301.52	848.92	1037.92	1024.74	323.08	689.46	NA	NA
334.7	487.66	524.92	517.86	498.52	348.84	629.9	433.4	611.84	562.26	434.68	617.6	51.28	NA	NA
400.42	346	129.8	213.76	1063	968.88	977.46	296.94	854.62	1041.92	1028.18	320.06	689.12	NA	NA
340.32	490.78	523.5	518.88	499.6	353.36	625.34	435.56	608.82	561.28	438.42	612.4	52.8	NA	NA
396.84	339.66	122.48	206.96	1071.44	972.44	981.46	292.44	860.22	1045.74	1031.8	316.82	688.88	NA	NA
346.08	493.6	521.98	520.08	500.8	357.7	620.92	437.64	605.94	560.02	442.02	607.04	54.56	NA	NA
392.42	332.46	113.88	198.94	1081.7	976.62	985.98	287.2	866.82	1049.84	1036.12	312.64	688.84	NA	NA
352.72	496.34	519.92	521.54	502.1	362.46	615.94	439.92	602.78	558.06	445.98	600.88	57.14	NA	NA
388.38	326.34	106.6	192.04	1090.36	980.04	989.74	281.98	872.74	1053.06	1039.56	308.58	689	NA	NA
358.16	498.24	517.78	522.48	503.16	366.32	611.86	442.26	600.18	556.16	448.94	595.76	59.8	NA	NA
384.12	320.1	99.92	184.8	1099.2	983.36	993.22	276.46	878.72	1056.34	1043.04	304.3	689.34	NA	NA
363.28	500	515.52	523.28	504.02	370.04	607.72	444.5	597.7	554	451.68	590.88	62.66	NA	NA
379.66	313.66	93.9	177.36	1107.9	986.52	996.34	270.7	884.78	1059.8	1046.56	299.9	689.84	NA	NA
368.04	501.66	513.12	523.88	504.66	373.64	603.48	446.64	595.26	551.66	454.18	586.34	65.58	NA	NA
374.46	305.78	87.32	168.9	1117.28	990.02	999.3	264	891.78	1064.3	1050.82	294.98	690.66	NA	NA
373.14	503.66	510.04	524.2	505.14	377.72	598.28	449.1	592.48	548.9	456.64	581.64	68.9	NA	NA
370.1	298.64	81.82	162	1124.68	992.86	1001.3	258.16	897.72	1068.7	1054.52	290.92	691.58	NA	NA
377.18	505.46	507.18	524.08	505.34	381.1	593.62	451.34	590.14	546.6	458.28	578.14	71.56	NA	NA
365.92	291.64	76.18	155.48	1132.16	995.86	1003.42	253	903.44	1073.4	1058.26	287.18	692.14	NA	NA
381.2	507.74	504.4	523.92	505.38	384.62	589.02	453.28	587.68	544.4	459.94	574.94	73.56	NA	NA
361.86	284.84	70.18	149.38	1139.66	999.1	1005.6	248.22	909.02	1078.26	1061.98	283.6	692.66	NA	NA
385.26	510.16	501.52	523.54	505.22	388.02	584.4	455.34	585.22	542.46	461.44	572.08	75.36	NA	NA
357.06	277.34	62.92	142.28	1148.96	1002.94	1008.5	243.34	915.24	1084.08	1066.12	279.38	693.04	NA	NA
390.06	513.06	498.02	522.56	504.92	391.82	579.3	457.94	582.2	540.7	463.1	569.36	77.28	NA	NA
352.78	271.16	56.74	136.14	1157.54	1006.32	1011.42	239.7	920.4	1089.3	1069.46	275.48	693.02	NA	NA
394.18	515.68	495.08	521.36	504.56	394.96	575.3	460.32	579.42	539.66	464.6	567.58	78.74	NA	NA
348.28	264.84	51.04	129.68	1166.3	1009.66	1014.58	236.4	925.54	1094.74	1072.72	271.12	692.64	NA	NA
398.24	518.34	492.26	519.94	504.26	398	571.64	462.78	576.56	538.98	466.3	566.12	80.18	NA	NA
343.5	258.2	45.74	123.04	1174.8	1012.98	1017.6	233.58	931.16	1100.64	1076.56	266.4	692.14	NA	NA
402.24	520.7	488.4	518.32	504	400.82	568.16	465.28	573.82	538.68	469.1	565.08	82.86	NA	NA
338	249.88	42.65	115.36	1183.8	1016.18	1021.12	230.56	937.62	1108.12	1081	260.48	691.04	NA	NA
406.86	523.04	486.475	516.24	503.78	403.98	564.66	468.36	570.82	538.72	472.7	564.2	85.42	NA	NA
333.42	242.22	40.8333333333333	109.04	1190.76	1018.6	1024.12	228.18	943.22	1115.02	1085	255.1	689.58	NA	NA
410.8	524.72	484.966666666667	514.44	503.58	406.54	562.06	471.1	568.5	539.02	476.38	563.66	87.56	NA	NA
329.18	234.52	39.1	103.04	1197.4	1020.74	1027.16	225.78	948.78	1122	1089.1	249.86	687.8	NA	NA
414.82	526.08	483.05	512.58	503.28	408.96	559.68	473.84	566.5	539.24	480.28	563.08	89.56	NA	NA
325.34	227.06	37.2	97.34	1204.08	1022.58	1030.28	223.26	954.18	1128.92	1093.34	244.9	685.78	NA	NA
418.92	527.06	479.3	510.6	502.92	411.34	557.52	476.56	564.78	539.3	484.28	562.4	91.34	NA	NA
321.56	218.92	NA	90.88	1211.92	1024.1	1034.58	219.96	959.46	1136.48	1097.9	240.64	683.22	NA	NA
423.82	527.58	NA	508.32	502.28	414.72	554.38	480.16	563.1	539.02	487.5	561.22	91.88	NA	NA
318.74	212.4	NA	85.42	1219.14	1025.16	1038.66	216.88	963.64	1142.46	1102.12	237.56	680.74	NA	NA
428.16	527.64	NA	506.38	501.46	417.78	551.82	483.02	561.96	538.48	489.94	560	92.22	NA	NA
316.06	205.9	NA	79.9	1226.54	1026.16	1042.94	213.58	967.66	1148.14	1106.56	234.78	678.22	NA	NA
432.56	527.54	NA	504.48	500.34	420.94	549.38	485.6	561.02	537.8	492	558.7	92.5	NA	NA
313.36	199.28	NA	74.38	1233.7	1027.16	1047.34	210.1	971.52	1153.66	1111.22	232.22	675.68	NA	NA
437.04	527.38	NA	502.56	498.86	424.24	547.02	487.96	560.22	537	493.64	557.38	92.76	NA	NA
309.92	191.12	NA	68.38	1240.96	1028.36	1052.42	205.84	975.84	1160.26	1116.8	229.56	672.72	NA	NA
442.32	527.4	NA	500.06	496.58	428.12	544.46	490.24	559.44	535.78	494.96	555.74	93.3	NA	NA
306.04	183.54	NA	63.14	1246.84	1029.44	1056.18	202.28	979.6	1165.74	1121.7	227.94	670.76	NA	NA
447.68	527.6	NA	495.46	494.4	430.98	543.08	491.28	558.96	534.32	495.62	554.08	97.08	NA	NA
301.96	175.94	NA	60.575	1252.16	1030.56	1059.76	198.58	983.32	1171.4	1126.54	226.5	668.84	NA	NA
452.86	528.02	NA	493.775	492.02	433.8	541.68	492.16	558.48	532.7	496.04	552.28	101.02	NA	NA
297.76	168.62	NA	57.8666666666667	1257.3	1031.7	1063.18	194.76	986.96	1177.3	1131.34	225.18	666.98	NA	NA
457.8	528.64	NA	491.4	489.48	436.58	540.26	493.02	557.96	531	496.24	550.28	105.08	NA	NA
293	160.72	NA	54.65	1263.54	1033.04	1067.06	190.14	991	1184.52	1137.02	223.3	665.08	NA	NA
462.9	529.58	NA	487.5	486.1	439.64	538.46	493.96	557.24	529.24	496.24	547.68	109.18	NA	NA
288.92	154.38	NA	52	1269.22	1034.2	1070.42	186.16	994.36	1190.7	1142.02	221.64	663.78	NA	NA
466.9	530.52	NA	480.7	483	442.1	536.82	494.68	556.5	527.92	496.08	545.28	112.76	NA	NA
285.48	147.12	NA	NA	1275.16	1035.18	1074.42	181.88	997.6	1197.04	1147.22	218.4	662.1	NA	NA
469.78	531.54	NA	NA	479.14	444.52	535.1	495.24	555.64	527.02	495.98	542.34	113.12	NA	NA
282.12	139.6	NA	NA	1278.425	1036.2	1078.68	177.6	1000.86	1203.24	1152.58	215	660.76	NA	NA
472.46	532.5	NA	NA	477.125	446.84	533.42	495.94	554.7	526.34	495.94	539.58	113.52	NA	NA
278.16	130.32	NA	NA	1282.2	1037.6	1084.06	172.64	1004.84	1210.34	1158.88	210.86	659.72	NA	NA
475.3	533.24	NA	NA	474.666666666667	449.36	531.7	496.7	553.58	525.82	496.04	537.06	114.34	NA	NA
274.66	121.78	NA	NA	1284.75	1038.9	1089.06	168.4	1008.48	1216.5	1164.28	207.2	659.06	NA	NA
477.48	533.48	NA	NA	472.9	451.4	530.48	497.36	552.66	525.54	496.3	535.32	115.38	NA	NA
270.92	113.28	NA	NA	1288	1040.36	1094.04	164.02	1012.28	1222.86	1169.58	203.48	658.52	NA	NA
479.58	533.34	NA	NA	470.4	453.34	529.46	498.12	551.84	525.3	496.64	533.94	117.06	NA	NA
267.06	106.06	NA	NA	NA	1042.98	1098.78	159.76	1016.06	1229.56	1174.7	199.88	656.7	NA	NA
481.6	532.36	NA	NA	NA	455.66	528.72	499.16	551.14	525.06	496.98	533.78	119.24	NA	NA
262.2	98.64	NA	NA	NA	1046.18	1104.28	154.42	1020.6	1237.56	1180.72	195.32	654.78	NA	NA
483.8	530.58	NA	NA	NA	458.04	528.2	500.1	550.54	524.46	497.48	534.06	122	NA	NA
257.82	93.06	NA	NA	NA	1049.32	1108.98	149.6	1024.6	1244.56	1185.94	191.04	652.88	NA	NA
485.6	528.4	NA	NA	NA	459.98	528.06	500.76	550.26	523.58	497.94	534.7	124.64	NA	NA
253.44	87.68	NA	NA	NA	1052.72	1113.88	144.66	1028.7	1251.18	1191.26	186.44	651.16	NA	NA
487.4	525.92	NA	NA	NA	461.82	528.12	501.16	550.1	522.32	498.32	535.56	127.56	NA	NA
249.2	82.32	NA	NA	NA	1056.32	1119.14	139.76	1032.98	1257.26	1196.68	181.44	649.7	NA	NA
489.2	523.3	NA	NA	NA	463.56	528.34	501.28	550.1	520.64	498.58	536.6	130.86	NA	NA
244.54	76	NA	NA	NA	1059.66	1125.68	133.82	1038.32	1263.24	1202.52	174.92	649.24	NA	NA
491.3	520.9	NA	NA	NA	464.8	528.6	501.2	550.32	517.56	498.62	537.88	135.3	NA	NA
240.88	70.32	NA	NA	NA	1062.6	1131.58	128.98	1043.14	1267.64	1207.34	168.94	649.02	NA	NA
493.14	518.9	NA	NA	NA	465.8	528.8	500.92	550.62	514.32	498.26	538.94	139.76	NA	NA
237.38	64.78	NA	NA	NA	1065.46	1137.52	124.26	1048.02	1271.9	1212.02	162.82	648.88	NA	NA
495.02	517.02	NA	NA	NA	466.8	528.8	500.54	550.86	510.76	497.6	539.78	144.46	NA	NA
234.02	59.44	NA	NA	NA	1068.2	1143.4	119.48	1052.9	1276.2	1216.46	156.66	648.74	NA	NA
496.92	515.18	NA	NA	NA	467.8	528.58	500.08	550.98	506.92	496.68	540.42	149.12	NA	NA
230.28	53.62	NA	NA	NA	1071.18	1149.84	113.48	1058.4	1281.46	1221.14	149.76	648.6	NA	NA
499.16	512.98	NA	NA	NA	469.08	528.04	499.4	550.72	502.36	495.22	540.78	154.06	NA	NA
227.16	48.92	NA	NA	NA	1073.62	1155.02	108.04	1063.24	1286.12	1224.76	143.7	649.16	NA	NA
501.14	510.9	NA	NA	NA	470.3	527.4	498.6	550	498.64	493.72	540.74	157.76	NA	NA
223.96	44.1	NA	NA	NA	1076.02	1159.96	102.3	1068	1290.98	1228.18	137.8	649.74	NA	NA
503.2	508.78	NA	NA	NA	471.64	526.64	497.82	549.02	495.02	492.06	540.6	161.22	NA	NA
220.64	39.06	NA	NA	NA	1078.34	1164.72	96.48	1072.74	1295.82	1231.48	132.06	650.38	NA	NA
505.3	506.6	NA	NA	NA	473.12	525.8	497.1	547.82	491.58	490.26	540.4	164.56	NA	NA
216.54	32.86	NA	NA	NA	1080.94	1170.46	90	1078.38	1301.12	1235.76	125.56	651.3	NA	NA
507.66	503.76	NA	NA	NA	475.12	524.66	496.42	546.06	487.8	488.08	539.94	168.38	NA	NA
212.78	27.4	NA	NA	NA	1083.12	1175.76	84.72	1083.42	1305.32	1239.74	119.96	652.3	NA	NA
509.58	501.02	NA	NA	NA	477.04	523.6	495.98	544.32	484.72	486.2	539.36	171.48	NA	NA
208.96	21.12	NA	NA	NA	1085.38	1181.54	79.86	1088.28	1309.96	1244.92	114.7	654.04	NA	NA
511.28	496.74	NA	NA	NA	479.04	522.6	495.72	542.62	481.18	483.94	538.68	174.8	NA	NA
205.14	15.42	NA	NA	NA	1087.82	1187.76	75.18	1093.26	1312.35	1247.6	109.18	655.98	NA	NA
512.72	492.26	NA	NA	NA	481.08	521.72	495.54	540.94	479.425	482.775	537.92	177.9	NA	NA
200.76	10	NA	NA	NA	1091.06	1195.18	69.36	1099.2	1315	1250.96666666667	102.32	658.5	NA	NA
513.86	486.84	NA	NA	NA	483.36	521	495.36	539.14	477.3	481.466666666667	537.08	181	NA	NA
197	5.96	NA	NA	NA	1094.08	1201.52	64.1	1104.32	1316.85	1253.55	96.06	660.96	NA	NA
514.38	481.88	NA	NA	NA	485.16	520.72	495.1	537.84	475.6	480.5	536.42	183.3	NA	NA
193.18	2.18	NA	NA	NA	1097.22	1207.36	58.64	1109.46	1319.5	1257	89.62	663.48	NA	NA
514.62	476.9	NA	NA	NA	486.82	520.64	494.62	536.7	472.9	479.1	535.82	185.62	NA	NA
189.2	-0.38	NA	NA	NA	1100.32	1212.74	52.54	1114.66	NA	NA	83.2	665.72	NA	NA
514.62	471.56	NA	NA	NA	489.5	520.64	495.1	535.74	NA	NA	535.28	187.94	NA	NA
183.88	-1.775	NA	NA	NA	1104	1218.9	45.74	1120.84	NA	NA	76.06	668.34	NA	NA
514.34	468.9	NA	NA	NA	490.96	520.72	495.08	535	NA	NA	534.58	190.94	NA	NA
178.72	-2.96666666666667	NA	NA	NA	1107.04	1224.38	40.36	1126.24	NA	NA	70.3	670.54	NA	NA
513.92	466.733333333333	NA	NA	NA	491.96	520.84	494.86	534.64	NA	NA	533.84	193.86	NA	NA
173.26	-4.15	NA	NA	NA	1110.1	1230.44	35.42	1131.74	NA	NA	64.84	672.68	NA	NA
513.48	463.9	NA	NA	NA	492.84	520.88	494.44	534.44	NA	NA	532.96	196.98	NA	NA
167.68	-5.4	NA	NA	NA	1113.2	1237.12	30.9	1137.3	NA	NA	59.6	674.68	NA	NA
513.06	458.3	NA	NA	NA	493.58	520.8	493.88	534.32	NA	NA	532	200.26	NA	NA
161.26	NA	NA	NA	NA	1116.92	1245.5	26.32	1144.1	NA	NA	53.14	677.48	NA	NA
512.64	NA	NA	NA	NA	493.82	520.22	491.2	534.1	NA	NA	531	204.68	NA	NA
156.08	NA	NA	NA	NA	1120.04	1252.94	22.52	1149.86	NA	NA	47.3	679.48	NA	NA
512.34	NA	NA	NA	NA	494.96	519.26	488.54	533.84	NA	NA	530.18	208.88	NA	NA
151.24	NA	NA	NA	NA	1123.2	1259.94	18.52	1155.48	NA	NA	41.12	680.98	NA	NA
512.08	NA	NA	NA	NA	495.98	517.9	485.74	533.5	NA	NA	529.42	213.36	NA	NA
146.68	NA	NA	NA	NA	1126.46	1266.24	14.32	1160.96	NA	NA	34.64	681.96	NA	NA
511.82	NA	NA	NA	NA	496.86	516.12	482.94	533.04	NA	NA	528.66	218.1	NA	NA
141.66	NA	NA	NA	NA	1130.72	1272.44	9.42	1167.18	NA	NA	27.1	682.22	NA	NA
511.62	NA	NA	NA	NA	497.56	513.32	479.72	532.3	NA	NA	527.56	223.8	NA	NA
137.84	NA	NA	NA	NA	1134.66	1276.96	5.32	1172.34	NA	NA	20.74	678.66	NA	NA
511.68	NA	NA	NA	NA	497.36	510.2	476.36	531.64	NA	NA	526.42	229.64	NA	NA
133.86	NA	NA	NA	NA	1138.74	1281.38	3.175	1177.68	NA	NA	14.78	675	NA	NA
511.8	NA	NA	NA	NA	497.14	506.78	474.9	530.86	NA	NA	525	235.3	NA	NA
129.68	NA	NA	NA	NA	1142.92	1286.04	0.933333333333333	1183.18	NA	NA	9.28	671.36	NA	NA
511.96	NA	NA	NA	NA	496.92	503.12	473.2	530	NA	NA	523.28	240.74	NA	NA
124.26	NA	NA	NA	NA	1147.92	1292.2	-1.6	1189.92	NA	NA	3.46	667.72	NA	NA
511.9	NA	NA	NA	NA	496.7	498.88	470.8	528.94	NA	NA	520.68	246.6	NA	NA
119.22	NA	NA	NA	NA	1152.06	1298.08	-2.9	1195.94	NA	NA	-1.28	664.56	NA	NA
511.6	NA	NA	NA	NA	496.54	495.26	467.8	528.08	NA	NA	517.96	251.5	NA	NA
113.48	NA	NA	NA	NA	1155.66	1304.06	NA	1201.84	NA	NA	-6.88	663.8	NA	NA
511.4	NA	NA	NA	NA	496.78	491.6	NA	527.36	NA	NA	514.9	255.28	NA	NA
107.96	NA	NA	NA	NA	1159.26	1309.76	NA	1207.7	NA	NA	-12.68	663.2	NA	NA
510.78	NA	NA	NA	NA	497.04	488.08	NA	526.66	NA	NA	511.54	259.16	NA	NA
102.24	NA	NA	NA	NA	1163.5	1315.42	NA	1214.58	NA	NA	-19.78	662.76	NA	NA
509.3	NA	NA	NA	NA	497.3	484.08	NA	525.78	NA	NA	507.4	263.94	NA	NA
97.98	NA	NA	NA	NA	1166.96	1319.38	NA	1220.48	NA	NA	-26.38	662.6	NA	NA
507.56	NA	NA	NA	NA	497.58	480.6	NA	525.02	NA	NA	503.76	268.26	NA	NA
94	NA	NA	NA	NA	1170.46	1323	NA	1226.5	NA	NA	-33.02	662.52	NA	NA
505.46	NA	NA	NA	NA	497.88	477.06	NA	524.14	NA	NA	500.16	272.72	NA	NA
90.42	NA	NA	NA	NA	1174.38	1326.58	NA	1232.56	NA	NA	-38.46	662.8	NA	NA
502.52	NA	NA	NA	NA	498.5	473.06	NA	522.92	NA	NA	496.24	277.4	NA	NA
86.28	NA	NA	NA	NA	1179.56	1328.475	NA	1239.5	NA	NA	-44.22	663.1	NA	NA
498.96	NA	NA	NA	NA	499.16	470.95	NA	521.14	NA	NA	491.76	282.8	NA	NA
82.4	NA	NA	NA	NA	1184.36	1329.93333333333	NA	1245.24	NA	NA	-48.66	663.4	NA	NA
495.66	NA	NA	NA	NA	499.78	469.266666666667	NA	519.26	NA	NA	487.86	287.36	NA	NA
78.06	NA	NA	NA	NA	1189.32	1331.65	NA	1250.66	NA	NA	-52.96	663.62	NA	NA
492.42	NA	NA	NA	NA	500.36	467.25	NA	517.1	NA	NA	483.9	291.76	NA	NA
73.4	NA	NA	NA	NA	1194.36	1333.8	NA	1255.7	NA	NA	-57.42	663.78	NA	NA
489.44	NA	NA	NA	NA	500.84	464	NA	514.68	NA	NA	479.82	296.02	NA	NA
66.92	NA	NA	NA	NA	1200.38	NA	NA	1261.56	NA	NA	-63.1	663.42	NA	NA
486.94	NA	NA	NA	NA	500.56	NA	NA	510.3	NA	NA	475.04	300.76	NA	NA
64.275	NA	NA	NA	NA	1205.18	NA	NA	1266.38	NA	NA	-68.26	662.92	NA	NA
485.8	NA	NA	NA	NA	499.94	NA	NA	506.04	NA	NA	470.62	304.74	NA	NA
61.2666666666667	NA	NA	NA	NA	1209.68	NA	NA	1271.2	NA	NA	-73.36	662.24	NA	NA
484.9	NA	NA	NA	NA	499.06	NA	NA	501.64	NA	NA	465.96	308.78	NA	NA
57.55	NA	NA	NA	NA	1213.92	NA	NA	1276.08	NA	NA	-78.06	661.38	NA	NA
484.3	NA	NA	NA	NA	497.9	NA	NA	497.16	NA	NA	461.04	312.94	NA	NA
51.2	NA	NA	NA	NA	1218.52	NA	NA	1281.78	NA	NA	-82.1	659.98	NA	NA
484.1	NA	NA	NA	NA	496.18	NA	NA	492.06	NA	NA	455.02	318.02	NA	NA
NA	NA	NA	NA	NA	1222.12	NA	NA	1285.94	NA	NA	-84.32	658.48	NA	NA
NA	NA	NA	NA	NA	494.04	NA	NA	488.24	NA	NA	449.5	322.24	NA	NA
NA	NA	NA	NA	NA	1225.76	NA	NA	1288.15	NA	NA	-85.425	656.84	NA	NA
NA	NA	NA	NA	NA	491.78	NA	NA	486.45	NA	NA	446.775	326.52	NA	NA
NA	NA	NA	NA	NA	1229.66	NA	NA	1290.53333333333	NA	NA	-86.2666666666667	655.14	NA	NA
NA	NA	NA	NA	NA	489.44	NA	NA	484.433333333333	NA	NA	443.7	330.8	NA	NA
NA	NA	NA	NA	NA	1234.7	NA	NA	1293.3	NA	NA	-86.95	653.3	NA	NA
NA	NA	NA	NA	NA	486.76	NA	NA	481.75	NA	NA	439.8	335.68	NA	NA
NA	NA	NA	NA	NA	1239.36	NA	NA	1294	NA	NA	-87.2	651.92	NA	NA
NA	NA	NA	NA	NA	484.4	NA	NA	479.3	NA	NA	437.2	339.62	NA	NA
NA	NA	NA	NA	NA	1244.12	NA	NA	NA	NA	NA	NA	650.76	NA	NA
NA	NA	NA	NA	NA	482.18	NA	NA	NA	NA	NA	NA	343.64	NA	NA
NA	NA	NA	NA	NA	1246.825	NA	NA	NA	NA	NA	NA	649.84	NA	NA
NA	NA	NA	NA	NA	481	NA	NA	NA	NA	NA	NA	347.54	NA	NA
NA	NA	NA	NA	NA	1249.86666666667	NA	NA	NA	NA	NA	NA	649.26	NA	NA
NA	NA	NA	NA	NA	479.7	NA	NA	NA	NA	NA	NA	352.06	NA	NA
NA	NA	NA	NA	NA	1251.7	NA	NA	NA	NA	NA	NA	649.14	NA	NA
NA	NA	NA	NA	NA	478.8	NA	NA	NA	NA	NA	NA	355.92	NA	NA
NA	NA	NA	NA	NA	1253.4	NA	NA	NA	NA	NA	NA	649.26	NA	NA
NA	NA	NA	NA	NA	477.9	NA	NA	NA	NA	NA	NA	359.88	NA	NA
NA	NA	NA	NA	NA	NA	NA	NA	NA	NA	NA	NA	649.58	NA	NA
NA	NA	NA	NA	NA	NA	NA	NA	NA	NA	NA	NA	363.94	NA	NA
NA	NA	NA	NA	NA	NA	NA	NA	NA	NA	NA	NA	650.24	NA	NA
NA	NA	NA	NA	NA	NA	NA	NA	NA	NA	NA	NA	368.8	NA	NA
NA	NA	NA	NA	NA	NA	NA	NA	NA	NA	NA	NA	650.92	NA	NA
NA	NA	NA	NA	NA	NA	NA	NA	NA	NA	NA	NA	372.98	NA	NA
NA	NA	NA	NA	NA	NA	NA	NA	NA	NA	NA	NA	651.6	NA	NA
NA	NA	NA	NA	NA	NA	NA	NA	NA	NA	NA	NA	377.1	NA	NA
NA	NA	NA	NA	NA	NA	NA	NA	NA	NA	NA	NA	652.22	NA	NA
NA	NA	NA	NA	NA	NA	NA	NA	NA	NA	NA	NA	381.08	NA	NA
NA	NA	NA	NA	NA	NA	NA	NA	NA	NA	NA	NA	652.62	NA	NA
NA	NA	NA	NA	NA	NA	NA	NA	NA	NA	NA	NA	385.36	NA	NA
NA	NA	NA	NA	NA	NA	NA	NA	NA	NA	NA	NA	652.64	NA	NA
NA	NA	NA	NA	NA	NA	NA	NA	NA	NA	NA	NA	388.74	NA	NA
NA	NA	NA	NA	NA	NA	NA	NA	NA	NA	NA	NA	652.4	NA	NA
NA	NA	NA	NA	NA	NA	NA	NA	NA	NA	NA	NA	391.96	NA	NA
NA	NA	NA	NA	NA	NA	NA	NA	NA	NA	NA	NA	651.84	NA	NA
NA	NA	NA	NA	NA	NA	NA	NA	NA	NA	NA	NA	395.04	NA	NA
NA	NA	NA	NA	NA	NA	NA	NA	NA	NA	NA	NA	650.6	NA	NA
NA	NA	NA	NA	NA	NA	NA	NA	NA	NA	NA	NA	398.54	NA	NA
NA	NA	NA	NA	NA	NA	NA	NA	NA	NA	NA	NA	648.8	NA	NA
NA	NA	NA	NA	NA	NA	NA	NA	NA	NA	NA	NA	401.26	NA	NA
NA	NA	NA	NA	NA	NA	NA	NA	NA	NA	NA	NA	646.64	NA	NA
NA	NA	NA	NA	NA	NA	NA	NA	NA	NA	NA	NA	403.94	NA	NA
NA	NA	NA	NA	NA	NA	NA	NA	NA	NA	NA	NA	644.16	NA	NA
NA	NA	NA	NA	NA	NA	NA	NA	NA	NA	NA	NA	406.58	NA	NA
NA	NA	NA	NA	NA	NA	NA	NA	NA	NA	NA	NA	641.08	NA	NA
NA	NA	NA	NA	NA	NA	NA	NA	NA	NA	NA	NA	409.6	NA	NA
NA	NA	NA	NA	NA	NA	NA	NA	NA	NA	NA	NA	638.36	NA	NA
NA	NA	NA	NA	NA	NA	NA	NA	NA	NA	NA	NA	411.96	NA	NA
NA	NA	NA	NA	NA	NA	NA	NA	NA	NA	NA	NA	635.54	NA	NA
NA	NA	NA	NA	NA	NA	NA	NA	NA	NA	NA	NA	414.26	NA	NA
NA	NA	NA	NA	NA	NA	NA	NA	NA	NA	NA	NA	633.14	NA	NA
NA	NA	NA	NA	NA	NA	NA	NA	NA	NA	NA	NA	416.34	NA	NA
NA	NA	NA	NA	NA	NA	NA	NA	NA	NA	NA	NA	631.3	NA	NA
NA	NA	NA	NA	NA	NA	NA	NA	NA	NA	NA	NA	418.26	NA	NA
NA	NA	NA	NA	NA	NA	NA	NA	NA	NA	NA	NA	630.36	NA	NA
NA	NA	NA	NA	NA	NA	NA	NA	NA	NA	NA	NA	419.36	NA	NA
NA	NA	NA	NA	NA	NA	NA	NA	NA	NA	NA	NA	629.78	NA	NA
NA	NA	NA	NA	NA	NA	NA	NA	NA	NA	NA	NA	420.14	NA	NA
NA	NA	NA	NA	NA	NA	NA	NA	NA	NA	NA	NA	630.1	NA	NA
NA	NA	NA	NA	NA	NA	NA	NA	NA	NA	NA	NA	420.74	NA	NA
NA	NA	NA	NA	NA	NA	NA	NA	NA	NA	NA	NA	630.78	NA	NA
NA	NA	NA	NA	NA	NA	NA	NA	NA	NA	NA	NA	420.96	NA	NA
NA	NA	NA	NA	NA	NA	NA	NA	NA	NA	NA	NA	631.52	NA	NA
NA	NA	NA	NA	NA	NA	NA	NA	NA	NA	NA	NA	420.82	NA	NA
NA	NA	NA	NA	NA	NA	NA	NA	NA	NA	NA	NA	632.34	NA	NA
NA	NA	NA	NA	NA	NA	NA	NA	NA	NA	NA	NA	420.58	NA	NA
NA	NA	NA	NA	NA	NA	NA	NA	NA	NA	NA	NA	633.16	NA	NA
NA	NA	NA	NA	NA	NA	NA	NA	NA	NA	NA	NA	420.26	NA	NA
NA	NA	NA	NA	NA	NA	NA	NA	NA	NA	NA	NA	635.14	NA	NA
NA	NA	NA	NA	NA	NA	NA	NA	NA	NA	NA	NA	421.64	NA	NA
NA	NA	NA	NA	NA	NA	NA	NA	NA	NA	NA	NA	636.9	NA	NA
NA	NA	NA	NA	NA	NA	NA	NA	NA	NA	NA	NA	423.04	NA	NA
NA	NA	NA	NA	NA	NA	NA	NA	NA	NA	NA	NA	638.64	NA	NA
NA	NA	NA	NA	NA	NA	NA	NA	NA	NA	NA	NA	424.42	NA	NA
NA	NA	NA	NA	NA	NA	NA	NA	NA	NA	NA	NA	640.3	NA	NA
NA	NA	NA	NA	NA	NA	NA	NA	NA	NA	NA	NA	425.82	NA	NA
NA	NA	NA	NA	NA	NA	NA	NA	NA	NA	NA	NA	641.86	NA	NA
NA	NA	NA	NA	NA	NA	NA	NA	NA	NA	NA	NA	427.22	NA	NA
NA	NA	NA	NA	NA	NA	NA	NA	NA	NA	NA	NA	641.76	NA	NA
NA	NA	NA	NA	NA	NA	NA	NA	NA	NA	NA	NA	427.6	NA	NA
NA	NA	NA	NA	NA	NA	NA	NA	NA	NA	NA	NA	641.52	NA	NA
NA	NA	NA	NA	NA	NA	NA	NA	NA	NA	NA	NA	428.06	NA	NA
NA	NA	NA	NA	NA	NA	NA	NA	NA	NA	NA	NA	641.18	NA	NA
NA	NA	NA	NA	NA	NA	NA	NA	NA	NA	NA	NA	428.6	NA	NA
NA	NA	NA	NA	NA	NA	NA	NA	NA	NA	NA	NA	640.9	NA	NA
NA	NA	NA	NA	NA	NA	NA	NA	NA	NA	NA	NA	429.02	NA	NA
NA	NA	NA	NA	NA	NA	NA	NA	NA	NA	NA	NA	640.66	NA	NA
NA	NA	NA	NA	NA	NA	NA	NA	NA	NA	NA	NA	429.3	NA	NA
NA	NA	NA	NA	NA	NA	NA	NA	NA	NA	NA	NA	642.54	NA	NA
NA	NA	NA	NA	NA	NA	NA	NA	NA	NA	NA	NA	429.04	NA	NA
NA	NA	NA	NA	NA	NA	NA	NA	NA	NA	NA	NA	643.1	NA	NA
NA	NA	NA	NA	NA	NA	NA	NA	NA	NA	NA	NA	428.85	NA	NA
NA	NA	NA	NA	NA	NA	NA	NA	NA	NA	NA	NA	649.9	NA	NA
NA	NA	NA	NA	NA	NA	NA	NA	NA	NA	NA	NA	428.6	NA	NA
