# Supplementary material for: Disentangling the Impact of Social Groups on Response Times and Movement Dynamics in Evacuations
Source: PLoS One. 2015 Mar 18;10(3):e0121227. doi: 10.1371/journal.pone.0121227 (PMC4364745; doi:10.1371/journal.pone.0121227)
Supplement: S1 Dataset — Zip archive containing separate files for different experimental runs. Please refer to the file README.txt inside the Zip archive for further information on how the data is presented. (ZIP) [file pone.0121227.s001.zip › data/5_individual.txt]

1	2	3	4	5	6	7	8	9	10	11	12	experimenter	door1	door2
712.1	588.9	794.3	724.8	606.7	607.1	705.7	612.6	632.5	609.5	731.4	726.7	687.5	1136.7	179.1
482.4	561.4	814.5	919.9	697.6	823.7	615.8	268.5	159.6	422	308.4	153.9	59	522.1	521.6
711.975	588.95	794.225	724.725	608.75	607.25	705.7	612.75	632.5	609.65	732.325	724.625	687.525	1136.7	179
482.375	561.4	814.65	919.85	699.025	823.95	615.925	268.575	159.575	421.725	308.875	153.4	58.925	522.05	521.5
711.96	588.96	794.22	724.7	609.18	607.28	705.7	612.78	632.5	609.68	732.52	724.1	687.54	1136.7	178.98
482.38	561.42	814.68	919.82	699.42	824.02	615.94	268.66	159.56	421.66	309	153.3	58.92	522.04	521.48
711.92	588.98	794.18	724.64	610.1	607.38	705.7	612.86	632.5	609.74	732.96	722.96	687.58	1136.7	178.94
482.38	561.48	814.74	919.76	700.24	824.16	615.96	268.82	159.54	421.52	309.28	153.08	58.92	522.02	521.44
711.9	588.94	794.12	724.58	610.9	607.48	705.7	612.94	632.72	609.86	733.38	721.6	687.8	1136.68	178.9
482.38	561.56	814.58	919.66	701.22	824.28	615.94	269.12	159.44	421.34	309.62	152.82	59	522	521.4
711.9	588.86	794.06	724.52	611.26	607.64	705.72	612.98	632.92	609.98	733.68	720.2	688.1	1136.66	178.86
482.44	561.8	814.4	919.54	702.14	824.38	615.88	269.58	159.32	421.18	309.96	152.62	59.1	522.02	521.36
711.9	588.78	794	724.48	611.36	607.78	705.74	613	633.12	610.08	733.86	719.2	688.38	1136.64	178.84
482.48	562.02	814.2	919.46	702.74	824.42	615.82	269.92	159.22	421.06	310.2	152.48	59.2	522.04	521.34
711.92	588.68	793.94	724.44	611.32	607.94	705.76	613	633.32	610.18	734.04	718	688.7	1136.62	178.82
482.54	562.28	814	919.36	703.42	824.48	615.74	270.34	159.12	420.92	310.48	152.32	59.34	522.06	521.32
711.96	588.56	793.88	724.42	610.66	608.14	705.8	612.92	633.5	610.28	734.16	716.66	689.06	1136.6	178.82
482.68	562.56	813.78	919.28	704.1	824.54	615.64	270.86	159	420.78	310.76	152.14	59.48	522.08	521.3
711.98	588.52	793.86	724.44	609.18	608.42	705.88	612.76	633.44	610.3	734.16	715.54	689.26	1136.6	178.84
482.88	562.86	813.76	919.24	704.52	824.64	615.5	271.44	158.94	420.68	310.98	152.02	59.56	522.12	521.3
712	588.5	793.84	724.48	607.78	608.62	705.94	612.62	633.4	610.3	734.12	714.82	689.38	1136.6	178.86
483.04	562.98	813.74	919.22	704.74	824.72	615.38	271.86	158.9	420.62	311.12	151.92	59.62	522.14	521.3
712.04	588.5	793.78	724.6	605.9	609	706.12	612.62	633.34	610.14	734.24	714.02	689.38	1136.6	178.88
483.22	563.08	813.68	919.48	705	824.92	615.26	271.84	158.82	420.66	311.26	151.64	59.44	522.18	521.28
712.04	588.56	793.72	724.78	603.32	609.44	706.32	612.6	633.34	609.98	734.26	713.46	689.34	1136.6	178.9
483.38	563.1	813.62	919.76	705.06	825.1	615.12	271.88	158.76	420.72	311.34	151.38	59.24	522.22	521.26
711.98	588.68	793.68	725	600.48	609.88	706.44	612.64	633.44	609.82	734.16	713.42	689.22	1136.6	178.9
483.46	563.02	813.56	920.06	704.78	825.28	615	271.84	158.8	420.8	311.34	151.14	59.06	522.26	521.24
711.94	588.78	793.64	725.18	598.36	610.22	706.52	612.74	633.56	609.66	734.1	713.56	689.08	1136.6	178.9
483.48	562.92	813.5	920.36	704.5	825.42	614.94	271.62	158.86	420.9	311.3	150.94	58.88	522.28	521.22
711.9	588.9	793.6	725.4	595.86	610.6	706.54	612.82	633.72	609.5	733.96	713.82	688.94	1136.6	178.9
483.5	562.78	813.42	920.68	704.1	825.56	614.88	271.42	158.98	421	311.26	150.74	58.7	522.28	521.2
711.82	589.04	793.6	725.58	593.08	610.92	706.3	612.76	633.96	609.5	733.54	714.44	688.9	1136.6	178.92
483.5	562.6	813.38	920.76	703.4	825.6	614.86	271.66	159.18	421	311.14	150.7	58.78	522.26	521.2
711.88	589.16	793.56	725.68	590.5	611.24	705.94	612.66	634.22	609.5	732.98	715.3	688.82	1136.58	178.98
483.58	562.42	813.56	920.58	702.5	825.76	614.92	271.7	159.66	421.02	311.06	150.64	58.9	522.2	521.2
711.98	589.24	793.52	725.74	588.72	611.48	705.64	612.56	634.4	609.5	732.54	715.98	688.76	1136.56	179.04
483.66	562.28	813.76	920.38	701.8	825.9	615	271.66	160.06	421.04	311	150.6	58.98	522.14	521.2
712.1	589.32	793.48	725.82	586.7	611.76	705.34	612.46	634.6	609.5	732.04	716.82	688.68	1136.54	179.12
483.78	562.16	813.96	920.18	700.96	826.04	615.12	271.6	160.46	421.06	310.94	150.58	59.06	522.08	521.2
712.22	589.38	793.44	725.88	584.82	612.06	705.2	612.4	634.78	609.5	731.52	717.82	688.58	1136.5	179.22
483.94	562.12	814.2	919.96	699.96	826.2	615.26	271.46	160.84	421.1	310.86	150.54	59.12	522.02	521.2
712.38	589.42	793.4	725.92	583.78	612.28	705.36	612.36	634.94	609.48	731.1	718.8	688.48	1136.44	179.3
484.16	562.12	814.44	919.7	699.06	826.3	615.4	271.26	161.2	421.14	310.86	150.5	59.2	521.96	521.2
712.42	589.44	793.4	725.98	583.38	612.42	705.62	612.4	635.02	609.46	730.92	719.5	688.42	1136.4	179.34
484.3	562.16	814.46	919.7	698.48	826.28	615.5	271.12	161.26	421.16	310.84	150.48	59.22	521.94	521.2
712.48	589.48	793.38	726.04	583.12	612.56	705.98	612.44	635.12	609.44	730.74	720.32	688.38	1136.34	179.4
484.46	562.2	814.5	919.7	697.86	826.26	615.62	270.94	161.36	421.18	310.84	150.46	59.24	521.92	521.2
712.54	589.76	793.54	726.1	583.56	612.82	706.5	612.54	635.34	609.4	730.64	721.24	688.36	1136.26	179.5
484.6	562.86	814.36	919.66	698.12	826.18	615.76	270.74	161.36	421.24	310.9	150.42	59.3	521.9	521.2
712.6	590.06	793.7	726.16	584.76	612.98	707.04	612.64	635.54	609.36	730.7	722.02	688.34	1136.2	179.58
484.7	563.48	814.22	919.58	698.58	826.06	615.92	270.56	161.34	421.28	311	150.38	59.4	521.88	521.2
712.64	590.34	793.86	726.2	585.88	613.1	707.42	612.72	635.7	609.34	730.78	722.54	688.34	1136.16	179.66
484.74	564.12	814.08	919.5	699.2	825.98	616.04	270.44	161.3	421.32	311.1	150.36	59.46	521.86	521.2
712.7	590.62	794	726.24	587.24	613.2	707.84	612.82	635.86	609.32	730.9	723.1	688.34	1136.12	179.74
484.78	564.78	813.94	919.4	699.8	825.9	616.2	270.3	161.26	421.36	311.22	150.34	59.5	521.86	521.22
712.74	590.9	794.16	726.3	588.92	613.22	708.2	612.92	635.98	609.3	731.1	723.64	688.32	1136.1	179.82
484.78	565.44	813.78	919.24	700.44	825.86	616.4	270.1	161.16	421.4	311.36	150.32	59.52	521.86	521.24
712.78	590.94	794.14	726.38	590.48	612.98	708.44	612.94	635.92	609.32	731.4	724	688.28	1136.08	179.84
484.76	565.44	813.8	919.08	700.3	825.94	616.58	269.86	161.16	421.4	311.46	150.32	59.52	521.86	521.24
712.82	590.96	794.12	726.44	591.52	612.78	708.56	612.94	635.86	609.34	731.64	724.22	688.26	1136.06	179.86
484.74	565.44	813.8	918.96	700.24	826.04	616.72	269.66	161.14	421.4	311.54	150.34	59.5	521.88	521.24
712.74	591	794.1	726.38	592.82	612.44	708.7	612.96	635.94	609.32	731.94	724.62	688.24	1136.02	179.88
484.68	565.48	813.84	918.9	700.08	826.04	616.84	269.36	161.36	420.92	311.62	150.36	59.4	521.92	521.24
712.66	591.02	794.1	726.32	594.08	612.02	708.8	612.98	636.02	609.3	732.3	725.02	688.22	1135.96	179.9
484.6	565.52	813.88	918.84	699.78	826.12	616.94	269.02	161.6	420.46	311.68	150.34	59.32	521.96	521.22
712.6	590.98	794.1	726.24	594.96	611.62	708.86	613.06	636.1	609.28	732.7	725.34	688.18	1135.88	179.9
484.52	565.58	813.92	918.82	699.28	826.2	616.98	268.74	161.86	420	311.68	150.28	59.26	522	521.2
712.52	590.94	794.1	726.12	595.5	611.32	708.88	613.16	636.22	609.24	732.98	725.58	688.16	1135.82	179.9
484.44	565.66	813.96	918.84	698.82	826.22	616.98	268.54	162.12	419.54	311.66	150.2	59.18	522.04	521.2
712.44	590.9	794.12	726	596.08	611	708.9	613.28	636.34	609.2	733.32	725.82	688.14	1135.76	179.9
484.36	565.76	814	918.84	698.28	826.26	617	268.3	162.4	419.08	311.62	150.12	59.08	522.1	521.2
712.5	590.8	794.14	725.96	596.52	610.8	708.92	613.46	636.32	609.2	733.68	725.92	688.12	1135.72	179.9
484.32	565.84	814	918.74	697.66	826.42	617.04	268.12	162.46	419.1	311.56	150	59.06	522.14	521.2
712.6	590.66	794.18	725.88	597.32	610.68	708.94	613.56	636.32	609.2	734	726.02	688.3	1136	179.9
484.48	565.76	814	918.6	695.22	826.52	617.08	268.18	162.32	419.12	311.58	149.9	59.02	522.2	521.2
712.68	590.56	794.22	725.8	598.04	610.62	708.96	613.6	636.34	609.2	734.2	726.1	688.5	1136.3	179.9
484.66	565.66	814	918.48	692.98	826.58	617.12	268.28	162.18	419.14	311.62	149.84	58.98	522.26	521.2
712.76	590.46	794.26	725.7	598.76	610.56	708.96	613.68	636.36	609.22	734.42	726.2	688.7	1136.6	179.88
484.84	565.54	814.02	918.3	690.64	826.66	617.18	268.34	162.04	419.16	311.66	149.76	58.92	522.34	521.18
712.84	590.38	794.3	725.56	599.4	610.54	708.94	613.82	636.42	609.24	734.6	726.32	688.9	1136.9	179.86
485.04	565.38	814.04	917.98	688.2	826.76	617.24	268.42	161.88	419.18	311.68	149.66	58.86	522.38	521.16
712.92	590.36	794.34	725.44	599.84	610.56	708.88	613.98	636.52	609.26	734.72	726.44	689.1	1137.2	179.82
485.26	565.18	814.06	917.56	685.86	826.88	617.34	268.52	161.72	419.22	311.7	149.58	58.8	522.42	521.14
712.94	590.4	794.36	725.36	599.72	610.6	708.82	614.2	636.6	609.28	734.78	726.52	689.1	1137.2	179.78
485.3	565.12	814.08	917.2	685.5	826.98	617.42	268.44	161.74	419.24	311.64	149.52	58.76	522.42	521.12
712.96	590.44	794.38	725.26	599.6	610.66	708.74	614.44	636.68	609.3	734.86	726.62	689.1	1137.2	179.74
485.34	565.06	814.1	916.84	685.12	827.1	617.52	268.36	161.78	419.26	311.56	149.44	58.74	522.42	521.1
712.96	590.54	794.4	725.14	599.44	610.62	708.8	614.8	636.88	609.14	734.92	726.82	689.08	1137.2	179.72
485.4	565	814.14	916.62	684.94	827.4	617.52	268.32	161.9	419.32	311.46	149.52	58.72	522.36	521.1
712.96	590.62	794.38	725.02	599.36	610.58	708.84	615.14	637.02	608.98	734.96	727.02	689.06	1137.18	179.7
485.46	565	814.18	916.62	684.98	827.68	617.5	268.22	162.02	419.38	311.38	149.6	58.72	522.3	521.08
712.94	590.68	794.36	724.92	599.36	610.52	708.9	615.38	637.12	608.82	734.98	727.18	689.04	1137.16	179.7
485.5	565.02	814.22	916.76	685.1	827.92	617.44	268.14	162.12	419.42	311.32	149.7	58.72	522.24	521.06
712.92	590.74	794.34	724.8	599.36	610.48	708.96	615.66	637.22	608.68	735	727.36	689.02	1137.14	179.7
485.56	565.04	814.24	916.92	685.26	828.16	617.38	267.98	162.22	419.48	311.26	149.8	58.74	522.2	521.04
712.88	590.8	794.3	724.68	599.36	610.46	709.02	615.96	637.32	608.54	734.98	727.52	689	1137.12	179.7
485.64	565.08	814.26	917.12	685.48	828.4	617.32	267.7	162.3	419.54	311.2	149.92	58.74	522.14	521.02
712.86	590.82	794.24	724.6	599.42	610.58	708.96	616.14	637.32	608.56	734.96	727.56	689	1137.1	179.7
485.7	565.14	814.22	917.26	685.6	828.46	617.34	267.32	162.32	419.58	311.14	149.9	58.74	522.12	521
712.84	590.84	794.2	724.56	599.44	610.68	708.94	616.26	637.34	608.58	734.94	727.58	689	1137.1	179.7
485.74	565.16	814.18	917.34	685.68	828.5	617.36	267.02	162.34	419.62	311.1	149.9	58.74	522.12	521
712.98	590.86	794.12	724.66	599.44	610.72	708.84	616.38	637.38	608.6	734.88	727.62	689	1137.1	179.72
485.86	565.22	814.08	917.58	685.74	828.6	617.2	266.68	162.38	419.66	311.18	149.88	58.78	522.08	521.22
713.12	590.88	794.02	724.8	599.44	610.78	708.72	616.42	637.46	608.62	734.82	727.64	689	1137.1	179.74
485.98	565.28	814	917.84	685.72	828.68	617.02	266.32	162.44	419.7	311.22	149.88	58.76	522.02	521.44
713.28	590.9	793.94	724.96	599.44	610.82	708.62	616.34	637.58	608.64	734.8	727.64	688.98	1137.1	179.78
486.1	565.34	813.9	918.06	685.64	828.72	616.82	265.92	162.54	419.74	311.26	149.9	58.78	522	521.68
713.44	590.9	793.88	725.12	599.42	610.82	708.52	616.22	637.68	608.66	734.78	727.64	688.96	1137.1	179.82
486.22	565.4	813.82	918.26	685.56	828.74	616.62	265.62	162.62	419.76	311.32	149.92	58.82	521.98	521.92
713.58	590.9	793.82	725.3	599.38	610.82	708.42	616.04	637.8	608.68	734.76	727.64	688.92	1137.12	179.86
486.36	565.46	813.74	918.48	685.48	828.76	616.42	265.24	162.74	419.8	311.36	149.96	58.84	521.96	522.16
713.56	590.9	793.8	725.34	599.3	610.9	708.4	615.74	637.94	608.72	734.8	727.58	688.88	1137.14	179.88
486.44	565.5	813.74	918.56	685.38	828.7	616.4	264.74	162.88	419.84	311.24	150.04	58.82	521.98	522.18
713.56	590.9	793.8	725.42	599.18	611.08	708.38	615.34	638.04	608.78	734.84	727.5	688.84	1137.16	179.6
486.54	565.56	813.72	918.72	685.28	828.64	616.42	264.04	163.04	419.72	311.14	150.1	58.78	522	522
713.56	590.9	793.8	725.5	599.06	611.24	708.36	615.02	638.1	608.84	734.86	727.44	688.82	1137.18	179.3
486.62	565.6	813.72	918.88	685.2	828.6	616.44	263.5	163.16	419.6	311.06	150.14	58.7	522	521.8
713.56	590.9	793.8	725.58	598.92	611.42	708.34	614.64	638.16	608.9	734.88	727.36	688.78	1137.2	179.02
486.7	565.64	813.72	919.06	685.1	828.56	616.46	262.9	163.28	419.48	310.96	150.2	58.62	522	521.6
713.58	590.9	793.8	725.64	598.8	611.62	708.32	614.22	638.2	608.96	734.9	727.26	688.76	1137.22	178.74
486.76	565.72	813.74	919.26	684.94	828.52	616.52	262.32	163.38	419.34	310.88	150.24	58.56	522	521.42
713.6	590.9	793.78	725.72	598.8	611.82	708.3	613.88	638.22	609	734.9	727.16	688.74	1137.24	178.48
486.82	565.82	813.74	919.46	684.76	828.52	616.6	261.92	163.42	419.2	310.82	150.26	58.5	522	521.24
713.6	590.9	793.76	725.74	598.84	611.88	708.3	613.68	638.24	609	734.9	727.08	688.72	1137.26	178.52
486.84	565.9	813.76	919.54	684.62	828.54	616.66	261.82	163.42	419.2	310.78	150.28	58.5	522	521.26
713.6	590.88	793.74	725.76	598.92	611.94	708.3	613.46	638.26	609	734.88	727	688.72	1137.28	178.58
486.86	566	813.78	919.64	684.44	828.56	616.72	261.74	163.42	419.18	310.74	150.3	58.5	522	521.28
713.64	590.84	793.7	725.84	599.16	612.04	708.26	613.56	638.3	609.02	734.84	727.06	688.78	1137.36	178.68
486.94	566.16	813.8	919.54	684.2	828.6	616.88	261.92	163.44	419.14	310.7	150.32	58.5	521.98	521.32
713.7	590.78	793.66	725.94	599.56	612.12	708.2	614	638.32	609.04	734.78	727.12	688.82	1137.42	178.8
487.02	566.38	813.8	919.42	684	828.66	617	262.32	163.42	419.1	310.68	150.34	58.54	521.96	521.34
713.76	590.72	793.64	726.02	599.9	612.18	708.14	614.48	638.32	609.06	734.72	727.22	688.86	1137.48	178.9
487.08	566.56	813.8	919.28	683.86	828.7	617.1	262.7	163.42	419.06	310.68	150.36	58.58	521.94	521.36
713.82	590.66	793.62	726.12	600.28	612.24	708.08	615.12	638.3	609.08	734.64	727.3	688.92	1137.54	179
487.12	566.82	813.8	919.14	683.7	828.74	617.22	263.18	163.42	419.02	310.68	150.4	58.62	521.92	521.38
713.88	590.6	793.6	726.24	600.7	612.3	708	616.12	638.26	609.1	734.56	727.38	688.96	1137.6	179.08
487.16	567.2	813.8	919	683.58	828.78	617.34	263.84	163.44	418.98	310.7	150.44	58.66	521.9	521.4
713.92	590.52	793.62	726.34	601.02	612.3	707.94	617.2	638.22	609.08	734.48	727.34	688.96	1137.62	179.12
487.14	567.66	813.78	919.06	683.58	828.78	617.36	264.6	163.46	418.94	310.76	150.46	58.66	521.88	521.4
713.94	590.46	793.64	726.42	601.18	612.3	707.9	618.04	638.2	609.06	734.42	727.32	688.98	1137.64	179.14
487.12	568.02	813.76	919.1	683.6	828.76	617.38	265.2	163.5	418.9	310.8	150.48	58.62	521.86	521.4
713.78	590.38	793.68	726.52	601.3	612.28	707.78	619.06	638.16	609	734.36	727.3	689.02	1137.3	179.2
487.06	568.44	813.72	919.16	683.66	828.74	617.22	265.98	163.56	419.02	310.86	150.52	58.66	521.8	521.4
713.62	590.28	793.72	726.62	601.42	612.26	707.64	620.24	638.14	608.92	734.32	727.3	689.04	1136.98	179.26
487.02	568.88	813.68	919.26	683.78	828.7	617.04	266.98	163.64	419.14	310.94	150.54	58.7	521.74	521.4
713.46	590.18	793.78	726.72	601.46	612.22	707.5	621.38	638.14	608.82	734.28	727.3	689.06	1136.66	179.32
486.98	569.26	813.64	919.36	683.9	828.64	616.86	268.02	163.7	419.28	311.04	150.56	58.72	521.68	521.4
713.28	590.12	793.82	726.78	601.46	612.18	707.38	622.18	638.12	608.74	734.26	727.3	689.08	1136.32	179.36
486.94	569.5	813.62	919.44	683.98	828.6	616.68	268.76	163.74	419.44	311.12	150.58	58.78	521.64	521.4
713.1	590.04	793.84	726.84	601.46	612.12	707.26	623.1	638.1	608.66	734.24	727.3	689.1	1135.98	179.4
486.9	569.76	813.6	919.52	684.06	828.54	616.5	269.62	163.78	419.6	311.22	150.6	58.84	521.6	521.4
713.08	589.96	793.84	726.9	601.46	612.04	707.22	624	638.1	608.6	734.22	727.3	689.1	1136	179.4
486.9	570.02	813.6	919.62	684.06	828.46	616.52	270.52	163.8	419.58	311.32	150.6	58.82	521.6	521.4
713.04	589.88	793.84	726.94	601.5	611.92	707.16	624.7	638.08	608.56	734.16	727.3	689.12	1136.02	179.36
486.84	570.18	813.62	919.48	683.94	828.26	616.54	271.32	163.56	419.56	311.28	150.6	58.76	521.6	521.38
713	589.82	793.82	726.96	601.54	611.82	707.12	625.1	638.06	608.54	734.12	727.3	689.14	1136.04	179.32
486.78	570.26	813.64	919.32	683.82	828.08	616.56	271.88	163.32	419.54	311.2	150.6	58.72	521.6	521.36
712.96	589.76	793.8	726.98	601.54	611.7	707.08	625.52	638.04	608.5	734.08	727.3	689.16	1136.06	179.28
486.72	570.34	813.66	919.16	683.66	827.88	616.56	272.56	163.08	419.52	311.14	150.6	58.64	521.62	521.34
712.92	589.72	793.8	727	601.46	611.52	707.04	625.84	638.02	608.46	734.02	727.28	689.18	1136.06	179.24
486.64	570.4	813.68	919	683.46	827.68	616.56	273.32	162.86	419.48	311.04	150.6	58.58	521.64	521.32
712.9	589.72	793.8	726.98	601.36	611.34	707	625.94	638.02	608.44	733.94	727.26	689.2	1136.04	179.18
486.54	570.38	813.7	918.8	683.28	827.46	616.52	274.02	162.64	419.46	310.92	150.6	58.5	521.68	521.3
712.9	589.74	793.8	726.96	601.18	611.2	707	625.92	638.04	608.42	733.9	727.24	689.2	1136	179.16
486.5	570.36	813.7	918.8	683.18	827.38	616.48	274.5	162.66	419.44	310.92	150.6	58.46	521.72	521.3
712.88	589.78	793.8	726.94	600.98	611.02	707	625.84	638.06	608.4	733.86	727.2	689.2	1135.96	179.14
486.46	570.34	813.68	918.8	683.08	827.3	616.44	275.08	162.68	419.42	310.92	150.6	58.42	521.76	521.3
713.02	589.84	793.82	726.9	600.8	610.76	706.98	625.64	637.9	608.4	733.96	727.32	689.18	1135.92	179.08
486.52	570.3	813.62	918.82	683.02	827.12	616.4	275.58	162.76	419.38	310.84	150.6	58.4	521.78	521.32
713.16	589.9	793.82	726.86	600.7	610.58	706.96	625.08	637.72	608.38	734.06	727.46	689.16	1135.9	179.02
486.58	570.24	813.54	918.86	683.04	826.92	616.36	276.1	162.8	419.38	310.76	150.6	58.38	521.8	521.34
713.3	589.94	793.82	726.84	600.66	610.44	706.94	624.58	637.52	608.36	734.18	727.6	689.14	1135.9	178.98
486.66	570.2	813.46	918.9	683.08	826.76	616.34	276.46	162.84	419.38	310.68	150.6	58.38	521.8	521.36
713.42	590	793.82	726.82	600.64	610.3	706.92	623.86	637.32	608.36	734.3	727.74	689.12	1135.9	178.94
486.72	570.14	813.38	918.96	683.14	826.58	616.32	276.9	162.88	419.38	310.6	150.6	58.38	521.8	521.38
713.56	590.04	793.82	726.78	600.66	610.22	706.9	622.76	637.12	608.34	734.42	727.9	689.1	1135.92	178.88
486.78	570.08	813.3	919.04	683.24	826.38	616.3	277.34	162.94	419.4	310.5	150.6	58.4	521.8	521.42
713.54	590.06	793.8	726.74	600.7	610.28	706.88	621.34	637.1	608.32	734.4	727.9	689.1	1135.94	178.86
486.72	570.02	813.24	919.16	683.36	826.26	616.3	277.8	162.96	419.46	310.46	150.6	58.44	521.8	521.44
713.52	590.08	793.8	726.7	600.74	610.34	706.86	620.26	637.1	608.32	734.4	727.9	689.1	1135.96	178.84
486.68	569.98	813.2	919.26	683.44	826.18	616.3	278.04	163	419.5	310.44	150.6	58.46	521.8	521.46
713.48	590.12	793.82	726.6	600.84	610.42	706.84	619.18	637.08	608.32	734.4	727.9	689.08	1136.02	178.76
486.64	570.08	813.34	919.16	683.44	826.08	616.5	278.4	163.04	419.56	310.42	150.6	58.52	521.8	521.52
713.48	590.16	793.84	726.48	600.92	610.58	706.82	618	637.04	608.3	734.42	727.9	689.04	1136.08	178.68
486.6	570.18	813.48	919.06	683.44	825.96	616.68	278.72	163.1	419.62	310.38	150.62	58.56	521.8	521.58
713.48	590.2	793.84	726.38	600.98	610.82	706.8	616.9	637	608.3	734.46	727.92	688.98	1136.12	178.62
486.54	570.26	813.64	918.96	683.38	825.84	616.84	278.98	163.16	419.66	310.38	150.64	58.58	521.8	521.62
713.48	590.24	793.84	726.3	601.04	611.02	706.8	616.22	636.96	608.3	734.5	727.94	688.92	1136.16	178.56
486.5	570.36	813.82	918.8	683.3	825.76	617	279.18	163.2	419.68	310.38	150.66	58.6	521.8	521.66
713.5	590.28	793.82	726.22	601.1	611.26	706.8	615.38	636.92	608.3	734.54	727.96	688.86	1136.22	178.5
486.46	570.44	814	918.64	683.22	825.66	617.16	279.38	163.24	419.7	310.38	150.68	58.62	521.8	521.7
713.56	590.28	793.76	726.18	601.08	611.56	706.8	614.26	636.88	608.32	734.6	727.98	688.82	1136.24	178.5
486.42	570.36	813.98	918.66	683.2	825.52	617.08	279.44	163.3	419.7	310.4	150.74	58.6	521.78	521.7
713.6	590.26	793.68	726.32	601.04	611.88	706.86	613.24	637.06	608.36	734.7	728.04	688.78	1136.3	178.5
486.4	570.18	813.94	918.7	683.34	825.26	616.92	279.42	163.4	419.7	310.5	150.6	58.56	521.74	521.7
713.64	590.24	793.62	726.46	601	612.1	706.92	612.58	637.24	608.4	734.78	728.08	688.76	1136.36	178.5
486.4	570.02	813.9	918.72	683.5	825.02	616.78	279.36	163.48	419.7	310.58	150.46	58.52	521.7	521.7
713.68	590.22	793.56	726.6	600.96	612.36	706.98	611.84	637.44	608.44	734.86	728.1	688.74	1136.42	178.48
486.42	569.86	813.86	918.72	683.66	824.76	616.62	279.28	163.56	419.7	310.68	150.34	58.52	521.66	521.7
713.7	590.18	793.52	726.72	600.92	612.64	707.04	611.14	637.66	608.48	734.94	728.14	688.72	1136.46	178.46
486.46	569.72	813.82	918.7	683.8	824.5	616.44	279.16	163.64	419.68	310.8	150.24	58.52	521.62	521.7
713.68	590.16	793.5	726.86	600.9	612.88	707.1	610.62	637.9	608.52	735	728.18	688.7	1136.5	178.46
486.52	569.62	813.78	918.7	683.96	824.26	616.3	279	163.7	419.66	310.94	150.12	58.5	521.6	521.7
713.66	590.14	793.5	726.84	600.9	613.02	707.1	610.32	637.94	608.54	735	728.18	688.7	1136.5	178.46
486.58	569.64	813.76	918.66	683.94	824.18	616.26	278.88	163.7	419.64	311.02	150.18	58.52	521.6	521.7
713.64	590.12	793.5	726.82	600.9	613.16	707.12	609.98	637.96	608.56	735	728.18	688.7	1136.5	178.46
486.66	569.64	813.76	918.6	683.92	824.08	616.2	278.74	163.68	419.6	311.12	150.26	58.54	521.6	521.7
713.62	590.12	793.52	726.78	600.92	613.24	707.16	609.66	637.98	608.6	735	728.22	688.72	1136.48	178.48
486.82	569.64	813.76	918.48	683.9	823.86	616.28	278.5	163.62	419.5	311.26	150.32	58.5	521.6	521.7
713.6	590.14	793.54	726.76	600.94	613.24	707.22	609.4	637.94	608.64	734.98	728.24	688.74	1136.46	178.52
486.96	569.62	813.78	918.38	683.9	823.66	616.36	278.16	163.56	419.4	311.4	150.36	58.44	521.6	521.7
713.6	590.16	793.56	726.74	600.96	613.2	707.28	609.24	637.9	608.66	734.96	728.26	688.76	1136.44	178.54
487.08	569.58	813.82	918.28	683.9	823.5	616.44	277.88	163.5	419.3	311.5	150.38	58.4	521.6	521.7
713.6	590.2	793.6	726.74	600.98	613.14	707.34	609.06	637.84	608.68	734.94	728.28	688.8	1136.4	178.54
487.22	569.54	813.88	918.18	683.88	823.34	616.52	277.54	163.42	419.2	311.62	150.42	58.36	521.6	521.7
713.6	590.24	793.64	726.76	601	613.04	707.38	608.96	637.76	608.7	734.92	728.3	688.84	1136.36	178.54
487.36	569.52	813.92	918.08	683.86	823.22	616.6	277.1	163.36	419.1	311.74	150.44	58.36	521.6	521.7
713.6	590.28	793.68	726.82	601	612.9	707.42	609	637.64	608.7	734.9	728.32	688.86	1136.34	178.54
487.4	569.5	813.98	918.06	683.84	823.26	616.56	276.66	163.34	419.06	311.8	150.46	58.38	521.58	521.7
713.6	590.32	793.72	726.88	601	612.78	707.44	609.1	637.56	608.7	734.9	728.34	688.88	1136.32	178.52
487.44	569.5	814.02	918.04	683.82	823.3	616.54	276.36	163.32	419.04	311.84	150.48	58.42	521.56	521.7
713.18	590.44	793.8	726.96	601.02	612.64	707.46	609.26	637.32	608.7	734.88	728.36	688.9	1136.26	178.5
487.02	569.48	814.08	918.02	683.8	823.36	616.52	276.02	163.28	419.02	311.94	150.5	58.52	521.54	521.68
712.76	590.56	793.86	727.06	601.04	612.46	707.48	609.56	637.08	608.7	734.84	728.38	688.9	1136.22	178.5
486.6	569.46	814.12	918.02	683.8	823.52	616.52	275.68	163.26	419	312.02	150.5	58.64	521.52	521.66
712.32	590.7	793.92	727.16	601.06	612.28	707.52	609.9	636.88	608.68	734.8	728.4	688.9	1136.18	178.5
486.16	569.44	814.16	918.08	683.8	823.7	616.56	275.46	163.24	419.02	312.08	150.5	58.72	521.5	521.66
711.88	590.82	793.96	727.24	601.08	612.16	707.54	610.16	636.7	608.66	734.76	728.4	688.9	1136.14	178.5
485.72	569.42	814.18	918.14	683.8	823.86	616.6	275.36	163.22	419.04	312.14	150.5	58.8	521.5	521.66
711.44	590.94	794.02	727.34	601.1	612.02	707.56	610.46	636.52	608.64	734.72	728.4	688.9	1136.1	178.52
485.3	569.4	814.2	918.22	683.8	824.04	616.66	275.28	163.2	419.06	312.18	150.52	58.88	521.5	521.66
711.4	591	794.04	727.44	601.1	611.86	707.58	610.78	636.5	608.62	734.7	728.4	688.9	1136.08	178.54
485.36	569.4	814.18	918.32	683.78	824.24	616.76	275.28	163.22	419.08	312.16	150.54	58.9	521.5	521.68
711.32	591.06	794.08	727.36	601.1	611.7	707.38	611	636.44	608.58	734.7	728.42	688.92	1136.04	178.56
485.28	569.38	814.14	918.46	683.74	824.38	616.96	275.4	163.24	419.14	312.06	150.3	58.92	521.5	521.74
711.26	591.1	794.12	727.26	601.1	611.58	707.16	611.14	636.38	608.56	734.7	728.44	688.94	1136	178.58
485.2	569.36	814.1	918.56	683.7	824.48	617.14	275.52	163.26	419.18	311.96	150.06	58.94	521.5	521.78
711.2	591.14	794.16	727.16	601.1	611.44	706.94	611.3	636.32	608.54	734.7	728.46	688.96	1135.94	178.6
485.14	569.34	814.06	918.68	683.66	824.62	617.32	275.66	163.28	419.22	311.86	149.82	58.98	521.5	521.82
711.14	591.18	794.18	727.04	601.1	611.3	706.72	611.44	636.26	608.52	734.7	728.5	689	1135.86	178.58
485.1	569.32	814.02	918.76	683.62	824.82	617.48	275.82	163.28	419.26	311.76	149.52	58.98	521.5	521.88
711.1	591.2	794.2	726.9	601.12	611.2	706.5	611.54	636.16	608.48	734.7	728.54	689.02	1135.76	178.54
485.06	569.32	814.02	918.82	683.58	825.08	617.6	275.98	163.24	419.28	311.64	149.18	59.02	521.48	521.94
711.1	591.2	794.2	726.9	601.14	611.16	706.5	611.62	636.12	608.46	734.7	728.56	689.02	1135.68	178.5
485.14	569.34	814.04	918.82	683.56	825.3	617.6	276.08	163.2	419.26	311.6	149.1	59.04	521.46	521.96
711.1	591.2	794.2	726.9	601.14	611.14	706.5	611.74	636.08	608.44	734.7	728.58	689.04	1135.6	178.46
485.24	569.36	814.06	918.82	683.54	825.58	617.6	276.18	163.16	419.22	311.56	149.02	59.04	521.44	521.98
711.1	591.22	794.2	726.86	601.14	611.14	706.7	611.9	635.96	608.42	734.68	728.62	689.08	1135.78	178.4
485.34	569.42	814.08	918.78	683.46	825.9	617.64	276.24	163.04	419.16	311.5	148.9	59	521.62	522
711.1	591.24	794.2	726.8	601.12	611.16	706.88	612.1	635.86	608.4	734.66	728.64	689.1	1135.96	178.32
485.42	569.48	814.1	918.74	683.36	826.22	617.68	276.24	162.96	419.08	311.44	148.8	59.02	521.8	522
711.1	591.26	794.2	726.74	601.08	611.18	707.06	612.26	635.8	608.4	734.64	728.66	689.14	1136.18	178.26
485.48	569.52	814.1	918.7	683.28	826.44	617.72	276.2	162.9	419.02	311.4	148.74	59	522	522
711.1	591.28	794.2	726.68	601.04	611.2	707.26	612.44	635.74	608.4	734.62	728.7	689.2	1136.4	178.2
485.54	569.56	814.1	918.64	683.2	826.7	617.78	276.14	162.84	418.96	311.36	148.66	58.96	522.2	522
711.1	591.28	794.2	726.62	601.02	611.2	707.46	612.64	635.68	608.4	734.58	728.76	689.24	1136.62	178.1
485.6	569.62	814.1	918.56	683.1	826.96	617.84	276.08	162.8	418.9	311.3	148.54	58.96	522.4	522
711.1	591.24	794.2	726.6	601	611.2	707.44	612.8	635.72	608.4	734.56	728.8	689.26	1136.62	177.98
485.62	569.64	814.1	918.5	683.04	827.2	617.88	276.04	162.86	418.84	311.24	148.44	58.98	522.4	521.98
711.1	591.2	794.2	726.6	601	611.2	707.44	612.9	635.74	608.4	734.54	728.84	689.28	1136.64	177.9
485.62	569.66	814.1	918.46	683	827.36	617.92	276.02	162.9	418.8	311.2	148.36	58.98	522.4	521.96
711.08	591.28	794.22	726.58	601	611.18	707.42	613.02	635.76	608.4	734.48	728.88	689.3	1136.66	178.02
485.62	569.72	814.1	918.34	683.12	827.52	618.02	276	162.94	418.74	311.28	148.26	58.98	522.42	521.88
711.06	591.34	794.24	726.56	601.02	611.16	707.38	613.16	635.82	608.4	734.42	728.92	689.28	1136.68	178.08
485.58	569.78	814.08	918.24	683.24	827.74	618.12	276	163	418.66	311.36	148.16	58.98	522.44	521.78
711.04	591.38	794.26	726.54	601.04	611.14	707.32	613.28	635.9	608.4	734.36	728.94	689.26	1136.72	178.12
485.5	569.82	814.06	918.16	683.38	827.96	618.22	276.04	163.06	418.58	311.44	148.1	58.94	522.46	521.66
711.02	591.44	794.28	726.52	601.06	611.12	707.28	613.38	635.96	608.4	734.3	728.96	689.24	1136.74	178.2
485.44	569.86	814.04	918.08	683.54	828.12	618.3	276.08	163.1	418.52	311.54	148.06	58.9	522.48	521.56
711	591.5	794.32	726.48	601.08	611.1	707.22	613.48	636.04	608.4	734.24	728.98	689.22	1136.74	178.26
485.38	569.9	814.02	917.98	683.7	828.3	618.38	276.14	163.14	418.44	311.64	148	58.88	522.52	521.44
711	591.4	794.32	726.46	601.12	611.1	707.16	613.6	636.14	608.4	734.22	729.02	689.2	1136.74	178.08
485.3	569.86	814	917.94	683.72	828.5	618.4	276.24	163.18	418.36	311.62	147.94	58.84	522.54	521.38
710.98	591.3	794.34	726.44	600.98	611.08	707	613.84	636.14	608.42	734.18	729.08	689.2	1136.74	177.96
485.24	569.8	814	918.14	683.76	828.8	618.22	276.52	163.24	418.22	311.58	148.1	58.78	522.56	521.32
710.96	591.24	794.36	726.42	600.84	611.06	706.86	614.04	636.12	608.44	734.16	729.14	689.2	1136.72	177.9
485.2	569.74	814	918.34	683.8	829.04	618.04	276.76	163.28	418.1	311.56	148.26	58.74	522.58	521.28
710.94	591.16	794.38	726.38	600.7	611.04	706.7	614.26	636.12	608.46	734.14	729.22	689.22	1136.7	177.84
485.14	569.68	814	918.54	683.84	829.28	617.88	277.02	163.32	417.98	311.54	148.4	58.68	522.6	521.24
710.92	591.06	794.38	726.36	600.56	611.02	706.56	614.5	636.14	608.48	734.12	729.3	689.24	1136.72	177.76
485.06	569.6	814	918.72	683.88	829.5	617.72	277.28	163.36	417.86	311.52	148.56	58.6	522.6	521.24
710.9	590.96	794.4	726.34	600.42	610.98	706.42	614.72	636.16	608.5	734.12	729.36	689.26	1136.76	177.66
484.98	569.56	814	918.9	683.9	829.68	617.58	277.52	163.38	417.76	311.52	148.72	58.52	522.6	521.24
710.9	590.88	794.4	726.32	600.44	610.96	706.38	614.78	636.24	608.5	734.14	729.38	689.28	1136.8	177.56
484.92	569.54	814	918.84	683.9	829.66	617.62	277.58	163.36	417.74	311.54	148.68	58.48	522.6	521.26
710.9	590.78	794.4	726.28	600.46	610.92	706.34	614.86	636.34	608.52	734.16	729.42	689.32	1136.84	177.44
484.84	569.52	814	918.78	683.9	829.62	617.66	277.66	163.34	417.72	311.56	148.62	58.44	522.6	521.28
710.9	590.56	794.4	726.26	600.48	610.86	706.26	614.92	636.52	608.54	734.22	729.26	689.12	1136.98	177.1
484.76	569.5	814.02	918.72	683.9	829.54	617.7	277.74	163.26	417.68	311.62	148.56	58.46	522.6	521.38
710.9	590.32	794.4	726.24	600.5	610.8	706.18	614.98	636.66	608.56	734.3	729.12	688.92	1137.12	176.8
484.68	569.5	814.04	918.72	683.9	829.4	617.72	277.82	163.14	417.66	311.7	148.5	58.5	522.6	521.46
710.9	590.12	794.4	726.22	600.5	610.76	706.12	615.02	636.78	608.58	734.36	728.98	688.72	1137.24	176.56
484.62	569.5	814.06	918.74	683.9	829.28	617.72	277.88	163.04	417.64	311.76	148.46	58.56	522.6	521.54
710.92	589.92	794.4	726.18	600.5	610.72	706.06	615.06	636.9	608.62	734.42	728.84	688.52	1137.38	176.32
484.56	569.5	814.08	918.76	683.9	829.14	617.72	277.96	162.94	417.62	311.82	148.42	58.6	522.6	521.62
710.94	589.72	794.4	726.16	600.5	610.68	706	615.08	637	608.64	734.48	728.68	688.3	1137.52	176.12
484.5	569.48	814.12	918.8	683.88	828.94	617.7	278.04	162.82	417.6	311.88	148.38	58.66	522.6	521.7
710.98	589.64	794.4	726.14	600.5	610.64	706.02	615.12	637.04	608.66	734.5	728.7	688.32	1137.56	176.18
484.46	569.42	814.14	918.86	683.84	828.76	617.64	278.1	162.78	417.6	311.88	148.36	58.66	522.6	521.7
711.02	589.6	794.4	726.12	600.5	610.6	706.04	615.14	637.08	608.68	734.5	728.7	688.34	1137.58	176.24
484.44	569.36	814.16	918.9	683.8	828.64	617.6	278.14	162.78	417.6	311.86	148.34	58.64	522.6	521.7
711.1	589.54	794.42	726.3	600.5	610.54	706.06	615.16	637.18	608.7	734.52	728.72	688.36	1137.6	176.32
484.56	569.28	814.22	919	683.72	828.5	617.56	278.16	162.76	417.6	311.82	148.28	58.66	522.6	521.7
711.16	589.46	794.44	726.5	600.5	610.46	706.1	615.18	637.32	608.7	734.52	728.74	688.38	1137.6	176.46
484.68	569.16	814.28	919.1	683.62	828.38	617.52	278.16	162.74	417.6	311.76	148.2	58.7	522.6	521.7
711.24	589.38	794.46	726.7	600.5	610.36	706.14	615.2	637.48	608.7	734.52	728.76	688.4	1137.6	176.6
484.82	569.04	814.3	919.2	683.52	828.32	617.52	278.1	162.74	417.6	311.68	148.14	58.74	522.6	521.72
711.3	589.32	794.48	726.9	600.5	610.28	706.16	615.2	637.6	608.7	734.52	728.78	688.4	1137.6	176.7
484.96	568.96	814.32	919.28	683.44	828.28	617.54	278.04	162.72	417.6	311.62	148.08	58.8	522.6	521.74
711.36	589.26	794.5	727.1	600.48	610.18	706.2	615.22	637.72	608.7	734.5	728.8	688.4	1137.6	176.82
485.1	568.88	814.34	919.34	683.36	828.22	617.56	277.98	162.7	417.62	311.56	148	58.86	522.58	521.78
711.4	589.2	794.5	727.12	600.46	610.08	706.24	615.24	637.8	608.7	734.46	728.8	688.38	1137.62	176.92
485.1	568.82	814.3	919.34	683.3	828.14	617.58	277.9	162.68	417.64	311.5	147.94	58.88	522.58	521.84
711.48	589.26	794.5	727.16	600.44	609.84	706.3	615.1	637.94	608.68	734.44	728.8	688.32	1137.34	176.72
485.08	569	814.26	919.34	683.4	828.14	617.68	277.92	162.84	417.68	311.44	148.1	58.86	522.56	522.06
711.54	589.34	794.5	727.2	600.42	609.64	706.36	614.96	638.06	608.66	734.42	728.8	688.26	1137.06	176.5
485.06	569.2	814.24	919.32	683.52	828.16	617.76	277.98	163	417.72	311.4	148.26	58.82	522.54	522.26
711.6	589.44	794.5	727.24	600.4	609.44	706.42	614.82	638.18	608.64	734.4	728.8	688.2	1136.78	176.26
485.04	569.4	814.2	919.3	683.62	828.14	617.86	278.04	163.14	417.78	311.36	148.42	58.78	522.52	522.46
711.66	589.54	794.5	727.3	600.4	609.28	706.46	614.68	638.32	608.62	734.38	728.78	688.14	1136.5	176
485.02	569.62	814.14	919.32	683.72	828.12	617.98	278.08	163.28	417.82	311.3	148.6	58.72	522.54	522.64
711.7	589.68	794.5	727.34	600.4	609.16	706.5	614.58	638.46	608.6	734.36	728.76	688.08	1136.2	175.76
484.98	569.84	814.1	919.36	683.84	828.12	618.1	278.14	163.44	417.86	311.24	148.8	58.64	522.54	522.8
711.7	589.72	794.5	727.36	600.4	609.2	706.5	614.64	638.5	608.6	734.34	728.74	688.06	1136.2	175.76
484.96	569.86	814.06	919.4	683.82	828.04	618.14	278.1	163.42	417.88	311.2	148.8	58.6	522.56	522.8
711.72	589.76	794.48	727.38	600.4	609.26	706.5	614.72	638.54	608.6	734.32	728.72	688.04	1136.2	175.78
484.94	569.88	814.02	919.44	683.8	827.94	618.18	278.06	163.42	417.92	311.16	148.8	58.58	522.58	522.78
711.74	589.82	794.44	727.2	600.42	609.42	706.32	614.96	638.64	608.6	734.26	728.68	688.18	1136.16	175.94
484.92	569.88	813.94	919.18	683.82	827.98	618.24	277.96	163.42	417.76	311.3	148.78	58.54	522.62	522.72
711.76	589.9	794.4	727.02	600.44	609.58	706.16	615.22	638.72	608.6	734.2	728.66	688.3	1136.12	176.12
484.88	569.84	813.88	918.88	683.84	828.02	618.3	277.86	163.42	417.62	311.48	148.76	58.5	522.62	522.66
711.78	589.96	794.36	726.84	600.46	609.72	706	615.44	638.78	608.6	734.14	728.64	688.44	1136.08	176.28
484.86	569.8	813.82	918.56	683.86	828.08	618.36	277.78	163.42	417.48	311.68	148.74	58.48	522.62	522.6
711.8	590.04	794.32	726.66	600.48	609.86	705.84	615.66	638.84	608.6	734.08	728.62	688.58	1136.02	176.46
484.84	569.76	813.74	918.24	683.9	828.12	618.42	277.68	163.4	417.34	311.88	148.72	58.46	522.62	522.54
711.8	590.14	794.3	726.48	600.5	609.98	705.68	615.88	638.86	608.6	734	728.6	688.72	1135.92	176.66
484.8	569.7	813.66	917.92	683.94	828.16	618.52	277.56	163.34	417.18	312.1	148.7	58.4	522.6	522.5
711.78	590.22	794.28	726.5	600.5	610	705.7	615.94	638.78	608.6	733.94	728.6	688.68	1135.84	176.74
484.76	569.66	813.66	917.9	683.98	828.1	618.58	277.48	163.28	417.22	312.18	148.72	58.34	522.56	522.5
711.76	590.28	794.26	726.5	600.5	610	705.7	615.96	638.7	608.6	733.9	728.6	688.66	1135.76	176.8
484.74	569.64	813.66	917.9	684.02	828.06	618.62	277.42	163.22	417.24	312.24	148.74	58.3	522.54	522.5
711.74	590.36	794.24	726.52	600.5	610	705.7	615.98	638.52	608.6	734	728.6	688.64	1135.94	176.62
484.66	569.64	813.64	917.88	684.06	828.02	618.74	277.36	163.08	417.28	312.16	148.78	58.26	522.5	522.52
711.72	590.44	794.22	726.54	600.5	610.02	705.7	616	638.34	608.6	734.06	728.6	688.62	1136.12	176.44
484.6	569.64	813.66	917.88	684.1	828	618.86	277.3	162.98	417.32	312.12	148.82	58.2	522.46	522.54
711.7	590.52	794.2	726.58	600.52	610.04	705.68	616.02	638.18	608.58	734.14	728.62	688.6	1136.3	176.24
484.56	569.64	813.7	917.9	684.14	827.98	618.94	277.26	162.9	417.38	312.1	148.86	58.14	522.44	522.56
711.7	590.58	794.2	726.62	600.54	610.06	705.66	616.04	638.06	608.56	734.24	728.64	688.6	1136.5	176.04
484.52	569.64	813.72	917.92	684.16	827.96	619.02	277.24	162.84	417.42	312.04	148.88	58.1	522.42	522.58
711.7	590.66	794.2	726.66	600.56	610.08	705.64	616.06	637.92	608.54	734.32	728.64	688.6	1136.7	175.84
484.48	569.64	813.74	917.94	684.18	827.94	619.1	277.24	162.78	417.46	312	148.92	58.04	522.4	522.6
711.7	590.74	794.2	726.66	600.58	610.08	705.62	616.1	637.84	608.52	734.24	728.64	688.62	1136.62	175.9
484.5	569.6	813.8	917.98	684.22	827.92	619.08	277.24	162.78	417.48	312.14	148.96	58	522.4	522.6
711.68	590.96	794.24	726.64	600.58	610.06	705.58	616.16	637.62	608.48	734.16	728.66	688.66	1136.52	175.98
484.52	569.44	813.92	918.02	684.28	827.9	619	277.26	162.74	417.52	312.3	149	58.26	522.4	522.58
711.66	591.16	794.28	726.6	600.56	610.04	705.56	616.2	637.42	608.46	734.08	728.66	688.7	1136.46	176.04
484.54	569.3	814.02	918.04	684.34	827.9	618.92	277.28	162.7	417.54	312.42	149.04	58.54	522.4	522.56
711.64	591.38	794.32	726.56	600.52	610.02	705.56	616.24	637.2	608.44	733.98	728.66	688.74	1136.4	176.12
484.58	569.12	814.12	918.06	684.42	827.88	618.84	277.32	162.66	417.56	312.56	149.1	58.82	522.4	522.54
711.62	591.64	794.36	726.54	600.4	610	705.56	616.3	637	608.42	733.88	728.68	688.76	1136.32	176.2
484.62	568.8	814.22	918.08	684.58	827.86	618.74	277.34	162.62	417.58	312.7	149.14	59.14	522.4	522.52
711.58	591.94	794.42	726.54	600.1	610	705.56	616.38	636.82	608.4	733.74	728.7	688.76	1136.24	176.28
484.7	568.3	814.3	918.12	684.82	827.86	618.66	277.38	162.62	417.6	312.82	149.18	59.44	522.42	522.48
711.56	592.08	794.44	726.56	599.82	610	705.58	616.44	636.78	608.4	733.64	728.7	688.74	1136.2	176.32
484.76	567.92	814.3	918.14	685.02	827.86	618.64	277.42	162.64	417.6	312.88	149.22	59.46	522.44	522.46
711.54	592.26	794.46	726.58	599.44	610	705.62	616.52	636.74	608.4	733.52	728.72	688.72	1136.14	176.38
484.84	567.44	814.3	918.16	685.28	827.86	618.62	277.46	162.68	417.62	312.96	149.26	59.5	522.44	522.46
711.5	592.4	794.3	726.64	598.78	610.04	705.66	616.58	636.7	608.42	733.16	728.78	688.7	1136.06	176.16
485.04	566.96	814.28	918.18	685.74	827.9	618.62	277.5	162.82	417.66	313.14	149.06	59.54	522.44	522.44
711.46	592.48	794.14	726.7	597.9	610.1	705.72	616.66	636.68	608.44	732.76	728.84	688.68	1135.98	175.96
485.28	566.56	814.28	918.22	686.28	827.94	618.64	277.56	163	417.7	313.32	148.88	59.58	522.46	522.42
711.44	592.5	793.96	726.76	597.2	610.16	705.78	616.7	636.68	608.46	732.42	728.9	688.66	1135.92	175.74
485.48	566.36	814.28	918.24	686.72	827.96	618.66	277.6	163.16	417.74	313.48	148.68	59.62	522.46	522.42
711.42	592.48	793.78	726.84	596.36	610.22	705.84	616.74	636.68	608.48	732.06	728.96	688.66	1135.86	175.52
485.7	566.14	814.28	918.26	687.24	827.98	618.7	277.64	163.32	417.78	313.66	148.48	59.64	522.46	522.42
711.4	592.22	793.6	726.94	595.32	610.3	705.88	616.8	636.68	608.5	731.68	729	688.66	1135.82	175.28
485.94	566.02	814.26	918.28	687.86	827.98	618.74	277.68	163.48	417.82	313.82	148.3	59.68	522.48	522.38
711.4	591.68	793.62	727.02	594.28	610.38	705.9	616.92	636.7	608.5	731.56	729	688.66	1135.8	175.3
486.06	565.88	814.26	918.3	688.44	827.96	618.76	277.7	163.54	417.84	313.86	148.36	59.74	522.5	522.34
711.4	591.14	793.64	727.08	593.54	610.44	705.9	617	636.7	608.5	731.5	729	688.68	1135.8	175.3
486.14	565.8	814.24	918.3	688.86	827.94	618.78	277.7	163.56	417.86	313.88	148.4	59.78	522.5	522.3
711.4	590.14	793.68	727.02	592.72	610.52	705.9	617.26	636.7	608.5	731.44	729.02	688.72	1136.14	175.28
486.38	564.7	814.2	918.3	689.32	827.92	618.84	277.72	163.58	417.88	313.9	148.52	59.58	522.5	522.44
711.4	588.76	793.72	726.96	591.78	610.6	705.9	617.56	636.7	608.5	731.4	729.04	688.74	1136.48	175.26
486.64	563.52	814.16	918.3	689.88	827.9	618.88	277.74	163.6	417.88	313.88	148.64	59.38	522.5	522.56
711.42	587.16	793.76	726.92	590.92	610.68	705.9	617.82	636.7	608.5	731.38	729.06	688.78	1136.84	175.22
486.88	562.28	814.14	918.3	690.44	827.9	618.92	277.76	163.6	417.86	313.86	148.76	59.2	522.52	522.68
711.44	585.86	793.78	726.86	590.36	610.72	705.9	618.04	636.7	608.5	731.36	729.08	688.82	1137.2	175.18
487.1	561.1	814.12	918.3	690.82	827.9	618.96	277.78	163.6	417.84	313.84	148.86	59	522.54	522.82
711.46	584.4	793.8	726.82	589.7	610.78	705.88	618.26	636.7	608.48	731.34	729.1	688.86	1137.56	175.14
487.34	559.9	814.1	918.3	691.26	827.9	619	277.8	163.6	417.8	313.82	148.96	58.76	522.54	522.96
711.48	583.14	793.8	726.96	588.92	610.84	705.88	618.3	636.7	608.46	731.28	729.1	688.88	1137.6	175.1
487.42	559.78	814.1	918.32	691.84	827.9	618.98	277.8	163.6	417.76	313.8	148.98	58.82	522.54	522.94
711.48	581.8	793.84	727.1	588.24	610.96	705.86	618.32	636.68	608.42	731.2	729.1	688.92	1137.32	175.04
487.32	559.26	814.08	918.34	692.38	827.92	618.92	277.76	163.58	417.7	313.8	149.02	58.9	522.54	522.94
711.46	580.88	793.88	727.2	587.78	611.06	705.84	618.34	636.66	608.38	731.14	729.1	688.94	1137.02	175
487.2	558.8	814.06	918.36	692.76	827.94	618.86	277.72	163.56	417.64	313.8	149.04	58.92	522.52	522.96
711.42	580.02	793.92	727.32	587.3	611.18	705.82	618.34	636.66	608.34	731.08	729.1	688.96	1136.74	174.96
487.08	558.4	814.04	918.38	693.2	827.98	618.8	277.66	163.54	417.58	313.78	149.06	58.92	522.5	523
711.38	579.46	793.96	727.48	586.86	611.34	705.82	618.32	636.66	608.32	731	729.1	688.98	1136.46	174.92
486.94	558.12	814.02	918.4	693.66	828.04	618.74	277.58	163.54	417.54	313.76	149.08	58.98	522.5	523.06
711.34	579.3	794	727.62	586.62	611.54	705.8	618.28	636.68	608.3	730.94	729.08	689	1136.18	174.88
486.78	557.88	814	918.4	693.96	828.1	618.7	277.48	163.56	417.5	313.7	149.1	58.96	522.5	523.12
711.32	579.64	794	727.74	586.54	611.68	705.8	618.22	636.72	608.3	730.9	729.06	689	1136.22	174.86
486.76	558.14	814	918.4	694.12	828.14	618.7	277.42	163.6	417.5	313.64	149.1	58.94	522.5	523.18
711.3	580.02	794	727.88	586.46	611.84	705.8	618.16	636.78	608.3	730.86	729.06	689.02	1136.28	174.84
486.74	558.46	814	918.4	694.3	828.18	618.7	277.36	163.66	417.52	313.56	149.1	58.94	522.5	523.26
711.3	580.26	794	728.18	586.44	612	705.8	618	636.7	608.3	730.96	729.06	689.04	1136.4	175.14
486.7	558.9	814	918.42	695.9	828.3	618.76	277.22	163.54	417.58	313.52	149.1	58.88	522.5	523.22
711.28	580.26	794	728.44	586.54	612.14	705.78	617.86	636.64	608.3	731.08	729.06	689.06	1136.54	175.44
486.64	559.36	814	918.46	697.4	828.42	618.82	277.1	163.38	417.66	313.44	149.08	58.82	522.5	523.18
711.26	580.12	794	728.66	586.64	612.22	705.76	617.74	636.56	608.3	731.22	729.08	689.08	1136.66	175.76
486.6	559.72	814	918.5	698.88	828.54	618.88	277	163.2	417.74	313.4	149.06	58.78	522.5	523.12
711.24	579.92	794	728.88	586.78	612.32	705.74	617.6	636.48	608.3	731.36	729.1	689.1	1136.78	176.08
486.56	560.1	814	918.52	700.34	828.66	618.94	276.88	163.02	417.82	313.32	149.04	58.74	522.5	523.08
711.22	579.56	794	729.08	586.98	612.4	705.72	617.46	636.38	608.3	731.5	729.1	689.1	1136.86	176.4
486.5	560.48	814	918.52	701.76	828.78	619	276.74	162.78	417.9	313.2	149.02	58.66	522.5	523.06
711.2	579.14	794	729.08	587.18	612.44	705.7	617.44	636.38	608.3	731.52	729.12	689.1	1136.84	176.4
486.44	560.68	814	918.46	701.7	828.78	619	276.68	162.7	417.94	313.02	149	58.64	522.5	523.16
711.2	578.82	794	729.06	587.32	612.44	705.7	617.42	636.36	608.3	731.54	729.14	689.1	1136.8	176.4
486.4	560.76	814	918.38	701.66	828.76	619	276.62	162.64	417.96	312.88	149	58.6	522.5	523.24
711.2	578.46	793.98	729.04	587.48	612.52	705.68	617.42	636.32	608.3	731.58	729.18	689.1	1136.72	176.4
486.48	560.84	814	918.28	701.56	828.66	619.02	276.56	162.74	417.84	312.5	149	58.58	522.46	523.32
711.2	578.06	793.94	728.96	587.62	612.52	705.68	617.44	636.28	608.3	731.64	729.22	689.08	1136.64	176.4
486.54	560.92	814	918.16	701.48	828.5	619.04	276.5	162.82	417.72	312.12	149	58.54	522.42	523.4
711.2	577.66	793.9	728.84	587.72	612.46	705.68	617.46	636.24	608.3	731.74	729.26	689.06	1136.54	176.38
486.6	560.98	814	918.02	701.42	828.32	619.06	276.44	162.94	417.58	311.78	149	58.52	522.38	523.44
711.2	577.4	793.86	728.74	587.78	612.42	705.68	617.48	636.22	608.3	731.82	729.28	689.04	1136.46	176.36
486.68	561.04	814	917.92	701.36	828.16	619.08	276.4	163.08	417.44	311.48	149	58.52	522.34	523.46
711.2	577.08	793.82	728.6	587.82	612.34	705.68	617.5	636.2	608.3	731.9	729.3	689.02	1136.38	176.34
486.74	561.12	814	917.8	701.32	828.02	619.1	276.34	163.24	417.32	311.16	149	58.52	522.3	523.48
711.2	576.66	793.8	728.4	587.84	612.06	705.7	617.52	636.18	608.3	732	729.32	689	1136.32	176.32
486.68	561.32	814	917.68	701.34	827.98	619.1	276.26	163.24	417.34	311.08	149.02	58.52	522.3	523.48
711.2	576.18	793.8	728.2	587.84	611.58	705.74	617.54	636.18	608.3	732.02	729.36	689	1136.2	176.26
486.62	561.54	813.98	917.88	701.4	828	619.12	276.2	163.28	417.4	311.14	149.04	58.48	522.24	523.4
711.2	575.82	793.8	728.04	587.82	611.16	705.78	617.56	636.18	608.3	732	729.4	689	1136.12	176.22
486.58	561.72	813.96	918.12	701.46	828.04	619.14	276.16	163.32	417.46	311.22	149.06	58.44	522.18	523.32
711.18	575.42	793.8	727.86	587.78	610.72	705.82	617.6	636.18	608.3	732	729.44	689	1136.02	176.2
486.54	561.96	813.94	918.38	701.52	828.1	619.16	276.1	163.36	417.52	311.28	149.08	58.42	522.12	523.22
711.16	575	793.8	727.66	587.74	610.28	705.86	617.64	636.18	608.3	732.02	729.5	689	1135.9	176.18
486.5	562.3	813.94	918.72	701.56	828.18	619.18	276.06	163.36	417.56	311.34	149.1	58.38	522.06	523.1
711.14	574.66	793.8	727.5	587.68	609.94	705.9	617.68	636.18	608.28	732.04	729.54	689	1135.78	176.18
486.44	562.62	813.94	919.12	701.6	828.24	619.22	276.02	163.34	417.62	311.34	149.1	58.34	522.02	522.98
711.12	574.48	793.8	727.4	587.62	609.86	705.9	617.72	636.16	608.26	732.12	729.56	689	1135.72	176.22
486.4	562.9	813.96	919.24	701.6	828.3	619.24	275.98	163.3	417.64	311.24	149.1	58.36	522.04	522.92
711.1	574.26	793.8	727.3	587.56	609.78	705.9	617.76	636.14	608.26	732.2	729.6	689	1135.66	176.26
486.36	563.26	814	919.36	701.6	828.38	619.26	275.94	163.26	417.66	311.12	149.1	58.34	522.06	522.84
711.08	574	793.82	727.32	587.5	609.62	705.9	617.78	636.08	608.44	732.4	729.46	689	1135.98	176.3
486.46	563.7	814.1	919.3	701.6	828.56	619.3	275.88	163.14	417.74	311.02	149.1	58.36	522.16	522.76
711.06	573.78	793.84	727.4	587.46	609.5	705.9	617.78	636	608.62	732.62	729.3	689	1136.36	176.34
486.58	564.14	814.18	919.18	701.6	828.68	619.34	275.8	163.02	417.82	310.86	149.1	58.38	522.28	522.7
711.04	573.62	793.86	727.5	587.44	609.4	705.9	617.76	635.94	608.82	732.8	729.14	689	1136.76	176.36
486.72	564.48	814.26	919.02	701.6	828.8	619.36	275.74	162.92	417.88	310.76	149.1	58.38	522.38	522.66
711.02	573.46	793.88	727.62	587.42	609.3	705.9	617.74	635.86	609.02	733	729	689	1137.16	176.38
486.86	564.88	814.36	918.88	701.58	828.9	619.38	275.68	162.82	417.94	310.64	149.1	58.38	522.48	522.6
711	573.32	793.9	727.74	587.4	609.2	705.92	617.7	635.74	609.2	733.22	728.84	689	1137.62	176.4
486.98	565.34	814.46	918.8	701.56	828.94	619.4	275.6	162.7	418.02	310.46	149.1	58.44	522.6	522.56
711	573.26	793.9	727.78	587.4	609.18	705.92	617.66	635.64	609.2	733.34	728.86	689	1137.76	176.4
486.94	565.76	814.5	918.94	701.54	828.84	619.4	275.54	162.66	418.06	310.18	149.1	58.44	522.64	522.56
711	573.24	793.9	727.82	587.4	609.16	705.92	617.64	635.56	609.2	733.42	728.88	689	1137.86	176.4
486.9	566.06	814.54	919.08	701.52	828.76	619.4	275.5	162.64	418.1	309.98	149.1	58.46	522.66	522.56
710.98	573.2	793.9	727.88	587.58	609.04	705.94	617.58	635.46	609.18	733.68	728.94	689.02	1137.76	176.4
486.82	566.46	814.58	919.26	701.48	828.58	619.38	275.62	162.62	418.2	309.64	149.12	58.5	522.52	522.54
710.96	573.18	793.92	727.94	587.78	608.86	705.96	617.52	635.38	609.16	733.94	728.98	689.04	1137.7	176.4
486.72	566.86	814.6	919.44	701.44	828.34	619.36	275.72	162.6	418.3	309.24	149.12	58.54	522.38	522.52
710.94	573.22	793.94	728	587.98	608.64	705.94	617.5	635.34	609.14	734.22	729.02	689.08	1137.62	176.42
486.64	567.14	814.58	919.58	701.38	828.04	619.36	275.84	162.6	418.4	308.84	149.1	58.54	522.22	522.5
710.92	573.26	793.96	728.04	588.18	608.44	705.94	617.48	635.32	609.12	734.46	729.06	689.12	1137.5	176.44
486.58	567.32	814.56	919.66	701.32	827.76	619.36	275.98	162.6	418.48	308.54	149.08	58.54	522.06	522.46
710.9	573.34	793.98	728.1	588.38	608.22	705.94	617.46	635.3	609.08	734.7	729.12	689.16	1137.38	176.46
486.5	567.52	814.52	919.74	701.26	827.44	619.36	276.12	162.6	418.56	308.22	149.06	58.56	521.9	522.42
710.9	573.48	794.02	728.14	588.42	608.1	705.9	617.52	635.3	609.06	734.78	729.14	689.18	1137.5	176.48
486.48	567.62	814.42	919.78	701.2	827.14	619.38	276.1	162.58	418.58	307.98	149.02	58.56	521.9	522.4
710.9	573.62	794.06	728.18	588.3	608.02	705.84	617.68	635.3	609.02	734.84	729.18	689.2	1137.38	176.5
486.52	567.64	814.28	919.76	701.3	826.82	619.38	276.1	162.78	418.64	307.76	148.94	58.52	521.86	522.38
710.9	573.72	794.1	728.22	588.18	607.98	705.8	617.82	635.3	608.98	734.86	729.22	689.2	1137.22	176.5
486.56	567.64	814.16	919.72	701.42	826.6	619.36	276.1	162.98	418.68	307.62	148.88	58.5	521.82	522.36
710.88	573.84	794.12	728.26	588.06	607.92	705.76	617.98	635.3	608.94	734.88	729.26	689.2	1137.08	176.5
486.6	567.64	814.02	919.64	701.52	826.32	619.34	276.1	163.18	418.72	307.46	148.82	58.48	521.78	522.34
710.86	573.94	794.14	728.28	587.96	607.86	705.72	618.16	635.28	608.92	734.9	729.28	689.2	1136.94	176.48
486.7	567.58	813.88	919.48	701.62	825.98	619.32	276.1	163.36	418.76	307.32	148.74	58.46	521.72	522.32
710.82	574	794.12	728.28	587.86	607.78	705.7	618.32	635.26	608.9	734.88	729.3	689.2	1136.76	176.46
486.8	567.48	813.8	919.32	701.74	825.68	619.28	276.1	163.56	418.82	307.24	148.64	58.44	521.64	522.3
710.78	574.04	794.08	728.26	587.9	607.72	705.7	618.38	635.24	608.9	734.86	729.3	689.2	1136.78	176.44
486.86	567.4	813.76	919.2	701.72	825.48	619.26	276.1	163.54	418.84	307.22	148.6	58.46	521.6	522.3
710.72	574.06	794.04	728.24	587.94	607.64	705.7	618.46	635.2	608.9	734.84	729.3	689.2	1136.8	176.42
486.92	567.3	813.72	919.08	701.7	825.28	619.26	276.1	163.54	418.86	307.22	148.56	58.46	521.56	522.3
710.82	574.04	794	728.24	588	607.58	705.68	618.46	635.14	608.9	734.8	729.3	689.2	1136.8	176.4
487.08	567.16	813.64	919.24	701.64	825.18	619.24	276.14	163.54	418.88	307.32	148.46	58.5	521.7	522.32
710.9	573.98	793.96	728.24	588.04	607.52	705.66	618.48	635.12	608.9	734.76	729.3	689.2	1136.78	176.4
487.22	567.04	813.58	919.52	701.58	825.24	619.22	276.2	163.58	418.9	307.48	148.38	58.52	521.84	522.34
711	573.92	793.94	728.26	588.06	607.48	705.64	618.48	635.1	608.9	734.74	729.3	689.2	1136.76	176.4
487.34	566.96	813.52	919.8	701.52	825.34	619.22	276.26	163.62	418.9	307.64	148.32	58.54	522	522.36
711.1	573.84	793.92	728.28	588.08	607.44	705.62	618.52	635.1	608.9	734.72	729.32	689.2	1136.74	176.4
487.48	566.86	813.48	920.08	701.44	825.46	619.22	276.32	163.68	418.9	307.84	148.26	58.54	522.14	522.38
711.2	573.76	793.92	728.3	588.1	607.38	705.58	618.6	635.14	608.92	734.72	729.34	689.2	1136.7	176.4
487.64	566.78	813.44	920.4	701.34	825.64	619.2	276.42	163.74	418.9	308.1	148.2	58.58	522.26	522.4
711.16	573.68	793.94	728.32	588.1	607.28	705.54	618.8	635.2	608.94	734.74	729.36	689.2	1136.62	176.4
487.74	566.74	813.46	920.5	701.3	825.82	619.2	276.5	163.8	418.9	308.36	148.18	58.56	522.18	522.4
711.14	573.62	793.96	728.34	588.1	607.2	705.5	618.96	635.24	608.96	734.76	729.38	689.2	1136.56	176.4
487.82	566.72	813.48	920.56	701.26	825.94	619.2	276.56	163.84	418.9	308.56	148.16	58.54	522.12	522.4
711.08	573.66	794	728.36	588.12	607.32	705.62	619.14	635.3	609	734.84	729.4	689.18	1136.5	176.38
488	566.64	813.56	920.64	701.2	826.3	619.18	276.64	163.66	418.88	308.66	148.12	58.56	522.04	522.44
711	573.68	794.04	728.4	588.14	607.4	705.72	619.32	635.34	609.06	734.94	729.38	689.14	1136.42	176.36
488.18	566.62	813.64	920.78	701.16	826.66	619.16	276.74	163.46	418.86	308.78	148.06	58.52	521.96	522.48
710.94	573.7	794.06	728.44	588.18	607.46	705.84	619.46	635.36	609.1	735.04	729.36	689.1	1136.34	176.34
488.34	566.62	813.74	920.94	701.12	826.94	619.14	276.82	163.22	418.82	308.9	148.02	58.48	521.88	522.52
710.88	573.74	794.08	728.46	588.22	607.56	705.98	619.54	635.38	609.14	735.14	729.34	689.06	1136.3	176.32
488.46	566.62	813.84	921.08	701.08	827.18	619.12	276.88	162.98	418.78	308.94	148	58.46	521.82	522.56
710.82	573.78	794.1	728.5	588.26	607.64	706.12	619.62	635.4	609.18	735.24	729.32	689.02	1136.26	176.3
488.58	566.62	813.94	921.24	701.04	827.4	619.1	276.94	162.74	418.74	309	147.98	58.46	521.76	522.62
710.8	573.7	794.08	728.52	588.3	607.5	706.1	619.68	635.4	609.2	735.3	729.28	689	1136.24	176.3
488.6	566.72	813.98	921.44	701.02	827.34	619.1	277	162.72	418.7	309.22	147.98	58.4	521.7	522.64
710.98	573.64	794.02	728.52	588.38	607.36	706.08	619.54	635.4	609.2	735.18	729.2	688.98	1136.26	176.32
488.6	566.82	814.02	921.52	701.2	827.24	619.08	277.1	162.7	418.6	309.48	148.04	58.38	521.66	522.7
711.16	573.6	793.96	728.52	588.44	607.28	706.06	619.38	635.4	609.2	735.04	729.12	688.96	1136.3	176.34
488.6	566.9	814.04	921.54	701.4	827.16	619.06	277.18	162.7	418.52	309.66	148.08	58.34	521.64	522.76
711.34	573.54	793.9	728.54	588.52	607.2	706.04	619.22	635.4	609.2	734.9	729.04	688.94	1136.36	176.36
488.58	567	814.06	921.58	701.6	827.08	619.06	277.26	162.7	418.42	309.86	148.12	58.3	521.6	522.82
711.52	573.46	793.82	728.54	588.6	607.14	706.02	619.08	635.4	609.22	734.76	728.96	688.92	1136.42	176.38
488.56	567.12	814.06	921.58	701.8	827.02	619.06	277.36	162.72	418.3	310.1	148.18	58.22	521.56	522.88
711.72	573.38	793.76	728.58	588.68	607.14	706	618.94	635.4	609.22	734.58	728.88	688.92	1136.46	176.4
488.52	567.22	814.06	921.46	702.02	827	619.06	277.44	162.74	418.2	310.32	148.24	58.2	521.54	522.94
711.74	573.32	793.74	728.62	588.72	607.18	706	618.96	635.4	609.22	734.56	728.86	688.94	1136.48	176.4
488.48	567.28	814.04	921.4	702.04	827	619.08	277.46	162.76	418.16	310.44	148.26	58.22	521.52	522.96
711.76	573.24	793.72	728.66	588.76	607.26	706	618.98	635.4	609.22	734.54	728.84	688.94	1136.48	176.4
488.44	567.36	814.02	921.32	702.08	827	619.1	277.48	162.78	418.12	310.6	148.28	58.24	521.5	522.98
711.62	573.06	793.7	728.52	588.78	607.44	705.96	619.02	635.4	609.22	734.46	728.78	688.98	1136.4	176.4
488.56	567.54	813.98	921.3	701.96	827.12	619.08	277.5	162.88	418.08	310.74	148.34	58.28	521.68	523
711.48	572.88	793.7	728.4	588.8	607.72	705.9	619.06	635.4	609.18	734.36	728.72	689.02	1136.28	176.4
488.68	567.72	813.96	921.26	701.86	827.28	619.06	277.48	162.98	418.04	310.86	148.38	58.36	521.86	523.02
711.32	572.72	793.7	728.26	588.8	607.96	705.84	619.1	635.4	609.16	734.28	728.68	689.04	1136.16	176.4
488.82	567.88	813.94	921.28	701.74	827.44	619.04	277.46	163.08	418	310.94	148.42	58.4	522.04	523.04
711.16	572.56	793.72	728.14	588.8	608.26	705.78	619.14	635.38	609.14	734.18	728.64	689.06	1136.02	176.4
488.94	568.04	813.94	921.28	701.62	827.62	619.02	277.44	163.18	417.96	311.04	148.46	58.44	522.22	523.06
711	572.4	793.76	728.04	588.8	608.6	705.72	619.18	635.36	609.12	734.06	728.6	689.1	1135.88	176.38
489.04	568.2	813.94	921.24	701.5	827.86	619	277.42	163.26	417.92	311.12	148.5	58.5	522.38	523.08
711	572.38	793.8	728.1	588.8	608.9	705.72	619.22	635.34	609.1	733.98	728.58	689.1	1135.78	176.36
488.98	568.24	813.98	921.08	701.54	828.04	619	277.38	163.28	417.9	311.24	148.5	58.54	522.36	523.1
711	572.38	793.84	728.14	588.8	609.1	705.74	619.24	635.32	609.1	733.92	728.56	689.1	1135.72	176.34
488.92	568.26	814.02	920.96	701.56	828.18	619	277.36	163.28	417.9	311.32	148.5	58.56	522.34	523.1
711.02	572.36	793.92	728.2	588.78	609.32	705.76	619.26	635.3	609.12	734	728.52	689.12	1135.92	176.28
488.86	568.1	814.14	920.84	701.62	828.36	619	277.34	163.28	418.08	311.3	148.52	58.64	522.26	523.14
711.04	572.36	794	728.26	588.74	609.5	705.78	619.3	635.28	609.14	734.1	728.48	689.14	1136.16	176.22
488.78	567.92	814.26	920.72	701.7	828.58	619	277.32	163.28	418.26	311.26	148.54	58.74	522.18	523.18
711.08	572.42	794.06	728.3	588.7	609.62	705.8	619.34	635.24	609.16	734.2	728.44	689.16	1136.44	176.18
488.72	567.7	814.42	920.64	701.76	828.76	619.02	277.3	163.3	418.44	311.22	148.56	58.82	522.12	523.24
711.12	572.46	794.12	728.34	588.66	609.68	705.8	619.36	635.2	609.18	734.32	728.42	689.18	1136.74	176.14
488.68	567.48	814.56	920.6	701.82	828.88	619.04	277.3	163.3	418.62	311.14	148.58	58.9	522.06	523.3
711.16	572.5	794.18	728.36	588.62	609.74	705.8	619.38	635.16	609.22	734.44	728.4	689.2	1137.04	176.1
488.62	567.26	814.7	920.56	701.88	829	619.06	277.3	163.3	418.78	311.06	148.6	59	522	523.36
711.18	572.58	794.2	728.38	588.6	609.78	705.8	619.38	635.12	609.24	734.42	728.4	689.2	1137.1	176.08
488.56	567.22	814.78	920.54	701.92	829.1	619.08	277.3	163.3	418.76	311.08	148.6	59.04	522	523.38
711.24	572.76	794.2	728.38	588.6	609.8	705.8	619.34	635.06	609.1	734.38	728.4	689.16	1137.22	176.04
488.64	567.18	814.68	920.54	701.94	829	619.1	277.32	163.32	418.72	311.08	148.58	59.08	522	523.22
711.28	572.9	794.2	728.38	588.6	609.8	705.8	619.3	635.02	608.96	734.36	728.4	689.12	1137.32	176
488.72	567.16	814.54	920.56	701.96	828.88	619.1	277.34	163.34	418.68	311.06	148.56	59.12	522	523.04
711.32	573.06	794.2	728.38	588.6	609.8	705.8	619.26	634.96	608.82	734.34	728.4	689.08	1137.42	175.96
488.8	567.14	814.4	920.56	702	828.78	619.1	277.36	163.36	418.64	311.02	148.54	59.14	522	522.86
711.36	573.24	794.2	728.4	588.6	609.8	705.8	619.2	634.9	608.66	734.32	728.4	689.04	1137.54	175.92
488.9	567.12	814.28	920.56	702.04	828.68	619.08	277.38	163.36	418.62	310.96	148.5	59.14	522	522.68
711.4	573.42	794.2	728.38	588.6	609.78	705.8	619.14	634.86	608.5	734.32	728.4	689	1137.66	175.88
489.02	567.08	814.12	920.52	702.06	828.6	619.04	277.4	163.36	418.62	310.88	148.46	59.14	522	522.5
711.4	573.48	794.2	728.36	588.6	609.76	705.8	619.1	634.86	608.5	734.34	728.4	689	1137.7	175.86
489.04	567.06	814.12	920.48	702.08	828.66	619	277.4	163.34	418.64	310.82	148.44	59.12	522	522.5
711.38	573.54	794.18	728.32	588.58	609.72	705.82	619.06	634.84	608.5	734.36	728.42	689	1137.74	175.82
489.06	567.04	814.12	920.44	702.1	828.72	618.96	277.4	163.32	418.66	310.74	148.4	59.14	522	522.5
711.36	573.68	794.14	728.2	588.54	609.66	705.9	618.92	635.02	608.5	734.4	728.44	688.98	1137.56	175.66
489.16	567.18	814.12	920.36	702.1	828.8	618.86	277.4	163.24	418.7	310.64	148.3	59.12	522.02	522.48
711.32	573.8	794.08	728.06	588.5	609.58	706	618.76	635.18	608.48	734.46	728.46	688.96	1137.38	175.48
489.26	567.32	814.1	920.26	702.1	828.94	618.78	277.4	163.18	418.76	310.54	148.2	59.1	522.04	522.46
711.28	573.9	794.02	727.94	588.46	609.52	706.1	618.62	635.32	608.46	734.5	728.48	688.94	1137.18	175.32
489.34	567.48	814.1	920.18	702.1	829.04	618.72	277.4	163.12	418.8	310.46	148.1	59.08	522.06	522.44
711.24	574	793.96	727.8	588.42	609.44	706.2	618.48	635.46	608.44	734.56	728.52	688.92	1137	175.14
489.42	567.64	814.1	920.1	702.1	829.16	618.64	277.4	163.06	418.84	310.36	147.98	59.04	522.08	522.42
711.24	574.1	793.92	727.64	588.4	609.32	706.28	618.3	635.62	608.4	734.62	728.54	688.9	1136.84	174.96
489.52	567.8	814.06	920.02	702.08	829.34	618.56	277.4	163.02	418.88	310.24	147.88	58.94	522.12	522.4
711.24	574.1	793.9	727.54	588.42	609.14	706.28	618.2	635.6	608.36	734.68	728.56	688.9	1136.92	174.86
489.54	567.8	814	920	702.06	829.5	618.56	277.42	163.04	418.92	310.12	147.82	58.88	522.14	522.4
711.26	574.1	793.9	727.46	588.44	608.98	706.26	618.14	635.6	608.34	734.72	728.58	688.9	1136.98	174.78
489.56	567.8	813.94	920	702.04	829.6	618.56	277.44	163.06	418.94	310.02	147.78	58.82	522.16	522.4
711.32	574.08	793.88	727.5	588.46	608.8	706.24	618.2	635.58	608.46	734.76	728.64	688.88	1137.12	174.94
489.6	567.82	813.86	919.98	702	829.6	618.54	277.48	163.12	418.82	309.9	147.94	58.76	522.22	522.4
711.4	574.04	793.86	727.54	588.5	608.6	706.22	618.24	635.58	608.56	734.8	728.68	688.88	1137.22	175.1
489.64	567.88	813.76	919.96	701.96	829.6	618.54	277.54	163.2	418.7	309.78	148.1	58.7	522.28	522.38
711.46	574	793.82	727.62	588.56	608.4	706.2	618.34	635.6	608.68	734.84	728.72	688.88	1137.28	175.24
489.66	567.96	813.68	919.94	701.96	829.54	618.54	277.6	163.28	418.6	309.68	148.24	58.64	522.34	522.36
711.52	573.96	793.78	727.72	588.6	608.28	706.2	618.46	635.62	608.8	734.86	728.76	688.88	1137.32	175.42
489.68	568.04	813.62	919.92	701.96	829.46	618.52	277.64	163.36	418.48	309.62	148.4	58.6	522.4	522.34
711.58	573.9	793.74	727.82	588.66	608.14	706.2	618.58	635.64	608.92	734.88	728.82	688.88	1137.36	175.58
489.7	568.12	813.54	919.9	701.96	829.38	618.5	277.7	163.44	418.36	309.54	148.56	58.56	522.46	522.32
711.6	573.86	793.72	727.78	588.72	608.02	706.22	618.58	635.7	608.9	734.92	728.84	688.9	1137.3	175.48
489.68	568.2	813.48	919.9	702	829.42	618.52	277.74	163.46	418.4	309.46	148.52	58.52	522.48	522.3
711.56	573.96	793.68	727.7	588.86	607.96	706.26	618.58	635.78	608.84	734.94	728.92	688.9	1137.18	175.38
489.66	568.18	813.6	919.92	701.9	829.42	618.56	277.62	163.46	418.48	309.4	148.44	58.46	522.5	522.32
711.52	574.06	793.66	727.62	588.98	607.96	706.3	618.56	635.84	608.78	734.96	729	688.9	1137.08	175.32
489.64	568.14	813.74	919.94	701.78	829.42	618.6	277.5	163.44	418.54	309.36	148.38	58.42	522.5	522.34
711.46	574.16	793.64	727.54	589.1	607.98	706.34	618.54	635.94	608.72	734.98	729.08	688.9	1136.96	175.24
489.6	568.1	813.86	919.98	701.66	829.42	618.66	277.4	163.42	418.6	309.32	148.32	58.38	522.5	522.36
711.36	574.28	793.62	727.46	589.2	608.08	706.38	618.5	636.06	608.66	735.02	729.14	688.9	1136.8	175.18
489.58	568.08	814	920.02	701.54	829.4	618.72	277.3	163.4	418.66	309.3	148.26	58.32	522.5	522.4
711.24	574.38	793.6	727.38	589.28	608.28	706.4	618.46	636.18	608.6	735.06	729.22	688.9	1136.64	175.12
489.58	568.04	814.16	920.1	701.4	829.36	618.78	277.2	163.38	418.7	309.32	148.2	58.28	522.52	522.46
711.16	574.36	793.6	727.36	589.26	608.46	706.4	618.44	636.26	608.6	735.1	729.24	688.9	1136.56	175.08
489.58	568.06	814.16	920.16	701.4	829.34	618.82	277.24	163.36	418.7	309.34	148.2	58.28	522.54	522.5
711.06	574.34	793.62	727.34	589.24	608.7	706.38	618.4	636.34	608.6	735.14	729.26	688.9	1136.46	175.04
489.58	568.08	814.16	920.22	701.4	829.32	618.86	277.28	163.34	418.7	309.36	148.2	58.28	522.54	522.56
710.94	574.26	793.66	727.5	589.16	609.02	706.3	618.52	636.48	608.62	735.04	729.3	688.92	1136.38	174.98
488.9	567.92	814.18	920.38	701.4	829.36	618.98	277.36	163.26	418.68	309.48	148.22	58.26	522.54	522.7
710.84	574.18	793.7	727.66	589.06	609.36	706.22	618.64	636.6	608.64	734.94	729.34	688.94	1136.32	174.9
488.2	567.72	814.2	920.54	701.4	829.46	619.12	277.44	163.18	418.64	309.62	148.26	58.26	522.56	522.82
710.76	574.12	793.74	727.84	588.98	609.6	706.14	618.76	636.7	608.66	734.82	729.36	688.96	1136.28	174.84
487.5	567.52	814.2	920.66	701.4	829.56	619.24	277.52	163.12	418.6	309.74	148.3	58.24	522.56	522.92
710.68	574.04	793.78	728	588.88	609.88	706.06	618.86	636.8	608.68	734.7	729.38	688.98	1136.24	174.76
486.8	567.32	814.22	920.78	701.4	829.66	619.38	277.6	163.06	418.56	309.88	148.32	58.2	522.56	523.02
710.62	573.94	793.82	728.16	588.78	610.16	706.02	618.98	636.92	608.7	734.6	729.4	689	1136.2	174.64
486.1	567.12	814.24	920.9	701.4	829.8	619.54	277.7	162.98	418.5	310.06	148.34	58.18	522.58	523.1
710.6	573.9	793.84	728.12	588.72	610.38	706.04	618.92	636.98	608.7	734.64	729.42	688.98	1136.14	174.52
486.1	567.1	814.26	920.9	701.42	829.9	619.62	277.74	162.98	418.44	310.18	148.34	58.18	522.6	523.1
710.6	573.86	793.86	728.08	588.68	610.52	706.06	618.88	637.04	608.7	734.66	729.44	688.96	1136.1	174.42
486.1	567.1	814.28	920.9	701.44	829.96	619.68	277.76	162.98	418.4	310.28	148.32	58.18	522.6	523.1
710.54	573.82	793.9	727.96	588.64	610.78	706.06	618.82	636.96	608.72	734.7	729.46	688.94	1136.04	174.52
486.06	567.1	814.34	920.92	701.46	830.14	619.6	277.78	163.02	418.3	310.4	148.28	58.22	522.6	523.06
710.5	573.78	793.94	727.84	588.62	611.02	706.06	618.78	636.86	608.74	734.76	729.48	688.92	1135.96	174.62
486.02	567.1	814.4	920.96	701.48	830.34	619.52	277.8	163.1	418.18	310.52	148.26	58.26	522.6	523
710.46	573.78	793.96	727.72	588.62	611.18	706.02	618.72	636.72	608.76	734.8	729.52	688.88	1135.88	174.74
485.96	567.1	814.48	921.02	701.52	830.52	619.4	277.8	163.22	418.08	310.64	148.24	58.3	522.6	522.94
710.42	573.78	793.98	727.62	588.64	611.3	705.98	618.68	636.54	608.78	734.84	729.54	688.86	1135.82	174.9
485.9	567.1	814.56	921.08	701.54	830.68	619.26	277.8	163.32	418	310.72	148.22	58.34	522.6	522.88
710.38	573.78	793.98	727.5	588.66	611.42	705.92	618.64	636.34	608.82	734.88	729.54	688.84	1135.76	175.06
485.84	567.1	814.64	921.16	701.56	830.86	619.12	277.8	163.44	417.92	310.8	148.2	58.38	522.6	522.8
710.4	573.78	793.92	727.46	588.68	611.38	705.86	618.6	636.22	608.84	734.9	729.56	688.82	1135.72	175.02
485.82	567.1	814.66	921.24	701.58	830.94	619.1	277.76	163.52	417.9	310.88	148.22	58.36	522.62	522.74
710.42	573.82	793.7	727.6	588.72	611.28	705.7	618.56	636.18	608.84	734.92	729.36	688.8	1136	174.96
485.8	567.1	814.58	921.16	701.6	831.02	619.02	277.7	163.7	418.1	311	148.28	58.4	522.42	522.68
710.44	573.84	793.48	727.74	588.74	611.2	705.56	618.54	636.16	608.84	734.94	729.14	688.8	1136.3	174.92
485.8	567.1	814.48	921.06	701.6	831.08	618.96	277.64	163.86	418.3	311.08	148.34	58.42	522.22	522.62
710.46	573.86	793.24	727.88	588.78	611.12	705.42	618.5	636.12	608.84	734.96	728.94	688.8	1136.6	174.88
485.8	567.08	814.36	920.96	701.6	831.14	618.9	277.58	164.04	418.5	311.16	148.4	58.46	522.02	522.54
710.48	573.88	792.96	728.04	588.82	611.02	705.3	618.44	636.08	608.82	734.96	728.74	688.82	1136.9	174.82
485.8	567.06	814.2	920.88	701.6	831.22	618.84	277.48	164.2	418.7	311.22	148.48	58.5	521.84	522.46
710.54	573.9	792.62	728.2	588.86	610.96	705.22	618.4	636.1	608.8	734.94	728.52	688.82	1137.22	174.74
485.8	567	814.04	920.8	701.6	831.3	618.82	277.4	164.36	418.9	311.24	148.54	58.54	521.64	522.38
710.58	573.9	792.44	728.2	588.88	610.94	705.24	618.36	636.06	608.8	734.9	728.52	688.82	1137.24	174.7
485.8	566.94	813.96	920.86	701.6	831.36	618.84	277.34	164.38	418.9	311.2	148.56	58.54	521.66	522.32
710.62	573.9	792.22	728.18	588.9	610.92	705.26	618.32	636.02	608.8	734.86	728.52	688.82	1137.26	174.68
485.8	566.88	813.86	920.94	701.6	831.4	618.84	277.28	164.4	418.9	311.16	148.58	58.56	521.66	522.26
710.64	573.72	791.9	728.12	588.9	610.84	705.3	618.46	636	608.76	734.74	728.48	688.8	1137.32	175
485.78	566.9	813.7	920.82	701.62	831.38	618.82	277.12	164.42	418.9	311.26	148.66	58.6	521.68	522.34
710.54	573.54	791.64	728.04	588.9	610.82	705.34	618.62	636	608.72	734.64	728.46	688.76	1137.38	175.38
485.66	566.9	813.58	920.7	701.66	831.26	618.78	277	164.44	418.9	311.36	148.72	58.62	521.66	522.44
710.4	573.36	791.48	727.96	588.9	610.8	705.36	618.78	636	608.68	734.56	728.44	688.74	1137.42	175.78
485.54	566.94	813.48	920.56	701.7	831.12	618.72	276.9	164.46	418.9	311.48	148.78	58.66	521.64	522.56
710.2	573.18	791.3	727.86	588.92	610.78	705.38	618.94	636	608.62	734.48	728.42	688.72	1137.46	176.2
485.4	566.96	813.38	920.42	701.72	830.94	618.64	276.8	164.48	418.9	311.58	148.84	58.72	521.62	522.68
709.94	573.02	791.16	727.74	588.96	610.78	705.38	619.12	636.02	608.56	734.4	728.4	688.72	1137.5	176.62
485.26	566.94	813.3	920.3	701.74	830.7	618.56	276.72	164.48	418.9	311.66	148.9	58.74	521.62	522.8
709.72	573.06	791.14	727.64	589.02	610.86	705.34	619.14	636.04	608.54	734.42	728.38	688.74	1137.5	176.7
485.18	566.82	813.3	920.38	701.7	830.48	618.48	276.74	164.44	418.88	311.56	148.9	58.72	521.6	522.8
709.62	573.1	791.12	727.56	589.08	610.9	705.3	619.16	636.06	608.52	734.44	728.36	688.76	1137.5	176.74
485.2	566.72	813.3	920.42	701.64	830.32	618.42	276.76	164.4	418.86	311.48	148.9	58.72	521.6	522.8
709.54	573.22	791.1	727.46	589.18	611.06	705.26	619.2	636.08	608.5	734.46	728.52	688.78	1137.48	176.5
485.24	566.66	813.28	920.46	701.52	830.16	618.34	276.78	164.32	418.82	311.4	148.9	58.74	521.6	522.78
709.56	573.38	791.1	727.34	589.28	611.22	705.22	619.26	636.12	608.5	734.46	728.68	688.8	1137.46	176.24
485.3	566.56	813.24	920.48	701.4	830	618.26	276.82	164.14	418.78	311.34	148.9	58.76	521.58	522.76
709.66	573.56	791.12	727.22	589.34	611.34	705.2	619.32	636.16	608.52	734.46	728.82	688.8	1137.42	175.96
485.38	566.44	813.2	920.44	701.24	829.88	618.2	276.84	163.82	418.72	311.3	148.92	58.8	521.56	522.74
709.74	573.72	791.14	727.12	589.38	611.44	705.2	619.38	636.2	608.54	734.44	728.98	688.8	1137.38	175.68
485.42	566.36	813.16	920.4	701.12	829.8	618.16	276.86	163.52	418.68	311.3	148.94	58.84	521.54	522.72
709.84	573.9	791.16	727	589.42	611.52	705.2	619.46	636.24	608.56	734.42	729.14	688.8	1137.34	175.4
485.48	566.24	813.12	920.36	700.98	829.72	618.12	276.9	163.18	418.64	311.3	148.96	58.88	521.52	522.7
709.94	574.06	791.2	726.88	589.44	611.44	705.22	619.54	636.3	608.58	734.4	729.12	688.82	1137.32	175.42
485.52	565.96	813.12	920.32	700.86	829.64	618.08	276.94	162.84	418.62	311.32	148.98	58.9	521.5	522.7
709.46	574.24	791.28	726.62	589.3	611.32	705.24	619.5	636.44	608.64	734.38	729.08	688.84	1137.28	175.46
485.02	565.56	813.14	920.26	700.8	829.58	617.98	276.82	162.76	418.54	311.4	149.02	58.9	521.5	522.7
708.96	574.38	791.34	726.4	589.18	611.22	705.26	619.44	636.56	608.68	734.36	729.06	688.86	1137.26	175.5
484.5	565.22	813.16	920.22	700.78	829.56	617.88	276.7	162.84	418.48	311.48	149.04	58.9	521.5	522.7
708.46	574.56	791.4	726.16	589.1	611.1	705.28	619.4	636.7	608.72	734.34	729.04	688.88	1137.24	175.56
483.98	564.8	813.18	920.18	700.72	829.54	617.76	276.58	162.94	418.42	311.58	149.06	58.92	521.52	522.7
707.96	574.82	791.46	725.9	589.12	610.94	705.3	619.36	636.86	608.76	734.32	729.02	688.9	1137.24	175.64
483.44	564.32	813.2	920.14	700.62	829.52	617.62	276.44	163.1	418.34	311.72	149.08	58.9	521.54	522.7
707.44	575.06	791.52	725.62	589.32	610.76	705.3	619.32	637.02	608.8	734.3	728.98	688.9	1137.26	175.74
482.92	563.92	813.2	920.08	700.5	829.54	617.48	276.32	163.34	418.26	311.88	149.1	58.9	521.56	522.7
707.46	575.24	791.54	725.52	589.66	610.62	705.3	619.38	637.08	608.8	734.3	728.96	688.9	1137.3	175.82
482.94	563.7	813.2	920.06	700.34	829.58	617.42	276.34	163.42	418.24	311.98	149.1	58.9	521.58	522.7
707.48	575.48	791.56	725.38	590.1	610.46	705.3	619.44	637.12	608.8	734.3	728.94	688.9	1137.36	175.92
482.96	563.46	813.2	920.04	700.14	829.64	617.34	276.38	163.5	418.22	312.1	149.1	58.9	521.6	522.7
707.5	575.76	791.6	725.24	590.92	610.3	705.3	619.5	636.96	608.8	734.3	728.92	688.9	1137.18	176.02
483.02	563.22	813.2	920.04	699.84	829.84	617.26	276.44	163.56	418.18	312.24	149.1	58.84	521.64	522.72
707.48	576	791.64	725.06	592	610.16	705.3	619.56	636.78	608.8	734.28	728.9	688.9	1137	176.14
483.08	563.04	813.2	920.06	699.48	830.08	617.18	276.52	163.58	418.16	312.4	149.1	58.84	521.68	522.74
707.46	576.2	791.66	724.92	592.88	610.08	705.3	619.6	636.58	608.8	734.26	728.9	688.9	1136.8	176.22
483.12	562.9	813.2	920.1	699.18	830.28	617.12	276.58	163.56	418.14	312.52	149.1	58.82	521.72	522.76
707.44	576.44	791.68	724.72	593.94	609.98	705.3	619.66	636.38	608.78	734.24	728.9	688.9	1136.62	176.3
483.14	562.74	813.2	920.16	698.82	830.48	617.04	276.66	163.54	418.12	312.66	149.12	58.78	521.78	522.78
707.4	576.68	791.7	724.38	595.32	609.86	705.32	619.72	636.2	608.76	734.22	728.9	688.9	1136.44	176.38
483.16	562.54	813.2	920.22	698.36	830.68	616.96	276.74	163.48	418.1	312.84	149.14	58.74	521.82	522.8
707.32	576.88	791.7	723.82	596.74	609.74	705.36	619.76	636.18	608.74	734.2	728.92	688.9	1136.5	176.48
483.14	562.4	813.2	920.24	697.88	830.76	616.86	276.82	163.4	418.1	313.02	149.16	58.74	521.82	522.82
707.26	577.02	791.7	723.34	597.8	609.66	705.4	619.78	636.16	608.72	734.2	728.94	688.9	1136.54	176.54
483.12	562.3	813.2	920.24	697.52	830.8	616.78	276.88	163.34	418.1	313.14	149.18	58.72	521.82	522.84
707.18	577.22	791.74	722.72	599.12	609.58	705.32	619.78	636.1	608.7	734.18	728.96	688.88	1136.66	176.36
483.1	562.04	813.22	920.26	697.1	830.84	616.58	276.96	163.18	418.12	313.28	149.2	58.68	521.8	522.88
707.1	577.42	791.78	721.88	600.8	609.52	705.24	619.74	636.04	608.68	734.16	728.98	688.86	1136.76	176.2
483.16	561.78	813.24	920.28	696.58	830.9	616.38	277.02	163	418.14	313.42	149.2	58.68	521.76	522.92
707.16	577.58	791.84	720.94	602.64	609.5	705.16	619.66	635.96	608.66	734.12	729	688.84	1136.82	176.06
483.32	561.56	813.28	920.28	696.06	830.96	616.18	277.08	162.86	418.18	313.52	149.2	58.7	521.72	522.98
707.26	577.7	791.9	720.24	604.02	609.5	705.06	619.58	635.9	608.64	734.08	729	688.82	1136.88	175.88
483.48	561.36	813.32	920.3	695.7	831	616.02	277.12	162.74	418.22	313.58	149.2	58.72	521.68	523.02
707.42	577.84	791.96	719.4	605.64	609.52	704.96	619.46	635.84	608.62	734.02	729	688.82	1136.92	175.7
483.68	561.16	813.36	920.3	695.28	831.04	615.86	277.16	162.64	418.26	313.64	149.18	58.72	521.64	523.06
707.7	577.92	791.98	718.44	607.42	609.56	704.98	619.3	635.8	608.6	733.96	729	688.84	1136.88	175.8
483.9	561.1	813.38	920.2	694.88	831.12	615.8	277.18	162.64	418.32	313.68	149.16	58.74	521.6	523.08
708.08	577.98	792.02	717.38	608.98	609.44	705.06	619.08	635.74	608.56	734.02	729	688.88	1136.82	175.92
483.98	561.04	813.4	919.98	694.58	831.3	615.7	277.2	162.62	418.48	313.74	149.06	58.8	521.56	523.12
708.34	578.02	792.04	716.6	609.96	609.32	705.12	618.9	635.7	608.52	734.1	729	688.92	1136.78	176
483.96	561	813.4	919.78	694.42	831.46	615.62	277.2	162.6	418.62	313.78	148.96	58.84	521.54	523.14
708.64	578.06	792.06	715.78	611.02	609.2	705.18	618.68	635.64	608.48	734.18	728.98	688.96	1136.74	176.1
483.88	560.96	813.42	919.6	694.32	831.64	615.54	277.18	162.56	418.78	313.84	148.86	58.86	521.54	523.16
708.92	578.1	792.08	715	611.88	609.1	705.26	618.4	635.48	608.44	734.26	728.96	689	1136.72	176.22
483.64	560.9	813.44	919.46	694.44	831.86	615.46	277.16	162.46	418.96	313.88	148.76	58.92	521.54	523.18
709.1	578.16	792.1	714.4	612.2	609	705.36	618.06	635.22	608.38	734.36	728.96	689.04	1136.72	176.32
483.34	560.86	813.46	919.34	694.82	832.08	615.4	277.12	162.34	419.12	313.9	148.64	58.98	521.56	523.2
709.18	578.2	792.1	714.18	612.2	609.06	705.4	617.8	634.98	608.36	734.34	728.96	689.06	1136.74	176.38
483.12	560.84	813.48	919.32	695.26	832.18	615.4	277.08	162.26	419.18	313.88	148.6	58.98	521.58	523.2
709.24	578.24	792.1	713.9	612.1	609.14	705.44	617.48	634.68	608.34	734.32	728.96	689.06	1136.76	176.44
482.88	560.82	813.5	919.24	695.84	832.28	615.38	277.04	162.18	419.26	313.86	148.56	59	521.6	523.2
709.32	578.34	791.9	713.6	611.64	609.26	705.46	617.2	634.28	608.32	734.26	728.98	689.1	1136.82	176.22
482.74	560.78	813.52	919.12	696.76	832.38	615.36	276.98	162.12	419.34	313.76	148.42	59.02	521.66	523.2
709.36	578.44	791.7	713.4	610.94	609.4	705.46	616.88	633.88	608.3	734.22	729	689.12	1136.9	175.98
482.76	560.76	813.54	919.02	697.7	832.46	615.32	276.94	162.12	419.4	313.64	148.28	59.04	521.72	523.18
709.4	578.52	791.5	713.28	610.36	609.52	705.44	616.68	633.6	608.3	734.18	729	689.14	1136.96	175.72
482.82	560.74	813.56	918.98	698.42	832.5	615.28	276.92	162.14	419.44	313.54	148.16	59.06	521.78	523.16
709.44	578.6	791.3	713.16	609.7	609.66	705.4	616.4	633.26	608.3	734.14	729	689.16	1137.02	175.46
482.9	560.7	813.58	918.94	699.22	832.54	615.24	276.92	162.16	419.5	313.44	148.04	59.08	521.84	523.14
709.5	578.68	791.12	713.16	609	609.82	705.34	616.08	632.92	608.3	734.08	729	689.2	1137.08	175.18
483.08	560.66	813.6	918.92	699.98	832.62	615.2	277	162.18	419.54	313.28	147.9	59.1	521.9	523.12
709.52	578.72	791.14	713.28	608.38	609.98	705.3	615.68	632.68	608.28	734.04	729	689.18	1137.12	175.14
483.3	560.64	813.6	918.82	700.46	832.68	615.14	277.2	162.18	419.58	313.12	147.84	59.12	521.9	523.08
709.54	578.74	791.16	713.4	607.96	610.08	705.26	615.42	632.54	608.26	734	729	689.16	1137.14	175.1
483.48	560.62	813.6	918.68	700.76	832.72	615.1	277.38	162.16	419.62	313	147.8	59.12	521.9	523.06
709.58	578.82	791.16	713.52	607.28	610.44	705.14	615.12	632.36	608.44	734.12	729	689.14	1137.2	175.02
483.76	560.58	813.6	918.64	701.22	832.8	615.22	277.58	162.1	419.7	312.9	148	59.14	521.92	523
709.64	578.9	791.16	713.72	606.46	610.8	705.04	614.78	632.26	608.62	734.24	729	689.12	1137.28	174.94
484.08	560.54	813.6	918.54	701.68	832.86	615.32	277.78	162.02	419.76	312.74	148.2	59.14	521.94	522.96
709.7	578.96	791.14	713.94	605.58	611.14	704.96	614.48	632.22	608.8	734.36	729.02	689.16	1137.38	174.86
484.42	560.5	813.6	918.44	702.06	832.88	615.42	277.82	161.94	419.82	312.58	148.42	59.22	521.96	522.92
709.74	579	791.12	714.1	604.9	611.44	704.88	614.26	632.2	609	734.5	729.04	689.22	1137.46	174.8
484.68	560.46	813.6	918.44	702.32	832.9	615.54	277.78	161.88	419.86	312.48	148.66	59.32	521.98	522.9
709.76	579.04	791.1	714.28	604.14	611.74	704.8	614.04	632.18	609.2	734.66	729.06	689.32	1137.54	174.74
484.98	560.42	813.6	918.4	702.58	832.92	615.64	277.7	161.82	419.9	312.36	148.9	59.44	522	522.88
709.78	578.98	791.1	714.52	603.54	611.78	704.8	613.84	632.18	609.2	734.66	729.08	689.54	1137.6	174.72
485.26	560.4	813.6	918.18	702.64	832.86	615.54	277.56	161.8	419.9	312.16	148.9	59.56	522	522.9
709.64	578.82	791.1	714.76	603.1	611.64	704.84	613.72	632.18	609.2	734.64	729.12	689.28	1137.3	174.98
485.44	560.44	813.58	918	702.54	832.62	615.36	277.36	161.82	419.86	311.92	148.94	59.46	521.96	522.94
709.5	578.68	791.1	714.92	602.86	611.48	704.88	613.66	632.18	609.2	734.64	729.14	688.96	1136.98	175.26
485.52	560.48	813.56	917.86	702.42	832.38	615.2	277.24	161.84	419.82	311.74	148.98	59.26	521.92	522.98
709.36	578.54	791.1	715.1	602.6	611.34	704.94	613.6	632.2	609.2	734.64	729.14	688.64	1136.66	175.54
485.6	560.54	813.54	917.72	702.28	832.1	615.06	277.12	161.86	419.78	311.52	149.02	59.04	521.88	523.02
709.26	578.42	791.08	715.28	602.44	611.2	705.06	613.54	632.22	609.22	734.62	729.14	688.28	1136.32	175.82
485.64	560.62	813.5	917.62	702.1	831.76	614.98	277	161.88	419.72	311.26	149.08	58.76	521.84	523.08
709.16	578.36	791.08	715.42	602.36	611.06	705.24	613.5	632.28	609.24	734.6	729.14	687.8	1135.94	176.1
485.58	560.72	813.44	917.62	701.96	831.4	614.98	276.9	161.88	419.64	311	149.16	58.44	521.78	523.14
709.2	578.4	791.08	715.48	602.34	611.08	705.38	613.5	632.32	609.26	734.6	729.12	687.8	1135.9	176.1
485.56	560.78	813.4	917.64	701.9	831.24	615.08	276.84	161.86	419.6	310.84	149.2	58.36	521.76	523.16
709.22	578.44	791.08	715.54	602.32	611.08	705.54	613.5	632.36	609.28	734.6	729.1	687.8	1135.84	176.12
485.54	560.84	813.34	917.68	701.86	831.04	615.18	276.76	161.84	419.56	310.64	149.24	58.28	521.74	523.18
709.26	578.54	791.1	715.42	602.28	611.06	705.68	613.48	632.38	609.12	734.6	729.08	687.9	1136.04	176.14
485.52	560.94	813.44	917.86	702.02	830.8	615.28	276.62	161.8	419.46	310.64	149	58.14	521.7	523.22
709.26	578.62	791.16	715.28	602.22	611.02	705.74	613.46	632.42	608.94	734.6	729.06	688	1136.26	176.14
485.48	561	813.54	918.1	702.22	830.56	615.34	276.42	161.74	419.36	310.64	148.74	58.04	521.66	523.28
709.24	578.68	791.2	715.12	602.18	610.98	705.74	613.44	632.44	608.76	734.6	729.04	688.1	1136.5	176.14
485.46	561.04	813.66	918.32	702.42	830.38	615.36	276.24	161.7	419.28	310.7	148.46	57.96	521.64	523.34
709.22	578.74	791.28	714.96	602.16	610.94	705.74	613.42	632.46	608.58	734.6	729.02	688.2	1136.74	176.1
485.44	561.06	813.76	918.58	702.6	830.16	615.36	276	161.66	419.2	310.74	148.18	57.86	521.62	523.44
709.28	578.76	791.48	714.8	602.16	610.88	705.7	613.42	632.48	608.4	734.58	729	688.32	1137	175.84
485.4	561.08	813.8	918.88	702.68	829.88	615.34	275.62	161.62	419.08	310.78	147.9	57.8	521.58	523.78
709.48	578.72	791.86	714.78	602.18	610.58	705.64	613.46	632.52	608.42	734.56	729	688.34	1137.04	175.24
485.34	561	813.58	919.04	702.54	829.38	615.26	275.06	161.58	419	310.64	147.88	57.84	521.5	524.62
709.7	578.68	792.22	714.76	602.2	610.3	705.6	613.5	632.54	608.44	734.54	729	688.36	1137.08	174.66
485.3	560.94	813.38	919.14	702.4	828.94	615.18	274.6	161.56	418.94	310.56	147.86	57.88	521.42	525.42
709.9	578.68	792.72	714.74	602.16	609.9	705.56	613.52	632.38	608.46	734.48	728.98	688.34	1137.18	173.88
485.4	560.86	813.04	919.22	702.06	828.18	615.08	273.82	161.52	418.88	310.34	148.08	57.94	521.26	526.56
710.34	578.74	793.48	714.72	602.08	608.88	705.52	613.44	632.24	608.48	734.42	728.98	688.32	1137.32	172.68
485.42	560.78	812.54	919.12	701.72	826.98	614.94	272.78	161.5	418.78	310.12	148.3	58.06	520.86	528.32
711	578.96	794.54	714.72	601.9	606.96	705.52	613	632.14	608.48	734.4	728.98	688.26	1137.56	170.9
485.36	560.7	811.86	918.76	701.46	825.3	614.74	271.68	161.48	418.66	309.92	148.5	58.14	520.24	530.34
711.5	579.18	795.4	714.74	601.74	605.28	705.54	612.54	632.02	608.46	734.38	728.98	688.2	1137.76	169.46
485.32	560.66	811.28	918.4	701.24	823.92	614.58	270.82	161.48	418.56	309.74	148.72	58.2	519.68	531.84
712.1	579.48	796.5	714.82	601.52	602.96	705.58	611.78	631.9	608.44	734.4	728.98	688.14	1138.12	167.44
485.18	560.6	810.56	917.88	701.02	822.18	614.36	269.92	161.5	418.4	309.52	148.94	58.26	519.06	533.48
712.78	580.04	798.06	715.06	601.14	599.18	705.64	610.24	632	608.4	734.52	729.02	688.12	1139.06	164.3
484.52	560.58	809.64	917	701	819.94	614.08	269.44	161.56	418.12	309.32	148.9	58.32	518.56	534.92
713.36	580.86	800.06	715.56	600.58	593.9	705.9	607.78	632.2	608.4	734.8	729.08	688.3	1141.06	159.34
483.46	561.12	808.48	915.76	700.98	817.08	613.82	269.62	161.68	417.6	308.96	148.8	58.08	518.54	535.26
713.66	581.56	801.64	716.04	600.1	589.56	706.14	605.66	632.36	608.42	735.06	729.14	688.5	1142.96	155.16
482.5	561.66	807.58	914.72	700.96	814.8	613.64	270.02	161.8	417.14	308.62	148.72	57.84	518.76	535.1
714.16	582.46	803.6	716.7	599.56	584	706.42	602.92	632.52	608.36	735.32	729.2	688.7	1145.58	150.18
481.34	562.24	806.42	913.44	700.94	812.1	613.42	270.66	161.94	416.56	308.24	148.64	57.6	519.22	534.96
715.38	583.66	806.08	717.84	599.06	576.44	706.92	599.06	632.68	607.88	735.4	729.26	688.9	1149.5	143.96
480	562.92	804.68	911.76	700.86	808.94	613.22	271.9	162.1	415.72	307.84	148.54	57.38	520.32	534.92
717.98	584.76	808.68	719.62	599	567.8	707.66	594.52	632.84	606.62	735.18	729.32	689.08	1154.28	137.16
479.14	563.62	802.24	909.86	700.64	805.62	612.98	273.64	162.34	414.64	307.46	148.46	57.16	521.98	535.08
720.44	585.54	810.54	721.14	599.14	561.28	708.2	591	632.88	605.32	734.8	729.34	689.06	1157.96	132.64
478.76	563.78	800.22	908.46	700.44	803.4	612.78	275.04	162.5	413.84	307.26	148.44	57.2	523.4	535.68
723.82	586.32	812.74	723.14	599.44	553.44	708.88	586.72	632.94	603.5	734.32	729.36	689.06	1162.5	127.36
478.5	563.94	797.56	906.72	700.12	800.52	612.5	276.7	162.76	412.9	307	148.42	57.24	525.04	536.52
729.24	586.58	815.2	726.14	600.26	544.34	709.94	580.88	633.18	600.56	733.6	729.38	689.06	1168.18	121.14
478.88	564.04	793.64	904.42	699.54	796.38	612.04	278.28	163.34	411.8	306.42	148.36	57.28	526.84	537.98
737.26	585.66	817.6	729.98	601.26	535.5	711.24	574.86	633.8	596.74	733.08	729.4	689.06	1174.16	115.42
480.36	564.14	788.7	901.72	698.54	791.02	611.26	279.98	164.52	410.7	305.96	148.32	57.3	528.3	540.02
743.84	584.54	819.28	733.02	602.04	529.32	712.28	570.32	634.38	593.72	732.8	729.4	689.08	1178.64	111.6
481.74	564.2	784.8	899.62	697.68	786.64	610.6	281.08	165.6	409.96	305.6	148.28	57.3	529.16	541.72
752.48	582.8	821.42	736.82	602.8	521.88	713.62	564.94	635.2	590.02	732.64	729.4	689.1	1183.9	107.02
483.62	564.34	779.96	897	696.6	781.18	609.68	282.56	167.16	409.02	305.32	148.24	57.34	530.12	543.92
764	579.52	824.26	741.84	603.1	512.98	715.92	558.42	636.58	585.4	733	729.42	689.1	1189.64	101.34
486.18	564.78	774.04	893.64	695.24	774.3	608.24	284.56	169.86	407.76	305.46	148.2	57.36	530.98	546.94
776.34	574.68	827.6	747.4	602.32	503.58	720.02	551.74	638.56	580.42	734.24	729.44	689.08	1194.96	95.62
488.68	565.58	768.16	889.94	693.82	767.28	606.72	286.94	173.48	406.28	306.58	148.2	57.38	531.46	550.22
785.26	570.64	830.24	751.58	601.38	496.56	723.64	546.66	640.16	576.74	735.42	729.46	689.06	1198.52	91.22
490.36	566.3	764.02	887.2	692.88	762.3	605.56	288.64	176.46	405.12	307.64	148.2	57.4	531.7	552.68
796.44	565.26	833.5	756.54	599.9	487.98	729	540.34	642.52	572.34	737	729.3	689.04	1202.78	85.76
491.78	568.1	758.9	883.8	691.74	756.4	603.68	290.54	180.24	402.68	309.14	148.2	57.46	531.9	556.6
808.8	558.54	837.48	762.12	597.26	477.56	737.7	532.46	645.98	566.8	739.48	729.16	689.04	1208	82.3
492.44	570	753.3	879.34	690.6	749.62	602.1	292.7	184.7	399.76	311.66	148.2	57.46	532.14	558.7
820.5	551.58	841.72	767.18	593.44	466.74	749.22	524.26	650.62	560.74	742.86	729.02	689.02	1214.04	79.6333333333333
491.8	571.5	747.9	873.94	689.64	742.9	600.9	295.08	189.26	396.54	315.16	148.18	57.46	532.78	560.433333333333
829.14	546.5	844.82	770.52	590.24	458.9	758.52	518.4	654.48	556.24	745.6	728.88	689.02	1218.64	78.75
490.78	572.66	743.98	869.68	689	738	600	296.92	192.56	393.82	318.04	148.16	57.46	533.4	561.65
839.24	540.56	848.68	774.42	586.26	449.4	769.68	511.52	659.36	550.72	749.08	728.76	689.04	1224.3	76.1
489.64	573.68	739.28	864.24	688.24	732.12	598.82	299.48	196.5	390.74	321.62	148.16	57.44	534.38	565.3
849.7	534.2	853.66	778.7	581.32	438.2	782.76	503.84	665.86	543.88	753.86	728.86	689.06	1231	NA
488.78	573.16	734.1	856.96	687.38	725.24	597.52	303.5	200.72	388.42	326.1	148.16	57.38	536.3	NA
860.82	527.8	859.8	783	576.38	427.2	795.76	496.28	673.94	536.68	759.5	729.02	689.04	1237.52	NA
488.62	571.76	728.74	848.84	686.2	718.2	594.5	308.54	203.92	386.72	330.8	148.1	57.28	539.94	NA
868.8	523.18	864.64	786.12	572.92	419.38	804.84	490.94	680.26	531.44	763.82	729.16	689.04	1241.88	NA
488.96	570.46	724.9	842.74	685.24	713.18	591.7	312.58	205.78	385.78	334.16	148.06	57.2	543.06	NA
878.54	517.5	870.3	790.04	568.86	410.12	815.36	484.4	687.78	525.26	769.18	729.36	689.04	1245.025	NA
489.58	568.9	720.32	835.56	683.94	706.96	587.92	317.36	207.96	384.78	338.16	148	57.1	545.025	NA
889.96	510.2	876.72	795.22	564.32	399.92	827.32	476.38	696.62	518.22	776.04	729.7	689	1248.5	NA
490.9	566.78	714.92	827.8	682.18	699.06	583.04	322.6	210.36	384.26	342.62	147.84	57	547.7	NA
901.5	501.84	882.8	801.22	560.04	390.34	839.5	468.08	705.36	511.26	783.82	730.24	688.96	1251.1	NA
492.82	564.3	709.16	820.82	679.62	690.4	578.38	327.46	213.24	384.54	346.78	147.58	56.96	550.8	NA
909.14	495.48	886.54	805.82	556.94	383.66	848.12	462.06	711.18	506.48	789.72	730.7	688.94	1251.1	NA
494.3	562.52	705	816.26	677.6	683.86	575.4	330.66	215.98	384.88	349.62	147.38	56.98	550.8	NA
918.22	487.82	890.98	811.42	553.18	375.56	858.6	454.96	718.28	500.7	797.02	731.34	688.9	NA	NA
496.08	560.36	699.86	810.76	674.94	676.04	572.18	334.62	219.66	385.38	353	147.16	56.98	NA	NA
928.74	478.44	895.94	818.3	548.44	364.58	871.04	447	726.96	493.78	805.98	732.4	688.78	NA	NA
498.22	557.84	693.38	804.32	671.14	666.44	569.8	339.48	225.02	386.16	357.02	147.2	56.92	NA	NA
939.4	469.06	901.1	825.52	543.1	353.02	883.54	439.3	736.22	486.72	815.16	733.92	688.66	NA	NA
499.9	555.94	686.62	797.82	666.42	657.6	568.6	344.62	231.42	387.04	361.44	147.58	56.86	NA	NA
947.32	462.5	904.86	830.76	539	344.1	892.16	433.92	743.2	481.62	821.72	735.2	688.54	NA	NA
500.96	554.86	681.68	793.04	662.8	651.44	568.02	348.48	236.26	387.64	364.82	148.06	56.74	NA	NA
956.74	454.74	909.5	837.2	533.9	333.76	902.66	427.32	751.72	475.54	829.44	736.8	688.42	NA	NA
502.08	553.82	675.9	787.44	657.34	644.32	567.24	353	241.78	388.36	369	148.76	56.62	NA	NA
967.44	445.78	915.16	844.9	527.42	322.04	915.08	419.48	762.16	468.56	838.14	738.9	688.3	NA	NA
503.14	553.36	669.52	781.16	651.52	636.64	566	358	247.6	389.28	374.28	149.94	56.54	NA	NA
977.98	436.76	921.06	852.44	520.5	311.46	927.32	411.54	772.74	461.64	846.76	741.14	688.24	NA	NA
503.74	553.84	663.66	775.06	646.38	630.2	563.88	362.66	253.12	390.24	379.74	151.28	56.52	NA	NA
985.24	430.22	925.24	857.82	515.44	304.06	936.2	405.84	780.4	456.74	852.92	742.76	688.2	NA	NA
504.22	554.4	659.68	770.78	642.74	625.66	561.96	365.86	256.74	390.98	383.64	152.36	56.52	NA	NA
994.28	422.16	930.26	864.1	509.44	295.1	946.52	398.86	789.5	450.58	860.44	744.9	688.3	NA	NA
504.7	555.1	654.9	765.5	638.74	620.3	559.46	369.62	261.42	391.84	388.18	153.64	56.56	NA	NA
1005.46	412.3	936.28	870.58	502.36	284.24	957.54	391.28	800.26	443.18	869.42	747.36	688.34	NA	NA
505.46	555.72	649.44	758.7	635.9	613.9	555.98	374.18	267.18	392.82	393.18	154.98	56.54	NA	NA
1017.6	402.22	942.82	876.12	493.66	273.72	968.02	384.2	810.96	435.6	878.56	749.74	688.38	NA	NA
506.64	555.72	644.16	751.04	632.92	607.02	552.84	379.02	273.38	393.86	397.86	156.18	56.46	NA	NA
1026.7	394.98	947.78	879.74	486.98	266.38	975.28	379.28	818.74	430.04	885.08	751.5	688.44	NA	NA
507.64	555.4	640.44	745.22	630.74	601.88	550.72	382.56	277.88	394.64	401.08	156.98	56.4	NA	NA
1037.5	386.52	953.78	884.1	479.06	258	984.22	373.36	828	423.52	892.9	753.56	688.5	NA	NA
509.02	554.8	636.04	738.18	628.22	595.52	548.68	386.84	283.24	395.72	404.94	157.96	56.3	NA	NA
1049.44	377.12	960.74	889.34	469.64	248.68	994.56	366.54	838.38	416.48	902.12	755.62	688.44	NA	NA
511.06	553.38	631.06	729.92	625.22	587.68	547.32	391.92	289.58	397.44	409.46	159.32	56.14	NA	NA
1060.28	367.82	967.32	895.5	460.06	239.28	1004.98	359.36	847.92	409.78	911.62	758	688.44	NA	NA
513.62	551.26	626.18	722.14	621.94	579.72	547.34	396.7	296.8	400.06	414.08	160.82	56.22	NA	NA
1067.44	361.24	971.66	900.34	454.14	232.34	1012.16	354	854.32	405.16	918.58	759.78	688.46	NA	NA
515.52	549.56	622.7	716.84	619.8	574.08	547.72	399.96	302.34	402.26	417.38	162	56.34	NA	NA
1076.4	353.1	976.68	906.3	447.2	223.68	1020.54	347.54	861.94	399.6	926.92	761.6	688.46	NA	NA
517.76	547.4	618.46	710.7	617.12	567.54	548.28	403.8	309.2	405.04	421.4	163.8	56.46	NA	NA
1087.3	342.98	981.94	913.66	439.42	212.92	1029.98	340.14	870.56	392.92	936.46	762.98	688.46	NA	NA
519.96	544.7	613.32	704.16	613.38	560.7	549.22	408.22	317.8	408.78	426.26	167	56.68	NA	NA
1098.8	332.16	986.9	921.28	431.92	201.9	1039.58	333.1	879.28	385.96	945.56	763.26	688.44	NA	NA
521.28	542.38	607.9	698.2	609.16	555.1	550.34	412.66	326.38	412.92	431.36	171.4	56.9	NA	NA
1107.76	324.24	990.36	926.58	426.66	194.28	1046.52	328.24	885.64	380.88	951.76	762.58	688.42	NA	NA
521.74	540.8	603.9	694.1	605.9	551.62	551.26	415.94	332.32	415.92	435.1	175.38	56.94	NA	NA
1118.26	314.9	994.64	932.96	420.24	185.16	1054.86	322.4	893.5	374.8	959.16	761.48	688.4	NA	NA
522.04	539.26	599.16	689.2	602.06	547.72	552.16	419.92	339.12	419.48	439.62	180.3	57.02	NA	NA
1129.5	303.86	1000.06	940.56	412.46	174.26	1064.18	315.44	902.94	367.8	967.92	759.36	688.38	NA	NA
521.66	537.9	593.96	683.66	598.04	544.22	552.64	424.62	346.56	423.52	444.88	186.34	57.18	NA	NA
1139.6	293.54	1005.7	948.36	404.42	162.9	1072.9	308.32	912.2	361.06	976.94	756.42	688.36	NA	NA
520.52	537.8	589.34	678.2	595.02	541.94	552.28	429.24	353.52	427.36	449.88	192.34	57.26	NA	NA
1146.18	286.38	1009.84	954.12	398.54	154.3	1078.62	303.02	918.8	356.38	983.64	754.06	688.34	NA	NA
519.6	538	586.38	674.38	593.32	540.72	551.64	432.48	358.46	430.04	453.34	196.56	57.36	NA	NA
1154.26	277.88	1014.7	961	391.54	144.02	1085.34	296.78	926.58	350.78	991.72	751.22	688.32	NA	NA
518.42	538.52	582.98	669.7	591.44	539.38	550.68	436.34	364.4	433.24	457.36	201.52	57.44	NA	NA
1164.08	267.86	1020.24	968.6	383.56	131.82	1092.8	289.82	935.38	344.18	1001.18	747.62	688.26	NA	NA
516.86	539.64	579.56	663.92	589.84	537.96	549.04	440.84	371.36	436.88	461.54	207.18	57.48	NA	NA
1174.82	258.14	1025.7	975.26	375.62	120.7	1100.74	283.56	943.88	337.24	1010.36	743.56	688.2	NA	NA
515.14	541.34	576.72	657.56	588.78	536.5	547.26	445.4	378.1	440.42	464.98	213.06	57.42	NA	NA
1183.06	250.9	1029.66	979.58	370.02	113.18	1106.54	279.4	950.08	332.12	1016.78	740.46	688.14	NA	NA
513.84	542.6	574.88	652.74	588.12	535.34	545.86	448.72	382.72	442.9	467.2	217.4	57.38	NA	NA
1192.86	242.06	1034.5	984.52	362.8	104.16	1113.6	274	957.66	325.82	1024.52	736.76	688.3	NA	NA
512.28	543.94	572.72	646.9	587.34	534.06	544.36	452.96	388.14	445.96	469.78	222.9	57.2	NA	NA
1203.78	232.2	1040.52	989.66	354.72	94.94	1121.86	267.92	966	318.54	1033.6	732.02	688.46	NA	NA
510.4	544.8	570.34	639.92	586.44	531.98	543.06	457.94	394.54	449.48	472.52	229.92	57.06	NA	NA
1213.82	223.3	1046.72	994.72	346.44	85.18	1130.36	261.74	973.66	311.56	1042.72	726.84	688.64	NA	NA
508.4	544.66	567.98	633.22	585.32	530.46	542.62	462.9	401.16	453.04	475.08	237.08	56.9	NA	NA
1220.4	217.36	1051.18	998.38	340.5	77.84	1136.2	257.08	978.82	306.78	1049.38	723.1	688.84	NA	NA
506.9	544.22	566.26	628.58	584.38	529.48	542.56	466.5	406.04	455.64	476.92	242.28	56.76	NA	NA
1228.34	210.3	1056.36	1002.92	333.68	69.58	1143.54	251.5	984.82	301.2	1057.26	718.46	689.02	NA	NA
505.02	543.56	564.16	623.3	583.18	528.1	542.7	470.68	411.96	458.82	479.14	248.12	56.6	NA	NA
1237.66	202.1	1062.08	1008.6	326.96	60.56	1152.92	245.26	991.44	295.08	1066.06	712.44	688.96	NA	NA
502.24	542.18	561.52	617.92	581.5	526.5	543.24	474.98	419.12	462.72	481.8	254.12	56.6	NA	NA
1247.8	192.96	1068.96	1014.94	320.54	51.38	1163.4	238.86	998.78	288.8	1074.46	705.38	688.9	NA	NA
497.98	540.34	557.7	613.08	579.06	524.88	543.66	479.28	425.98	467.2	484.46	259.38	56.56	NA	NA
1255.54	185.8	1074.16	1019.56	316.46	46.16	1171.5	234.26	1004.28	284.22	1080.24	699.94	688.86	NA	NA
494.38	538.86	554.62	609.86	577.14	523.2	543.92	482.26	430.74	470.64	486.36	262.86	56.54	NA	NA
1264.3	177.04	1080.18	1024.96	311.62	40.08	1181	228.82	1010.98	278.54	1087.3	693.18	688.82	NA	NA
490.1	537.18	551.04	606.22	574.72	521.02	543.96	485.7	436.2	474.74	488.6	267.14	56.52	NA	NA
1273.1	166.32	1087.38	1031.22	305.8	32.82	1191.16	222.58	1019.02	271.38	1095.86	684.34	688.8	NA	NA
484.72	535.58	546.92	602.56	571.54	517.86	543.3	489.34	441.98	479.4	490.92	272.18	56.52	NA	NA
1279.28	155.88	1095.02	1037.54	299.78	25.88	1199.84	216.06	1026.98	263.88	1104.76	674.52	688.8	NA	NA
478.64	534.54	543	599.42	568.22	513.26	541.72	492.5	446.96	483.72	492.74	277.18	56.52	NA	NA
1282.02	148.74	1099.6	1041.88	295.44	20.98	1205.22	211.32	1032.28	258.44	1111.34	667.26	688.8	NA	NA
474.62	534.12	540.92	597.74	565.96	509.6	540.38	494.3	450.26	486.48	493.84	280.66	56.54	NA	NA
1284.98	140.54	1105.08	1047.06	290.26	15.42	1211.58	205.44	1038.52	252.04	1119.18	658.66	688.8	NA	NA
470.06	533.6	538.58	595.66	563.44	504.92	538.72	496.28	454.06	489.68	495.02	284.76	56.54	NA	NA
1290.3	131.08	1111.42	1052.86	284.2	9.66	1219.3	198.36	1045.68	244.72	1127.86	649.04	688.76	NA	NA
462.14	533.78	536.42	593	561.02	497.72	536.38	498.3	458.14	493.14	495.8	290.24	56.84	NA	NA
1291.575	121.98	1117.58	1058.12	278.46	5.24	1227.6	191.08	1052.92	237.92	1135.94	639.82	688.7	NA	NA
459	534.04	534.92	589.84	559.3	489.6	534.12	500.1	461.52	496.2	496.04	296.04	57.14	NA	NA
1293.16666666667	115.34	1121.88	1061.56	274.44	2.76	1234.08	185.98	1058.24	233.18	1141.44	633.56	688.64	NA	NA
456.866666666667	534.38	534.08	587.28	558.32	483.26	532.48	501.34	463.66	498.3	495.98	300.56	57.42	NA	NA
1296.35	107.2	1127.14	1065.56	269.6	-0.0399999999999999	1241.88	179.9	1064.62	227.62	1148.16	625.94	688.58	NA	NA
452.6	534.9	533.16	584.12	557.24	475.02	530.68	502.7	466.2	500.74	495.84	306.1	57.7	NA	NA
1304.8	96.88	1133.78	1069.78	263.86	-4.42	1250.98	172.84	1071.86	221.14	1156.26	616.82	688.52	NA	NA
442.5	534.52	532.46	580.08	556.3	464.8	528.78	503.98	469.1	503.54	495.56	313.18	58	NA	NA
NA	86.72	1141.14	1073.82	257.64	-9.32	1259.32	166.1	1078.56	214.82	1164.78	607.2	688.5	NA	NA
NA	532.74	532.04	575.68	555.8	455.04	527.2	504.94	472.06	506.28	495.26	319.94	58	NA	NA
NA	79.28	1146.78	1076.66	252.96	-13.46	1264.92	161.28	1083	210.26	1171.18	600.16	688.5	NA	NA
NA	531.02	531.88	572.44	555.62	447.58	526.04	505.34	474.36	508.28	495.04	324.98	58	NA	NA
NA	71.1	1153.7	1080.56	247.14	-17.64	1272.22	155.46	1088.28	204.96	1179.02	591.64	688.46	NA	NA
NA	528.66	531.72	567.34	555.22	438.56	524.44	505.9	477.32	510.78	494.94	330.84	57.98	NA	NA
NA	63.18	1161.62	1085.4	240.04	-21.075	1280.96	148.42	1094.54	198.58	1187.66	581.68	688.44	NA	NA
NA	524.92	531.38	561.76	554.64	433.25	522.34	506.5	481.06	513.84	494.76	337	58	NA	NA
NA	57.04	1169.06	1090.8	232.82	-23.0666666666667	1290.14	141.16	1101.32	191.78	1195.64	571.66	688.44	NA	NA
NA	520.46	530.8	556.8	553.82	429.4	519.76	506.62	484.6	516.94	494.4	342.46	58.04	NA	NA
NA	53.6	1174.1	1094.98	227.72	-23.1	1297.32	135.62	1106.52	186.84	1201.08	564.48	688.44	NA	NA
NA	516.9	530.26	553.2	552.96	428.1	517.76	506.56	487.1	519.18	494.12	346.06	58.08	NA	NA
NA	49.24	1180.06	1099.94	221.82	-23.2	1305.52	129	1112.88	180.76	1207.68	555.74	688.46	NA	NA
NA	512.48	529.54	549.36	551.86	424.2	515.18	506.18	489.76	521.68	493.7	350.38	58.12	NA	NA
NA	43.54	1186.78	1105.46	215.56	NA	1313.56	121.46	1120.42	173.18	1215.28	545.16	688.52	NA	NA
NA	507	528.3	547.1	550.48	NA	511.68	504.7	491.96	524	492.7	355.14	58.16	NA	NA
NA	36.62	1193.92	1111.16	210.48	NA	1320.18	114.72	1127.76	164.5	1223.14	534.04	688.68	NA	NA
NA	500.6	526.68	545.82	548.38	NA	507	501.9	493.04	526.44	491.22	359.72	57.92	NA	NA
NA	31.16	1199.26	1115.24	207.26	NA	1324.08	110.32	1132.78	158.12	1229.02	525.82	688.82	NA	NA
NA	495.92	525.34	545.2	546.64	NA	503.22	499.48	493.46	528.04	489.98	362.84	57.66	NA	NA
NA	24.78	1205.72	1120.24	203.3	NA	1328.62	105.4	1138.8	150.82	1235.76	516.1	688.98	NA	NA
NA	490.76	523.76	544.62	544.62	NA	498.6	496.36	493.78	529.52	488.4	366.46	57.4	NA	NA
NA	17.84	1213.36	1126.6	198.4	NA	1333.62	100.22	1146.02	142.58	1242.76	505.5	689.18	NA	NA
NA	485.54	521.82	544.44	542.54	NA	492.84	491.98	493.54	530.32	486.18	370.66	57.16	NA	NA
NA	11.64	1220.72	1133.74	193.12	NA	1339.06	95.66	1153.74	134.26	1248.74	495.58	689.52	NA	NA
NA	480.94	519.72	544.64	540.86	NA	486.8	487.72	492.88	530.46	483.48	375.44	56.94	NA	NA
NA	7.9	1225.7	1139.2	188.76	NA	1343.16	92.5	1159.62	128.94	1252.44	489	689.74	NA	NA
NA	478.46	518.26	544.94	540.18	NA	482.6	484.62	492.16	529.58	481.42	379.08	56.96	NA	NA
NA	3.44	1231.54	1145.86	183.52	NA	1348.18	88.62	1166.78	122.58	1257.1	481.04	690.04	NA	NA
NA	475.42	516.44	545.22	539.54	NA	477.66	481.2	491.42	528.56	478.92	383.68	57	NA	NA
NA	-3.04	1238.1	1153.84	177.2	NA	1353.98	83.24	1175.54	115.12	1262.52	471.54	690.54	NA	NA
NA	470.54	514.14	545.26	539.52	NA	471.94	476.8	491.44	527.32	475.92	389.96	57.02	NA	NA
NA	-10.06	1244.62	1161.54	170.52	NA	1358.98	81.075	1183.98	107.96	1264.825	461.46	691.26	NA	NA
NA	465.04	511.58	544.9	539.92	NA	466.26	475.4	491.62	526.16	474.55	396.58	57.02	NA	NA
NA	-15.74	1249.38	1166.84	165.72	NA	1362	79.6333333333333	1189.9	103.12	1266.3	454.02	691.84	NA	NA
NA	460.62	509.7	544.44	540.42	NA	462.22	474.433333333333	492.02	525.34	473.833333333333	401.36	57.02	NA	NA
NA	-22.32	1255.2	1173.04	159.86	NA	1365.46	76.75	1196.76	97.46	1269.25	445.08	692.54	NA	NA
NA	455.38	507.4	543.82	540.84	NA	457.32	472.5	492.28	524.32	472.4	406.82	57.02	NA	NA
NA	-29.44	1262.24	1179.78	152.88	NA	1369.44	71.7	1204.36	91.16	1273.3	434.66	693.28	NA	NA
NA	449.1	504.5	542.82	540.9	NA	451.28	468.3	492.1	522.98	470.3	412.68	57	NA	NA
NA	-34.04	1269	1186.04	146.08	NA	1374.04	NA	1211.34	84.1	NA	424.4	693.82	NA	NA
NA	443.42	501.38	541.44	540.14	NA	444.78	NA	490.48	521.34	NA	417.74	56.94	NA	NA
NA	-36.62	1273.7	1190.44	141.38	NA	1377.96	NA	1216.28	78.82	NA	417.16	694.08	NA	NA
NA	439.28	499.06	540.3	539.26	NA	439.96	NA	489.1	520.04	NA	421.16	56.88	NA	NA
NA	-39.26	1277.84	1195.82	135.72	NA	1383.08	NA	1223.44	71.94	NA	407.62	694.28	NA	NA
NA	434.3	495.26	538.8	537.94	NA	434.06	NA	487.18	518.64	NA	425.22	56.78	NA	NA
NA	-41.3	1281.66	1202.52	129.7	NA	1386.35	NA	1227.5	63.9	NA	396.2	694.08	NA	NA
NA	428.08	490.9	536.78	535.8	NA	430.35	NA	486	516.42	NA	429.72	56.34	NA	NA
NA	-42.7	1283.88	1209.84	123.9	NA	1389.4	NA	1230.9	56	NA	384.36	693.54	NA	NA
NA	421.16	486.08	534.64	532.92	NA	427.3	NA	484.8	513.58	NA	434.02	55.1	NA	NA
NA	-43.68	1284.54	1215.4	119.74	NA	1390.4	NA	1232.75	50.88	NA	375.4	692.98	NA	NA
NA	415.96	482.2	533.08	530.52	NA	426.4	NA	484.35	511.38	NA	436.94	53.92	NA	NA
NA	-45.04	1285.3	1222.16	114.64	NA	1393.4	NA	1238.3	45.16	NA	364.88	692.22	NA	NA
NA	409.74	477.48	531.3	527.64	NA	423.7	NA	483	508.52	NA	440.48	52.34	NA	NA
NA	-47.54	1287.3	1229.98	108.48	NA	NA	NA	NA	39.82	NA	353.84	691.06	NA	NA
NA	402.32	472.26	529.46	524.24	NA	NA	NA	NA	504.28	NA	444.76	49.92	NA	NA
NA	-51.02	1290.14	1237.36	102	NA	NA	NA	NA	34.94	NA	343.52	689.74	NA	NA
NA	395.08	465.54	527.8	520.8	NA	NA	NA	NA	498.44	NA	449.58	46.84	NA	NA
NA	-53.88	1292.5	1242.38	97.3	NA	NA	NA	NA	31.6	NA	336.48	688.64	NA	NA
NA	390.14	460.24	526.66	518.42	NA	NA	NA	NA	493.68	NA	453.24	44.56	NA	NA
NA	-55.8	1293.9	1248.3	91.9	NA	NA	NA	NA	27.48	NA	327.98	687.4	NA	NA
NA	386.65	456.675	525.24	515.56	NA	NA	NA	NA	488.44	NA	457.82	41.8	NA	NA
NA	-58.3666666666667	1296.06666666667	1255.12	86.06	NA	NA	NA	NA	21.84	NA	317.76	686.22	NA	NA
NA	382.533333333333	452.133333333333	523.4	512.02	NA	NA	NA	NA	482.08	NA	463.6	38.46	NA	NA
NA	-60.5	1298.7	1262.4	80.7	NA	NA	NA	NA	15.52	NA	307.28	685.48	NA	NA
NA	379.4	448	521.2	508.12	NA	NA	NA	NA	475.18	NA	469.14	34.78	NA	NA
NA	-60.5	1298.7	1267.9	77.08	NA	NA	NA	NA	10.72	NA	299.46	685.18	NA	NA
NA	379.4	448	519.5	505.16	NA	NA	NA	NA	470.9	NA	473.02	32.1	NA	NA
NA	NA	NA	1274.6	72.58	NA	NA	NA	NA	5.68	NA	290.14	684.88	NA	NA
NA	NA	NA	517.28	501.7	NA	NA	NA	NA	466.02	NA	477.4	28.64	NA	NA
NA	NA	NA	1282.64	67	NA	NA	NA	NA	1	NA	279.16	684.02	NA	NA
NA	NA	NA	513.92	497.7	NA	NA	NA	NA	459.76	NA	481.9	24.4	NA	NA
NA	NA	NA	1290	61.2	NA	NA	NA	NA	-1.125	NA	268.58	683.18	NA	NA
NA	NA	NA	509.64	494	NA	NA	NA	NA	456.975	NA	485.54	19.46	NA	NA
NA	NA	NA	1294.86	56.94	NA	NA	NA	NA	-1.5	NA	261.08	682.36	NA	NA
NA	NA	NA	506.14	491.62	NA	NA	NA	NA	455.7	NA	488.04	15.74	NA	NA
NA	NA	NA	1300.18	52.18	NA	NA	NA	NA	-2.25	NA	252.02	681.5	NA	NA
NA	NA	NA	501.84	488.82	NA	NA	NA	NA	453.15	NA	490.92	11.24	NA	NA
NA	NA	NA	1305.14	47.62	NA	NA	NA	NA	-3.3	NA	241.24	680.56	NA	NA
NA	NA	NA	496.36	485.28	NA	NA	NA	NA	448.5	NA	494.02	5.82	NA	NA
NA	NA	NA	1308.98	44.28	NA	NA	NA	NA	NA	NA	230.24	680.34	NA	NA
NA	NA	NA	490.48	481.34	NA	NA	NA	NA	NA	NA	496.88	-0.12	NA	NA
NA	NA	NA	1311.4	42.54	NA	NA	NA	NA	NA	NA	222.12	680.24	NA	NA
NA	NA	NA	486.16	478.26	NA	NA	NA	NA	NA	NA	498.78	-4.38	NA	NA
NA	NA	NA	1314.32	48.12	NA	NA	NA	NA	NA	NA	212.46	680.72	NA	NA
NA	NA	NA	480.32	479.34	NA	NA	NA	NA	NA	NA	501.08	-9.72	NA	NA
NA	NA	NA	1317.98	48.85	NA	NA	NA	NA	NA	NA	201.5	681.44	NA	NA
NA	NA	NA	473.94	478.075	NA	NA	NA	NA	NA	NA	503.82	-15.7	NA	NA
NA	NA	NA	1321.88	51.2	NA	NA	NA	NA	NA	NA	191	682.44	NA	NA
NA	NA	NA	468.1	478.033333333333	NA	NA	NA	NA	NA	NA	506.8	-21.16	NA	NA
NA	NA	NA	1324.66	57.3	NA	NA	NA	NA	NA	NA	183.84	683.42	NA	NA
NA	NA	NA	464.08	481.5	NA	NA	NA	NA	NA	NA	508.98	-24.84	NA	NA
NA	NA	NA	1327.76	75.6	NA	NA	NA	NA	NA	NA	175.1	684.52	NA	NA
NA	NA	NA	459.46	491.9	NA	NA	NA	NA	NA	NA	511.64	-28.94	NA	NA
NA	NA	NA	1331.04	NA	NA	NA	NA	NA	NA	NA	164.84	685.8	NA	NA
NA	NA	NA	455	NA	NA	NA	NA	NA	NA	NA	514.56	-33.52	NA	NA
NA	NA	NA	1336.12	NA	NA	NA	NA	NA	NA	NA	154.5	689.68	NA	NA
NA	NA	NA	448.76	NA	NA	NA	NA	NA	NA	NA	516.88	-37.82	NA	NA
NA	NA	NA	1340.12	NA	NA	NA	NA	NA	NA	NA	146.92	693.36	NA	NA
NA	NA	NA	443.68	NA	NA	NA	NA	NA	NA	NA	518.24	-40.94	NA	NA
NA	NA	NA	1342.45	NA	NA	NA	NA	NA	NA	NA	138.04	697.34	NA	NA
NA	NA	NA	440.5	NA	NA	NA	NA	NA	NA	NA	519.64	-45.02	NA	NA
NA	NA	NA	1345.8	NA	NA	NA	NA	NA	NA	NA	128.34	701.56	NA	NA
NA	NA	NA	436.2	NA	NA	NA	NA	NA	NA	NA	520.46	-50.38	NA	NA
NA	NA	NA	1350.8	NA	NA	NA	NA	NA	NA	NA	119.46	705.1	NA	NA
NA	NA	NA	431	NA	NA	NA	NA	NA	NA	NA	520.14	-55.62	NA	NA
NA	NA	NA	1350.8	NA	NA	NA	NA	NA	NA	NA	113.52	705.84	NA	NA
NA	NA	NA	431	NA	NA	NA	NA	NA	NA	NA	519.6	-59.72	NA	NA
NA	NA	NA	NA	NA	NA	NA	NA	NA	NA	NA	106.48	706.52	NA	NA
NA	NA	NA	NA	NA	NA	NA	NA	NA	NA	NA	518.78	-64.46	NA	NA
NA	NA	NA	NA	NA	NA	NA	NA	NA	NA	NA	98.5	706.64	NA	NA
NA	NA	NA	NA	NA	NA	NA	NA	NA	NA	NA	517.58	-69.72	NA	NA
NA	NA	NA	NA	NA	NA	NA	NA	NA	NA	NA	90.52	706.36	NA	NA
NA	NA	NA	NA	NA	NA	NA	NA	NA	NA	NA	516.1	-75.08	NA	NA
NA	NA	NA	NA	NA	NA	NA	NA	NA	NA	NA	84.78	706	NA	NA
NA	NA	NA	NA	NA	NA	NA	NA	NA	NA	NA	515.1	-79	NA	NA
NA	NA	NA	NA	NA	NA	NA	NA	NA	NA	NA	77.96	705.8	NA	NA
NA	NA	NA	NA	NA	NA	NA	NA	NA	NA	NA	513.86	-83.86	NA	NA
NA	NA	NA	NA	NA	NA	NA	NA	NA	NA	NA	70.24	706.1	NA	NA
NA	NA	NA	NA	NA	NA	NA	NA	NA	NA	NA	512.26	-89.86	NA	NA
NA	NA	NA	NA	NA	NA	NA	NA	NA	NA	NA	62.62	707.2	NA	NA
NA	NA	NA	NA	NA	NA	NA	NA	NA	NA	NA	510.24	-95.54	NA	NA
NA	NA	NA	NA	NA	NA	NA	NA	NA	NA	NA	57.4	708.34	NA	NA
NA	NA	NA	NA	NA	NA	NA	NA	NA	NA	NA	508.6	-99.42	NA	NA
NA	NA	NA	NA	NA	NA	NA	NA	NA	NA	NA	50.56	709.48	NA	NA
NA	NA	NA	NA	NA	NA	NA	NA	NA	NA	NA	505.86	-103.3	NA	NA
NA	NA	NA	NA	NA	NA	NA	NA	NA	NA	NA	42.42	710.325	NA	NA
NA	NA	NA	NA	NA	NA	NA	NA	NA	NA	NA	502.5	-105.95	NA	NA
NA	NA	NA	NA	NA	NA	NA	NA	NA	NA	NA	34.16	711	NA	NA
NA	NA	NA	NA	NA	NA	NA	NA	NA	NA	NA	498.76	-107.4	NA	NA
NA	NA	NA	NA	NA	NA	NA	NA	NA	NA	NA	28.04	711	NA	NA
NA	NA	NA	NA	NA	NA	NA	NA	NA	NA	NA	495.78	-107.4	NA	NA
NA	NA	NA	NA	NA	NA	NA	NA	NA	NA	NA	21.04	711	NA	NA
NA	NA	NA	NA	NA	NA	NA	NA	NA	NA	NA	492.26	-107.4	NA	NA
NA	NA	NA	NA	NA	NA	NA	NA	NA	NA	NA	14.32	NA	NA	NA
NA	NA	NA	NA	NA	NA	NA	NA	NA	NA	NA	488.82	NA	NA	NA
NA	NA	NA	NA	NA	NA	NA	NA	NA	NA	NA	6.7	NA	NA	NA
NA	NA	NA	NA	NA	NA	NA	NA	NA	NA	NA	483.74	NA	NA	NA
NA	NA	NA	NA	NA	NA	NA	NA	NA	NA	NA	1.2	NA	NA	NA
NA	NA	NA	NA	NA	NA	NA	NA	NA	NA	NA	479.68	NA	NA	NA
NA	NA	NA	NA	NA	NA	NA	NA	NA	NA	NA	-4.86	NA	NA	NA
NA	NA	NA	NA	NA	NA	NA	NA	NA	NA	NA	474.96	NA	NA	NA
NA	NA	NA	NA	NA	NA	NA	NA	NA	NA	NA	-11.2	NA	NA	NA
NA	NA	NA	NA	NA	NA	NA	NA	NA	NA	NA	468.36	NA	NA	NA
NA	NA	NA	NA	NA	NA	NA	NA	NA	NA	NA	-15.05	NA	NA	NA
NA	NA	NA	NA	NA	NA	NA	NA	NA	NA	NA	464.925	NA	NA	NA
NA	NA	NA	NA	NA	NA	NA	NA	NA	NA	NA	-20.8	NA	NA	NA
NA	NA	NA	NA	NA	NA	NA	NA	NA	NA	NA	454.2	NA	NA	NA
