# Supplementary material for: Disentangling the Impact of Social Groups on Response Times and Movement Dynamics in Evacuations
Source: PLoS One. 2015 Mar 18;10(3):e0121227. doi: 10.1371/journal.pone.0121227 (PMC4364745; doi:10.1371/journal.pone.0121227)
Supplement: S1 Dataset — Zip archive containing separate files for different experimental runs. Please refer to the file README.txt inside the Zip archive for further information on how the data is presented. (ZIP) [file pone.0121227.s001.zip › data/6_group.txt]

1	2	3	4	5	6	7	8	9	10	11	12	experimenter	door1	door2
569.1	559	627.8	592.6	537.4	548.8	605.9	570.9	554.6	658.4	618.7	580.1	698.2	1140	179
137.9	212.8	192.3	420.2	383.3	451.1	632.9	677.3	613.7	857.6	919.2	865.3	56.9	503.9	524
568.625	559.175	627.8	592.425	536.3	548.825	606.075	570.875	554.675	658.225	618.7	580.125	698.15	1139.975	178.875
137.825	212.8	192.4	420.275	380.55	451.05	633	677.25	613.55	857.525	919.275	865.25	57.025	503.975	524
568.6	559.22	627.78	592.42	536	548.84	606.14	570.86	554.68	658.14	618.7	580.04	698.16	1139.96	178.98
137.88	212.82	192.42	420.28	379.86	451.08	633.02	677.28	613.5	857.52	919.28	865.36	57.04	504	523.98
568.56	559.28	627.74	592.52	535.38	548.86	606.26	570.84	554.7	658	618.68	579.94	698.16	1139.9	179.22
137.94	212.84	192.46	420.3	378.56	451.08	633.04	677.34	613.38	857.5	919.3	865.5	57.1	504.06	523.94
568.64	559.3	627.7	592.66	535.02	548.88	606.34	570.82	554.7	657.9	618.66	579.82	698.18	1139.84	179.48
138.02	212.86	192.48	420.3	377.9	451.1	633.04	677.42	613.3	857.5	919.3	865.66	57.12	504.1	523.9
568.78	559.3	627.66	592.88	534.66	548.88	606.56	570.66	554.7	657.88	618.56	579.58	698.2	1139.72	179.78
138.18	212.86	192.5	420.32	377.36	451.12	633.06	677.58	613.28	857.52	919.3	865.72	57.18	504.18	523.84
569.04	559.26	627.6	593.26	534.46	548.86	606.8	570.54	554.7	657.9	618.42	579.42	698.18	1139.62	180.14
138.28	212.86	192.5	420.3	377.5	451.12	633.04	677.74	613.22	857.54	919.28	865.78	57.26	504.26	523.74
569.34	559.2	627.56	593.7	534.46	548.84	607	570.42	554.72	658.08	618.22	579.36	698.16	1139.5	180.4
138.28	212.82	192.48	420.24	378.34	451.06	633	677.94	613.16	857.54	919.2	865.76	57.3	504.32	523.62
569.56	559.16	627.54	594	534.56	548.82	607.18	570.3	554.74	658.28	618.04	579.32	698.14	1139.42	180.5
138.26	212.78	192.46	420.18	379.24	451.02	632.98	678.1	613.14	857.54	919.12	865.7	57.32	504.36	523.52
569.8	559.12	627.52	594.3	534.68	548.82	607.38	570.18	554.76	658.5	617.84	579.3	698.12	1139.34	180.62
138.2	212.74	192.46	420.12	380.24	450.98	632.96	678.28	613.1	857.52	919.02	865.66	57.38	504.4	523.42
570.06	559.12	627.5	594.5	534.8	548.86	607.44	570.2	554.74	658.72	617.68	579.4	698.1	1139.34	180.72
137.96	212.74	192.46	420	381.26	450.94	632.92	678.46	612.96	857.48	918.88	865.74	57.38	504.4	523.3
570.14	559.1	627.52	594.52	534.82	548.96	607.48	570.1	554.64	658.92	617.56	579.48	698.1	1139.34	180.8
137.56	212.76	192.46	419.86	381.98	451.02	632.9	678.58	612.68	857.66	918.62	865.78	57.4	504.36	523.22
570.16	559.08	627.54	594.46	534.8	549.06	607.52	570	554.52	659.02	617.5	579.52	698.1	1139.36	180.84
137.2	212.8	192.48	419.76	382.32	451.14	632.9	678.64	612.44	857.86	918.42	865.8	57.44	504.32	523.18
570.2	559.04	627.56	594.36	534.78	549.18	607.56	569.88	554.38	659.14	617.42	579.58	698.1	1139.38	180.88
136.78	212.86	192.5	419.62	382.74	451.26	632.9	678.72	612.18	858.08	918.24	865.82	57.48	504.28	523.12
570.2	559	627.6	594.16	534.68	549.28	607.58	569.74	554.18	659.26	617.36	579.64	698.08	1139.4	180.94
136.24	212.94	192.5	419.36	383.2	451.38	632.88	678.78	611.92	858.36	918.08	865.8	57.44	504.24	523.06
570.1	558.94	627.66	593.86	534.5	549.36	607.62	569.56	553.98	659.34	617.34	579.72	698.04	1139.4	180.96
135.64	213.04	192.52	419	383.62	451.5	632.86	678.7	611.68	858.66	917.96	865.76	57.44	504.2	523.04
570.08	558.92	627.7	593.6	534.36	549.38	607.64	569.48	553.86	659.42	617.32	579.78	698	1139.4	180.98
135.26	213.12	192.54	418.7	383.94	451.5	632.84	678.66	611.62	858.74	917.98	865.74	57.42	504.2	523.02
570.06	558.9	627.76	593.3	534.18	549.38	607.64	569.38	553.7	659.5	617.3	579.86	697.94	1139.42	181.02
134.82	213.2	192.58	418.34	384.26	451.5	632.82	678.58	611.56	858.82	918	865.7	57.44	504.2	523
569.98	558.9	628	593.1	533.88	549.24	607.62	569.16	553.52	659.66	617.32	580.14	697.86	1139.52	181.42
134.22	213.34	192.5	417.78	384.4	451.54	632.78	678.56	611.5	858.74	918.02	865.54	57.42	504.22	523.02
569.92	558.92	628.24	593.04	533.62	549.04	607.6	568.88	553.4	659.84	617.36	580.42	697.76	1139.7	181.78
133.6	213.52	192.46	417.24	384.3	451.58	632.78	678.52	611.48	858.64	918.06	865.36	57.42	504.24	523.06
569.88	558.94	628.46	593.1	533.44	548.84	607.56	568.64	553.32	659.98	617.4	580.68	697.68	1139.88	182.16
133.14	213.66	192.4	416.84	384.1	451.62	632.78	678.54	611.48	858.52	918.1	865.18	57.4	504.26	523.1
569.84	558.98	628.7	593.18	533.28	548.6	607.52	568.36	553.22	660.12	617.44	580.92	697.6	1140.08	182.62
132.64	213.82	192.38	416.38	383.86	451.66	632.78	678.54	611.48	858.42	918.16	865	57.36	504.3	523.18
569.8	559.04	628.9	593.34	533.24	548.36	607.48	568	553.18	660.24	617.5	581.14	697.56	1140.28	183.24
132.12	214	192.42	415.82	383.6	451.72	632.8	678.46	611.5	858.34	918.24	864.86	57.3	504.34	523.28
569.8	559.08	628.92	593.44	533.38	548.24	607.46	567.72	553.2	660.24	617.56	581.12	697.58	1140.42	183.6
131.82	214.12	192.66	415.28	383.42	451.76	632.84	678.1	611.56	858.4	918.34	864.84	57.38	504.38	523.32
569.8	559.1	628.92	593.5	533.54	548.18	607.44	567.52	553.22	660.2	617.6	581.08	697.64	1140.48	183.96
131.7	214.18	192.86	414.84	383.34	451.8	632.86	677.76	611.6	858.44	918.42	864.86	57.48	504.42	523.34
569.82	559.1	628.96	593.48	533.72	548.12	607.38	567.34	553.28	660.16	617.66	581	697.42	1140.76	184.34
131.6	214.26	193.1	414.12	383.28	451.84	632.92	677.32	611.5	858.54	918.52	864.88	57.3	504.6	523.34
569.84	559.02	629	593.4	533.94	548.12	607.34	567.18	553.4	660.08	617.74	580.88	697.12	1141.02	184.7
131.6	214.32	193.32	413.34	383.3	451.86	632.98	676.72	611.42	858.62	918.64	864.96	57.16	504.76	523.24
569.86	558.86	629.08	593.28	534.12	548.16	607.28	567.14	553.52	660.04	617.82	580.76	696.76	1141.24	184.84
131.76	214.32	193.5	412.64	383.46	451.86	633	675.9	611.34	858.68	918.76	865.02	56.96	504.94	523.1
569.88	558.72	629.16	593.16	534.24	548.2	607.22	567.16	553.62	660.02	617.88	580.66	696.36	1141.44	184.88
131.92	214.3	193.6	412.16	383.64	451.84	633.02	675.28	611.24	858.74	918.84	865.08	56.66	505.1	523
569.9	558.56	629.24	593.04	534.38	548.26	607.16	567.18	553.74	660	617.94	580.58	695.96	1141.64	184.86
132.14	214.26	193.7	411.68	383.9	451.84	633.04	674.48	611.14	858.8	918.94	865.14	56.36	505.26	522.9
569.88	558.4	629.26	593.04	534.52	548.34	607.14	567.18	553.84	659.98	618	580.56	695.76	1141.6	184.76
132.4	214.16	193.78	411.46	384.28	451.86	633.02	673.54	611.18	858.8	919.02	865.2	56.24	505.3	522.86
569.84	558.3	629.22	593.2	534.68	548.44	607.06	567.2	553.92	659.98	618.04	580.68	695.4	1141.52	184.46
132.66	213.94	193.7	411.32	384.82	451.9	632.98	672.64	611.2	858.76	919.04	865.24	56.34	505.36	522.94
569.8	558.26	629.16	593.36	534.8	548.52	607.02	567.2	553.98	659.96	618.06	580.8	695.08	1141.46	184.2
132.84	213.76	193.58	411.26	385.24	451.94	632.96	672.08	611.2	858.72	919.04	865.28	56.48	505.4	523.04
569.74	558.22	629.1	593.6	534.9	548.6	606.96	567.2	554.04	659.92	618.08	580.94	694.74	1141.42	183.96
133.06	213.58	193.46	411.18	385.72	451.98	632.96	671.48	611.18	858.66	919.02	865.32	56.58	505.46	523.14
569.64	558.2	629.02	593.98	534.96	548.66	606.88	567.22	554.08	659.86	618.08	581.1	694.4	1141.38	183.86
133.28	213.44	193.36	411.06	386.2	451.98	632.96	671.02	611.14	858.6	918.94	865.32	56.62	505.54	523.26
569.52	558.2	628.96	594.4	534.98	548.66	606.76	567.28	554.08	659.8	618.06	581.22	694.16	1141.28	183.94
133.5	213.36	193.22	410.94	386.58	451.94	632.96	670.78	611.06	858.5	918.84	865.28	56.74	505.66	523.32
569.42	558.2	628.94	594.7	534.92	548.62	606.68	567.34	554.06	659.76	618.04	581.26	694.16	1141.22	184.16
133.66	213.4	193.22	410.86	386.76	451.9	632.98	670.68	610.98	858.44	918.76	865.2	56.62	505.76	523.32
569.3	558.2	628.92	595.02	534.86	548.54	606.58	567.42	554.02	659.7	618.02	581.24	694.18	1141.14	184.42
133.84	213.48	193.22	410.78	386.94	451.84	633	670.58	610.88	858.38	918.66	865.14	56.48	505.88	523.32
569.22	558.2	628.88	595.24	534.84	548.58	606.5	567.58	554.08	659.56	618	581.1	694.24	1141.3	184.72
134	213.76	193.16	410.74	387.06	451.7	632.98	670.68	610.62	858.2	918.54	865.16	56.38	505.9	523.26
569.16	558.18	628.88	595.26	534.86	548.58	606.38	567.78	554.08	659.44	618.02	580.9	694.34	1141.64	185.02
134.16	214.08	193.04	410.74	387.08	451.6	632.94	670.92	610.34	857.98	918.44	865.22	56.36	505.88	523.14
569.14	558.16	628.88	595.2	534.9	548.62	606.3	567.94	554.1	659.32	618.04	580.72	694.42	1142.06	185.2
134.26	214.38	192.94	410.76	387.06	451.52	632.9	671.18	610.1	857.8	918.36	865.32	56.36	505.8	523.04
569.14	558.12	628.9	595.14	534.94	548.64	606.22	568.12	554.1	659.2	618.06	580.54	694.52	1142.6	185.4
134.38	214.7	192.82	410.76	387.04	451.46	632.86	671.48	609.84	857.6	918.26	865.42	56.42	505.72	522.9
569.2	558.08	628.94	595.02	535	548.7	606.16	568.34	554.06	659.06	618.1	580.44	694.66	1143.34	185.56
134.52	215.02	192.68	410.76	387	451.38	632.84	671.9	609.56	857.36	918.18	865.48	56.54	505.6	522.72
569.3	558	629.04	594.88	535.04	548.72	606.06	568.54	553.88	659.04	618.14	580.46	694.84	1143.86	185.66
134.64	215.16	192.56	410.76	386.94	451.32	632.82	672.26	609.44	857.22	918.1	865.44	56.76	505.56	522.58
569.42	557.94	629.12	594.8	535.06	548.78	606.02	568.68	553.76	659.02	618.16	580.5	694.98	1144.2	185.68
134.7	215.24	192.48	410.76	386.9	451.24	632.82	672.52	609.36	857.12	918.04	865.4	56.96	505.54	522.48
569.46	557.8	629.2	594.7	535.08	548.86	606.06	568.84	553.62	658.9	617.94	580.54	695.08	1144.32	185.84
134.56	215.48	192.36	410.76	386.86	451.14	632.8	672.82	609.28	857.14	918.16	865.36	57.42	505.54	522.22
569.54	557.64	629.28	594.6	535.08	549	606.08	569.04	553.48	658.7	617.74	580.6	695.18	1144.3	186
134.38	215.72	192.22	410.78	386.82	451.02	632.8	673.22	609.2	857.18	918.36	865.3	57.82	505.54	521.98
569.64	557.44	629.32	594.5	535.06	549.18	606.08	569.24	553.4	658.56	617.46	580.62	695.26	1144.1	186.16
134.14	215.94	192.06	410.86	386.82	450.92	632.78	673.66	609.12	857.24	918.76	865.24	58.26	505.6	521.8
569.68	557.28	629.32	594.44	535.04	549.28	606.12	569.38	553.36	658.4	617.18	580.62	695.28	1143.86	186.32
133.9	216.14	191.94	410.92	386.84	450.88	632.78	674	609.06	857.34	919.2	865.2	58.6	505.66	521.64
569.76	557.12	629.32	594.36	535	549.4	606.16	569.56	553.32	658.24	616.8	580.62	695.32	1143.6	186.5
133.66	216.32	191.8	411	386.86	450.84	632.78	674.44	609	857.44	919.76	865.16	58.96	505.74	521.48
569.96	556.96	629.34	594.28	534.88	549.58	606.1	569.78	553.32	658.14	616.52	580.62	695.44	1143.44	186.54
133.6	216.34	191.68	411.06	386.88	450.82	632.82	675.06	608.92	857.4	920.32	865.1	59.1	505.88	521.5
570.14	556.78	629.38	594.22	534.74	549.86	606.06	570	553.36	658.1	616.2	580.6	695.56	1143.2	186.56
133.56	216.36	191.44	411.22	386.84	450.8	632.86	675.72	608.78	857.58	921.08	865.04	59.32	506.12	521.56
570.26	556.64	629.44	594.2	534.6	550.1	606.04	570.16	553.4	658.04	615.94	580.6	695.64	1142.96	186.58
133.54	216.36	191.24	411.32	386.78	450.8	632.9	676.22	608.68	857.78	921.64	865	59.46	506.32	521.6
570.38	556.46	629.5	594.18	534.46	550.36	606.02	570.32	553.44	658	615.62	580.6	695.74	1142.72	186.6
133.52	216.36	191.02	411.36	386.68	450.82	632.94	676.8	608.58	858.02	922.24	864.94	59.6	506.54	521.64
570.42	556.2	629.52	594.2	534.36	550.58	606	570.44	553.5	658.14	615.34	580.58	695.84	1142.66	186.62
133.5	216.38	190.8	411.26	386.44	450.92	633	677.4	608.46	858.4	922.68	864.88	59.74	506.7	521.68
570.3	555.96	629.46	594.2	534.36	550.68	605.98	570.52	553.56	658.64	615.24	580.54	695.92	1142.9	186.64
133.46	216.36	190.56	411.1	386.12	451.06	633.06	677.86	608.34	859	922.72	864.84	59.88	506.76	521.7
570.14	555.78	629.36	594.18	534.4	550.64	605.96	570.54	553.6	659.16	615.16	580.5	695.98	1143.24	186.66
133.42	216.32	190.48	410.84	385.86	451.2	633.1	678.14	608.3	859.38	922.5	864.82	59.94	506.72	521.7
569.9	555.6	629.22	594.16	534.46	550.6	605.96	570.56	553.66	659.74	615.12	580.44	696.04	1143.64	186.68
133.36	216.26	190.38	410.58	385.6	451.34	633.16	678.46	608.26	859.78	922.12	864.78	60.02	506.66	521.7
569.26	555.46	629.02	594.28	534.7	550.7	606.02	570.66	553.78	660.04	615.14	580.26	696.18	1144.16	186.36
133.24	216.12	190.1	410.26	385.3	451.38	633.3	678.88	608.2	859.42	921.36	864.72	60.16	506.54	521.7
568.52	555.38	628.8	594.38	534.94	550.82	606.12	570.74	553.98	660.02	615.2	580.06	696.3	1144.56	186.02
133.14	216	189.8	410.08	385.12	451.34	633.44	679.16	608.18	858.88	920.44	864.7	60.3	506.44	521.7
567.9	555.36	628.64	594.52	535.16	550.98	606.24	570.8	554.16	659.68	615.22	579.88	696.4	1144.78	185.68
133.08	215.92	189.54	409.98	385.02	451.26	633.56	679.36	608.18	858.14	919.74	864.68	60.4	506.36	521.7
567.22	555.3	628.46	594.64	535.4	551.12	606.36	570.84	554.42	659.2	615.24	579.7	696.5	1145.02	185.34
133.04	215.86	189.28	409.88	384.92	451.2	633.7	679.54	608.2	857.28	918.98	864.66	60.5	506.28	521.7
566.54	555.2	628.3	594.76	535.62	551.24	606.48	570.86	554.82	658.54	615.24	579.54	696.62	1145.2	185
133.08	215.86	189	409.84	384.82	451.16	633.84	679.58	608.28	856.32	918.22	864.68	60.58	506.26	521.72
566.22	555.08	628.16	594.7	535.56	551.2	606.58	570.8	555.28	658.14	615.26	579.5	696.64	1145.18	185
133.24	215.96	188.88	409.94	384.82	451.26	633.92	679.32	608.42	856	917.66	864.76	60.62	506.28	521.74
566.04	554.98	628.08	594.64	535.48	551.16	606.64	570.76	555.64	657.88	615.3	579.5	696.66	1145.12	185
133.38	216.04	188.8	410.02	384.84	451.36	633.98	679.08	608.54	855.72	917.3	864.8	60.64	506.32	521.76
565.9	554.86	628	594.5	535.4	551.06	606.64	570.72	556.1	657.86	615.36	579.7	696.7	1145.02	185.02
133.48	216.12	188.72	410.16	384.68	451.6	633.94	678.84	608.64	855.66	916.88	864.92	60.62	506.36	521.82
565.82	554.78	627.94	594.38	535.16	550.96	606.7	570.68	556.6	658	615.48	579.88	696.74	1144.82	185.06
133.62	216.18	188.6	410.32	384.54	451.88	633.92	678.66	608.78	855.74	916.44	865.02	60.62	506.4	521.9
565.86	554.74	627.92	594.26	534.84	550.88	606.8	570.64	557.04	658.28	615.64	580.04	696.78	1144.62	185.1
133.7	216.16	188.52	410.42	384.42	452.18	633.92	678.74	608.92	855.92	916.08	865.08	60.62	506.4	521.98
565.94	554.72	627.94	594.18	534.62	550.8	606.86	570.6	557.36	658.56	615.78	580.2	696.82	1144.5	185.14
133.72	216.12	188.48	410.5	384.28	452.42	633.9	678.94	609.02	856.18	915.86	865.12	60.6	506.4	522.06
566.02	554.7	627.98	594.12	534.36	550.72	606.96	570.56	557.74	658.86	615.94	580.38	696.86	1144.4	185.18
133.72	216.08	188.44	410.58	384.16	452.68	633.88	679.22	609.14	856.46	915.6	865.14	60.58	506.44	522.14
566.1	554.74	628.02	594.18	534.08	550.7	607.16	570.48	558.16	658.94	616.08	580.38	696.86	1144.4	185.2
133.66	216.02	188.38	410.58	384.26	452.82	633.98	679.56	609.32	856.54	915.28	865.04	60.6	506.6	522.2
566.14	554.66	628.08	594.4	534.14	550.7	607.36	570.24	558.52	659	616.18	580.44	696.88	1144.58	185.22
133.5	215.9	188.36	410.56	384.48	452.92	634.1	679.76	609.54	856.62	914.7	864.8	60.66	506.98	522.08
566.14	554.58	628.12	594.62	534.28	550.7	607.5	570.02	558.78	659.04	616.22	580.52	696.88	1144.76	185.24
133.34	215.82	188.34	410.54	384.68	452.98	634.18	679.8	609.7	856.68	914.2	864.58	60.72	507.36	521.94
566.14	554.54	628.16	594.88	534.46	550.72	607.66	569.82	559.08	659.08	616.3	580.6	696.88	1144.96	185.28
133.12	215.74	188.32	410.5	384.9	453.06	634.28	679.62	609.86	856.76	913.58	864.34	60.78	507.86	521.8
566.16	554.56	628.18	595.12	534.84	550.74	607.86	569.62	559.4	659.12	616.44	580.7	696.88	1145.18	185.32
132.88	215.66	188.3	410.44	385.08	453.14	634.42	678.92	610.04	856.82	912.76	864.08	60.84	508.62	521.66
566.18	554.58	628.2	595.34	535.42	550.74	608.08	569.4	559.62	659.14	616.64	580.82	696.9	1145.3	185.36
132.76	215.58	188.3	410.38	385.2	453.2	634.56	677.68	610.22	856.88	911.96	863.84	60.9	509.62	521.52
566.24	554.72	628.2	595.4	535.8	550.74	608.24	569.36	559.78	659.16	616.82	580.9	696.9	1145.32	185.38
132.68	215.56	188.3	410.32	385.18	453.24	634.64	676.54	610.3	856.92	911.5	863.76	60.9	510.4	521.54
566.32	554.88	628.2	595.48	536.26	550.74	608.44	569.26	559.94	659.18	617.04	580.98	696.9	1145.3	185.4
132.62	215.54	188.3	410.26	385.14	453.28	634.72	675.14	610.4	856.96	911.02	863.66	60.92	511.38	521.56
566.44	555.02	628.16	595.66	536.74	550.72	608.56	568.94	560.32	659.16	617.3	580.92	696.9	1145.16	185.44
132.68	215.74	188.3	410.18	385.08	453.3	634.86	673.54	610.42	857	910.62	863.48	60.94	512.78	521.62
566.54	555.14	628.12	595.88	537.08	550.68	608.7	568.38	560.6	659.1	617.52	580.82	696.9	1144.98	185.5
132.84	215.92	188.32	410.12	385.02	453.3	634.96	672.28	610.44	857.06	910.44	863.34	60.96	514.32	521.68
566.6	555.22	628.08	596.08	537.24	550.66	608.78	567.88	560.84	659.04	617.68	580.68	696.9	1144.84	185.56
132.98	216.12	188.34	410.08	384.98	453.3	635.04	671.5	610.42	857.1	910.36	863.22	60.98	515.5	521.72
566.66	555.32	628.04	596.3	537.42	550.62	608.92	567.26	561.08	658.96	617.86	580.52	696.9	1144.7	185.62
133.14	216.3	188.36	410.06	384.92	453.3	635.1	670.78	610.42	857.12	910.28	863.12	61	516.9	521.76
566.7	555.46	628	596.52	537.54	550.56	609.16	566.5	561.3	658.86	618.04	580.34	696.9	1144.62	185.7
133.3	216.46	188.4	410.06	384.88	453.32	635.08	670.58	610.4	857.14	910.3	863.06	61.02	518.56	521.8
566.66	555.62	628	596.58	537.6	550.5	609.62	565.76	561.24	658.78	618.18	580.3	696.9	1144.62	185.76
133.36	216.4	188.46	410.14	384.84	453.34	634.86	671.18	610.44	857.14	910.42	863.08	61.04	520.14	521.8
566.62	555.74	628	596.6	537.64	550.46	609.98	565.26	561.2	658.72	618.28	580.26	696.9	1144.62	185.8
133.36	216.36	188.5	410.22	384.82	453.36	634.64	671.88	610.44	857.12	910.56	863.1	61.06	521.28	521.8
566.56	556.04	627.98	596.6	537.7	550.58	610.4	564.6	561.14	658.56	618.42	580.16	696.92	1144.56	185.88
133.32	216.3	188.54	410.32	384.74	453.36	634.48	672.72	610.42	857.08	910.74	863.1	60.8	522.78	521.8
566.52	556.34	627.94	596.54	537.68	550.72	610.9	563.88	561.04	658.42	618.56	580.06	696.94	1144.54	185.98
133.14	216.34	188.62	410.44	384.62	453.34	634.2	673.98	610.32	857.06	910.98	863.06	60.52	524.48	521.82
566.54	556.58	627.9	596.42	537.58	550.88	611.44	563.2	560.84	658.28	618.68	579.98	696.98	1144.58	186.06
132.9	216.48	188.66	410.56	384.42	453.28	633.86	675.42	610.14	857.04	911.2	863	60.22	526.12	521.84
566.6	556.78	627.86	596.32	537.48	551.04	611.82	562.7	560.66	658.16	618.76	579.9	697.02	1144.64	186.12
132.7	216.62	188.68	410.64	384.22	453.22	633.64	676.48	609.98	857.02	911.36	862.96	59.92	527.3	521.86
566.68	556.96	627.82	596.22	537.34	551.22	612.3	562.12	560.38	658.04	618.82	579.8	697.04	1144.72	186.18
132.5	216.78	188.68	410.72	383.96	453.16	633.36	677.74	609.8	856.98	911.56	862.9	59.6	528.66	521.88
566.82	556.94	627.82	596.1	537.1	551.24	612.9	561.48	559.98	658	618.78	579.72	697.06	1144.86	186.22
132.34	217	188.66	410.76	383.68	453.08	632.86	679.22	609.56	856.96	911.76	862.88	59.56	530	521.9
566.96	556.86	627.9	596	536.96	551.26	613.68	560.4	559.32	658.12	618.64	579.8	697.08	1144.94	186.28
132.28	217.16	188.62	410.72	383.42	452.98	632.36	679.88	609.24	856.94	911.9	862.84	59.52	531.32	521.94
567.04	556.78	627.98	595.94	536.88	551.28	614.28	559.48	558.78	658.26	618.48	579.88	697.08	1144.94	186.34
132.26	217.24	188.6	410.66	383.24	452.9	632	680.1	609	856.92	911.98	862.8	59.48	532.24	521.98
567.14	556.66	628.08	595.88	536.82	551.3	614.92	558.5	558.2	658.4	618.28	579.96	697.08	1144.92	186.42
132.28	217.3	188.58	410.56	383.08	452.8	631.56	680.42	608.74	856.9	912.06	862.76	59.44	533.26	522.02
567.26	556.52	628.18	595.82	536.86	551.3	615.54	557.6	557.62	658.54	618.04	580.06	697.1	1144.84	186.5
132.32	217.32	188.62	410.4	383.08	452.66	631.06	680.66	608.44	856.9	912.06	862.74	59.44	534.26	522.06
567.38	556.34	628.3	595.8	537.06	551.3	616.06	557	557.14	658.72	617.82	580.2	697.1	1144.76	186.58
132.38	217.26	188.7	410.18	383.22	452.54	630.62	680.64	608.16	856.92	912.02	862.72	59.44	535.02	522.12
567.48	556.2	628.36	595.8	537.22	551.3	616.26	557.02	556.96	658.74	617.68	580.2	697.1	1144.7	186.62
132.46	217.18	188.76	410	383.4	452.46	630.32	680.96	608.02	856.94	911.98	862.74	59.46	535.38	522.14
567.58	556.02	628.42	595.8	537.42	551.32	616.5	557.1	556.76	658.76	617.52	580.2	697.1	1144.66	186.66
132.56	217.06	188.84	409.8	383.6	452.36	629.98	681.28	607.86	856.96	911.94	862.76	59.46	535.78	522.16
567.72	555.8	628.34	595.76	537.6	551.34	616.78	557.32	556.6	658.84	617.14	580.2	697.1	1144.5	186.4
132.86	216.82	188.82	409.64	383.82	452.24	629.68	681.48	607.66	857	912.18	862.78	59.46	536.22	521.98
567.8	555.58	628.28	595.68	537.72	551.36	617.08	557.64	556.54	658.92	616.8	580.2	697.1	1144.62	186.14
133.22	216.5	188.78	409.54	383.92	452.14	629.44	681.5	607.48	857.04	912.5	862.8	59.44	536.44	521.82
567.84	555.42	628.18	595.6	537.76	551.38	617.3	557.88	556.52	658.98	616.5	580.2	697.1	1144.74	185.86
133.56	216.22	188.72	409.52	383.96	452.06	629.3	681.42	607.36	857.06	912.82	862.8	59.42	536.56	521.64
567.88	555.26	628.08	595.52	537.8	551.4	617.58	558.18	556.48	659.06	616.2	580.22	697.1	1144.98	185.6
133.96	215.9	188.66	409.48	383.98	451.96	629.14	681.28	607.24	857.1	913.16	862.8	59.38	536.66	521.46
567.88	555.18	627.98	595.48	537.78	551.38	617.92	558.54	556.44	659.14	615.9	580.24	697.08	1145.4	185.34
134.46	215.62	188.6	409.4	383.94	451.9	629	681.02	607.14	857.14	913.52	862.8	59.34	536.64	521.3
567.76	555.24	628	595.52	537.8	551.36	618.24	558.96	556.38	659.18	615.86	580.26	697.06	1146.28	185.38
134.82	215.5	188.66	409.26	383.88	451.88	628.9	680.64	607.1	857.16	913.62	862.78	59.32	536.36	521.34
567.66	555.34	628	595.6	537.82	551.34	618.46	559.28	556.32	659.22	615.84	580.28	697.04	1146.92	185.42
135.1	215.48	188.7	409.12	383.84	451.88	628.86	680.32	607.1	857.18	913.68	862.76	59.3	536.14	521.36
567.54	555.46	628.04	595.7	537.24	551.3	618.8	559.86	556.16	659.12	616	580.32	697.02	1147.74	185.48
135.44	215.46	188.54	408.94	384.32	451.88	628.74	679.94	607.26	857.22	913.54	862.76	59.5	535.82	521.42
567.36	555.6	628.08	595.8	536.66	551.26	619.04	560.6	556.04	659.02	616.16	580.34	697	1148.66	185.52
135.8	215.54	188.4	408.74	384.82	451.92	628.68	679.56	607.42	857.24	913.4	862.76	59.72	535.24	521.5
567.16	555.78	628.14	595.86	536.08	551.24	619.08	561.46	555.96	658.94	616.32	580.36	697	1149.46	185.56
136.08	215.68	188.24	408.56	385.36	451.96	628.7	679.28	607.6	857.26	913.3	862.76	59.98	534.42	521.58
567.02	555.9	628.2	595.88	535.46	551.22	619.06	562.18	555.9	658.84	616.48	580.38	697	1149.94	185.58
136.26	215.8	188.06	408.44	385.88	452	628.72	679.14	607.78	857.28	913.18	862.78	60.22	533.72	521.66
566.88	556.1	628.26	595.88	534.84	551.2	618.96	563	555.86	658.76	616.64	580.42	697	1150.46	185.6
136.48	215.96	187.88	408.3	386.4	452.06	628.78	679	607.96	857.3	913.12	862.82	60.44	532.86	521.74
566.78	556.4	628.3	595.86	534.82	551.2	618.54	563.72	555.96	658.82	616.6	580.44	697	1150.8	185.6
136.7	216.2	187.9	408.18	386.42	452.12	629.04	678.88	608	857.3	913.34	862.86	60.46	531.82	521.8
566.84	556.7	628.2	595.84	534.8	551.18	617.84	564.42	556.08	659.02	616.48	580.46	697.04	1150.96	185.6
136.82	216.26	187.9	407.94	386.54	452.04	629.5	678.74	608.12	857.3	913.62	862.88	60.52	530.68	521.84
566.96	556.92	628.08	595.82	534.8	551.16	617.24	564.88	556.18	659.2	616.38	580.48	697.08	1151.04	185.6
136.9	216.26	187.9	407.74	386.66	451.94	629.9	678.62	608.22	857.3	913.84	862.9	60.56	529.86	521.86
567.14	557.16	627.96	595.8	534.82	551.14	616.52	565.4	556.28	659.38	616.28	580.5	697.12	1151.1	185.58
136.98	216.26	187.9	407.52	386.8	451.84	630.36	678.44	608.34	857.3	914.12	862.9	60.6	528.92	521.88
567.42	557.32	627.86	595.82	534.84	551.12	615.66	565.86	556.34	659.54	616.16	580.46	697.2	1151.04	185.56
137.02	216.18	187.88	407.28	386.96	451.72	630.92	678.2	608.52	857.32	914.38	862.84	60.68	528	521.92
567.74	557.36	627.74	595.84	534.84	551.08	614.82	566.12	556.36	659.7	616.06	580.34	697.3	1150.88	185.54
137	215.9	187.84	407.02	387.12	451.6	631.5	678.02	608.68	857.32	914.62	862.62	60.74	527.26	521.96
567.96	557.38	627.76	595.86	534.84	551.06	614.3	566.18	556.34	659.7	616.04	580.22	697.36	1150.68	185.52
137	215.74	187.8	406.92	387.18	451.6	631.84	677.92	608.76	857.32	914.78	862.42	60.76	526.9	522
568.2	557.4	627.76	595.88	534.82	551.04	613.68	566.22	556.32	659.7	616	580.04	697.42	1150.42	185.5
136.98	215.52	187.76	406.82	387.22	451.6	632.22	677.86	608.78	857.34	914.96	862.1	60.82	526.5	522.04
568.24	557.52	627.78	595.92	534.74	551	612.92	566.06	556.3	659.7	615.98	579.66	697.32	1150.2	185.48
136.72	215.28	187.7	406.6	387.1	451.56	632.66	677.88	608.66	857.38	915.14	861.56	60.62	526.18	522.72
568.24	557.5	627.78	595.94	534.68	550.94	612.2	565.78	556.3	659.7	616	579.26	697.18	1150.04	185.46
136.42	215	187.64	406.4	387.02	451.5	633.02	677.98	608.44	857.4	915.32	861.1	60.42	525.96	523.4
568.18	557.48	627.78	595.96	534.64	550.9	611.66	565.54	556.3	659.7	616.02	578.94	697.02	1149.98	185.44
136.12	214.84	187.6	406.24	386.92	451.44	633.24	678.06	608.22	857.44	915.44	860.78	60.22	525.84	524.06
568.14	557.38	627.78	595.98	534.62	550.86	611.08	565.26	556.32	659.7	616.06	578.6	696.86	1149.9	185.42
135.86	214.64	187.58	406.08	386.86	451.38	633.48	678.12	607.98	857.48	915.58	860.44	60.02	525.72	524.72
568.1	557.16	627.82	596	534.66	550.82	610.56	564.96	556.36	659.7	616.14	578.32	696.7	1149.9	185.38
135.74	214.44	187.56	405.92	386.9	451.3	633.74	678.12	607.76	857.48	915.74	860.12	59.78	525.66	525.4
568.14	556.72	627.84	596.02	534.74	550.78	610.26	564.8	556.4	659.68	616.22	578.26	696.7	1149.88	185.34
135.98	214.22	187.56	405.9	387.12	451.24	633.94	678.06	607.66	857.46	915.88	860.1	59.84	525.68	525.44
568.12	556.42	627.86	596.04	534.8	550.76	610.14	564.72	556.44	659.66	616.28	578.26	696.7	1149.88	185.3
136.26	214.08	187.58	405.9	387.28	451.2	634.08	677.98	607.6	857.44	915.98	860.04	59.88	525.74	525.46
568.04	556	627.92	595.88	534.9	550.74	610.1	564.76	556.5	659.62	616.36	578.52	696.7	1149.88	185.26
136.62	213.92	187.58	405.9	387.44	451.16	634.26	677.86	607.54	857.4	916.08	859.84	59.94	525.84	525.5
567.84	555.48	627.96	595.7	534.96	550.7	610.08	564.86	556.58	659.56	616.46	578.88	696.68	1149.92	185.22
136.98	213.78	187.56	405.92	387.52	451.1	634.46	677.76	607.54	857.36	916.2	859.78	60	525.98	525.54
567.46	554.84	627.96	595.5	535	550.64	610.1	565.02	556.66	659.48	616.56	579.3	696.66	1149.94	185.18
137.2	213.66	187.52	405.96	387.48	451.04	634.64	677.7	607.6	857.32	916.3	859.92	60.08	526.12	525.56
567.14	554.3	627.96	595.28	535.04	550.6	610.16	565.18	556.74	659.42	616.64	579.7	696.64	1149.96	185.16
137.3	213.58	187.48	406	387.4	451	634.76	677.68	607.66	857.28	916.36	860	60.12	526.22	525.58
566.72	553.62	627.96	595.04	535.08	550.56	610.2	565.36	556.82	659.34	616.72	580.14	696.62	1149.96	185.12
137.38	213.48	187.44	406.04	387.28	450.94	634.9	677.68	607.7	857.24	916.42	860.14	60.16	526.3	525.6
566.18	552.8	627.9	594.94	535.06	550.5	610.08	565.46	556.88	659.26	616.78	580.34	696.6	1149.9	185.08
137.32	213.32	187.42	406.1	387.1	450.86	635.06	677.72	607.68	857.22	916.5	860.46	60.18	526.32	525.6
565.6	551.88	627.84	594.92	535.04	550.6	609.94	565.76	556.94	659.34	616.82	580.48	696.54	1149.66	185.04
137.24	213.08	187.4	406.26	386.94	450.86	635.26	677.86	607.58	857.16	916.56	860.82	60.24	526.24	525.58
565.18	551.2	627.8	594.92	535	550.72	609.8	566.04	556.98	659.44	616.84	580.56	696.48	1149.42	185.02
137.18	212.88	187.4	406.4	386.82	450.88	635.42	677.98	607.46	857.12	916.6	861.08	60.28	526.14	525.56
564.74	550.38	627.74	594.9	534.96	550.84	609.62	566.3	557.06	659.54	616.86	580.64	696.42	1149.14	185
137.14	212.62	187.4	406.54	386.68	450.9	635.6	678.12	607.3	857.08	916.66	861.36	60.32	526.02	525.54
564.44	549.44	627.66	594.88	534.92	550.94	609.38	566.5	557.12	659.64	616.88	580.68	696.36	1148.8	184.98
137.18	212.18	187.4	406.68	386.56	450.9	635.8	678.28	607.1	857.04	916.74	861.6	60.38	525.86	525.52
564.36	548.52	627.58	594.88	534.9	551.06	609.16	566.62	557.16	659.74	616.9	580.7	696.3	1148.48	184.94
137.3	211.6	187.4	406.8	386.48	450.92	635.98	678.5	606.94	857	916.82	861.8	60.42	525.68	525.48
564.42	547.88	627.52	594.82	534.9	551.04	608.98	566.52	557.16	659.7	616.9	580.7	696.3	1148.32	184.9
137.4	211.12	187.4	406.8	386.42	450.88	636.08	678.62	606.82	857	916.88	861.84	60.42	525.56	525.46
564.52	547.14	627.46	594.76	534.88	551	608.78	566.4	557.16	659.64	616.92	580.7	696.3	1148.16	184.86
137.52	210.54	187.42	406.78	386.36	450.84	636.18	678.72	606.72	857	916.94	861.88	60.42	525.42	525.44
564.74	546.44	627.4	594.7	534.84	550.92	608.52	566.14	557.04	659.56	616.78	580.62	696.52	1148.26	185.08
137.64	209.88	187.46	406.74	386.26	450.94	636.14	678.66	606.72	857	916.78	861.98	60.42	525.28	525.4
565.04	546	627.36	594.64	534.78	550.84	608.3	565.9	556.86	659.48	616.64	580.52	696.74	1148.44	185.32
137.7	209.4	187.52	406.66	386.2	451.08	636.02	678.38	606.82	857	916.62	862.06	60.4	525.16	525.34
565.3	545.8	627.34	594.6	534.72	550.76	608.14	565.7	556.7	659.42	616.5	580.42	696.96	1148.66	185.58
137.74	209.14	187.58	406.58	386.16	451.22	635.86	678.04	606.94	857	916.44	862.14	60.4	525.08	525.3
565.62	545.64	627.3	594.54	534.64	550.68	607.96	565.5	556.52	659.36	616.38	580.32	697.18	1148.88	185.84
137.86	208.9	187.66	406.5	386.12	451.36	635.68	677.62	607.06	857	916.26	862.22	60.42	525	525.26
566.08	545.74	627.26	594.44	534.52	550.6	607.76	565.32	556.32	659.32	616.26	580.18	697.42	1149.12	186.1
138.2	208.88	187.76	406.42	386.02	451.5	635.48	677.06	607.18	857	916.1	862.32	60.44	524.88	525.22
566.56	546.14	627.24	594.34	534.38	550.56	607.62	565.28	556.22	659.36	616.3	580.14	697.44	1149.14	186.1
138.72	209.2	187.86	406.32	385.94	451.5	635.36	676.54	607.24	857	916.16	862.34	60.42	524.74	525.2
566.92	546.54	627.22	594.26	534.26	550.54	607.52	565.26	556.2	659.42	616.34	580.12	697.46	1149.16	186.1
139.24	209.54	187.94	406.26	385.84	451.5	635.28	676.2	607.26	857	916.2	862.36	60.4	524.64	525.2
567.42	547.1	627.34	594.18	534.14	550.68	607.44	565.2	556.08	659.66	616.42	580.12	697.28	1149.22	186.12
139.78	209.92	188.12	406.2	385.76	451.52	635.06	675.68	607.14	856.9	916.3	862.42	60.38	524.32	525.16
567.8	547.88	627.48	594.1	534.06	550.82	607.36	565.16	555.94	660.04	616.46	580.18	697.1	1149.3	186.14
140.28	210.6	188.32	406.1	385.72	451.54	634.82	675.14	607.08	856.8	916.42	862.5	60.32	523.96	525.12
567.84	548.8	627.62	594.06	534.08	550.98	607.3	565.14	555.78	660.48	616.48	580.36	696.9	1149.36	186.16
140.48	211.5	188.5	406.02	385.74	451.58	634.56	674.66	607.1	856.72	916.5	862.56	60.26	523.62	525.08
567.76	549.52	627.76	594.04	534.14	551.14	607.28	565.14	555.6	660.86	616.5	580.52	696.7	1149.42	186.18
140.48	212.2	188.66	405.98	385.8	451.62	634.34	674.28	607.12	856.64	916.56	862.62	60.24	523.32	525.04
567.58	550.38	627.88	594.02	534.18	551.32	607.26	565.16	555.4	661.22	616.52	580.7	696.5	1149.48	186.22
140.42	213.08	188.84	405.94	385.86	451.66	634.1	673.88	607.2	856.56	916.62	862.68	60.22	523	525
567.08	551.4	627.88	594	534.2	551.34	607.2	565.24	555.32	661.4	616.5	580.88	696.5	1149.5	186.26
140.16	214.24	188.96	405.9	385.84	451.68	633.96	673.66	607.44	856.58	916.62	862.68	60.22	522.86	525
566.54	552.62	627.86	594.18	534	551.38	607.16	565.44	555.28	661.44	616.48	580.94	696.52	1149.5	186.3
139.64	215.48	188.96	405.94	385.78	451.7	633.84	673.5	607.72	856.62	916.6	862.64	60.2	522.76	525
566.16	553.54	627.84	594.36	533.76	551.42	607.14	565.62	555.28	661.42	616.46	580.92	696.54	1149.5	186.34
139.18	216.38	188.94	405.98	385.72	451.7	633.76	673.44	607.9	856.64	916.6	862.6	60.18	522.7	525
565.76	554.64	627.84	594.54	533.54	551.46	607.1	565.8	555.3	661.4	616.42	580.9	696.56	1149.5	186.38
138.66	217.4	188.94	406.02	385.68	451.7	633.66	673.4	608.08	856.66	916.58	862.56	60.14	522.62	525
565.52	555.94	627.86	594.72	533.34	551.5	607.08	565.96	555.38	661.38	616.36	580.82	696.58	1149.52	186.38
138.08	218.4	188.94	406.1	385.64	451.7	633.56	673.38	608.18	856.7	916.54	862.58	60.12	522.52	525
565.6	557.16	627.88	594.92	533.12	551.56	607.08	566.1	555.48	661.38	616.3	580.66	696.6	1149.58	186.36
137.52	219.2	188.92	406.2	385.62	451.72	633.48	673.4	608.26	856.74	916.46	862.68	60.06	522.4	525.02
565.78	557.92	627.92	594.94	533.1	551.6	607.08	566.1	555.58	661.38	616.26	580.56	696.6	1149.64	186.34
137.18	219.6	188.98	406.26	385.6	451.74	633.42	673.46	608.24	856.76	916.38	862.8	60.04	522.28	525.04
566.04	558.78	627.98	594.96	533.1	551.66	607.08	566.08	555.68	661.38	616.22	580.44	696.6	1149.72	186.32
136.72	220.02	189.04	406.34	385.58	451.76	633.34	673.52	608.22	856.8	916.28	862.94	60.02	522.14	525.06
566.46	559.6	628.04	594.84	533.18	551.6	607.06	566.02	555.92	661.54	616.18	580.26	696.6	1149.86	186.24
136.12	220.3	189.06	406.52	385.66	451.82	633.24	673.58	608.18	856.96	916.16	863.08	59.94	521.84	525.1
567	560.2	628.12	594.76	533.3	551.52	607	565.98	556.14	661.72	616.14	580.1	696.6	1149.96	186.18
135.62	220.3	189.06	406.66	385.8	451.88	633.12	673.6	608.16	857.12	916.02	863.16	59.88	521.58	525.14
567.4	560.56	628.18	594.66	533.46	551.42	606.94	565.94	556.32	661.88	616.1	580	696.6	1150.02	186.12
135.28	220.18	189.04	406.78	385.98	451.92	633.02	673.58	608.14	857.28	915.92	863.18	59.84	521.38	525.16
567.9	560.98	628.24	594.58	533.6	551.34	606.86	565.92	556.5	662.06	616.04	579.88	696.6	1150.08	186.08
134.94	219.98	189	406.92	386.16	451.96	632.9	673.56	608.12	857.44	915.82	863.22	59.76	521.2	525.18
568.54	561.42	628.28	594.54	533.68	551.24	606.78	565.98	556.68	662.26	615.96	579.74	696.58	1150.1	186.08
134.78	219.6	188.96	407.04	386.3	452	632.76	673.58	608.1	857.6	915.7	863.26	59.68	521.04	525.2
569.2	561.78	628.3	594.68	533.68	551.26	606.78	566.14	556.7	662.34	615.88	579.7	696.56	1150.08	186.16
134.84	219.14	188.92	407.08	386.34	452	632.58	673.62	608.1	857.66	915.6	863.28	59.68	521.06	525.2
569.68	562.02	628.3	594.78	533.64	551.28	606.8	566.28	556.7	662.42	615.82	579.68	696.54	1150.08	186.24
134.92	218.8	188.88	407.12	386.32	452	632.44	673.7	608.1	857.7	915.54	863.3	59.64	521.08	525.2
570.34	562.42	628.3	594.9	533.64	551.34	606.88	566.5	556.66	662.34	615.76	579.66	696.52	1150.1	186.34
135.06	218.36	188.84	407.16	386.4	452	632.28	673.68	608.1	857.52	915.48	863.32	59.62	521.16	525.2
570.96	562.64	628.28	595.02	533.64	551.38	607.04	566.76	556.56	662.26	615.7	579.7	696.5	1150.14	186.42
135.24	217.94	188.82	407.22	386.48	452	632.08	673.72	608.06	857.36	915.4	863.34	59.62	521.24	525.2
571.3	562.56	628.28	595.12	533.64	551.42	607.24	567.02	556.38	662.16	615.64	579.8	696.5	1150.22	186.44
135.42	217.64	188.8	407.3	386.64	452.02	631.86	673.8	607.98	857.2	915.36	863.34	59.62	521.32	525.2
571.48	562.42	628.28	595.18	533.62	551.46	607.4	567.22	556.2	662.02	615.6	579.86	696.5	1150.28	186.44
135.58	217.44	188.8	407.36	386.78	452.04	631.72	673.84	607.9	857.02	915.34	863.36	59.62	521.4	525.2
571.62	562.18	628.3	595.24	533.6	551.5	607.58	567.46	556	661.9	615.54	579.92	696.5	1150.34	186.44
135.78	217.24	188.8	407.44	386.96	452.06	631.56	673.9	607.82	856.84	915.32	863.36	59.62	521.48	525.2
571.5	561.6	628.36	595.26	533.54	551.52	607.72	567.68	555.78	661.94	615.5	580	696.48	1150.38	186.4
136	217.16	188.78	407.54	387.12	452.12	631.38	674.1	607.78	856.9	915.3	863.36	59.6	521.5	525.2
571.26	560.94	628.34	595.26	533.48	551.4	607.82	567.92	555.46	661.98	615.42	580.16	696.44	1150.06	186.32
136.28	217.12	188.94	407.64	387.34	452.06	631.26	674.3	607.92	857	915.28	863.32	59.6	521.5	525.22
571.08	560.46	628.3	595.24	533.46	551.28	607.88	568.1	555.22	662.02	615.36	580.3	696.4	1149.72	186.26
136.5	217.12	189.1	407.72	387.52	451.98	631.2	674.42	608.1	857.08	915.26	863.28	59.6	521.5	525.24
570.86	559.96	628.28	595.22	533.44	551.18	607.94	568.32	554.98	662.08	615.32	580.46	696.36	1149.38	186.18
136.8	217.14	189.26	407.8	387.72	451.9	631.14	674.58	608.32	857.18	915.24	863.22	59.6	521.5	525.26
570.56	559.58	628.32	595.18	533.44	551.1	607.98	568.56	554.7	662.12	615.3	580.62	696.32	1149.02	186.1
137.32	217.16	189.4	407.88	387.9	451.84	631.12	674.76	608.62	857.28	915.22	863.18	59.6	521.5	525.28
570.14	559.38	628.42	595.16	533.44	551.02	607.98	568.8	554.42	662.18	615.24	580.76	696.3	1148.66	186.06
138.12	217.18	189.54	407.96	388.02	451.74	631.16	674.9	608.98	857.36	915.2	863.14	59.62	521.48	525.32
569.78	559.38	628.62	595.14	533.46	551.08	607.96	568.96	554.3	662.22	615.24	580.78	696.3	1148.64	186.06
138.82	217.22	189.5	408	388.08	451.76	631.2	674.98	609.2	857.38	915.2	863.12	59.64	521.46	525.34
569.32	559.38	628.9	595.12	533.48	551.16	607.94	569.14	554.16	662.26	615.26	580.78	696.3	1148.62	186.06
139.68	217.3	189.44	408.04	388.14	451.78	631.26	675.08	609.46	857.4	915.2	863.1	59.64	521.44	525.36
568.44	559.28	629.28	595.12	533.52	551.3	607.92	569.24	554	662.32	615.26	580.72	696.54	1148.6	186.08
140.6	217.52	189.32	408.14	388.18	451.84	631.46	674.98	609.82	857.4	915.2	863.28	59.66	521.38	525.42
567.4	559.22	629.72	595.14	533.54	551.42	607.9	569.28	553.84	662.4	615.26	580.58	696.78	1148.6	186.1
141.64	217.78	189.24	408.22	388.2	451.88	631.7	674.84	610.16	857.4	915.22	863.4	59.68	521.32	525.5
566.56	559.16	630.06	595.16	533.56	551.52	607.9	569.26	553.74	662.46	615.28	580.44	697.02	1148.6	186.1
142.32	218.02	189.18	408.28	388.2	451.92	631.92	674.7	610.4	857.4	915.24	863.52	59.68	521.28	525.56
565.6	559.1	630.44	595.18	533.58	551.62	607.9	569.24	553.66	662.52	615.3	580.28	697.28	1148.6	186.1
143.26	218.3	189.12	408.34	388.2	451.96	632.16	674.54	610.64	857.4	915.26	863.62	59.68	521.24	525.62
564.5	559	630.8	595.18	533.58	551.7	607.86	569.2	553.58	662.58	615.3	580.1	697.54	1148.58	186.1
144.52	218.64	189.08	408.4	388.16	451.98	632.44	674.34	610.82	857.38	915.28	863.68	59.7	521.2	525.7
563.74	558.92	631.06	595.16	533.56	551.7	607.8	569.18	553.54	662.58	615.32	579.94	697.56	1148.56	186.12
146.32	218.94	189.12	408.4	388.08	451.94	632.66	674.34	610.82	857.36	915.3	863.56	59.68	521.2	525.76
563.26	558.78	631.18	595.14	533.54	551.7	607.74	569.16	553.56	662.56	615.34	579.86	697.58	1148.54	186.14
147.74	219.2	189.14	408.4	388	451.9	632.82	674.34	610.76	857.34	915.3	863.5	59.66	521.2	525.8
562.66	558.68	631.32	595.12	533.5	551.72	607.76	569.12	553.62	662.52	615.38	579.64	697.58	1148.52	186.18
149.48	219.56	189.18	408.4	387.9	451.82	633.02	674.36	610.68	857.26	915.32	863.32	59.64	521.2	525.68
562.14	558.48	631.42	595.12	533.46	551.74	607.74	569.06	553.72	662.46	615.44	579.46	697.56	1148.48	186.22
151.56	220	189.28	408.38	387.82	451.72	633.26	674.48	610.6	857.18	915.34	863.14	59.6	521.22	525.58
561.86	558.26	631.48	595.16	533.44	551.76	607.74	568.98	553.92	662.38	615.52	579.34	697.54	1148.46	186.26
153.52	220.42	189.44	408.36	387.8	451.62	633.52	674.72	610.54	857.1	915.36	862.96	59.58	521.24	525.5
561.7	558.14	631.52	595.2	533.42	551.78	607.76	568.92	554.1	662.32	615.58	579.24	697.52	1148.44	186.28
154.8	220.72	189.58	408.34	387.82	451.54	633.7	674.92	610.52	857.02	915.38	862.78	59.58	521.26	525.4
561.56	558	631.56	595.24	533.4	551.78	607.78	568.86	554.32	662.24	615.66	579.16	697.5	1148.42	186.3
156.2	221.04	189.76	408.3	387.84	451.46	633.92	675.16	610.5	856.94	915.4	862.6	59.58	521.28	525.3
561.66	557.82	631.56	595.28	533.38	551.74	607.72	568.78	554.6	662.16	615.78	579.28	697.48	1148.4	186.3
157.48	221.28	189.94	408.24	387.86	451.38	634.2	675.46	610.56	856.9	915.42	862.5	59.58	521.3	525.38
562.02	557.82	631.52	595.3	533.34	551.82	607.84	568.56	554.94	661.96	615.88	579.44	697.68	1148.74	186.34
158.24	221.44	190.04	408.18	387.86	451.36	634.46	675.64	610.68	856.82	915.44	862.36	59.62	521.32	525.58
562.38	557.88	631.46	595.3	533.3	551.9	607.98	568.36	555.2	661.78	615.96	579.58	697.88	1149.08	186.38
158.64	221.52	190.08	408.12	387.84	451.36	634.64	675.72	610.8	856.76	915.46	862.26	59.64	521.34	525.74
562.92	557.98	631.38	595.28	533.28	551.96	608.1	568.14	555.52	661.6	616.04	579.76	698.08	1149.42	186.42
159	221.6	190.12	408.04	387.82	451.34	634.86	675.82	610.94	856.68	915.48	862.16	59.68	521.36	525.9
563.92	558.14	631.24	595.26	533.28	551.98	608.18	567.92	555.9	661.42	616.1	579.96	698.28	1149.74	186.48
159.02	221.64	190.14	407.96	387.82	451.24	635.14	675.92	611.12	856.6	915.52	862.1	59.7	521.36	526.08
565.4	558.32	631.06	595.24	533.32	551.96	608.24	567.72	556.3	661.24	616.08	580.12	698.52	1150.08	186.52
158.48	221.68	190.14	407.88	387.86	451.12	635.4	675.98	611.28	856.56	915.56	862.1	59.74	521.36	526.24
566.66	558.42	630.92	595.22	533.38	551.82	608.16	567.68	556.58	661.2	616.06	580.22	698.54	1150.08	186.52
157.86	221.68	190.16	407.82	387.9	450.96	635.62	676.08	611.38	856.56	915.6	862.16	59.76	521.34	526.26
568.26	558.52	630.74	595.18	533.46	551.66	608.06	567.64	556.92	661.16	616.02	580.32	698.54	1150.08	186.52
157.02	221.7	190.18	407.74	387.96	450.76	635.86	676.22	611.48	856.56	915.66	862.24	59.78	521.32	526.28
570.34	558.46	630.52	595.16	533.56	551.46	608	567.6	557.28	661	616.1	580.52	698.56	1150.08	186.5
155.72	221.84	190.22	407.66	388.08	450.5	636.12	676.44	611.58	856.62	915.8	862.5	59.82	521.3	526.36
572.42	558.32	630.34	595.12	533.68	551.26	608	567.54	557.6	660.86	616.16	580.7	698.58	1150.12	186.46
154.02	222.02	190.24	407.58	388.28	450.3	636.28	676.74	611.62	856.68	915.96	862.78	59.9	521.28	526.42
573.9	558.16	630.22	595.08	533.78	551.12	608.02	567.5	557.8	660.74	616.24	580.86	698.58	1150.14	186.44
152.68	222.18	190.26	407.52	388.46	450.16	636.36	677	611.62	856.72	916.1	863.04	59.96	521.26	526.48
575.6	558	630.08	595.02	533.92	550.96	608.04	567.44	558	660.6	616.3	581.02	698.58	1150.16	186.42
151.06	222.36	190.28	407.44	388.72	450.02	636.46	677.32	611.6	856.76	916.26	863.32	60.02	521.24	526.56
577.32	557.78	629.98	594.96	534.12	550.8	608.1	567.4	558.12	660.42	616.38	581.18	698.6	1150.2	186.42
149.22	222.56	190.28	407.36	389.12	449.92	636.54	677.7	611.56	856.8	916.42	863.6	60.1	521.22	526.66
578.54	557.66	629.92	594.86	534.36	550.66	608.18	567.42	558.04	660.36	616.3	581.18	698.6	1150.24	186.44
147.56	222.68	190.26	407.3	389.62	449.9	636.54	678.08	611.38	856.8	916.52	863.68	60.14	521.2	526.74
579.28	557.58	629.88	594.78	534.56	550.58	608.24	567.46	557.9	660.3	616.24	581.16	698.6	1150.26	186.46
146.52	222.78	190.24	407.26	390.02	449.9	636.54	678.34	611.22	856.8	916.58	863.7	60.16	521.2	526.82
579.94	557.48	629.82	594.7	534.8	550.52	608.44	567.62	557.5	660.4	616.08	581.06	698.4	1149.98	186.48
145.14	222.9	190.2	407.22	390.52	450.1	636.52	678.68	611.06	856.84	916.44	863.8	60.24	521.14	526.9
580.14	557.36	629.74	594.6	535.06	550.44	608.68	567.8	556.96	660.48	615.92	580.9	698.2	1149.7	186.5
143.7	223	190.18	407.22	391.12	450.3	636.42	679.04	610.82	856.9	916.28	863.86	60.32	521.1	526.96
579.48	557.32	629.62	594.5	535.26	550.36	608.98	567.94	556.28	660.6	615.76	580.72	698	1149.4	186.48
142.36	223.04	190.22	407.26	391.8	450.52	636.24	679.44	610.52	856.96	916.12	863.88	60.38	521.06	527
578.66	557.3	629.52	594.44	535.38	550.32	609.24	568.04	555.72	660.72	615.64	580.56	697.8	1149.1	186.46
141.34	223.04	190.26	407.3	392.32	450.74	636.08	679.74	610.34	857.02	915.94	863.92	60.44	521.02	527
577.52	557.28	629.38	594.36	535.48	550.28	609.52	568.1	555.08	660.84	615.52	580.38	697.6	1148.8	186.44
140.16	223.04	190.3	407.34	392.98	450.96	635.88	680.16	610.12	857.08	915.76	863.94	60.5	520.98	527
575.76	557.34	629.22	594.26	535.38	550.2	609.7	568	554.56	660.8	615.52	580.24	697.6	1148.78	186.42
139.12	222.98	190.38	407.4	393.84	451	635.56	680.74	609.9	857.1	915.8	863.88	60.5	521.02	526.98
573.48	557.36	629.08	594.18	534.92	550.08	609.82	567.96	554.1	660.78	615.56	580.22	697.6	1148.72	186.4
138.34	222.76	190.48	407.46	395.06	450.9	635.14	681.38	609.8	857.08	915.88	863.76	60.58	521.04	527.08
571.7	557.36	628.98	594.12	534.44	549.98	609.86	567.94	553.8	660.76	615.6	580.22	697.6	1148.66	186.4
137.9	222.56	190.54	407.5	396.04	450.78	634.8	681.88	609.78	857.06	915.94	863.66	60.66	521.06	527.18
569.58	557.36	628.88	594.04	533.78	549.88	609.9	567.88	553.42	660.76	615.66	580.24	697.6	1148.6	186.38
137.44	222.36	190.6	407.56	397.2	450.66	634.38	682.54	609.76	857.04	916	863.56	60.7	521.1	527.26
567.16	557.36	628.78	593.94	532.76	549.84	609.9	567.78	552.96	660.8	615.72	580.26	697.6	1148.52	186.36
137.14	222.12	190.64	407.64	398.66	450.56	633.78	683.48	609.78	857.02	916.06	863.46	60.76	521.14	527.32
564.94	557.28	628.68	593.82	531.56	549.86	609.9	567.7	552.5	660.84	615.76	580.34	697.62	1148.46	186.34
137.08	221.9	190.64	407.72	400.26	450.46	633.06	684.16	609.82	857	916.08	863.38	60.82	521.16	527.36
563.48	557.26	628.6	593.72	530.66	549.96	609.92	567.56	552.12	660.9	615.78	580.36	697.64	1148.44	186.32
137.1	221.84	190.6	407.78	401.32	450.5	632.5	684.7	609.84	857	916.06	863.38	60.8	521.18	527.28
561.78	557.24	628.52	593.6	529.6	550.1	610	567.44	551.68	660.96	615.8	580.38	697.66	1148.42	186.32
137.12	221.78	190.56	407.84	402.58	450.54	631.8	685.1	609.86	857	916.04	863.38	60.78	521.2	527.18
559.82	557.18	628.4	593.5	528.62	550.28	610.12	567.5	551.2	661.12	615.82	580.38	697.72	1148.74	186.36
137.32	221.72	190.5	407.98	404.8	450.58	630.98	684.92	609.86	856.96	916.02	863.42	60.76	521.22	527.08
558.2	557.08	628.3	593.44	527.9	550.44	610.52	567.64	550.8	661.24	615.84	580.42	697.78	1149.1	186.38
137.72	221.7	190.42	408.12	406.5	450.62	630.16	683.52	609.84	856.92	916.02	863.5	60.72	521.24	526.96
557.08	557	628.24	593.42	527.52	550.56	610.88	567.8	550.54	661.36	615.86	580.44	697.82	1149.46	186.4
138.08	221.7	190.36	408.24	407.76	450.64	629.6	682.14	609.8	856.88	916.04	863.56	60.68	521.26	526.88
555.84	556.9	628.2	593.4	527.16	550.72	611.38	567.96	550.26	661.48	615.86	580.46	697.86	1149.82	186.42
138.54	221.68	190.28	408.38	408.9	450.68	628.98	680.36	609.76	856.84	916.06	863.62	60.64	521.28	526.8
554.58	556.82	628.2	593.42	527.12	550.9	612.12	568.1	550.06	661.58	615.86	580.46	697.9	1150.2	186.42
139.04	221.6	190.14	408.5	409.4	450.78	628.4	678.22	609.7	856.8	916.1	863.7	60.58	521.28	526.72
553.76	556.78	628.3	593.46	527.62	551.08	613.06	568.08	550.02	661.56	615.82	580.4	697.9	1150.24	186.38
139.38	221.46	189.98	408.52	408.12	450.92	627.92	676.22	609.6	856.8	916.14	863.76	60.6	521.24	526.62
553.22	556.78	628.42	593.5	528.24	551.22	613.74	568.06	550.06	661.54	615.78	580.32	697.9	1150.26	186.36
139.52	221.32	189.86	408.52	406.92	451.04	627.66	675.04	609.52	856.8	916.16	863.8	60.62	521.2	526.56
552.62	556.84	628.54	593.6	529.18	551.56	614.54	568	550.06	661.52	615.7	580.22	697.88	1149.96	186.28
139.46	220.9	189.72	408.48	405.34	451.16	627.28	673.82	609.56	856.78	916.2	863.86	60.62	521.14	526.64
552	556.88	628.66	593.72	530.82	551.9	615.36	567.86	550.14	661.48	615.64	580.12	697.86	1149.68	186.18
139.28	220.44	189.56	408.38	403.12	451.3	626.92	673.06	609.56	856.76	916.24	863.92	60.62	521.06	526.7
551.5	556.86	628.74	593.86	533.04	552.22	616.08	567.64	550.28	661.46	615.56	580.02	697.84	1149.38	186.06
139	220	189.44	408.28	400.68	451.42	626.68	672.92	609.54	856.74	916.24	863.98	60.6	520.98	526.76
551.16	556.84	628.76	593.98	534.82	552.5	616.56	567.44	550.38	661.44	615.5	579.98	697.82	1149.08	185.96
138.72	219.62	189.36	408.18	398.88	451.5	626.54	673.06	609.58	856.72	916.24	864.02	60.54	520.92	526.86
550.78	556.82	628.78	594.12	536.94	552.8	617.12	567.24	550.56	661.42	615.44	579.92	697.8	1148.76	185.86
138.4	219.22	189.28	408.08	396.8	451.6	626.4	673.26	609.62	856.7	916.22	864.1	60.52	520.86	526.96
550.38	556.74	628.78	594.18	539.22	552.92	617.7	567.08	550.92	661.4	615.42	579.86	697.8	1148.74	185.8
138.28	219.06	189.2	408	394.74	451.74	626.4	673.56	609.54	856.68	916.16	864.22	60.54	520.82	526.94
550.02	556.68	628.74	594.08	540.82	552.94	618.16	566.98	551.28	661.42	615.4	579.8	697.8	1148.68	185.7
138.2	218.94	189.14	407.88	393.48	451.86	626.44	673.8	609.52	856.64	916.02	864.2	60.56	520.8	526.92
549.8	556.66	628.7	593.94	541.68	552.92	618.42	566.96	551.56	661.44	615.4	579.76	697.8	1148.62	185.62
138.18	218.86	189.1	407.78	392.88	451.94	626.46	673.92	609.54	856.6	915.9	864.16	60.62	520.8	526.92
549.52	556.64	628.68	593.8	542.44	552.9	618.72	566.96	551.86	661.46	615.4	579.74	697.8	1148.54	185.54
138.18	218.78	189.06	407.68	392.32	452.04	626.46	674	609.56	856.56	915.78	864.14	60.68	520.8	526.92
549.22	556.64	628.68	593.66	542.38	552.84	618.98	567.04	552.18	661.48	615.4	579.74	697.78	1148.48	185.44
138.3	218.74	189	407.62	392.28	452.16	626.48	673.9	609.58	856.5	915.66	864.12	60.7	520.8	526.94
548.96	556.66	628.72	593.5	541.2	552.76	619.08	567.2	552.5	661.52	615.4	579.78	697.76	1148.48	185.36
138.5	218.74	188.98	407.62	393.06	452.28	626.58	673.64	609.6	856.46	915.58	864.1	60.7	520.8	526.94
548.8	556.7	628.78	593.48	539.98	552.74	619.14	567.38	552.76	661.54	615.4	579.82	697.74	1148.5	185.34
138.68	218.76	188.98	407.7	393.8	452.38	626.68	673.38	609.6	856.44	915.58	864.22	60.7	520.8	526.96
548.62	556.76	628.86	593.46	538.38	552.72	619.16	567.58	553.08	661.56	615.4	579.86	697.72	1148.56	185.34
138.92	218.78	188.98	407.82	394.78	452.48	626.82	673.08	609.6	856.42	915.58	864.36	60.68	520.8	526.98
548.6	556.96	628.92	593.36	536.32	552.7	619.04	567.64	553.5	661.62	615.44	579.9	697.7	1148.86	185.34
139.44	218.8	189	408	396.18	452.64	627.12	672.72	609.58	856.38	915.6	864.5	60.64	520.84	527
548.56	557.2	628.96	593.24	534.26	552.7	618.78	567.64	553.92	661.68	615.48	579.96	697.7	1149.24	185.34
139.98	218.76	189.08	408.2	397.64	452.76	627.56	672.34	609.54	856.36	915.64	864.58	60.58	520.88	527
548.56	557.42	628.98	593.16	532.84	552.7	618.54	567.56	554.2	661.72	615.52	580	697.7	1149.58	185.34
140.44	218.72	189.14	408.36	398.64	452.84	627.9	672.06	609.5	856.34	915.66	864.6	60.52	520.92	527
548.54	557.66	629.02	593.1	531.26	552.7	618.26	567.5	554.52	661.76	615.56	580.06	697.7	1149.96	185.34
140.92	218.68	189.22	408.54	399.7	452.92	628.3	671.7	609.46	856.34	915.68	864.62	60.46	520.96	527
548.58	557.92	629.04	593.14	529.88	552.68	617.92	567.44	554.8	661.8	615.6	580.16	697.7	1150.36	185.3
141.38	218.64	189.32	408.68	400.52	452.98	628.82	671.22	609.4	856.34	915.72	864.58	60.44	521	526.98
548.62	558.04	629.08	593.38	529.12	552.66	617.54	567.5	554.96	661.8	615.6	580.26	697.7	1150.6	185.26
141.54	218.6	189.42	408.72	400.76	452.94	629.34	670.68	609.32	856.36	915.74	864.48	60.42	520.98	526.96
548.74	558.1	629.12	593.62	528.84	552.64	617.26	567.54	555.02	661.8	615.6	580.34	697.7	1150.76	185.24
141.6	218.6	189.48	408.7	400.7	452.9	629.7	670.28	609.26	856.38	915.76	864.4	60.42	520.96	526.94
548.92	558.16	629.18	593.9	528.6	552.82	616.92	567.66	555.08	661.8	615.62	580.54	697.68	1150.82	185.24
141.66	218.62	189.56	408.68	400.56	452.8	630.14	669.86	609.2	856.44	915.82	864.54	60.38	520.9	526.92
549.22	558.18	629.24	594.24	528.74	553.02	616.46	567.76	555.1	661.82	615.64	580.76	697.66	1150.86	185.24
141.66	218.68	189.64	408.62	400.3	452.68	630.64	669.4	609.1	856.48	915.88	864.66	60.36	520.82	526.9
549.62	558.18	629.34	594.52	529.3	553.24	615.98	567.84	555.12	661.86	615.68	580.98	697.64	1150.86	185.28
141.56	218.82	189.74	408.56	400.08	452.56	631.04	668.96	609.02	856.54	915.92	864.78	60.32	520.7	526.88
549.92	558.18	629.42	594.68	529.8	553.46	615.64	567.92	555.14	661.9	615.72	581.18	697.62	1150.8	185.32
141.46	218.96	189.82	408.54	399.98	452.46	631.3	668.68	608.98	856.6	915.96	864.94	60.3	520.6	526.86
550.3	558.18	629.52	594.84	530.4	553.68	615.24	568	555.16	661.94	615.76	581.4	697.6	1150.76	185.36
141.36	219.12	189.9	408.52	399.92	452.34	631.58	668.36	608.92	856.66	916	865.1	60.26	520.5	526.84
550.8	558.22	629.64	595	531.16	553.7	614.78	568	555.18	662	615.78	581.54	697.6	1150.84	185.4
141.3	219.28	190	408.46	400.08	452.26	631.78	667.96	608.86	856.7	916	865	60.26	520.42	526.82
551.58	558.28	629.7	595.08	531.76	553.52	614.4	568.04	555.18	662.1	615.8	581.68	697.58	1151.02	185.56
142.12	219.4	189.96	408.3	400.42	452.28	631.8	667.68	608.8	856.78	916.04	864.92	60.26	520.5	526.98
552.22	558.32	629.72	595.12	532.12	553.34	614.14	568.08	555.16	662.18	615.8	581.78	697.56	1151.18	185.7
143	219.44	189.88	408.14	400.72	452.32	631.76	667.54	608.74	856.84	916.08	864.88	60.26	520.62	527.16
552.92	558.36	629.76	595.2	532.46	553.18	613.82	568.14	555.14	662.26	615.82	581.92	697.54	1151.34	185.86
143.92	219.5	189.8	407.96	401.02	452.34	631.72	667.44	608.64	856.92	916.18	864.82	60.24	520.74	527.34
553.68	558.38	629.78	595.28	532.54	553.04	613.4	568.24	555.12	662.36	615.88	582.06	697.52	1151.48	186.04
144.9	219.56	189.74	407.78	401.12	452.3	631.64	667.58	608.54	857	916.36	864.7	60.24	520.86	527.5
554.34	558.38	629.76	595.32	532.28	552.9	612.9	568.28	555.1	662.44	615.96	582.16	697.5	1151.6	186.26
145.88	219.62	189.64	407.64	400.8	452.22	631.5	668.1	608.44	857.06	916.52	864.56	60.22	521	527.66
554.62	558.38	629.78	595.36	531.96	552.94	612.48	568.28	555.1	662.46	616.04	582.22	697.5	1151.6	186.36
146.02	219.68	189.66	407.62	400.36	452.06	631.42	668.62	608.38	857.08	916.64	864.42	60.18	521	527.64
554.92	558.38	629.78	595.4	531.62	552.96	611.96	568.26	555.12	662.48	616.14	582.3	697.5	1151.58	186.48
146.14	219.74	189.68	407.6	399.8	451.88	631.3	669.24	608.32	857.1	916.74	864.24	60.14	521	527.62
555.18	558.32	629.74	595.46	531.26	553	611.26	568.16	555.1	662.36	616.1	582.38	697.5	1151.5	186.42
146.2	219.86	189.68	407.62	399.08	451.76	631.1	669.96	608.32	857.1	916.78	864.02	60.08	521.06	527.64
555.28	558.22	629.68	595.5	531.1	553.06	610.5	567.98	555.02	662.22	616	582.4	697.48	1151.4	186.36
146.14	219.98	189.64	407.64	398.44	451.72	630.88	670.54	608.38	857.12	916.68	863.86	60	521.16	527.7
555.3	558.1	629.62	595.54	531.08	553.12	609.94	567.86	554.94	662.08	615.88	582.42	697.46	1151.3	186.24
146.04	220.08	189.6	407.66	398.08	451.74	630.72	670.84	608.44	857.14	916.6	863.76	59.94	521.26	527.76
555.32	557.98	629.58	595.58	531.08	553.24	609.26	567.68	554.82	661.92	615.74	582.48	697.44	1151.18	186.14
145.94	220.18	189.56	407.68	397.7	451.8	630.54	671.18	608.52	857.14	916.5	863.64	59.88	521.38	527.82
555.28	557.84	629.56	595.58	531.1	553.44	608.48	567.42	554.64	661.78	615.56	582.52	697.42	1151.06	186.02
145.84	220.26	189.5	407.74	397.4	451.94	630.32	671.46	608.64	857.14	916.36	863.54	59.82	521.5	527.9
555.22	557.76	629.58	595.52	531.08	553.62	607.74	567.1	554.48	661.76	615.48	582.54	697.4	1150.98	186.08
145.72	220.22	189.44	407.8	397.2	452.04	630.1	671.58	608.78	857.16	916.16	863.48	59.8	521.54	527.96
555.18	557.74	629.62	595.48	531.02	553.76	607.22	566.82	554.38	661.74	615.42	582.6	697.4	1150.92	186.12
145.66	220.16	189.4	407.86	397.08	452.14	629.92	671.64	608.88	857.16	916.02	863.42	59.8	521.54	528
555.34	557.68	629.68	595.42	530.98	553.82	606.66	566.38	554.32	661.72	615.24	582.66	697.62	1150.78	186.16
145.46	220.02	189.26	407.94	397	452.14	629.88	671.56	609.08	857.16	915.64	863.34	59.82	521.54	528.04
555.56	557.64	629.72	595.3	530.98	553.78	606.1	565.88	554.28	661.74	615.08	582.68	697.84	1150.68	186.2
145.2	219.86	189.1	408.06	397.04	452.12	629.76	671.32	609.28	857.18	915.24	863.3	59.86	521.5	528.08
555.88	557.64	629.76	595.16	531.06	553.66	605.6	565.36	554.24	661.74	614.92	582.72	698.06	1150.58	186.24
144.9	219.7	188.94	408.18	397.16	452.08	629.6	670.94	609.44	857.22	914.86	863.26	59.88	521.46	528.1
556.2	557.64	629.78	595.02	531.22	553.52	605.3	564.96	554.22	661.76	614.78	582.74	698.28	1150.5	186.26
144.64	219.58	188.8	408.28	397.34	452.04	629.52	670.58	609.56	857.24	914.54	863.24	59.9	521.44	528.1
556.56	557.64	629.78	594.86	531.42	553.36	604.96	564.48	554.18	661.78	614.64	582.76	698.5	1150.42	186.28
144.34	219.46	188.66	408.4	397.5	452	629.38	670.16	609.66	857.26	914.22	863.2	59.92	521.42	528.1
556.82	557.7	629.74	594.68	531.66	553.26	604.56	563.98	554.06	661.82	614.6	582.78	698.5	1150.4	186.3
144.08	219.38	188.6	408.52	397.62	452.08	629.02	669.72	609.66	857.28	914.1	863.2	59.94	521.42	528.1
557.04	557.78	629.84	594.5	531.9	553.06	604.38	563.18	553.92	661.9	614.48	582.8	698.52	1150.64	186.28
143.62	219.24	188.78	408.6	397.64	452.08	628.62	669	609.64	857.32	913.82	863.16	60.02	521.5	528.14
557.2	557.84	629.94	594.38	532.06	552.88	604.34	562.5	553.82	661.98	614.38	582.8	698.54	1150.9	186.26
143.22	219.12	188.98	408.64	397.62	452.04	628.34	668.38	609.62	857.34	913.58	863.14	60.12	521.58	528.18
557.42	557.96	630.02	594.24	532.24	552.7	604.28	561.72	553.68	662.06	614.26	582.82	698.56	1151.14	186.22
142.74	218.94	189.18	408.68	397.62	452.02	628	667.6	609.6	857.36	913.34	863.12	60.24	521.66	528.22
557.76	558.22	630.08	594.06	532.42	552.52	604.18	560.82	553.48	662.12	614.14	582.84	698.58	1151.34	186.18
142.12	218.7	189.4	408.72	397.7	452.02	627.58	666.6	609.56	857.38	913.12	863.14	60.36	521.76	528.26
558.18	558.66	630.16	593.86	532.56	552.34	604.14	559.92	553.24	662.16	614.02	582.84	698.6	1151.52	186.12
141.5	218.44	189.68	408.74	397.86	452.04	627.06	665.58	609.48	857.4	912.94	863.12	60.48	521.84	528.3
558.58	559.06	630.1	593.72	532.64	552.3	604	559.44	553.04	662.14	613.98	582.84	698.6	1151.42	186.08
141.14	218.26	189.74	408.76	398.02	452.12	626.68	664.96	609.4	857.4	912.96	863.12	60.52	521.86	528.3
559.08	559.6	630.02	593.56	532.72	552.24	603.86	558.84	552.8	662.12	613.94	582.86	698.6	1151.3	186.04
140.74	218.08	189.8	408.78	398.22	452.2	626.2	664.32	609.3	857.4	912.96	863.1	60.56	521.88	528.3
559.76	560.32	629.88	593.38	532.8	552.18	603.82	557.92	552.58	662.06	613.88	582.82	698.6	1150.98	185.98
140.2	217.96	189.74	408.84	398.46	452.26	625.64	663.76	609.18	857.4	912.94	863.06	60.58	521.68	528.28
560.28	561.2	629.76	593.22	532.8	552.12	604.02	557.04	552.42	662.04	613.84	582.78	698.6	1150.62	185.9
139.82	217.88	189.7	408.88	398.62	452.28	625.08	663.54	609.1	857.38	912.92	863.04	60.62	521.46	528.26
560.62	561.88	629.64	593.12	532.78	552.08	604.26	556.34	552.34	662.02	613.82	582.76	698.6	1150.3	185.84
139.54	217.86	189.62	408.92	398.7	452.26	624.7	663.5	609.06	857.36	912.9	863.04	60.64	521.24	528.24
560.92	562.64	629.5	593	532.74	552.04	604.6	555.56	552.24	662.02	613.78	582.72	698.6	1149.96	185.78
139.24	217.84	189.54	408.94	398.76	452.22	624.24	663.52	609.02	857.34	912.88	863.04	60.66	521.02	528.22
560.98	563.38	629.36	592.88	532.66	552.02	605.04	554.74	552.16	662.02	613.74	582.64	698.6	1149.6	185.72
138.98	217.8	189.46	408.96	398.72	452.16	623.74	663.88	609	857.3	912.9	863.06	60.7	520.8	528.2
560.62	563.9	629.3	592.8	532.7	552	605.44	554.22	552.1	662.08	613.72	582.6	698.6	1149.44	185.68
138.98	217.72	189.52	408.92	398.62	452.04	623.26	664.62	609.02	857.26	912.94	863.12	60.74	520.8	528.2
560.26	564.12	629.26	592.76	532.78	552	605.68	553.86	552.06	662.12	613.68	582.56	698.6	1149.36	185.66
139	217.66	189.54	408.88	398.54	451.94	622.92	665.3	609.04	857.24	912.96	863.14	60.76	520.8	528.2
559.8	564.38	629.34	592.86	532.9	552	605.9	553.3	552.04	662.2	613.64	582.44	698.58	1149.28	185.58
139.06	217.44	189.6	408.84	398.42	451.9	622.52	665.96	609.08	857.16	912.98	863.24	60.78	520.82	528.18
559.18	564.44	629.44	593	533.2	552	606.02	552.76	552.06	662.26	613.62	582.32	698.58	1149.18	185.48
139.22	217.18	189.68	408.8	398.38	451.84	622.1	666.7	609.14	857.08	913	863.36	60.78	520.84	528.18
558.48	564.14	629.54	593.16	533.58	552.02	606.04	552.3	552.14	662.34	613.6	582.16	698.58	1149.08	185.38
139.48	216.92	189.76	408.76	398.4	451.74	621.78	667.48	609.2	857.02	913	863.5	60.74	520.9	528.18
557.96	563.82	629.64	593.32	533.82	552.04	606.02	551.96	552.22	662.4	613.6	582	698.58	1149	185.3
139.7	216.7	189.82	408.74	398.42	451.7	621.58	667.96	609.24	856.96	913	863.62	60.7	520.96	528.18
557.32	563.36	629.74	593.5	534.02	552.06	606.02	551.56	552.28	662.46	613.6	581.82	698.58	1148.9	185.22
140	216.44	189.88	408.7	398.38	451.64	621.4	668.72	609.26	856.9	913	863.74	60.64	521.02	528.18
556.58	562.54	629.72	593.56	534.04	552.1	606.18	551.2	552.3	662.48	613.6	581.66	698.6	1148.74	185.18
140.38	216.26	189.9	408.66	398.3	451.48	621.4	670.08	609.22	856.9	913.02	863.78	60.58	521.1	528.2
555.86	561.42	629.68	593.72	534.02	552.18	605.66	550.76	552.26	662.5	613.84	581.52	698.6	1148.76	185.16
140.7	215.98	189.9	408.8	398.14	451.14	621.06	671.76	609.12	856.86	913.08	863.88	60.5	521.32	528.2
555.36	560.54	629.66	593.88	533.96	552.24	605.14	550.4	552.18	662.5	614.08	581.44	698.6	1148.82	185.14
140.92	215.72	189.9	408.94	397.98	450.86	620.76	673.08	609.02	856.82	913.14	863.96	60.44	521.5	528.2
554.8	559.48	629.64	594.08	533.86	552.3	604.8	550.02	552.1	662.5	614.3	581.36	698.6	1148.86	185.1
141.18	215.4	189.9	409.08	397.82	450.56	620.66	674.56	608.92	856.78	913.2	864.04	60.4	521.68	528.2
554.3	558.22	629.58	594.32	533.66	552.36	604.8	549.76	552.04	662.5	614.52	581.24	698.62	1148.8	185.06
141.48	214.98	189.88	409.22	397.64	450.26	621	675.92	608.82	856.74	913.26	864.1	60.34	521.84	528.2
553.98	556.94	629.48	594.58	533.46	552.42	604.94	549.8	551.92	662.48	614.74	581.1	698.62	1148.36	185.04
141.78	214.52	189.84	409.36	397.56	450	621.66	676.74	608.74	856.72	913.3	864.16	60.28	521.86	528.2
553.84	556.08	629.4	594.72	533.14	552.44	605.76	549.98	551.84	662.46	614.72	580.96	698.62	1147.78	185.02
142.06	214.2	189.8	409.34	397.5	449.96	622.76	677.1	608.7	856.74	913.3	864.14	60.26	521.74	528.2
553.74	555.04	629.3	594.88	532.76	552.46	606.68	550.22	551.72	662.44	614.68	580.8	698.64	1146.96	185
142.36	213.8	189.76	409.32	397.5	449.9	624.1	677.46	608.66	856.78	913.28	864.1	60.2	521.58	528.2
553.82	553.78	629.24	595.02	532.22	552.48	607.58	550.72	551.62	662.24	614.62	580.56	698.64	1145.64	185
142.84	213.32	189.64	409.32	397.76	449.86	625.72	677.82	608.62	856.94	913.24	864.06	60.12	521.4	528.2
554.1	552.54	629.2	595.14	531.68	552.5	608.2	551.3	551.56	661.86	614.56	580.36	698.62	1143.96	185
143.3	212.84	189.52	409.36	398.1	449.86	627.34	677.96	608.64	857.08	913.18	864.08	60.06	521.2	528.2
554.4	551.64	629.2	595.22	531.28	552.5	608.54	551.74	551.58	661.5	614.5	580.24	698.62	1142.72	185
143.64	212.48	189.42	409.4	398.42	449.86	628.52	678.06	608.68	857.2	913.12	864.1	60	521.1	528.2
554.8	550.6	629.2	595.34	530.84	552.52	608.92	552.24	551.62	661.02	614.44	580.1	698.64	1141.24	185
143.98	212.06	189.32	409.44	398.72	449.86	629.92	678.14	608.76	857.28	913.04	864.12	59.9	520.96	528.2
555.42	549.46	629.2	595.48	530.38	552.54	609.28	552.92	551.74	660.28	614.38	579.96	698.64	1139.56	184.98
144.26	211.6	189.24	409.5	398.88	449.9	631.46	678.08	608.92	857.22	912.96	864.18	59.84	520.8	528.2
556.24	548.48	629.18	595.6	530.12	552.56	609.56	553.6	551.9	659.44	614.36	579.92	698.66	1138.06	184.96
144.26	211.12	189.26	409.56	398.7	449.96	632.8	677.78	609.18	856.9	912.9	864.26	59.8	520.6	528.2
556.92	547.82	629.18	595.68	530	552.58	609.76	554.14	552.02	658.78	614.34	579.9	698.68	1137.04	184.94
144.16	210.78	189.3	409.6	398.52	450	633.68	677.54	609.4	856.6	912.86	864.3	59.78	520.44	528.2
557.94	547.06	629.2	595.9	529.92	552.04	610	554.9	552.14	657.96	614.32	579.92	698.48	1135.64	184.92
144.16	210.22	189.38	409.52	397.4	449.74	634.66	677.54	609.78	856.24	912.74	864.34	59.72	520.2	528.2
559.34	546.32	629.24	596.08	529.86	551.46	610.26	555.94	552.28	657.08	614.3	580.06	698.26	1134.26	184.9
143.92	209.58	189.48	409.48	396.2	449.52	635.64	677.74	610.18	855.84	912.62	864.4	59.7	519.98	528.2
561.08	545.84	629.3	596.24	529.92	550.86	610.44	557.2	552.38	656.38	614.3	580.32	698.04	1133.18	184.9
143.5	209	189.58	409.48	395.02	449.3	636.42	678.08	610.54	855.6	912.5	864.48	59.7	519.82	528.22
562.5	545.6	629.34	596.4	529.98	550.26	610.54	558.22	552.42	655.96	614.3	580.56	697.82	1132.44	184.9
143.14	208.58	189.66	409.46	393.92	449.06	636.92	678.5	610.8	855.5	912.38	864.54	59.68	519.72	528.24
564.24	545.38	629.38	596.56	530.1	549.66	610.64	559.44	552.46	655.54	614.3	580.84	697.6	1131.64	184.9
142.7	208.18	189.76	409.46	392.78	448.84	637.52	678.88	611.08	855.46	912.24	864.6	59.64	519.64	528.26
566.34	545.38	629.4	596.6	530.24	549.6	610.64	560.8	552.5	655.42	614.3	581.14	697.6	1131.16	184.9
142.18	208.1	189.82	409.6	392.52	448.92	638.08	678.92	611.22	855.7	912.18	864.68	59.64	519.66	528.28
568.94	545.72	629.36	596.68	530.46	549.68	610.5	562.1	552.6	655.72	614.32	581.4	697.62	1130.84	184.88
142.28	208.1	189.88	409.72	392.32	448.86	638.36	678.66	611.3	856.2	912.14	864.76	59.66	519.74	528.32
570.94	546.08	629.32	596.74	530.64	549.78	610.36	562.94	552.7	656.1	614.34	581.56	697.64	1130.66	184.86
142.6	208.16	189.92	409.78	392.18	448.78	638.46	678.4	611.34	856.66	912.12	864.8	59.66	519.82	528.34
573.2	546.58	629.28	596.82	530.82	549.88	610.2	563.92	552.84	656.72	614.36	581.74	697.66	1130.46	184.84
142.96	208.3	189.96	409.84	392.06	448.72	638.48	678.06	611.34	857.26	912.1	864.82	59.66	519.9	528.36
575.38	547.44	629.22	596.92	530.94	549.96	610.04	564.94	553.1	657.84	614.4	581.9	697.66	1130.3	184.82
143.32	208.66	189.98	409.9	392.08	448.64	638.2	677.7	611.28	858.14	912.08	864.84	59.7	520	528.38
576.84	548.56	629.14	597	530.96	550.06	609.94	565.7	553.4	659.28	614.46	582	697.66	1130.16	184.8
143.5	209.18	190.02	409.96	392.22	448.56	637.64	677.54	611.2	859.14	912.04	864.86	59.74	520.1	528.4
577.32	549.46	629.1	597.04	530.92	550.04	609.92	566.18	553.6	660.48	614.5	582.04	697.64	1130.08	184.8
143.3	209.76	190.04	410	392.4	448.58	637.14	677.5	611.12	859.96	912	864.86	59.76	520.16	528.4
577.76	550.52	629.06	597.08	530.84	550.02	609.94	566.7	553.8	661.9	614.54	582.08	697.62	1130	184.8
143.04	210.5	190.06	410.06	392.62	448.6	636.6	677.48	611.04	860.94	911.94	864.86	59.76	520.22	528.42
577.8	551.58	628.98	596.94	530.68	549.96	610.02	567.2	553.96	663.4	614.62	582.06	697.76	1129.8	184.8
142.62	211.56	190.1	410.24	392.86	448.66	636.06	677.6	610.92	862.08	911.82	865.02	59.74	520.12	528.44
577.5	552.46	628.92	596.82	530.48	549.94	610.08	567.46	554.02	664.6	614.7	581.96	697.92	1129.62	184.8
142.32	212.56	190.14	410.4	393.08	448.74	635.5	677.7	610.84	863.18	911.68	865.2	59.68	519.98	528.46
577.22	552.96	628.88	596.7	530.32	549.92	610.14	567.62	554.04	665.34	614.76	581.86	698.08	1129.48	184.8
142.18	213.3	190.16	410.54	393.24	448.82	635.16	677.7	610.76	863.94	911.56	865.36	59.62	519.82	528.48
576.96	553.54	628.84	596.58	530.16	549.9	610.18	567.76	554.06	666.14	614.84	581.74	698.24	1129.34	184.8
142.1	214.14	190.16	410.7	393.44	448.9	634.72	677.64	610.7	864.86	911.42	865.52	59.58	519.68	528.5
576.8	554	628.82	596.48	529.98	549.9	610.14	567.8	554.04	666.74	614.94	581.58	698.46	1129.18	184.82
142.26	215	190.16	410.84	393.58	448.98	634.2	677.3	610.66	865.94	911.3	865.64	59.56	519.56	528.5
576.82	554.28	628.9	596.54	529.84	549.94	610.06	567.62	554.02	667	615	581.4	698.56	1129.14	184.84
142.68	215.64	190.12	410.88	393.64	449.02	633.7	676.52	610.76	867	911.3	865.54	59.52	519.62	528.52
576.94	554.36	628.98	596.56	529.74	549.96	610	567.44	553.98	667.06	615.04	581.28	698.66	1129.1	184.86
143.06	216.1	190.08	410.92	393.62	449.04	633.42	675.82	610.86	867.76	911.34	865.42	59.5	519.68	528.54
577.06	554.4	629.16	596.66	529.7	550.04	610.08	567.12	553.96	667.1	614.92	581.12	698.48	1129.02	184.92
143.44	216.62	190.22	410.98	393.68	448.9	633.08	674.88	610.98	868.8	911.48	865.14	59.66	519.76	528.58
577.1	554.34	629.38	596.76	529.7	550.12	610.2	566.6	553.96	666.98	614.78	580.88	698.32	1128.9	185
143.66	217.16	190.36	411.04	393.78	448.76	632.86	673.62	611.14	869.84	911.72	864.82	59.76	519.82	528.62
576.96	554.22	629.62	596.86	529.76	550.18	610.36	565.92	553.98	666.7	614.6	580.6	698.12	1128.76	185.06
143.64	217.54	190.48	411.1	393.96	448.64	632.8	672.38	611.32	870.56	912	864.46	59.84	519.88	528.68
576.78	554.14	629.8	596.96	529.86	550.24	610.52	565.34	554	666.44	614.42	580.38	697.88	1128.64	185.12
143.48	217.74	190.62	411.14	394.18	448.5	632.8	671.52	611.44	871	912.22	864.18	59.96	519.92	528.72
576.54	554.06	629.98	597.06	529.94	550.3	610.66	564.64	554.02	666.14	614.22	580.16	697.66	1128.54	185.18
143.3	217.94	190.76	411.18	394.4	448.36	632.8	670.62	611.58	871.38	912.44	863.88	60.1	519.94	528.8
576.22	554.02	630.08	597.1	529.96	550.3	610.62	563.84	554.02	665.74	614.16	579.94	697.72	1128.66	185.16
143.04	218	190.7	411.2	394.52	448.4	632.88	670.08	611.74	871.28	912.58	863.78	60.1	519.94	529.06
575.8	554.06	630.28	596.96	529.98	550.26	610.52	563.14	554.14	665.38	614.04	579.78	697.8	1129.12	184.9
142.68	217.82	190.64	411.2	394.58	448.48	632.98	670.1	611.82	870.74	912.42	863.84	60.2	519.96	529.66
575.5	554.12	630.44	596.8	530	550.22	610.42	562.66	554.28	665.16	613.94	579.7	697.86	1129.62	184.64
142.38	217.62	190.6	411.2	394.58	448.54	633.04	670.36	611.86	870.2	912.22	863.98	60.32	519.96	530.24
575.18	554.22	630.58	596.64	530.06	550.16	610.32	562.1	554.46	664.9	613.84	579.62	697.92	1130.18	184.16
142.06	217.38	190.58	411.18	394.6	448.58	633.12	670.74	611.9	869.48	912.02	864.18	60.48	519.96	530.96
574.92	554.38	630.66	596.44	530.26	550.06	610.22	561.58	554.68	664.58	613.78	579.5	697.96	1130.72	183
141.8	217.04	190.62	411.12	394.62	448.6	633.24	671.26	611.9	868.38	911.82	864.48	60.68	519.94	531.68
574.72	554.52	630.62	596.16	530.6	549.92	610.14	561.3	554.88	664.18	613.78	579.4	698	1131.16	181.16
141.62	216.68	190.74	411.04	394.66	448.6	633.36	671.64	611.86	867.1	911.62	864.8	60.82	519.96	532.14
574.68	554.6	630.44	596.06	530.9	549.82	610.1	561.14	554.94	663.84	613.84	579.34	698	1131.3	179.54
141.64	216.44	190.88	410.96	394.68	448.56	633.44	671.84	611.84	866.1	911.64	865	60.9	519.96	532.26
574.62	554.66	630.18	595.92	531.26	549.7	610.06	561	554.98	663.36	613.9	579.28	697.98	1131.64	177.46
141.68	216.16	191.04	410.86	394.7	448.54	633.52	671.98	611.82	864.94	911.68	865.22	61	520	532.4
574.52	554.6	629.66	595.66	531.82	549.56	609.98	561	554.96	662.2	615.02	579.28	697.94	1132.8	174.32
141.9	215.82	190.98	410.76	394.72	448.5	633.6	671.88	611.76	864.08	912.7	865.32	60.86	520.18	532.5
574.36	554.32	629.02	595.2	532.36	549.36	609.84	561.16	554.9	660.82	616.2	579.36	697.88	1135.4	170.42
142.14	215.48	190.96	410.7	394.82	448.6	633.66	671.54	611.7	863.64	913.82	865.32	60.7	520.62	532.74
574.22	554.06	628.48	594.8	532.76	549.2	609.72	561.32	554.86	659.64	617.34	579.46	697.82	1137.92	167.24
142.38	215.24	190.88	410.66	394.92	448.7	633.7	671.22	611.64	863.58	914.92	865.26	60.56	521.02	533.04
574.04	553.66	627.86	594.24	533.22	548.94	609.5	561.54	554.82	658.3	618.56	579.6	697.76	1141.3	163.36
142.7	214.96	190.86	410.64	395.02	448.86	633.74	670.82	611.58	863.52	916.04	865.16	60.4	521.54	533.46
573.8	552.86	627.18	593.34	533.74	548.36	609.06	561.98	554.82	656.72	619.98	579.8	697.72	1146.42	158.64
143.1	214.58	190.92	410.72	395.08	449.02	633.74	670.38	611.52	863.6	917.12	865	60.24	522.22	534.22
573.52	551.66	626.62	592.16	534.06	547.34	608.38	562.7	554.9	655.38	620.54	580.04	697.7	1153.06	154.1
143.44	214.22	191.26	411.04	395.04	449.16	633.62	669.94	611.48	863.18	917.16	864.78	60.28	523.1	535.42
573.3	550.62	626.24	591.22	534.28	546.42	607.78	563.34	554.98	654.36	621.02	580.24	697.7	1158.26	151
143.72	213.96	191.5	411.36	394.92	449.18	633.48	669.64	611.46	862.78	917.1	864.58	60.28	523.76	536.44
573.04	549.28	625.52	589.86	534.42	545.28	607	563.98	554.94	652.66	621.5	580.36	697.66	1164.94	146.7
144.06	213.7	191.82	411.66	394.64	449.14	633.04	668.88	611.6	862.2	917	864.34	60.34	524.7	537.52
572.78	547.34	624.56	588.3	534.42	543.84	606.18	565	554.96	650.4	622.12	580.6	697.62	1174.06	139.92
144.44	213.54	192.14	412.26	394.44	448.9	632.34	668.1	611.74	860.36	916.76	863.96	60.44	526.08	539.56
572.58	544.92	623.36	586.72	534.2	542.46	605.62	566.24	555.02	647.68	622.88	580.98	697.56	1184.3	130.94
144.84	213.7	192.5	413.26	394.32	448.6	631.44	667.42	611.9	857.06	916.4	863.44	60.52	527.86	542.34
572.48	542.98	622.32	585.54	533.94	541.56	605.34	567.14	555.02	645.44	623.44	581.26	697.5	1192.14	123.06
145.14	213.94	192.78	414.04	394.28	448.36	630.64	666.86	612.08	854.14	916.1	863.04	60.6	529.3	544.58
572.38	540.56	621.1	584.14	533.64	540.58	605.1	568.3	555.04	642.86	624.24	581.68	697.44	1201.34	113.7
145.5	214.32	193.14	415.08	394.22	448.14	629.78	666.38	612.28	850.58	915.7	862.58	60.68	531.06	547.3
572.32	537.44	619.94	582.68	533.5	539.8	605.06	570.1	555.3	640.2	625.58	582.52	697.44	1211.52	103.02
145.94	215.08	193.58	416.7	394.26	448.16	629.04	666.64	612.38	845.48	915.06	862.02	60.74	533.32	550.94
572.4	534.06	618.78	581.18	533.74	539.54	606.24	572.32	555.78	637.22	627.5	583.34	697.62	1220.08	93.8
146.52	216.26	194.42	418.44	394.1	448.58	627.82	667.26	612.52	840.26	914.34	861.34	60.76	535.88	554.58
572.5	531.58	618	580.08	534.08	539.56	607.38	574.08	556.2	635.08	629.08	583.96	697.82	1225.58	88.08
146.98	217.26	195.12	419.7	393.9	449.04	626.84	667.88	612.64	836.52	913.76	860.84	60.78	537.84	557.12
572.62	528.62	617.02	578.82	534.48	539.7	609.12	576.42	556.82	632.6	630.8	584.28	698	1231.58	83.85
147.5	218.54	196.22	421.12	393.66	449.76	625.62	668.64	612.76	832.26	912.94	860.1	60.78	540.26	558.875
572.78	525.2	615.78	577.5	534.78	540.24	612.22	579.94	558.02	629.78	632.36	583.16	698.18	1236.88	79.2666666666667
148.12	220.26	198.26	422.44	393.36	451.04	623.94	669.6	612.8	827.72	911.6	859.06	60.78	543.34	561
572.98	521.92	614.44	576.44	534.64	541	616.68	584.66	559.94	627.08	633.28	579.8	698.34	1240.62	76.4
148.72	222.14	201.22	423.22	393.04	452.78	621.86	670.44	612.68	824.16	909.56	857.8	60.7	546.7	562.8
573.08	519.64	613.42	575.78	534.2	541.64	620.06	588.52	561.58	625.42	633.4	576.3	698.32	1242.68	76.4
149.06	223.54	203.72	423.56	392.84	454.26	620.52	671.02	612.52	821.98	907.72	856.84	60.64	549.2	562.8
573.2	516.98	612.22	575	533.64	542.3	624.08	593.38	563.72	623.4	633.38	571.72	698.28	1245.44	NA
149.48	225.18	206.7	423.9	392.6	456.04	618.84	671.6	612.26	819.54	905.2	855.62	60.6	552.16	NA
573.22	514.12	610.38	573.54	533.08	542.68	629.74	599.9	567.2	619.54	632.82	565.72	698.22	1248.94	NA
149.96	226.92	210.96	424.58	392.42	458.32	616.58	671.98	611.9	817.16	900.82	854.58	60.44	555.38	NA
572.98	511.66	608.68	572.24	533.02	542.34	635.64	606.94	571.56	615.28	631.84	559.32	698.16	1250.5	NA
150.72	228.38	214.96	425.38	392.22	460.9	613.84	671.72	611.32	815.48	895.94	853.6	60.26	556.85	NA
572.7	510.06	607.36	571.16	533.32	541.8	640.16	612.14	575.08	611.66	630.96	554.82	698.1	1251.6	NA
151.36	229.3	217.88	426.16	392.1	462.84	611.68	671.3	610.84	814.54	892.04	852.98	60.12	557.533333333333	NA
572.22	508.22	605.82	570.04	533.9	540.96	645.62	618.24	579.3	607.4	630.06	549.58	698.04	1253.8	NA
152.28	230.36	221.08	427.18	391.86	465.24	609.02	670.68	610.28	813.52	887.62	852.26	60	558.9	NA
571.16	506.3	603.9	568.76	535.52	539.28	652.6	625.06	584.5	602.1	629.62	544.22	697.98	1256.9	NA
153.66	231.44	224.32	428.7	391.26	468.34	605.62	669.74	609.74	812.36	882.8	851.48	59.8	560.7	NA
569.52	504.62	601.96	567.7	538.56	536.64	659.7	631.32	589.8	597.52	630.18	539.64	697.96	NA	NA
155.46	232.42	226.28	430.04	390.04	471.8	601.78	668.58	609.22	810.9	879	850.16	59.76	NA	NA
568.1	503.48	600.32	566.76	541.24	534.4	665.16	635.62	593.62	594.02	631.08	536.76	697.94	NA	NA
156.82	233.1	227.48	431.1	388.92	474.38	598.94	667.78	608.98	809.66	876.32	849.14	59.74	NA	NA
566.06	501.96	598.26	565.4	544.94	531.48	673.42	640.8	598.38	589.74	632.18	533.46	697.88	NA	NA
158.4	234	228.9	432.26	387.4	478.02	595.44	666.86	608.68	807.88	873.08	847.7	59.66	NA	NA
563.46	500.28	595.3	563.04	550.34	527.32	683.16	646.9	604.46	584.4	633.42	530.14	697.82	NA	NA
160.22	235.24	230.08	433.34	385.2	482.24	591.42	665.98	608.48	804.74	869.14	845.38	59.54	NA	NA
560.68	498.66	591.8	559.66	556.66	522.42	692.84	653.2	611.18	578.86	633.78	526.96	697.76	NA	NA
162.06	236.88	230.96	434.02	382.78	486.18	587.94	665.2	608.56	800.1	864.82	842.32	59.46	NA	NA
558.56	497.48	589.16	556.9	561.5	518.64	700.16	657.82	616.26	574.78	633.54	524.72	697.7	NA	NA
163.36	238.24	231.44	434.38	380.96	489	585.72	664.7	608.72	796.22	861.58	839.86	59.36	NA	NA
556.12	496.06	586	553.48	567.2	514.1	708.54	663.46	622.38	569.9	632.66	521.74	697.64	NA	NA
164.98	240.06	232.16	434.74	378.96	492.04	583.38	664.06	609	791.28	857.56	836.9	59.28	NA	NA
553.8	494.44	582.28	549.26	573.54	508.74	716.16	670.26	629.42	564.04	629.78	517.42	697.62	NA	NA
167	242.82	233.44	435.18	377.38	494.44	581.38	663.06	609.36	784.82	852.4	833.34	59.22	NA	NA
551.92	492.52	578.36	544.86	580.58	503.26	723.48	677.24	636.14	557.66	624.44	511.8	697.6	NA	NA
169.08	246.48	235.84	435.7	377.06	497.12	580.02	661.48	609.78	778.16	846.54	829.64	59.14	NA	NA
550.78	491	575.54	541.76	585.78	499.34	728.7	682.3	640.74	552.88	619.66	507.24	697.6	NA	NA
170.6	249.48	238.02	436.12	377.36	499.08	579.2	660.12	610	773.4	842.14	827	59.08	NA	NA
549.56	489.06	572.34	538.42	591.88	494.78	735.06	688.34	646.22	547.06	613.72	501.54	697.6	NA	NA
172.4	253.18	240.94	436.78	377.96	501.1	578.32	658.34	610.1	768.02	836.7	823.8	59.06	NA	NA
548.64	486.38	568.92	535.54	599.1	489.9	742.9	695.38	652.54	539.94	606.2	494.14	697.6	NA	NA
174.48	257.62	245.38	437.86	379.58	503.06	577.42	655.7	609.7	762.6	829.98	820.12	59	NA	NA
548.36	483.16	565.74	533.88	606.82	485.74	751.26	702.52	659.06	532.42	598.32	486.4	697.6	NA	NA
176.68	261.82	250.82	439.1	382.12	504.74	576.46	652.72	608.66	757.92	822.78	816.38	58.98	NA	NA
548.4	480.64	563.88	533.44	611.86	483.24	757.5	707.66	663.88	527.12	592.78	480.72	697.6	NA	NA
178.3	264.64	255.1	440.1	384.2	505.1	575.88	650.48	607.54	754.88	817.5	813.76	59	NA	NA
548.44	477.54	561.6	532.94	617.94	480.4	765.04	713.88	669.8	520.76	586.18	474.1	697.58	NA	NA
180.34	267.9	260.22	441.24	386.56	505.58	575.04	647.9	606.08	751.12	811.02	810.54	59.02	NA	NA
548.48	473.56	558.74	532.2	625.34	477.28	773.96	722.58	677.88	513.54	578.64	466.9	697.8	NA	NA
183.04	271.22	266.2	442.34	388.94	507.14	573.64	645.14	603.8	745.54	803.14	806.5	59.02	NA	NA
547.7	469.28	555.36	530.76	632.92	474.84	782.8	731.56	686.22	506.02	570.98	460.64	698	NA	NA
186.12	274.42	271.82	443.28	390.94	508.6	571.64	642.66	601.32	739.66	795.44	801.36	59.02	NA	NA
546.78	466.12	552.72	529.32	638.34	473.18	789.08	738.4	692.5	500.66	565.48	456.48	698.2	NA	NA
188.46	276.7	275.66	443.88	392	509.92	570.02	641	599.46	735.1	789.92	797.3	59.02	NA	NA
545.3	462.24	549.38	527.32	644.92	471.46	796.58	746.44	699.86	494.2	558.64	451.56	698.38	NA	NA
191.3	279.56	280.16	444.68	393.36	511.22	567.98	639.02	597.26	729.82	783.8	792.12	59	NA	NA
542.4	457.38	544.98	524.3	652.68	470.44	805.3	755.88	708.36	486.76	550.06	445.88	698.56	NA	NA
194.7	283.16	285.08	445.72	395.1	512.48	565.38	636.72	594.62	723.66	777.64	785.34	58.98	NA	NA
537.72	452.18	539.84	520.72	659.9	471.28	814	764.34	716.26	479.28	540.68	439.96	698.46	NA	NA
197.88	287.14	289.54	446.96	397.08	512.92	562.82	634.28	592.26	718.08	772.54	777.96	58.92	NA	NA
533.88	448.26	535.96	518.04	664.96	472.52	820.24	770.5	722.02	474.2	533.64	435.54	698.38	NA	NA
200.08	290.04	292.6	447.94	398.6	513.3	561	632.56	590.48	713.9	769.32	772.66	58.88	NA	NA
528.52	443.7	531.08	514.88	670.64	474.34	828.48	778	729.1	468.18	523.9	429.92	698.3	NA	NA
202.66	293.8	296.12	449.04	400.28	513.54	559.06	630.26	588.4	708.64	764.22	766.46	58.84	NA	NA
521.92	438.5	525.08	511.54	676.1	477.7	837.98	786.62	737.66	461.6	512.12	422.8	698.22	NA	NA
205.36	298.28	300	450.16	402.14	514.14	556.98	627.38	585.94	701.74	758.46	759.42	58.8	NA	NA
515.32	433.56	519.04	509	680.12	482.2	847.4	795.02	746.38	455.04	500.08	415.24	698.16	NA	NA
207.96	303	303.82	451.12	403.94	514.9	555.1	624.26	583.42	694.02	752.48	752.32	58.78	NA	NA
510.58	430.26	514.7	507.5	682.46	485.76	854.32	800.94	752.66	450.42	490.94	409.64	698.14	NA	NA
209.84	306.58	306.5	451.68	405.18	515.34	553.8	621.88	581.56	688.16	747.88	747.2	58.78	NA	NA
505.22	426.3	509.66	506	685.32	489.96	862.48	808.1	760.12	444.86	480.42	402.9	698.14	NA	NA
212.28	310.92	309.84	452.36	406.68	515.88	552.34	619.02	579.26	681.12	742.42	740.96	58.78	NA	NA
500.32	421.64	504.3	505.38	689.12	495.14	871.3	816.48	768.64	438.4	470.1	394.7	698.16	NA	NA
215.74	315.98	314.26	453.2	408.28	516.66	550.92	615.88	576.4	673.22	736.88	733.56	58.8	NA	NA
496.24	416.8	499.74	506.42	694.06	501.6	880.28	824.94	776.96	431.3	460.92	386.12	698.22	NA	NA
220.32	321.2	319.6	454.32	409.38	517.62	548.92	612.98	573.3	665.94	730.26	726.06	58.88	NA	NA
493.58	413.26	496.7	507.74	698.22	506.56	886.82	831.14	782.88	426.22	454.8	379.68	698.28	NA	NA
224.02	325	323.74	455.22	409.88	518.34	547.54	610.98	571.04	661.08	725.1	720.82	58.94	NA	NA
490.46	408.92	493.14	509.76	703.58	512.6	894.7	838.5	789.98	420.08	447.6	372.12	698.34	NA	NA
228.68	329.42	328.8	456.3	410.46	519.04	545.82	608.64	568.26	655.26	718.74	714.54	59.02	NA	NA
486.94	403.66	489.06	513.68	711.1	520.28	903.84	846.9	798.26	412.7	439.46	363.66	698.38	NA	NA
234.74	334.16	334.86	457.58	410.88	519.54	543.54	606.12	564.98	648.72	711.1	707.16	59.12	NA	NA
483.36	398.36	485.2	519.54	719.28	528.68	912.72	855.28	806.52	404.7	431.14	356.04	698.42	NA	NA
241.14	338.38	340.88	458.74	411.48	519.92	540.62	603.9	561.92	642.28	703.8	699.4	59.22	NA	NA
480.76	394.6	482.36	524.48	725.38	534.32	918.96	861.26	812.42	399	425.06	351.06	698.44	NA	NA
245.8	341.14	344.96	459.4	412.1	519.78	538.84	602.34	559.82	637.58	698.84	693.7	59.28	NA	NA
477.5	390.18	478.86	530.7	732.52	541.14	926.4	868.66	819.44	392	417.68	345.14	698.44	NA	NA
251.2	344.48	349.86	460.12	413.12	519.68	536.68	600.52	557.42	632.08	693.08	686.72	59.34	NA	NA
473.3	385.18	474.68	538.76	741.18	549.54	935.04	877.72	827.48	383.62	408.88	338.32	698.48	NA	NA
257.22	348.46	355.48	460.86	415.76	519.9	533.9	598.28	554.9	625.96	686.76	678.18	59.18	NA	NA
468.5	380.56	470.04	547.46	748.84	558.28	943.74	886.96	835.38	375.2	400.14	331.16	698.52	NA	NA
262.82	352.64	360.76	461.48	419.16	520.66	531.32	595.84	552.86	619.92	680.66	669.7	59	NA	NA
464.82	377.32	466.5	553.82	754.28	564.74	950.04	893.66	840.92	369.24	394.08	325.82	698.54	NA	NA
266.68	355.76	364.54	461.94	422.12	521.44	529.46	593.96	551.46	615.72	676.18	663.66	58.8	NA	NA
460.24	373.46	462.02	561.5	760.58	572.5	957.66	901.5	847.68	362.26	386.8	319.18	698.56	NA	NA
271.3	359.5	368.92	462.46	425.5	522.5	527.48	591.66	549.84	610.54	670.74	656.6	58.62	NA	NA
454.3	369.02	455.96	570.46	767.8	581.7	966.46	910.08	855.84	354.74	378.28	311	698.58	NA	NA
276.48	363.88	373.6	463.18	429.5	524	525.68	588.76	548.1	604.14	664.26	648.74	58.4	NA	NA
447.56	364.86	448.88	579.3	774.68	591	975.04	918.24	864.46	348	369.86	302.58	698.56	NA	NA
281.24	368.22	377.94	464.02	432.72	525.64	524.68	585.7	546.5	597.22	657.68	641.44	58.42	NA	NA
442.44	361.9	443.48	585.6	779.88	597.68	981.06	923.94	870.86	343.48	363.7	296.54	698.54	NA	NA
284.46	371.28	380.96	464.66	435.08	526.84	524.2	583.5	545.36	592.12	653.02	636.3	58.44	NA	NA
436.12	358.56	436.88	593.12	786.34	605.68	988.9	932.1	879.44	337.32	356.46	289.02	698.52	NA	NA
288.26	375.02	384.8	465.3	437.76	528.24	524.48	580.3	543.66	585.54	647.4	629.34	58.42	NA	NA
429.06	354.74	429.52	601.82	794.46	615.16	997.96	941.7	889.1	330.14	348.4	280.1	698.48	NA	NA
292.76	379.48	389.76	465.62	440.58	529.78	525.04	576.96	541.52	578.2	640.58	621.46	58.4	NA	NA
422.7	350.98	423.16	610.58	803.3	624.94	1007.38	951.52	898.48	322.32	341.14	271.04	698.46	NA	NA
297.62	384.2	395.48	465.36	442.7	531.04	525.82	574.06	539.12	571.7	633.34	613.74	58.4	NA	NA
418.54	348.32	419.02	616.92	809.76	631.96	1014.48	958.94	905.2	316.16	336.28	264.24	698.44	NA	NA
301.32	387.7	399.9	464.78	443.9	531.86	526.76	572.08	537.22	567.3	627.96	608.06	58.36	NA	NA
413.78	345.04	414.46	624.64	817.62	640.38	1022.92	967.42	913.04	308.78	330.54	256.22	698.42	NA	NA
305.98	392.02	405.36	464.02	445.14	532.7	527.58	569.9	534.94	562.42	621.5	601.4	58.32	NA	NA
409.1	340.76	410.02	634.04	827.02	650.16	1031.98	975.38	921.12	300.78	323.84	247.58	698.44	NA	NA
312.1	397.3	412.36	462.9	445.88	533.52	527.34	568.42	532.42	558.1	614.12	594.66	58.34	NA	NA
404.86	335.76	405.6	643.9	836.68	660.52	1040.56	983.2	929.26	292.5	316.74	239.58	698.52	NA	NA
318.94	402.88	419.7	461.94	446.1	534.34	526.36	567.36	530.1	554.68	607.58	587.9	58.38	NA	NA
401.94	331.94	402.42	651.14	843.66	667.96	1046.4	988.64	935.16	286.7	311.38	234.2	698.6	NA	NA
324.12	406.98	425.16	461.3	446	534.96	525.36	566.72	528.46	552.44	603.3	583.06	58.44	NA	NA
398.44	327.38	398.52	659.78	852.04	676.76	1053.34	995.4	942.2	279.56	304.8	227.8	698.7	NA	NA
330.26	411.78	431.48	460.68	446	535.72	524.12	565.96	526.64	549.88	598.48	577.28	58.48	NA	NA
394.3	321.98	393.62	669.82	861.7	686.86	1061.42	1003.58	950.26	270.68	296.96	220.28	698.84	NA	NA
337.02	417.02	438.4	460.48	446.28	536.82	522.42	565.12	524.86	547.18	593.74	570.7	58.52	NA	NA
389.9	316.5	388.38	679.9	871.08	697.28	1069.8	1012.1	957.82	261.34	289.22	211.84	698.98	NA	NA
342.94	421.94	444.56	460.96	447.28	538.28	520.6	564.12	523.52	544.62	590.02	564.6	58.52	NA	NA
386.7	312.84	384.82	687.02	877.68	704.34	1076.12	1018.18	963.02	254.32	283.92	205.46	699.08	NA	NA
346.68	425.22	448.66	461.54	448.24	539.32	519.36	563.26	522.64	542.9	587.62	560.46	58.48	NA	NA
382.78	308.44	380.6	695.56	885.56	712.78	1083.84	1025.26	969.26	245.94	277.58	197.54	699.2	NA	NA
351	429.2	453.58	462.4	449.62	540.54	518.08	562.12	521.62	540.78	584.82	555.7	58.44	NA	NA
377.86	303.02	375.36	706.56	894.58	722.72	1093.1	1032.8	976.62	236.5	270.16	187.82	699.52	NA	NA
355.56	434.04	459.22	464.3	451.78	541.9	517.02	560.3	520.52	538.18	581.8	550.86	58.4	NA	NA
372.32	297.26	369.32	717.68	903.56	732.86	1102.12	1039.82	984.26	227.82	262.74	177.76	699.9	NA	NA
359.52	438.9	464.72	466.18	454.18	543.22	516.5	557.92	519.48	535.34	578.84	547.1	58.34	NA	NA
368.16	292.96	364.7	725.86	910.02	740	1108.4	1044.56	989.98	221.86	257.26	170.72	700.24	NA	NA
362.28	442.44	468.62	467.74	456.04	544	516.4	556	518.8	533.28	576.74	544.76	58.3	NA	NA
362.9	287.78	359.22	735.48	917.76	748.64	1115.76	1050.54	996.9	214.84	250.76	162.2	700.64	NA	NA
365.44	446.56	473.28	469.34	458.1	544.82	516.32	553.68	517.94	530.76	574.18	542.12	58.24	NA	NA
356.52	281.7	352.72	746.54	926.66	758.84	1124.08	1058.1	1005.06	206.88	243.52	152.12	700.98	NA	NA
368.88	451.08	478.8	470.72	460.18	545.32	516.38	551.08	516.82	527.64	571.12	539.56	58.28	NA	NA
350.38	275.86	346.52	756.62	935.42	769.12	1132.48	1066.28	1013.08	198.76	237.04	141.64	700.84	NA	NA
372.24	455.1	484.44	470.98	461.94	545.18	516.56	548.98	515.58	524.42	567.94	537.28	58.62	NA	NA
346.1	271.82	342.54	763.8	941.54	776.5	1138.64	1072.5	1018.68	192.84	232.7	133.84	700.6	NA	NA
374.62	457.84	488.58	471.02	463.14	544.72	516.78	547.72	514.62	522.06	565.7	535.7	58.98	NA	NA
341.02	267.04	337.56	772.46	948.94	785.26	1146.04	1079.68	1025.36	185.52	227.48	124.66	700.32	NA	NA
378.18	461.1	493.64	471.02	464.68	544	517.18	546.36	513.52	519.28	562.92	533.76	59.12	NA	NA
336.1	261.72	332.14	782.7	957.76	795.3	1155.04	1087.6	1033.1	176.5	221.5	114.56	699.64	NA	NA
382.9	464.8	499.56	471.08	466.6	543.08	517.2	545.34	512.26	516.66	559.68	531.4	59.62	NA	NA
332.2	256.62	326.88	792.9	966.76	805.16	1163.94	1094.96	1040.9	167.24	215.26	105.4	698.78	NA	NA
388.64	468.48	505.66	471.42	468.7	542.28	516.72	544.94	511.16	514.88	556.8	528.78	59.98	NA	NA
329.64	253.04	323.06	800.22	973.36	812.08	1170.12	1099.92	1046.58	160.54	210.56	99.46	698.18	NA	NA
393.26	471.1	510.06	471.82	470.24	541.84	516.14	544.84	510.44	514	554.8	526.9	60.06	NA	NA
326.64	248.66	318.32	808.84	981.2	820.44	1177.32	1106.06	1053.44	152.76	204.84	92.52	697.48	NA	NA
398.9	474.26	515.22	472.46	472.12	541.42	515.32	544.78	509.64	513.12	552.62	524.62	59.94	NA	NA
323.38	243.2	312.64	818.6	989.94	830.44	1185.34	1113.58	1061.38	144.24	198.04	84.7	696.52	NA	NA
405.44	477.88	520.54	473.6	474.4	541.44	513.72	544.72	508.8	512.74	550.68	522.04	59.4	NA	NA
319.62	237.48	306.64	828.18	998.22	840.62	1192.94	1121.5	1069	136.3	191.1	76.6	693.4	NA	NA
412.36	481.18	524.68	475.12	477.08	541.78	511.54	544.56	508.08	512.62	549.52	519.6	57.4	NA	NA
316.68	233.18	302.16	834.94	1003.88	848.04	1198.28	1127.4	1074.28	130.9	186.2	70.66	690.5	NA	NA
417.4	483.4	526.96	476.3	479.14	542.14	509.76	544.34	507.6	512.66	548.9	517.96	55.44	NA	NA
313.12	228.12	296.84	843.1	1010.68	856.92	1204.94	1134.34	1080.54	124.32	180.2	63.44	687.52	NA	NA
423.16	485.92	529.36	477.74	481.64	542.5	507.76	544	507.04	512.58	548.2	516.04	53.28	NA	NA
308.56	222.42	290.7	852.9	1018.68	867.12	1213.16	1142.1	1087.86	116.42	172.6	54.78	684.5	NA	NA
429.26	488.38	530.88	479.36	484.3	542.82	505.8	543.3	506.52	512.2	547.68	513.96	51.04	NA	NA
303.5	217.14	284.5	862.84	1027.06	876.9	1221.5	1149.58	1095.44	108.5	164.34	46.36	681.72	NA	NA
434.58	490.26	530.82	480.74	486.48	542.88	504.3	542.26	506.14	511.36	547.38	511.98	49.14	NA	NA
299.88	213.54	279.92	869.94	1033.2	883.72	1227.58	1154.68	1101.08	102.76	158	40.62	681.44	NA	NA
437.96	491.44	530.32	481.64	487.68	542.78	503.74	541.38	505.98	510.56	547.22	510.58	48.36	NA	NA
295.5	209.22	274.26	878.34	1040.5	891.84	1234.6	1161.04	1107.92	96.08	150.5	33.92	681.14	NA	NA
441.92	492.8	529.58	482.58	489	542.64	503.12	540.28	505.74	509.54	546.94	508.92	47.38	NA	NA
289.66	203.92	267.52	887.92	1048.72	901.58	1242.32	1168.92	1116.18	88.72	142.04	25.48	680.74	NA	NA
446.06	494.26	528.44	483.22	490.14	542.14	502.72	538.82	505.22	508.02	546.56	505.36	46.42	NA	NA
283.28	198.2	260.7	897.3	1056.9	911.46	1249.78	1177.14	1124.34	81.64	134	17.12	680.5	NA	NA
449.6	495.58	527.34	483.3	490.96	541.5	502.48	537.4	504.5	506.26	545.8	501.52	45.2	NA	NA
278.46	193.88	255.88	903.92	1062.52	918.74	1255.06	1183.3	1130.08	76.72	128.58	10.78	680.32	NA	NA
451.84	496.5	526.74	483.16	491.52	540.94	502.38	536.42	503.82	504.88	545.12	498.24	44.28	NA	NA
272.78	188.7	250.18	911.92	1069.44	927.4	1261.66	1190.54	1136.82	70.58	122.18	3.32	680.18	NA	NA
454.48	497.64	526.12	483	492.28	540.4	502.24	535.32	503.04	503.36	544.24	494.5	43.02	NA	NA
266.36	182.56	243.9	921.3	1077.7	937.36	1269.84	1198.44	1144.46	62.72	115.16	-5.12	680.16	NA	NA
457.48	499.04	525.88	482.94	493.58	539.96	501.84	534.2	502.08	502.14	543.04	490.04	41.3	NA	NA
260.78	176.5	237.96	930.44	1086.1	946.76	1278.28	1205.56	1151.98	54.3	108.4	-11.92	680.42	NA	NA
460.56	500.4	526.32	483.22	495.38	540.04	500.92	533.26	501.2	501.58	541.66	486.64	39.04	NA	NA
257.18	172.3	233.84	936.84	1092.1	953.26	1284.4	1210.34	1157.36	48	103.84	-16.36	680.66	NA	NA
462.88	501.42	526.84	483.64	497	540.28	500.04	532.6	500.56	501.56	540.66	484.08	37.32	NA	NA
252.9	167.26	228.04	944.38	1099.3	961.1	1291.52	1216.26	1163.74	40.66	98.84	-21.18	683.3	NA	NA
465.8	502.6	527.94	484.08	499.4	540.64	498.6	531.7	499.82	501.54	538.34	480.3	35.76	NA	NA
248.42	161.44	220.9	952.8	1106.94	970.42	1298.92	1223.34	1171.3	32.58	92.84	-26.1	685.88	NA	NA
469.62	503.84	529.5	485	502.62	541.28	496.62	530.54	499.1	501.54	535.96	475.6	34.18	NA	NA
244.22	155.5	213.3	961.04	1114.28	979.88	1305.48	1230.56	1178.74	24.86	86.86	-30.5	688.36	NA	NA
474.06	504.88	531.26	486.32	506.3	542	494.2	529.12	498.48	501.28	533.84	470.54	32.94	NA	NA
241.26	151.22	207.28	966.94	1119.42	986.82	1309.76	1236	1183.9	19.56	82.68	-33.52	690.74	NA	NA
477.52	505.56	532.62	487.34	509.22	542.56	492.3	528	498.14	500.98	532.08	466.6	32.42	NA	NA
237.68	145.88	200.28	974.16	1125.7	995	1315.14	1242.38	1189.98	13.16	77.76	-37.36	693.16	NA	NA
481.8	506.3	534.1	488.64	512.56	543.16	489.98	526.56	497.7	500.42	530.28	462.04	31.7	NA	NA
233.58	139.28	193.04	982.86	1133.18	1004.16	1321.68	1249.22	1196.76	5.5	71.76	-42.44	693.32	NA	NA
486.6	506.78	535.2	490.32	515.62	543.52	487.5	524.68	497.2	499.18	529.68	457.54	30.48	NA	NA
229.18	132.6	186.12	993.02	1141.92	1013.52	1328.7	1255.18	1203.66	-2.22	65.88	-47.58	692.84	NA	NA
490.92	506.7	535.98	491.96	518.38	543.14	484.96	522.36	496.78	497.22	528.98	453.42	29.4	NA	NA
226	127.72	181.32	1000.68	1148.46	1020.14	1334.04	1259.08	1208.58	-7.64	61.76	-51.3	692.36	NA	NA
493.68	506.38	536.42	493.06	520.02	542.62	483.18	520.54	496.52	495.44	528.46	450.64	28.64	NA	NA
222.1	121.98	175.54	1009.52	1155.94	1027.92	1340.2	1263.76	1214.44	-13.86	56.76	-53.975	691.96	NA	NA
496.72	505.9	536.88	494.2	521.78	541.9	481.26	518.3	496.16	493.18	527.56	448.65	28	NA	NA
217.38	115.64	168.72	1019.28	1164.28	1037.1	1346.68	1269.5	1221.42	-20.18	50.96	-57.0666666666667	691.6	NA	NA
499.38	505	537.1	495.04	523.22	540.72	479.5	515.6	495.52	490.1	525.5	446.366666666667	27.66	NA	NA
212.36	109.8	161.5	1028.88	1172.7	1046.58	1352.18	1275.56	1228.62	-25.46	45.68	-59.2	690.9	NA	NA
501.14	503.88	536.7	495.38	524.18	539.62	478.32	512.9	494.5	486.36	522.1	444.7	27.66	NA	NA
208.7	105.68	156.18	1034.76	1178.12	1053	1355.6	1280.26	1233.52	-28.72	42.26	-59.2	690.86	NA	NA
502.08	503.04	536.18	495.3	524.42	538.96	477.78	511.02	493.48	483.46	519.06	444.7	27.88	NA	NA
204.2	100.7	149.62	1041.9	1184.68	1060.7	1359.7	1285.82	1239.18	-32.76	38.46	NA	690.7	NA	NA
503	501.96	535.42	495.2	524.76	538.36	477.18	508.86	492.12	479.84	515.26	NA	28.02	NA	NA
198.46	94.5	141.7	1050.4	1192.74	1069.34	1365.1	1292.54	1245.7	-37.48	35.04	NA	690.4	NA	NA
503.32	500.78	534.18	495.16	525.28	538.22	476.82	506.86	490.26	475.46	508.88	NA	27.98	NA	NA
192.58	88.14	133.88	1058.88	1200.76	1077.42	1370.94	1298.56	1251.7	-42.48	33.725	NA	690.1	NA	NA
503.14	499.66	532.86	495.3	525.94	538.82	476.34	505.1	488.12	470.98	506.3	NA	27.76	NA	NA
188.2	83.38	128.38	1064.9	1206.3	1082.88	1375.6	1302.66	1255.78	-46.22	33.2	NA	690	NA	NA
502.74	498.86	531.96	495.54	526.58	539.46	476	504.02	486.52	467.84	504.433333333333	NA	27.54	NA	NA
183.08	77.8	122.02	1071.88	1212.7	1089.38	1381.24	1307.38	1260.66	-50.66	32.15	NA	689.9	NA	NA
502.44	497.94	530.98	495.9	527.34	540.28	475.42	502.64	484.6	464.08	500.7	NA	27.28	NA	NA
177.38	71.46	115.28	1079.52	1219.62	1097.06	1387.88	1312.8	1266.36	-55.46	30.9	NA	689.94	NA	NA
502.58	497.06	530.22	496.54	528.28	541.42	474.42	500.92	482.36	459.7	493.3	NA	27.12	NA	NA
172.28	65.52	109.32	1086.78	1226.12	1105.18	1393.5	1317.86	1271.66	-59.76	NA	NA	690.26	NA	NA
503.68	496.2	530.02	497.42	529.1	542.52	472.86	498.72	479.98	455.38	NA	NA	26.82	NA	NA
168.76	61.4	105.28	1091.82	1230.66	1111.22	1397.26	1321.62	1275.44	-62.58	NA	NA	690.5	NA	NA
504.84	495.64	530.02	498.14	529.68	543.3	471.68	497.06	478.26	452.24	NA	NA	26.6	NA	NA
164.56	56.02	99.96	1098	1236.24	1118.8	1402.7	1325.34	1280.74	-65.98	NA	NA	690.86	NA	NA
506.42	495.36	530.14	499.06	530.12	544.06	470.6	493.9	475.16	448.54	NA	NA	26.16	NA	NA
159.76	49.78	93.44	1105.54	1242.9	1127.68	1405.625	1329.62	1283.75	-68	NA	NA	691.3	NA	NA
508.92	494.78	530.6	500.14	530.22	544.68	469.8	490.16	473.6	446.175	NA	NA	25.46	NA	NA
154.94	43.2	86.34	1113.34	1249.4	1136.1	1407.7	1333.46	1286.13333333333	-69.4666666666667	NA	NA	691.78	NA	NA
511.9	494.28	531.2	501.1	529.58	544.82	469.266666666667	486	472.1	444.466666666667	NA	NA	24.28	NA	NA
151.48	38.3	80.8	1118.98	1253.88	1141.98	1409.1	1335.72	1287.4	-69.95	NA	NA	692.04	NA	NA
514.24	494.02	531.7	501.72	528.76	544.74	469.35	482.58	470.95	444	NA	NA	23.3	NA	NA
147.36	32.4	74.26	1125.64	1258.84	1148.84	1413.3	1338.54	1291.2	-71.4	NA	NA	692.38	NA	NA
516.88	493.62	532.18	502.38	527.72	544.56	469.6	478.66	467.5	442.6	NA	NA	21.98	NA	NA
142.48	25.82	67.2	1133	1263.4	1156.24	NA	1342.58	NA	NA	NA	NA	692.8	NA	NA
519.34	492.5	532.48	502.78	526.34	544.1	NA	475.24	NA	NA	NA	NA	20.16	NA	NA
137.38	19.34	60.5	1139.78	1267.18	1163.74	NA	1346.74	NA	NA	NA	NA	693.34	NA	NA
520.68	491.18	532.44	502.94	525.06	543.52	NA	471.86	NA	NA	NA	NA	18.46	NA	NA
133.72	14.82	56	1144.38	1269.46	1169.24	NA	1349.78	NA	NA	NA	NA	693.82	NA	NA
521.12	489.98	532.28	502.96	524.24	543.04	NA	469.52	NA	NA	NA	NA	17.22	NA	NA
129.36	9.6	50.7	1150.04	1272.54	1175.84	NA	1351.875	NA	NA	NA	NA	694.34	NA	NA
521.38	488.46	532	502.9	523.54	542.54	NA	467.85	NA	NA	NA	NA	15.5	NA	NA
124.28	3.98	44.58	1156.7	1276.44	1183.42	NA	1354.43333333333	NA	NA	NA	NA	694.64	NA	NA
520.7	486.44	531.32	502.68	523.44	542.1	NA	465.9	NA	NA	NA	NA	12.7	NA	NA
118.8	-1.1	37.96	1163.38	1280.72	1190.58	NA	1356.6	NA	NA	NA	NA	694.66	NA	NA
518.84	484.2	530.12	502.5	524.2	541.92	NA	464.5	NA	NA	NA	NA	9.46	NA	NA
114.88	-4.6	33.04	1168.32	1283.84	1195.3	NA	1356.6	NA	NA	NA	NA	694.48	NA	NA
517.08	482.58	529	502.28	525.08	541.82	NA	464.5	NA	NA	NA	NA	6.4	NA	NA
110.12	-9	27.06	1174.04	1287.6	1200.8	NA	NA	NA	NA	NA	NA	694.14	NA	NA
514.88	480.6	527.6	502.08	526.12	541.7	NA	NA	NA	NA	NA	NA	2.78	NA	NA
104.66	-14.7	19.86	1180.16	1292.1	1207.14	NA	NA	NA	NA	NA	NA	693.4	NA	NA
512.68	477.8	525.62	502	526.66	541.56	NA	NA	NA	NA	NA	NA	-1.26	NA	NA
99.06	-20.78	12.6	1185.78	1296.64	1213.34	NA	NA	NA	NA	NA	NA	692.36	NA	NA
510.68	475.08	523.42	502.14	527.14	541.48	NA	NA	NA	NA	NA	NA	-4.7	NA	NA
95.3	-25.46	7.64	1189.54	1300.16	1217.88	NA	NA	NA	NA	NA	NA	691.4	NA	NA
509.62	473.02	521.8	502.3	527.24	541.44	NA	NA	NA	NA	NA	NA	-6.98	NA	NA
90.84	-30.94	1.84	1194.2	1304.34	1223.32	NA	NA	NA	NA	NA	NA	690.32	NA	NA
508.42	470.7	519.88	502.52	527.58	541.4	NA	NA	NA	NA	NA	NA	-9.66	NA	NA
85.76	-36.88	-4.52	1199.86	1308.94	1229.54	NA	NA	NA	NA	NA	NA	689.28	NA	NA
507.32	468.12	517.66	502.82	528.38	541.36	NA	NA	NA	NA	NA	NA	-12.46	NA	NA
80.66	-42.12	-10.82	1205.74	1312.88	1234.96	NA	NA	NA	NA	NA	NA	688.68	NA	NA
506.26	465.92	515.72	503.02	530.22	541.36	NA	NA	NA	NA	NA	NA	-15.04	NA	NA
77.08	-45.58	-15.24	1210.1	1315.48	1238.56	NA	NA	NA	NA	NA	NA	688.52	NA	NA
505.64	464.28	514.42	503.12	531.74	541.34	NA	NA	NA	NA	NA	NA	-16.8	NA	NA
72.82	-49.98	-20.22	1215.54	1318.52	1242.62	NA	NA	NA	NA	NA	NA	688.56	NA	NA
505.22	461.96	512.72	502.94	533.6	541.3	NA	NA	NA	NA	NA	NA	-19.04	NA	NA
67.26	-55.22	-26.62	1221.44	1321.56	1246.64	NA	NA	NA	NA	NA	NA	689.02	NA	NA
504.98	458.98	510.66	502.36	535.88	541.12	NA	NA	NA	NA	NA	NA	-22.04	NA	NA
61.52	-60.74	-33.36	1226.78	1324.2	1249.82	NA	NA	NA	NA	NA	NA	689.7	NA	NA
504.82	455.64	508.46	501.18	538.08	540.76	NA	NA	NA	NA	NA	NA	-25.42	NA	NA
57.2	-64.96	-38.14	1230.44	1325.96	1251.86	NA	NA	NA	NA	NA	NA	690.3	NA	NA
504.8	453.06	506.68	500.06	539.62	540.4	NA	NA	NA	NA	NA	NA	-28.12	NA	NA
52.14	-69.82	-43.68	1234.72	1328.3	1254.22	NA	NA	NA	NA	NA	NA	690.84	NA	NA
504.52	450	504.48	498.62	541.48	539.94	NA	NA	NA	NA	NA	NA	-31.34	NA	NA
48.725	-72.85	-47.6	1237.15	1329.6	1255.7	NA	NA	NA	NA	NA	NA	691.2	NA	NA
504.3	448.225	503.175	497.825	542.625	539.625	NA	NA	NA	NA	NA	NA	-33.425	NA	NA
43.9	-77.3	-52.9	1241	1332.6	1257.8	NA	NA	NA	NA	NA	NA	691.1	NA	NA
503	445.2	500.7	496	544.5	539	NA	NA	NA	NA	NA	NA	-36.7	NA	NA
