# Supplementary material for: Disentangling the Impact of Social Groups on Response Times and Movement Dynamics in Evacuations
Source: PLoS One. 2015 Mar 18;10(3):e0121227. doi: 10.1371/journal.pone.0121227 (PMC4364745; doi:10.1371/journal.pone.0121227)
Supplement: S1 Dataset — Zip archive containing separate files for different experimental runs. Please refer to the file README.txt inside the Zip archive for further information on how the data is presented. (ZIP) [file pone.0121227.s001.zip › data/6_individual.txt]

1	2	3	4	5	6	7	8	9	10	11	12	experimenter	door1	door2
NA	NA	NA	NA	NA	NA	NA	NA	NA	NA	NA	NA	NA	NA	NA
NA	NA	NA	NA	NA	NA	NA	NA	NA	NA	NA	NA	NA	NA	NA
NA	NA	NA	NA	NA	NA	NA	NA	NA	NA	NA	NA	NA	NA	NA
NA	NA	NA	NA	NA	NA	NA	NA	NA	NA	NA	NA	NA	NA	NA
NA	NA	NA	NA	NA	NA	NA	NA	NA	NA	NA	NA	NA	NA	NA
NA	NA	NA	NA	NA	NA	NA	NA	NA	NA	NA	NA	NA	NA	NA
NA	NA	NA	NA	NA	NA	NA	NA	NA	NA	NA	NA	NA	NA	NA
NA	NA	NA	NA	NA	NA	NA	NA	NA	NA	NA	NA	NA	NA	NA
NA	NA	NA	NA	NA	NA	NA	NA	NA	NA	NA	NA	NA	NA	NA
NA	NA	NA	NA	NA	NA	NA	NA	NA	NA	NA	NA	NA	NA	NA
NA	NA	NA	NA	NA	NA	NA	NA	NA	NA	NA	NA	NA	NA	NA
NA	NA	NA	NA	NA	NA	NA	NA	NA	NA	NA	NA	NA	NA	NA
NA	NA	NA	NA	NA	NA	NA	NA	NA	NA	NA	NA	NA	NA	NA
NA	NA	NA	NA	NA	NA	NA	NA	NA	NA	NA	NA	NA	NA	NA
NA	NA	NA	NA	NA	NA	NA	NA	NA	NA	NA	NA	NA	NA	NA
NA	NA	NA	NA	NA	NA	NA	NA	NA	NA	NA	NA	NA	NA	NA
NA	NA	NA	NA	NA	NA	NA	NA	NA	NA	NA	NA	NA	NA	NA
NA	NA	NA	NA	NA	NA	NA	NA	NA	NA	NA	NA	NA	NA	NA
NA	NA	NA	NA	NA	NA	NA	NA	NA	NA	NA	NA	NA	NA	NA
NA	NA	NA	NA	NA	NA	NA	NA	NA	NA	NA	NA	NA	NA	NA
NA	NA	NA	NA	NA	NA	NA	NA	NA	NA	NA	NA	NA	NA	NA
NA	NA	NA	NA	NA	NA	NA	NA	NA	NA	NA	NA	NA	NA	NA
NA	NA	NA	NA	NA	NA	NA	NA	NA	NA	NA	NA	NA	NA	NA
NA	NA	NA	NA	NA	NA	NA	NA	NA	NA	NA	NA	NA	NA	NA
NA	NA	NA	NA	NA	NA	NA	NA	NA	NA	NA	NA	NA	NA	NA
NA	NA	NA	NA	NA	NA	NA	NA	NA	NA	NA	NA	NA	NA	NA
NA	NA	NA	NA	NA	NA	NA	NA	NA	NA	NA	NA	NA	NA	NA
NA	NA	NA	NA	NA	NA	NA	NA	NA	NA	NA	NA	NA	NA	NA
NA	NA	NA	NA	NA	NA	NA	NA	NA	NA	NA	NA	NA	NA	NA
NA	NA	NA	NA	NA	NA	NA	NA	NA	NA	NA	NA	NA	NA	NA
NA	NA	NA	NA	NA	NA	NA	NA	NA	NA	NA	NA	NA	NA	NA
NA	NA	NA	NA	NA	NA	NA	NA	NA	NA	NA	NA	NA	NA	NA
NA	NA	NA	NA	NA	NA	NA	NA	NA	NA	NA	NA	NA	NA	NA
NA	NA	NA	NA	NA	NA	NA	NA	NA	NA	NA	NA	NA	NA	NA
NA	NA	NA	NA	NA	NA	NA	NA	NA	NA	NA	NA	NA	NA	NA
NA	NA	NA	NA	NA	NA	NA	NA	NA	NA	NA	NA	NA	NA	NA
NA	NA	NA	NA	NA	NA	NA	NA	NA	NA	NA	NA	NA	NA	NA
NA	NA	NA	NA	NA	NA	NA	NA	NA	NA	NA	NA	NA	NA	NA
NA	NA	NA	NA	NA	NA	NA	NA	NA	NA	NA	NA	NA	NA	NA
NA	NA	NA	NA	NA	NA	NA	NA	NA	NA	NA	NA	NA	NA	NA
NA	NA	NA	NA	NA	NA	NA	NA	NA	NA	NA	NA	NA	NA	NA
NA	NA	NA	NA	NA	NA	NA	NA	NA	NA	NA	NA	NA	NA	NA
NA	NA	NA	NA	NA	NA	NA	NA	NA	NA	NA	NA	NA	NA	NA
NA	NA	NA	NA	NA	NA	NA	NA	NA	NA	NA	NA	NA	NA	NA
NA	NA	NA	NA	NA	NA	NA	NA	NA	NA	NA	NA	NA	NA	NA
NA	NA	NA	NA	NA	NA	NA	NA	NA	NA	NA	NA	NA	NA	NA
NA	NA	NA	NA	NA	NA	NA	NA	NA	NA	NA	NA	NA	NA	NA
NA	NA	NA	NA	NA	NA	NA	NA	NA	NA	NA	NA	NA	NA	NA
NA	NA	NA	NA	NA	NA	NA	NA	NA	NA	NA	NA	NA	NA	NA
NA	NA	NA	NA	NA	NA	NA	NA	NA	NA	NA	NA	NA	NA	NA
NA	NA	NA	NA	NA	NA	NA	NA	NA	NA	NA	NA	NA	NA	NA
NA	NA	NA	NA	NA	NA	NA	NA	NA	NA	NA	NA	NA	NA	NA
NA	NA	NA	NA	NA	NA	NA	NA	NA	NA	NA	NA	NA	NA	NA
NA	NA	NA	NA	NA	NA	NA	NA	NA	NA	NA	NA	NA	NA	NA
NA	NA	NA	NA	NA	NA	NA	NA	NA	NA	NA	NA	NA	NA	NA
NA	NA	NA	NA	NA	NA	NA	NA	NA	NA	NA	NA	NA	NA	NA
NA	NA	NA	NA	NA	NA	NA	NA	NA	NA	NA	NA	NA	NA	NA
NA	NA	NA	NA	NA	NA	NA	NA	NA	NA	NA	NA	NA	NA	NA
NA	NA	NA	NA	NA	NA	NA	NA	NA	NA	NA	NA	NA	NA	NA
NA	NA	NA	NA	NA	NA	NA	NA	NA	NA	NA	NA	NA	NA	NA
NA	NA	NA	NA	NA	NA	NA	NA	NA	NA	NA	NA	NA	NA	NA
NA	NA	NA	NA	NA	NA	NA	NA	NA	NA	NA	NA	NA	NA	NA
NA	NA	NA	NA	NA	NA	NA	NA	NA	NA	NA	NA	NA	NA	NA
NA	NA	NA	NA	NA	NA	NA	NA	NA	NA	NA	NA	NA	NA	NA
NA	NA	NA	NA	NA	NA	NA	NA	NA	NA	NA	NA	NA	NA	NA
NA	NA	NA	NA	NA	NA	NA	NA	NA	NA	NA	NA	NA	NA	NA
NA	NA	NA	NA	NA	NA	NA	NA	NA	NA	NA	NA	NA	NA	NA
NA	NA	NA	NA	NA	NA	NA	NA	NA	NA	NA	NA	NA	NA	NA
NA	NA	NA	NA	NA	NA	NA	NA	NA	NA	NA	NA	NA	NA	NA
NA	NA	NA	NA	NA	NA	NA	NA	NA	NA	NA	NA	NA	NA	NA
NA	NA	NA	NA	NA	NA	NA	NA	NA	NA	NA	NA	NA	NA	NA
NA	NA	NA	NA	NA	NA	NA	NA	NA	NA	NA	NA	NA	NA	NA
NA	NA	NA	NA	NA	NA	NA	NA	NA	NA	NA	NA	NA	NA	NA
NA	NA	NA	NA	NA	NA	NA	NA	NA	NA	NA	NA	NA	NA	NA
NA	NA	NA	NA	NA	NA	NA	NA	NA	NA	NA	NA	NA	NA	NA
NA	NA	NA	NA	NA	NA	NA	NA	NA	NA	NA	NA	NA	NA	NA
NA	NA	NA	NA	NA	NA	NA	NA	NA	NA	NA	NA	NA	NA	NA
NA	NA	NA	NA	NA	NA	NA	NA	NA	NA	NA	NA	NA	NA	NA
NA	NA	NA	NA	NA	NA	NA	NA	NA	NA	NA	NA	NA	NA	NA
NA	NA	NA	NA	NA	NA	NA	NA	NA	NA	NA	NA	NA	NA	NA
NA	NA	NA	NA	NA	NA	NA	NA	NA	NA	NA	NA	NA	NA	NA
NA	NA	NA	NA	NA	NA	NA	NA	NA	NA	NA	NA	NA	NA	NA
NA	NA	NA	NA	NA	NA	NA	NA	NA	NA	NA	NA	NA	NA	NA
NA	NA	NA	NA	NA	NA	NA	NA	NA	NA	NA	NA	NA	NA	NA
NA	NA	NA	NA	NA	NA	NA	NA	NA	NA	NA	NA	NA	NA	NA
NA	NA	NA	NA	NA	NA	NA	NA	NA	NA	NA	NA	NA	NA	NA
NA	NA	NA	NA	NA	NA	NA	NA	NA	NA	NA	NA	NA	NA	NA
NA	NA	NA	NA	NA	NA	NA	NA	NA	NA	NA	NA	NA	NA	NA
NA	NA	NA	NA	NA	NA	NA	NA	NA	NA	NA	NA	NA	NA	NA
NA	NA	NA	NA	NA	NA	NA	NA	NA	NA	NA	NA	NA	NA	NA
NA	NA	NA	NA	NA	NA	NA	NA	NA	NA	NA	NA	NA	NA	NA
NA	NA	NA	NA	NA	NA	NA	NA	NA	NA	NA	NA	NA	NA	NA
NA	NA	NA	NA	NA	NA	NA	NA	NA	NA	NA	NA	NA	NA	NA
NA	NA	NA	NA	NA	NA	NA	NA	NA	NA	NA	NA	NA	NA	NA
NA	NA	NA	NA	NA	NA	NA	NA	NA	NA	NA	NA	NA	NA	NA
NA	NA	NA	NA	NA	NA	NA	NA	NA	NA	NA	NA	NA	NA	NA
NA	NA	NA	NA	NA	NA	NA	NA	NA	NA	NA	NA	NA	NA	NA
NA	NA	NA	NA	NA	NA	NA	NA	NA	NA	NA	NA	NA	NA	NA
NA	NA	NA	NA	NA	NA	NA	NA	NA	NA	NA	NA	NA	NA	NA
NA	NA	NA	NA	NA	NA	NA	NA	NA	NA	NA	NA	NA	NA	NA
NA	NA	NA	NA	NA	NA	NA	NA	NA	NA	NA	NA	NA	NA	NA
NA	NA	NA	NA	NA	NA	NA	NA	NA	NA	NA	NA	NA	NA	NA
NA	NA	NA	NA	NA	NA	NA	NA	NA	NA	NA	NA	NA	NA	NA
NA	NA	NA	NA	NA	NA	NA	NA	NA	NA	NA	NA	NA	NA	NA
NA	NA	NA	NA	NA	NA	NA	NA	NA	NA	NA	NA	NA	NA	NA
NA	NA	NA	NA	NA	NA	NA	NA	NA	NA	NA	NA	NA	NA	NA
NA	NA	NA	NA	NA	NA	NA	NA	NA	NA	NA	NA	NA	NA	NA
NA	NA	NA	NA	NA	NA	NA	NA	NA	NA	NA	NA	NA	NA	NA
NA	NA	NA	NA	NA	NA	NA	NA	NA	NA	NA	NA	NA	NA	NA
NA	NA	NA	NA	NA	NA	NA	NA	NA	NA	NA	NA	NA	NA	NA
NA	NA	NA	NA	NA	NA	NA	NA	NA	NA	NA	NA	NA	NA	NA
NA	NA	NA	NA	NA	NA	NA	NA	NA	NA	NA	NA	NA	NA	NA
NA	NA	NA	NA	NA	NA	NA	NA	NA	NA	NA	NA	NA	NA	NA
NA	NA	NA	NA	NA	NA	NA	NA	NA	NA	NA	NA	NA	NA	NA
NA	NA	NA	NA	NA	NA	NA	NA	NA	NA	NA	NA	NA	NA	NA
NA	NA	NA	NA	NA	NA	NA	NA	NA	NA	NA	NA	NA	NA	NA
NA	NA	NA	NA	NA	NA	NA	NA	NA	NA	NA	NA	NA	NA	NA
NA	NA	NA	NA	NA	NA	NA	NA	NA	NA	NA	NA	NA	NA	NA
NA	NA	NA	NA	NA	NA	NA	NA	NA	NA	NA	NA	NA	NA	NA
NA	NA	NA	NA	NA	NA	NA	NA	NA	NA	NA	NA	NA	NA	NA
NA	NA	NA	NA	NA	NA	NA	NA	NA	NA	NA	NA	NA	NA	NA
NA	NA	NA	NA	NA	NA	NA	NA	NA	NA	NA	NA	NA	NA	NA
NA	NA	NA	NA	NA	NA	NA	NA	NA	NA	NA	NA	NA	NA	NA
NA	NA	NA	NA	NA	NA	NA	NA	NA	NA	NA	NA	NA	NA	NA
NA	NA	NA	NA	NA	NA	NA	NA	NA	NA	NA	NA	NA	NA	NA
NA	NA	NA	NA	NA	NA	NA	NA	NA	NA	NA	NA	NA	NA	NA
NA	NA	NA	NA	NA	NA	NA	NA	NA	NA	NA	NA	NA	NA	NA
NA	NA	NA	NA	NA	NA	NA	NA	NA	NA	NA	NA	NA	NA	NA
NA	NA	NA	NA	NA	NA	NA	NA	NA	NA	NA	NA	NA	NA	NA
NA	NA	NA	NA	NA	NA	NA	NA	NA	NA	NA	NA	NA	NA	NA
NA	NA	NA	NA	NA	NA	NA	NA	NA	NA	NA	NA	NA	NA	NA
NA	NA	NA	NA	NA	NA	NA	NA	NA	NA	NA	NA	NA	NA	NA
NA	NA	NA	NA	NA	NA	NA	NA	NA	NA	NA	NA	NA	NA	NA
NA	NA	NA	NA	NA	NA	NA	NA	NA	NA	NA	NA	NA	NA	NA
NA	NA	NA	NA	NA	NA	NA	NA	NA	NA	NA	NA	NA	NA	NA
NA	NA	NA	NA	NA	NA	NA	NA	NA	NA	NA	NA	NA	NA	NA
NA	NA	NA	NA	NA	NA	NA	NA	NA	NA	NA	NA	NA	NA	NA
NA	NA	NA	NA	NA	NA	NA	NA	NA	NA	NA	NA	NA	NA	NA
NA	NA	NA	NA	NA	NA	NA	NA	NA	NA	NA	NA	NA	NA	NA
NA	NA	NA	NA	NA	NA	NA	NA	NA	NA	NA	NA	NA	NA	NA
NA	NA	NA	NA	NA	NA	NA	NA	NA	NA	NA	NA	NA	NA	NA
NA	NA	NA	NA	NA	NA	NA	NA	NA	NA	NA	NA	NA	NA	NA
NA	NA	NA	NA	NA	NA	NA	NA	NA	NA	NA	NA	NA	NA	NA
NA	NA	NA	NA	NA	NA	NA	NA	NA	NA	NA	NA	NA	NA	NA
NA	NA	NA	NA	NA	NA	NA	NA	NA	NA	NA	NA	NA	NA	NA
NA	NA	NA	NA	NA	NA	NA	NA	NA	NA	NA	NA	NA	NA	NA
NA	NA	NA	NA	NA	NA	NA	NA	NA	NA	NA	NA	NA	NA	NA
NA	NA	NA	NA	NA	NA	NA	NA	NA	NA	NA	NA	NA	NA	NA
NA	NA	NA	NA	NA	NA	NA	NA	NA	NA	NA	NA	NA	NA	NA
NA	NA	NA	NA	NA	NA	NA	NA	NA	NA	NA	NA	NA	NA	NA
NA	NA	NA	NA	NA	NA	NA	NA	NA	NA	NA	NA	NA	NA	NA
NA	NA	NA	NA	NA	NA	NA	NA	NA	NA	NA	NA	NA	NA	NA
NA	NA	NA	NA	NA	NA	NA	NA	NA	NA	NA	NA	NA	NA	NA
NA	NA	NA	NA	NA	NA	NA	NA	NA	NA	NA	NA	NA	NA	NA
NA	NA	NA	NA	NA	NA	NA	NA	NA	NA	NA	NA	NA	NA	NA
NA	NA	NA	NA	NA	NA	NA	NA	NA	NA	NA	NA	NA	NA	NA
NA	NA	NA	NA	NA	NA	NA	NA	NA	NA	NA	NA	NA	NA	NA
NA	NA	NA	NA	NA	NA	NA	NA	NA	NA	NA	NA	NA	NA	NA
NA	NA	NA	NA	NA	NA	NA	NA	NA	NA	NA	NA	NA	NA	NA
NA	NA	NA	NA	NA	NA	NA	NA	NA	NA	NA	NA	NA	NA	NA
NA	NA	NA	NA	NA	NA	NA	NA	NA	NA	NA	NA	NA	NA	NA
NA	NA	NA	NA	NA	NA	NA	NA	NA	NA	NA	NA	NA	NA	NA
NA	NA	NA	NA	NA	NA	NA	NA	NA	NA	NA	NA	NA	NA	NA
NA	NA	NA	NA	NA	NA	NA	NA	NA	NA	NA	NA	NA	NA	NA
NA	NA	NA	NA	NA	NA	NA	NA	NA	NA	NA	NA	NA	NA	NA
NA	NA	NA	NA	NA	NA	NA	NA	NA	NA	NA	NA	NA	NA	NA
NA	NA	NA	NA	NA	NA	NA	NA	NA	NA	NA	NA	NA	NA	NA
NA	NA	NA	NA	NA	NA	NA	NA	NA	NA	NA	NA	NA	NA	NA
NA	NA	NA	NA	NA	NA	NA	NA	NA	NA	NA	NA	NA	NA	NA
NA	NA	NA	NA	NA	NA	NA	NA	NA	NA	NA	NA	NA	NA	NA
NA	NA	NA	NA	NA	NA	NA	NA	NA	NA	NA	NA	NA	NA	NA
NA	NA	NA	NA	NA	NA	NA	NA	NA	NA	NA	NA	NA	NA	NA
NA	NA	NA	NA	NA	NA	NA	NA	NA	NA	NA	NA	NA	NA	NA
NA	NA	NA	NA	NA	NA	NA	NA	NA	NA	NA	NA	NA	NA	NA
NA	NA	NA	NA	NA	NA	NA	NA	NA	NA	NA	NA	NA	NA	NA
NA	NA	NA	NA	NA	NA	NA	NA	NA	NA	NA	NA	NA	NA	NA
NA	NA	NA	NA	NA	NA	NA	NA	NA	NA	NA	NA	NA	NA	NA
NA	NA	NA	NA	NA	NA	NA	NA	NA	NA	NA	NA	NA	NA	NA
NA	NA	NA	NA	NA	NA	NA	NA	NA	NA	NA	NA	NA	NA	NA
NA	NA	NA	NA	NA	NA	NA	NA	NA	NA	NA	NA	NA	NA	NA
NA	NA	NA	NA	NA	NA	NA	NA	NA	NA	NA	NA	NA	NA	NA
NA	NA	NA	NA	NA	NA	NA	NA	NA	NA	NA	NA	NA	NA	NA
NA	NA	NA	NA	NA	NA	NA	NA	NA	NA	NA	NA	NA	NA	NA
NA	NA	NA	NA	NA	NA	NA	NA	NA	NA	NA	NA	NA	NA	NA
NA	NA	NA	NA	NA	NA	NA	NA	NA	NA	NA	NA	NA	NA	NA
NA	NA	NA	NA	NA	NA	NA	NA	NA	NA	NA	NA	NA	NA	NA
NA	NA	NA	NA	NA	NA	NA	NA	NA	NA	NA	NA	NA	NA	NA
NA	NA	NA	NA	NA	NA	NA	NA	NA	NA	NA	NA	NA	NA	NA
NA	NA	NA	NA	NA	NA	NA	NA	NA	NA	NA	NA	NA	NA	NA
NA	NA	NA	NA	NA	NA	NA	NA	NA	NA	NA	NA	NA	NA	NA
NA	NA	NA	NA	NA	NA	NA	NA	NA	NA	NA	NA	NA	NA	NA
NA	NA	NA	NA	NA	NA	NA	NA	NA	NA	NA	NA	NA	NA	NA
NA	NA	NA	NA	NA	NA	NA	NA	NA	NA	NA	NA	NA	NA	NA
NA	NA	NA	NA	NA	NA	NA	NA	NA	NA	NA	NA	NA	NA	NA
NA	NA	NA	NA	NA	NA	NA	NA	NA	NA	NA	NA	NA	NA	NA
NA	NA	NA	NA	NA	NA	NA	NA	NA	NA	NA	NA	NA	NA	NA
NA	NA	NA	NA	NA	NA	NA	NA	NA	NA	NA	NA	NA	NA	NA
NA	NA	NA	NA	NA	NA	NA	NA	NA	NA	NA	NA	NA	NA	NA
NA	NA	NA	NA	NA	NA	NA	NA	NA	NA	NA	NA	NA	NA	NA
NA	NA	NA	NA	NA	NA	NA	NA	NA	NA	NA	NA	NA	NA	NA
NA	NA	NA	NA	NA	NA	NA	NA	NA	NA	NA	NA	NA	NA	NA
NA	NA	NA	NA	NA	NA	NA	NA	NA	NA	NA	NA	NA	NA	NA
NA	NA	NA	NA	NA	NA	NA	NA	NA	NA	NA	NA	NA	NA	NA
NA	NA	NA	NA	NA	NA	NA	NA	NA	NA	NA	NA	NA	NA	NA
NA	NA	NA	NA	NA	NA	NA	NA	NA	NA	NA	NA	NA	NA	NA
NA	NA	NA	NA	NA	NA	NA	NA	NA	NA	NA	NA	NA	NA	NA
NA	NA	NA	NA	NA	NA	NA	NA	NA	NA	NA	NA	NA	NA	NA
NA	NA	NA	NA	NA	NA	NA	NA	NA	NA	NA	NA	NA	NA	NA
NA	NA	NA	NA	NA	NA	NA	NA	NA	NA	NA	NA	NA	NA	NA
NA	NA	NA	NA	NA	NA	NA	NA	NA	NA	NA	NA	NA	NA	NA
NA	NA	NA	NA	NA	NA	NA	NA	NA	NA	NA	NA	NA	NA	NA
NA	NA	NA	NA	NA	NA	NA	NA	NA	NA	NA	NA	NA	NA	NA
NA	NA	NA	NA	NA	NA	NA	NA	NA	NA	NA	NA	NA	NA	NA
NA	NA	NA	NA	NA	NA	NA	NA	NA	NA	NA	NA	NA	NA	NA
NA	NA	NA	NA	NA	NA	NA	NA	NA	NA	NA	NA	NA	NA	NA
NA	NA	NA	NA	NA	NA	NA	NA	NA	NA	NA	NA	NA	NA	NA
NA	NA	NA	NA	NA	NA	NA	NA	NA	NA	NA	NA	NA	NA	NA
NA	NA	NA	NA	NA	NA	NA	NA	NA	NA	NA	NA	NA	NA	NA
NA	NA	NA	NA	NA	NA	NA	NA	NA	NA	NA	NA	NA	NA	NA
NA	NA	NA	NA	NA	NA	NA	NA	NA	NA	NA	NA	NA	NA	NA
NA	NA	NA	NA	NA	NA	NA	NA	NA	NA	NA	NA	NA	NA	NA
NA	NA	NA	NA	NA	NA	NA	NA	NA	NA	NA	NA	NA	NA	NA
NA	NA	NA	NA	NA	NA	NA	NA	NA	NA	NA	NA	NA	NA	NA
NA	NA	NA	NA	NA	NA	NA	NA	NA	NA	NA	NA	NA	NA	NA
NA	NA	NA	NA	NA	NA	NA	NA	NA	NA	NA	NA	NA	NA	NA
NA	NA	NA	NA	NA	NA	NA	NA	NA	NA	NA	NA	NA	NA	NA
NA	NA	NA	NA	NA	NA	NA	NA	NA	NA	NA	NA	NA	NA	NA
NA	NA	NA	NA	NA	NA	NA	NA	NA	NA	NA	NA	NA	NA	NA
NA	NA	NA	NA	NA	NA	NA	NA	NA	NA	NA	NA	NA	NA	NA
NA	NA	NA	NA	NA	NA	NA	NA	NA	NA	NA	NA	NA	NA	NA
NA	NA	NA	NA	NA	NA	NA	NA	NA	NA	NA	NA	NA	NA	NA
NA	NA	NA	NA	NA	NA	NA	NA	NA	NA	NA	NA	NA	NA	NA
NA	NA	NA	NA	NA	NA	NA	NA	NA	NA	NA	NA	NA	NA	NA
NA	NA	NA	NA	NA	NA	NA	NA	NA	NA	NA	NA	NA	NA	NA
NA	NA	NA	NA	NA	NA	NA	NA	NA	NA	NA	NA	NA	NA	NA
NA	NA	NA	NA	NA	NA	NA	NA	NA	NA	NA	NA	NA	NA	NA
NA	NA	NA	NA	NA	NA	NA	NA	NA	NA	NA	NA	NA	NA	NA
NA	NA	NA	NA	NA	NA	NA	NA	NA	NA	NA	NA	NA	NA	NA
NA	NA	NA	NA	NA	NA	NA	NA	NA	NA	NA	NA	NA	NA	NA
NA	NA	NA	NA	NA	NA	NA	NA	NA	NA	NA	NA	NA	NA	NA
NA	NA	NA	NA	NA	NA	NA	NA	NA	NA	NA	NA	NA	NA	NA
NA	NA	NA	NA	NA	NA	NA	NA	NA	NA	NA	NA	NA	NA	NA
NA	NA	NA	NA	NA	NA	NA	NA	NA	NA	NA	NA	NA	NA	NA
NA	NA	NA	NA	NA	NA	NA	NA	NA	NA	NA	NA	NA	NA	NA
NA	NA	NA	NA	NA	NA	NA	NA	NA	NA	NA	NA	NA	NA	NA
NA	NA	NA	NA	NA	NA	NA	NA	NA	NA	NA	NA	NA	NA	NA
NA	NA	NA	NA	NA	NA	NA	NA	NA	NA	NA	NA	NA	NA	NA
NA	NA	NA	NA	NA	NA	NA	NA	NA	NA	NA	NA	NA	NA	NA
NA	NA	NA	NA	NA	NA	NA	NA	NA	NA	NA	NA	NA	NA	NA
NA	NA	NA	NA	NA	NA	NA	NA	NA	NA	NA	NA	NA	NA	NA
NA	NA	NA	NA	NA	NA	NA	NA	NA	NA	NA	NA	NA	NA	NA
NA	NA	NA	NA	NA	NA	NA	NA	NA	NA	NA	NA	NA	NA	NA
NA	NA	NA	NA	NA	NA	NA	NA	NA	NA	NA	NA	NA	NA	NA
NA	NA	NA	NA	NA	NA	NA	NA	NA	NA	NA	NA	NA	NA	NA
NA	NA	NA	NA	NA	NA	NA	NA	NA	NA	NA	NA	NA	NA	NA
NA	NA	NA	NA	NA	NA	NA	NA	NA	NA	NA	NA	NA	NA	NA
NA	NA	NA	NA	NA	NA	NA	NA	NA	NA	NA	NA	NA	NA	NA
NA	NA	NA	NA	NA	NA	NA	NA	NA	NA	NA	NA	NA	NA	NA
NA	NA	NA	NA	NA	NA	NA	NA	NA	NA	NA	NA	NA	NA	NA
NA	NA	NA	NA	NA	NA	NA	NA	NA	NA	NA	NA	NA	NA	NA
NA	NA	NA	NA	NA	NA	NA	NA	NA	NA	NA	NA	NA	NA	NA
NA	NA	NA	NA	NA	NA	NA	NA	NA	NA	NA	NA	NA	NA	NA
NA	NA	NA	NA	NA	NA	NA	NA	NA	NA	NA	NA	NA	NA	NA
NA	NA	NA	NA	NA	NA	NA	NA	NA	NA	NA	NA	NA	NA	NA
NA	NA	NA	NA	NA	NA	NA	NA	NA	NA	NA	NA	NA	NA	NA
NA	NA	NA	NA	NA	NA	NA	NA	NA	NA	NA	NA	NA	NA	NA
NA	NA	NA	NA	NA	NA	NA	NA	NA	NA	NA	NA	NA	NA	NA
NA	NA	NA	NA	NA	NA	NA	NA	NA	NA	NA	NA	NA	NA	NA
NA	NA	NA	NA	NA	NA	NA	NA	NA	NA	NA	NA	NA	NA	NA
NA	NA	NA	NA	NA	NA	NA	NA	NA	NA	NA	NA	NA	NA	NA
NA	NA	NA	NA	NA	NA	NA	NA	NA	NA	NA	NA	NA	NA	NA
NA	NA	NA	NA	NA	NA	NA	NA	NA	NA	NA	NA	NA	NA	NA
NA	NA	NA	NA	NA	NA	NA	NA	NA	NA	NA	NA	NA	NA	NA
NA	NA	NA	NA	NA	NA	NA	NA	NA	NA	NA	NA	NA	NA	NA
NA	NA	NA	NA	NA	NA	NA	NA	NA	NA	NA	NA	NA	NA	NA
NA	NA	NA	NA	NA	NA	NA	NA	NA	NA	NA	NA	NA	NA	NA
NA	NA	NA	NA	NA	NA	NA	NA	NA	NA	NA	NA	NA	NA	NA
NA	NA	NA	NA	NA	NA	NA	NA	NA	NA	NA	NA	NA	NA	NA
NA	NA	NA	NA	NA	NA	NA	NA	NA	NA	NA	NA	NA	NA	NA
NA	NA	NA	NA	NA	NA	NA	NA	NA	NA	NA	NA	NA	NA	NA
NA	NA	NA	NA	NA	NA	NA	NA	NA	NA	NA	NA	NA	NA	NA
NA	NA	NA	NA	NA	NA	NA	NA	NA	NA	NA	NA	NA	NA	NA
NA	NA	NA	NA	NA	NA	NA	NA	NA	NA	NA	NA	NA	NA	NA
NA	NA	NA	NA	NA	NA	NA	NA	NA	NA	NA	NA	NA	NA	NA
NA	NA	NA	NA	NA	NA	NA	NA	NA	NA	NA	NA	NA	NA	NA
NA	NA	NA	NA	NA	NA	NA	NA	NA	NA	NA	NA	NA	NA	NA
NA	NA	NA	NA	NA	NA	NA	NA	NA	NA	NA	NA	NA	NA	NA
NA	NA	NA	NA	NA	NA	NA	NA	NA	NA	NA	NA	NA	NA	NA
NA	NA	NA	NA	NA	NA	NA	NA	NA	NA	NA	NA	NA	NA	NA
NA	NA	NA	NA	NA	NA	NA	NA	NA	NA	NA	NA	NA	NA	NA
NA	NA	NA	NA	NA	NA	NA	NA	NA	NA	NA	NA	NA	NA	NA
NA	NA	NA	NA	NA	NA	NA	NA	NA	NA	NA	NA	NA	NA	NA
NA	NA	NA	NA	NA	NA	NA	NA	NA	NA	NA	NA	NA	NA	NA
NA	NA	NA	NA	NA	NA	NA	NA	NA	NA	NA	NA	NA	NA	NA
NA	NA	NA	NA	NA	NA	NA	NA	NA	NA	NA	NA	NA	NA	NA
NA	NA	NA	NA	NA	NA	NA	NA	NA	NA	NA	NA	NA	NA	NA
NA	NA	NA	NA	NA	NA	NA	NA	NA	NA	NA	NA	NA	NA	NA
NA	NA	NA	NA	NA	NA	NA	NA	NA	NA	NA	NA	NA	NA	NA
NA	NA	NA	NA	NA	NA	NA	NA	NA	NA	NA	NA	NA	NA	NA
NA	NA	NA	NA	NA	NA	NA	NA	NA	NA	NA	NA	NA	NA	NA
NA	NA	NA	NA	NA	NA	NA	NA	NA	NA	NA	NA	NA	NA	NA
NA	NA	NA	NA	NA	NA	NA	NA	NA	NA	NA	NA	NA	NA	NA
NA	NA	NA	NA	NA	NA	NA	NA	NA	NA	NA	NA	NA	NA	NA
NA	NA	NA	NA	NA	NA	NA	NA	NA	NA	NA	NA	NA	NA	NA
NA	NA	NA	NA	NA	NA	NA	NA	NA	NA	NA	NA	NA	NA	NA
NA	NA	NA	NA	NA	NA	NA	NA	NA	NA	NA	NA	NA	NA	NA
NA	NA	NA	NA	NA	NA	NA	NA	NA	NA	NA	NA	NA	NA	NA
NA	NA	NA	NA	NA	NA	NA	NA	NA	NA	NA	NA	NA	NA	NA
NA	NA	NA	NA	NA	NA	NA	NA	NA	NA	NA	NA	NA	NA	NA
NA	NA	NA	NA	NA	NA	NA	NA	NA	NA	NA	NA	NA	NA	NA
NA	NA	NA	NA	NA	NA	NA	NA	NA	NA	NA	NA	NA	NA	NA
NA	NA	NA	NA	NA	NA	NA	NA	NA	NA	NA	NA	NA	NA	NA
NA	NA	NA	NA	NA	NA	NA	NA	NA	NA	NA	NA	NA	NA	NA
NA	NA	NA	NA	NA	NA	NA	NA	NA	NA	NA	NA	NA	NA	NA
NA	NA	NA	NA	NA	NA	NA	NA	NA	NA	NA	NA	NA	NA	NA
NA	NA	NA	NA	NA	NA	NA	NA	NA	NA	NA	NA	NA	NA	NA
NA	NA	NA	NA	NA	NA	NA	NA	NA	NA	NA	NA	NA	NA	NA
NA	NA	NA	NA	NA	NA	NA	NA	NA	NA	NA	NA	NA	NA	NA
NA	NA	NA	NA	NA	NA	NA	NA	NA	NA	NA	NA	NA	NA	NA
NA	NA	NA	NA	NA	NA	NA	NA	NA	NA	NA	NA	NA	NA	NA
NA	NA	NA	NA	NA	NA	NA	NA	NA	NA	NA	NA	NA	NA	NA
NA	NA	NA	NA	NA	NA	NA	NA	NA	NA	NA	NA	NA	NA	NA
NA	NA	NA	NA	NA	NA	NA	NA	NA	NA	NA	NA	NA	NA	NA
NA	NA	NA	NA	NA	NA	NA	NA	NA	NA	NA	NA	NA	NA	NA
NA	NA	NA	NA	NA	NA	NA	NA	NA	NA	NA	NA	NA	NA	NA
NA	NA	NA	NA	NA	NA	NA	NA	NA	NA	NA	NA	NA	NA	NA
NA	NA	NA	NA	NA	NA	NA	NA	NA	NA	NA	NA	NA	NA	NA
NA	NA	NA	NA	NA	NA	NA	NA	NA	NA	NA	NA	NA	NA	NA
NA	NA	NA	NA	NA	NA	NA	NA	NA	NA	NA	NA	NA	NA	NA
NA	NA	NA	NA	NA	NA	NA	NA	NA	NA	NA	NA	NA	NA	NA
NA	NA	NA	NA	NA	NA	NA	NA	NA	NA	NA	NA	NA	NA	NA
NA	NA	NA	NA	NA	NA	NA	NA	NA	NA	NA	NA	NA	NA	NA
NA	NA	NA	NA	NA	NA	NA	NA	NA	NA	NA	NA	NA	NA	NA
NA	NA	NA	NA	NA	NA	NA	NA	NA	NA	NA	NA	NA	NA	NA
NA	NA	NA	NA	NA	NA	NA	NA	NA	NA	NA	NA	NA	NA	NA
NA	NA	NA	NA	NA	NA	NA	NA	NA	NA	NA	NA	NA	NA	NA
NA	NA	NA	NA	NA	NA	NA	NA	NA	NA	NA	NA	NA	NA	NA
NA	NA	NA	NA	NA	NA	NA	NA	NA	NA	NA	NA	NA	NA	NA
NA	NA	NA	NA	NA	NA	NA	NA	NA	NA	NA	NA	NA	NA	NA
NA	NA	NA	NA	NA	NA	NA	NA	NA	NA	NA	NA	NA	NA	NA
NA	NA	NA	NA	NA	NA	NA	NA	NA	NA	NA	NA	NA	NA	NA
NA	NA	NA	NA	NA	NA	NA	NA	NA	NA	NA	NA	NA	NA	NA
NA	NA	NA	NA	NA	NA	NA	NA	NA	NA	NA	NA	NA	NA	NA
NA	NA	NA	NA	NA	NA	NA	NA	NA	NA	NA	NA	NA	NA	NA
NA	NA	NA	NA	NA	NA	NA	NA	NA	NA	NA	NA	NA	NA	NA
NA	NA	NA	NA	NA	NA	NA	NA	NA	NA	NA	NA	NA	NA	NA
NA	NA	NA	NA	NA	NA	NA	NA	NA	NA	NA	NA	NA	NA	NA
NA	NA	NA	NA	NA	NA	NA	NA	NA	NA	NA	NA	NA	NA	NA
NA	NA	NA	NA	NA	NA	NA	NA	NA	NA	NA	NA	NA	NA	NA
NA	NA	NA	NA	NA	NA	NA	NA	NA	NA	NA	NA	NA	NA	NA
NA	NA	NA	NA	NA	NA	NA	NA	NA	NA	NA	NA	NA	NA	NA
NA	NA	NA	NA	NA	NA	NA	NA	NA	NA	NA	NA	NA	NA	NA
NA	NA	NA	NA	NA	NA	NA	NA	NA	NA	NA	NA	NA	NA	NA
NA	NA	NA	NA	NA	NA	NA	NA	NA	NA	NA	NA	NA	NA	NA
NA	NA	NA	NA	NA	NA	NA	NA	NA	NA	NA	NA	NA	NA	NA
NA	NA	NA	NA	NA	NA	NA	NA	NA	NA	NA	NA	NA	NA	NA
NA	NA	NA	NA	NA	NA	NA	NA	NA	NA	NA	NA	NA	NA	NA
NA	NA	NA	NA	NA	NA	NA	NA	NA	NA	NA	NA	NA	NA	NA
NA	NA	NA	NA	NA	NA	NA	NA	NA	NA	NA	NA	NA	NA	NA
NA	NA	NA	NA	NA	NA	NA	NA	NA	NA	NA	NA	NA	NA	NA
NA	NA	NA	NA	NA	NA	NA	NA	NA	NA	NA	NA	NA	NA	NA
NA	NA	NA	NA	NA	NA	NA	NA	NA	NA	NA	NA	NA	NA	NA
NA	NA	NA	NA	NA	NA	NA	NA	NA	NA	NA	NA	NA	NA	NA
NA	NA	NA	NA	NA	NA	NA	NA	NA	NA	NA	NA	NA	NA	NA
NA	NA	NA	NA	NA	NA	NA	NA	NA	NA	NA	NA	NA	NA	NA
NA	NA	NA	NA	NA	NA	NA	NA	NA	NA	NA	NA	NA	NA	NA
NA	NA	NA	NA	NA	NA	NA	NA	NA	NA	NA	NA	NA	NA	NA
NA	NA	NA	NA	NA	NA	NA	NA	NA	NA	NA	NA	NA	NA	NA
NA	NA	NA	NA	NA	NA	NA	NA	NA	NA	NA	NA	NA	NA	NA
NA	NA	NA	NA	NA	NA	NA	NA	NA	NA	NA	NA	NA	NA	NA
NA	NA	NA	NA	NA	NA	NA	NA	NA	NA	NA	NA	NA	NA	NA
NA	NA	NA	NA	NA	NA	NA	NA	NA	NA	NA	NA	NA	NA	NA
NA	NA	NA	NA	NA	NA	NA	NA	NA	NA	NA	NA	NA	NA	NA
NA	NA	NA	NA	NA	NA	NA	NA	NA	NA	NA	NA	NA	NA	NA
NA	NA	NA	NA	NA	NA	NA	NA	NA	NA	NA	NA	NA	NA	NA
NA	NA	NA	NA	NA	NA	NA	NA	NA	NA	NA	NA	NA	NA	NA
NA	NA	NA	NA	NA	NA	NA	NA	NA	NA	NA	NA	NA	NA	NA
NA	NA	NA	NA	NA	NA	NA	NA	NA	NA	NA	NA	NA	NA	NA
NA	NA	NA	NA	NA	NA	NA	NA	NA	NA	NA	NA	NA	NA	NA
NA	NA	NA	NA	NA	NA	NA	NA	NA	NA	NA	NA	NA	NA	NA
NA	NA	NA	NA	NA	NA	NA	NA	NA	NA	NA	NA	NA	NA	NA
NA	NA	NA	NA	NA	NA	NA	NA	NA	NA	NA	NA	NA	NA	NA
NA	NA	NA	NA	NA	NA	NA	NA	NA	NA	NA	NA	NA	NA	NA
NA	NA	NA	NA	NA	NA	NA	NA	NA	NA	NA	NA	NA	NA	NA
NA	NA	NA	NA	NA	NA	NA	NA	NA	NA	NA	NA	NA	NA	NA
NA	NA	NA	NA	NA	NA	NA	NA	NA	NA	NA	NA	NA	NA	NA
NA	NA	NA	NA	NA	NA	NA	NA	NA	NA	NA	NA	NA	NA	NA
NA	NA	NA	NA	NA	NA	NA	NA	NA	NA	NA	NA	NA	NA	NA
NA	NA	NA	NA	NA	NA	NA	NA	NA	NA	NA	NA	NA	NA	NA
NA	NA	NA	NA	NA	NA	NA	NA	NA	NA	NA	NA	NA	NA	NA
NA	NA	NA	NA	NA	NA	NA	NA	NA	NA	NA	NA	NA	NA	NA
NA	NA	NA	NA	NA	NA	NA	NA	NA	NA	NA	NA	NA	NA	NA
NA	NA	NA	NA	NA	NA	NA	NA	NA	NA	NA	NA	NA	NA	NA
NA	NA	NA	NA	NA	NA	NA	NA	NA	NA	NA	NA	NA	NA	NA
NA	NA	NA	NA	NA	NA	NA	NA	NA	NA	NA	NA	NA	NA	NA
NA	NA	NA	NA	NA	NA	NA	NA	NA	NA	NA	NA	NA	NA	NA
NA	NA	NA	NA	NA	NA	NA	NA	NA	NA	NA	NA	NA	NA	NA
NA	NA	NA	NA	NA	NA	NA	NA	NA	NA	NA	NA	NA	NA	NA
NA	NA	NA	NA	NA	NA	NA	NA	NA	NA	NA	NA	NA	NA	NA
NA	NA	NA	NA	NA	NA	NA	NA	NA	NA	NA	NA	NA	NA	NA
NA	NA	NA	NA	NA	NA	NA	NA	NA	NA	NA	NA	NA	NA	NA
NA	NA	NA	NA	NA	NA	NA	NA	NA	NA	NA	NA	NA	NA	NA
NA	NA	NA	NA	NA	NA	NA	NA	NA	NA	NA	NA	NA	NA	NA
NA	NA	NA	NA	NA	NA	NA	NA	NA	NA	NA	NA	NA	NA	NA
NA	NA	NA	NA	NA	NA	NA	NA	NA	NA	NA	NA	NA	NA	NA
NA	NA	NA	NA	NA	NA	NA	NA	NA	NA	NA	NA	NA	NA	NA
NA	NA	NA	NA	NA	NA	NA	NA	NA	NA	NA	NA	NA	NA	NA
NA	NA	NA	NA	NA	NA	NA	NA	NA	NA	NA	NA	NA	NA	NA
NA	NA	NA	NA	NA	NA	NA	NA	NA	NA	NA	NA	NA	NA	NA
NA	NA	NA	NA	NA	NA	NA	NA	NA	NA	NA	NA	NA	NA	NA
NA	NA	NA	NA	NA	NA	NA	NA	NA	NA	NA	NA	NA	NA	NA
NA	NA	NA	NA	NA	NA	NA	NA	NA	NA	NA	NA	NA	NA	NA
NA	NA	NA	NA	NA	NA	NA	NA	NA	NA	NA	NA	NA	NA	NA
NA	NA	NA	NA	NA	NA	NA	NA	NA	NA	NA	NA	NA	NA	NA
NA	NA	NA	NA	NA	NA	NA	NA	NA	NA	NA	NA	NA	NA	NA
NA	NA	NA	NA	NA	NA	NA	NA	NA	NA	NA	NA	NA	NA	NA
NA	NA	NA	NA	NA	NA	NA	NA	NA	NA	NA	NA	NA	NA	NA
NA	NA	NA	NA	NA	NA	NA	NA	NA	NA	NA	NA	NA	NA	NA
NA	NA	NA	NA	NA	NA	NA	NA	NA	NA	NA	NA	NA	NA	NA
NA	NA	NA	NA	NA	NA	NA	NA	NA	NA	NA	NA	NA	NA	NA
NA	NA	NA	NA	NA	NA	NA	NA	NA	NA	NA	NA	NA	NA	NA
NA	NA	NA	NA	NA	NA	NA	NA	NA	NA	NA	NA	NA	NA	NA
NA	NA	NA	NA	NA	NA	NA	NA	NA	NA	NA	NA	NA	NA	NA
NA	NA	NA	NA	NA	NA	NA	NA	NA	NA	NA	NA	NA	NA	NA
NA	NA	NA	NA	NA	NA	NA	NA	NA	NA	NA	NA	NA	NA	NA
NA	NA	NA	NA	NA	NA	NA	NA	NA	NA	NA	NA	NA	NA	NA
NA	NA	NA	NA	NA	NA	NA	NA	NA	NA	NA	NA	NA	NA	NA
NA	NA	NA	NA	NA	NA	NA	NA	NA	NA	NA	NA	NA	NA	NA
NA	NA	NA	NA	NA	NA	NA	NA	NA	NA	NA	NA	NA	NA	NA
NA	NA	NA	NA	NA	NA	NA	NA	NA	NA	NA	NA	NA	NA	NA
NA	NA	NA	NA	NA	NA	NA	NA	NA	NA	NA	NA	NA	NA	NA
NA	NA	NA	NA	NA	NA	NA	NA	NA	NA	NA	NA	NA	NA	NA
NA	NA	NA	NA	NA	NA	NA	NA	NA	NA	NA	NA	NA	NA	NA
NA	NA	NA	NA	NA	NA	NA	NA	NA	NA	NA	NA	NA	NA	NA
NA	NA	NA	NA	NA	NA	NA	NA	NA	NA	NA	NA	NA	NA	NA
NA	NA	NA	NA	NA	NA	NA	NA	NA	NA	NA	NA	NA	NA	NA
NA	NA	NA	NA	NA	NA	NA	NA	NA	NA	NA	NA	NA	NA	NA
NA	NA	NA	NA	NA	NA	NA	NA	NA	NA	NA	NA	NA	NA	NA
NA	NA	NA	NA	NA	NA	NA	NA	NA	NA	NA	NA	NA	NA	NA
NA	NA	NA	NA	NA	NA	NA	NA	NA	NA	NA	NA	NA	NA	NA
NA	NA	NA	NA	NA	NA	NA	NA	NA	NA	NA	NA	NA	NA	NA
NA	NA	NA	NA	NA	NA	NA	NA	NA	NA	NA	NA	NA	NA	NA
NA	NA	NA	NA	NA	NA	NA	NA	NA	NA	NA	NA	NA	NA	NA
NA	NA	NA	NA	NA	NA	NA	NA	NA	NA	NA	NA	NA	NA	NA
NA	NA	NA	NA	NA	NA	NA	NA	NA	NA	NA	NA	NA	NA	NA
NA	NA	NA	NA	NA	NA	NA	NA	NA	NA	NA	NA	NA	NA	NA
NA	NA	NA	NA	NA	NA	NA	NA	NA	NA	NA	NA	NA	NA	NA
NA	NA	NA	NA	NA	NA	NA	NA	NA	NA	NA	NA	NA	NA	NA
NA	NA	NA	NA	NA	NA	NA	NA	NA	NA	NA	NA	NA	NA	NA
NA	NA	NA	NA	NA	NA	NA	NA	NA	NA	NA	NA	NA	NA	NA
NA	NA	NA	NA	NA	NA	NA	NA	NA	NA	NA	NA	NA	NA	NA
NA	NA	NA	NA	NA	NA	NA	NA	NA	NA	NA	NA	NA	NA	NA
NA	NA	NA	NA	NA	NA	NA	NA	NA	NA	NA	NA	NA	NA	NA
NA	NA	NA	NA	NA	NA	NA	NA	NA	NA	NA	NA	NA	NA	NA
NA	NA	NA	NA	NA	NA	NA	NA	NA	NA	NA	NA	NA	NA	NA
NA	NA	NA	NA	NA	NA	NA	NA	NA	NA	NA	NA	NA	NA	NA
NA	NA	NA	NA	NA	NA	NA	NA	NA	NA	NA	NA	NA	NA	NA
NA	NA	NA	NA	NA	NA	NA	NA	NA	NA	NA	NA	NA	NA	NA
NA	NA	NA	NA	NA	NA	NA	NA	NA	NA	NA	NA	NA	NA	NA
NA	NA	NA	NA	NA	NA	NA	NA	NA	NA	NA	NA	NA	NA	NA
NA	NA	NA	NA	NA	NA	NA	NA	NA	NA	NA	NA	NA	NA	NA
NA	NA	NA	NA	NA	NA	NA	NA	NA	NA	NA	NA	NA	NA	NA
NA	NA	NA	NA	NA	NA	NA	NA	NA	NA	NA	NA	NA	NA	NA
NA	NA	NA	NA	NA	NA	NA	NA	NA	NA	NA	NA	NA	NA	NA
NA	NA	NA	NA	NA	NA	NA	NA	NA	NA	NA	NA	NA	NA	NA
NA	NA	NA	NA	NA	NA	NA	NA	NA	NA	NA	NA	NA	NA	NA
NA	NA	NA	NA	NA	NA	NA	NA	NA	NA	NA	NA	NA	NA	NA
NA	NA	NA	NA	NA	NA	NA	NA	NA	NA	NA	NA	NA	NA	NA
NA	NA	NA	NA	NA	NA	NA	NA	NA	NA	NA	NA	NA	NA	NA
NA	NA	NA	NA	NA	NA	NA	NA	NA	NA	NA	NA	NA	NA	NA
NA	NA	NA	NA	NA	NA	NA	NA	NA	NA	NA	NA	NA	NA	NA
NA	NA	NA	NA	NA	NA	NA	NA	NA	NA	NA	NA	NA	NA	NA
NA	NA	NA	NA	NA	NA	NA	NA	NA	NA	NA	NA	NA	NA	NA
NA	NA	NA	NA	NA	NA	NA	NA	NA	NA	NA	NA	NA	NA	NA
NA	NA	NA	NA	NA	NA	NA	NA	NA	NA	NA	NA	NA	NA	NA
NA	NA	NA	NA	NA	NA	NA	NA	NA	NA	NA	NA	NA	NA	NA
NA	NA	NA	NA	NA	NA	NA	NA	NA	NA	NA	NA	NA	NA	NA
NA	NA	NA	NA	NA	NA	NA	NA	NA	NA	NA	NA	NA	NA	NA
NA	NA	NA	NA	NA	NA	NA	NA	NA	NA	NA	NA	NA	NA	NA
NA	NA	NA	NA	NA	NA	NA	NA	NA	NA	NA	NA	NA	NA	NA
NA	NA	NA	NA	NA	NA	NA	NA	NA	NA	NA	NA	NA	NA	NA
NA	NA	NA	NA	NA	NA	NA	NA	NA	NA	NA	NA	NA	NA	NA
NA	NA	NA	NA	NA	NA	NA	NA	NA	NA	NA	NA	NA	NA	NA
NA	NA	NA	NA	NA	NA	NA	NA	NA	NA	NA	NA	NA	NA	NA
NA	NA	NA	NA	NA	NA	NA	NA	NA	NA	NA	NA	NA	NA	NA
NA	NA	NA	NA	NA	NA	NA	NA	NA	NA	NA	NA	NA	NA	NA
NA	NA	NA	NA	NA	NA	NA	NA	NA	NA	NA	NA	NA	NA	NA
NA	NA	NA	NA	NA	NA	NA	NA	NA	NA	NA	NA	NA	NA	NA
NA	NA	NA	NA	NA	NA	NA	NA	NA	NA	NA	NA	NA	NA	NA
NA	NA	NA	NA	NA	NA	NA	NA	NA	NA	NA	NA	NA	NA	NA
NA	NA	NA	NA	NA	NA	NA	NA	NA	NA	NA	NA	NA	NA	NA
NA	NA	NA	NA	NA	NA	NA	NA	NA	NA	NA	NA	NA	NA	NA
NA	NA	NA	NA	NA	NA	NA	NA	NA	NA	NA	NA	NA	NA	NA
NA	NA	NA	NA	NA	NA	NA	NA	NA	NA	NA	NA	NA	NA	NA
NA	NA	NA	NA	NA	NA	NA	NA	NA	NA	NA	NA	NA	NA	NA
NA	NA	NA	NA	NA	NA	NA	NA	NA	NA	NA	NA	NA	NA	NA
NA	NA	NA	NA	NA	NA	NA	NA	NA	NA	NA	NA	NA	NA	NA
NA	NA	NA	NA	NA	NA	NA	NA	NA	NA	NA	NA	NA	NA	NA
NA	NA	NA	NA	NA	NA	NA	NA	NA	NA	NA	NA	NA	NA	NA
NA	NA	NA	NA	NA	NA	NA	NA	NA	NA	NA	NA	NA	NA	NA
NA	NA	NA	NA	NA	NA	NA	NA	NA	NA	NA	NA	NA	NA	NA
NA	NA	NA	NA	NA	NA	NA	NA	NA	NA	NA	NA	NA	NA	NA
NA	NA	NA	NA	NA	NA	NA	NA	NA	NA	NA	NA	NA	NA	NA
NA	NA	NA	NA	NA	NA	NA	NA	NA	NA	NA	NA	NA	NA	NA
NA	NA	NA	NA	NA	NA	NA	NA	NA	NA	NA	NA	NA	NA	NA
NA	NA	NA	NA	NA	NA	NA	NA	NA	NA	NA	NA	NA	NA	NA
NA	NA	NA	NA	NA	NA	NA	NA	NA	NA	NA	NA	NA	NA	NA
NA	NA	NA	NA	NA	NA	NA	NA	NA	NA	NA	NA	NA	NA	NA
NA	NA	NA	NA	NA	NA	NA	NA	NA	NA	NA	NA	NA	NA	NA
NA	NA	NA	NA	NA	NA	NA	NA	NA	NA	NA	NA	NA	NA	NA
NA	NA	NA	NA	NA	NA	NA	NA	NA	NA	NA	NA	NA	NA	NA
NA	NA	NA	NA	NA	NA	NA	NA	NA	NA	NA	NA	NA	NA	NA
NA	NA	NA	NA	NA	NA	NA	NA	NA	NA	NA	NA	NA	NA	NA
NA	NA	NA	NA	NA	NA	NA	NA	NA	NA	NA	NA	NA	NA	NA
NA	NA	NA	NA	NA	NA	NA	NA	NA	NA	NA	NA	NA	NA	NA
NA	NA	NA	NA	NA	NA	NA	NA	NA	NA	NA	NA	NA	NA	NA
NA	NA	NA	NA	NA	NA	NA	NA	NA	NA	NA	NA	NA	NA	NA
NA	NA	NA	NA	NA	NA	NA	NA	NA	NA	NA	NA	NA	NA	NA
NA	NA	NA	NA	NA	NA	NA	NA	NA	NA	NA	NA	NA	NA	NA
NA	NA	NA	NA	NA	NA	NA	NA	NA	NA	NA	NA	NA	NA	NA
NA	NA	NA	NA	NA	NA	NA	NA	NA	NA	NA	NA	NA	NA	NA
NA	NA	NA	NA	NA	NA	NA	NA	NA	NA	NA	NA	NA	NA	NA
NA	NA	NA	NA	NA	NA	NA	NA	NA	NA	NA	NA	NA	NA	NA
NA	NA	NA	NA	NA	NA	NA	NA	NA	NA	NA	NA	NA	NA	NA
NA	NA	NA	NA	NA	NA	NA	NA	NA	NA	NA	NA	NA	NA	NA
NA	NA	NA	NA	NA	NA	NA	NA	NA	NA	NA	NA	NA	NA	NA
NA	NA	NA	NA	NA	NA	NA	NA	NA	NA	NA	NA	NA	NA	NA
NA	NA	NA	NA	NA	NA	NA	NA	NA	NA	NA	NA	NA	NA	NA
NA	NA	NA	NA	NA	NA	NA	NA	NA	NA	NA	NA	NA	NA	NA
NA	NA	NA	NA	NA	NA	NA	NA	NA	NA	NA	NA	NA	NA	NA
NA	NA	NA	NA	NA	NA	NA	NA	NA	NA	NA	NA	NA	NA	NA
NA	NA	NA	NA	NA	NA	NA	NA	NA	NA	NA	NA	NA	NA	NA
NA	NA	NA	NA	NA	NA	NA	NA	NA	NA	NA	NA	NA	NA	NA
NA	NA	NA	NA	NA	NA	NA	NA	NA	NA	NA	NA	NA	NA	NA
NA	NA	NA	NA	NA	NA	NA	NA	NA	NA	NA	NA	NA	NA	NA
NA	NA	NA	NA	NA	NA	NA	NA	NA	NA	NA	NA	NA	NA	NA
NA	NA	NA	NA	NA	NA	NA	NA	NA	NA	NA	NA	NA	NA	NA
NA	NA	NA	NA	NA	NA	NA	NA	NA	NA	NA	NA	NA	NA	NA
NA	NA	NA	NA	NA	NA	NA	NA	NA	NA	NA	NA	NA	NA	NA
NA	NA	NA	NA	NA	NA	NA	NA	NA	NA	NA	NA	NA	NA	NA
NA	NA	NA	NA	NA	NA	NA	NA	NA	NA	NA	NA	NA	NA	NA
NA	NA	NA	NA	NA	NA	NA	NA	NA	NA	NA	NA	NA	NA	NA
NA	NA	NA	NA	NA	NA	NA	NA	NA	NA	NA	NA	NA	NA	NA
NA	NA	NA	NA	NA	NA	NA	NA	NA	NA	NA	NA	NA	NA	NA
NA	NA	NA	NA	NA	NA	NA	NA	NA	NA	NA	NA	NA	NA	NA
NA	NA	NA	NA	NA	NA	NA	NA	NA	NA	NA	NA	NA	NA	NA
NA	NA	NA	NA	NA	NA	NA	NA	NA	NA	NA	NA	NA	NA	NA
NA	NA	NA	NA	NA	NA	NA	NA	NA	NA	NA	NA	NA	NA	NA
NA	NA	NA	NA	NA	NA	NA	NA	NA	NA	NA	NA	NA	NA	NA
NA	NA	NA	NA	NA	NA	NA	NA	NA	NA	NA	NA	NA	NA	NA
NA	NA	NA	NA	NA	NA	NA	NA	NA	NA	NA	NA	NA	NA	NA
NA	NA	NA	NA	NA	NA	NA	NA	NA	NA	NA	NA	NA	NA	NA
NA	NA	NA	NA	NA	NA	NA	NA	NA	NA	NA	NA	NA	NA	NA
NA	NA	NA	NA	NA	NA	NA	NA	NA	NA	NA	NA	NA	NA	NA
NA	NA	NA	NA	NA	NA	NA	NA	NA	NA	NA	NA	NA	NA	NA
NA	NA	NA	NA	NA	NA	NA	NA	NA	NA	NA	NA	NA	NA	NA
NA	NA	NA	NA	NA	NA	NA	NA	NA	NA	NA	NA	NA	NA	NA
NA	NA	NA	NA	NA	NA	NA	NA	NA	NA	NA	NA	NA	NA	NA
NA	NA	NA	NA	NA	NA	NA	NA	NA	NA	NA	NA	NA	NA	NA
NA	NA	NA	NA	NA	NA	NA	NA	NA	NA	NA	NA	NA	NA	NA
NA	NA	NA	NA	NA	NA	NA	NA	NA	NA	NA	NA	NA	NA	NA
NA	NA	NA	NA	NA	NA	NA	NA	NA	NA	NA	NA	NA	NA	NA
NA	NA	NA	NA	NA	NA	NA	NA	NA	NA	NA	NA	NA	NA	NA
NA	NA	NA	NA	NA	NA	NA	NA	NA	NA	NA	NA	NA	NA	NA
NA	NA	NA	NA	NA	NA	NA	NA	NA	NA	NA	NA	NA	NA	NA
NA	NA	NA	NA	NA	NA	NA	NA	NA	NA	NA	NA	NA	NA	NA
NA	NA	NA	NA	NA	NA	NA	NA	NA	NA	NA	NA	NA	NA	NA
NA	NA	NA	NA	NA	NA	NA	NA	NA	NA	NA	NA	NA	NA	NA
NA	NA	NA	NA	NA	NA	NA	NA	NA	NA	NA	NA	NA	NA	NA
NA	NA	NA	NA	NA	NA	NA	NA	NA	NA	NA	NA	NA	NA	NA
NA	NA	NA	NA	NA	NA	NA	NA	NA	NA	NA	NA	NA	NA	NA
NA	NA	NA	NA	NA	NA	NA	NA	NA	NA	NA	NA	NA	NA	NA
NA	NA	NA	NA	NA	NA	NA	NA	NA	NA	NA	NA	NA	NA	NA
NA	NA	NA	NA	NA	NA	NA	NA	NA	NA	NA	NA	NA	NA	NA
NA	NA	NA	NA	NA	NA	NA	NA	NA	NA	NA	NA	NA	NA	NA
NA	NA	NA	NA	NA	NA	NA	NA	NA	NA	NA	NA	NA	NA	NA
NA	NA	NA	NA	NA	NA	NA	NA	NA	NA	NA	NA	NA	NA	NA
NA	NA	NA	NA	NA	NA	NA	NA	NA	NA	NA	NA	NA	NA	NA
NA	NA	NA	NA	NA	NA	NA	NA	NA	NA	NA	NA	NA	NA	NA
NA	NA	NA	NA	NA	NA	NA	NA	NA	NA	NA	NA	NA	NA	NA
NA	NA	NA	NA	NA	NA	NA	NA	NA	NA	NA	NA	NA	NA	NA
NA	NA	NA	NA	NA	NA	NA	NA	NA	NA	NA	NA	NA	NA	NA
NA	NA	NA	NA	NA	NA	NA	NA	NA	NA	NA	NA	NA	NA	NA
NA	NA	NA	NA	NA	NA	NA	NA	NA	NA	NA	NA	NA	NA	NA
NA	NA	NA	NA	NA	NA	NA	NA	NA	NA	NA	NA	NA	NA	NA
NA	NA	NA	NA	NA	NA	NA	NA	NA	NA	NA	NA	NA	NA	NA
NA	NA	NA	NA	NA	NA	NA	NA	NA	NA	NA	NA	NA	NA	NA
NA	NA	NA	NA	NA	NA	NA	NA	NA	NA	NA	NA	NA	NA	NA
NA	NA	NA	NA	NA	NA	NA	NA	NA	NA	NA	NA	NA	NA	NA
NA	NA	NA	NA	NA	NA	NA	NA	NA	NA	NA	NA	NA	NA	NA
NA	NA	NA	NA	NA	NA	NA	NA	NA	NA	NA	NA	NA	NA	NA
NA	NA	NA	NA	NA	NA	NA	NA	NA	NA	NA	NA	NA	NA	NA
NA	NA	NA	NA	NA	NA	NA	NA	NA	NA	NA	NA	NA	NA	NA
NA	NA	NA	NA	NA	NA	NA	NA	NA	NA	NA	NA	NA	NA	NA
NA	NA	NA	NA	NA	NA	NA	NA	NA	NA	NA	NA	NA	NA	NA
NA	NA	NA	NA	NA	NA	NA	NA	NA	NA	NA	NA	NA	NA	NA
NA	NA	NA	NA	NA	NA	NA	NA	NA	NA	NA	NA	NA	NA	NA
NA	NA	NA	NA	NA	NA	NA	NA	NA	NA	NA	NA	NA	NA	NA
NA	NA	NA	NA	NA	NA	NA	NA	NA	NA	NA	NA	NA	NA	NA
NA	NA	NA	NA	NA	NA	NA	NA	NA	NA	NA	NA	NA	NA	NA
NA	NA	NA	NA	NA	NA	NA	NA	NA	NA	NA	NA	NA	NA	NA
NA	NA	NA	NA	NA	NA	NA	NA	NA	NA	NA	NA	NA	NA	NA
NA	NA	NA	NA	NA	NA	NA	NA	NA	NA	NA	NA	NA	NA	NA
NA	NA	NA	NA	NA	NA	NA	NA	NA	NA	NA	NA	NA	NA	NA
NA	NA	NA	NA	NA	NA	NA	NA	NA	NA	NA	NA	NA	NA	NA
NA	NA	NA	NA	NA	NA	NA	NA	NA	NA	NA	NA	NA	NA	NA
NA	NA	NA	NA	NA	NA	NA	NA	NA	NA	NA	NA	NA	NA	NA
NA	NA	NA	NA	NA	NA	NA	NA	NA	NA	NA	NA	NA	NA	NA
NA	NA	NA	NA	NA	NA	NA	NA	NA	NA	NA	NA	NA	NA	NA
NA	NA	NA	NA	NA	NA	NA	NA	NA	NA	NA	NA	NA	NA	NA
NA	NA	NA	NA	NA	NA	NA	NA	NA	NA	NA	NA	NA	NA	NA
NA	NA	NA	NA	NA	NA	NA	NA	NA	NA	NA	NA	NA	NA	NA
NA	NA	NA	NA	NA	NA	NA	NA	NA	NA	NA	NA	NA	NA	NA
NA	NA	NA	NA	NA	NA	NA	NA	NA	NA	NA	NA	NA	NA	NA
NA	NA	NA	NA	NA	NA	NA	NA	NA	NA	NA	NA	NA	NA	NA
NA	NA	NA	NA	NA	NA	NA	NA	NA	NA	NA	NA	NA	NA	NA
NA	NA	NA	NA	NA	NA	NA	NA	NA	NA	NA	NA	NA	NA	NA
NA	NA	NA	NA	NA	NA	NA	NA	NA	NA	NA	NA	NA	NA	NA
NA	NA	NA	NA	NA	NA	NA	NA	NA	NA	NA	NA	NA	NA	NA
NA	NA	NA	NA	NA	NA	NA	NA	NA	NA	NA	NA	NA	NA	NA
NA	NA	NA	NA	NA	NA	NA	NA	NA	NA	NA	NA	NA	NA	NA
NA	NA	NA	NA	NA	NA	NA	NA	NA	NA	NA	NA	NA	NA	NA
NA	NA	NA	NA	NA	NA	NA	NA	NA	NA	NA	NA	NA	NA	NA
NA	NA	NA	NA	NA	NA	NA	NA	NA	NA	NA	NA	NA	NA	NA
NA	NA	NA	NA	NA	NA	NA	NA	NA	NA	NA	NA	NA	NA	NA
NA	NA	NA	NA	NA	NA	NA	NA	NA	NA	NA	NA	NA	NA	NA
NA	NA	NA	NA	NA	NA	NA	NA	NA	NA	NA	NA	NA	NA	NA
NA	NA	NA	NA	NA	NA	NA	NA	NA	NA	NA	NA	NA	NA	NA
NA	NA	NA	NA	NA	NA	NA	NA	NA	NA	NA	NA	NA	NA	NA
NA	NA	NA	NA	NA	NA	NA	NA	NA	NA	NA	NA	NA	NA	NA
NA	NA	NA	NA	NA	NA	NA	NA	NA	NA	NA	NA	NA	NA	NA
NA	NA	NA	NA	NA	NA	NA	NA	NA	NA	NA	NA	NA	NA	NA
NA	NA	NA	NA	NA	NA	NA	NA	NA	NA	NA	NA	NA	NA	NA
NA	NA	NA	NA	NA	NA	NA	NA	NA	NA	NA	NA	NA	NA	NA
NA	NA	NA	NA	NA	NA	NA	NA	NA	NA	NA	NA	NA	NA	NA
NA	NA	NA	NA	NA	NA	NA	NA	NA	NA	NA	NA	NA	NA	NA
NA	NA	NA	NA	NA	NA	NA	NA	NA	NA	NA	NA	NA	NA	NA
NA	NA	NA	NA	NA	NA	NA	NA	NA	NA	NA	NA	NA	NA	NA
NA	NA	NA	NA	NA	NA	NA	NA	NA	NA	NA	NA	NA	NA	NA
NA	NA	NA	NA	NA	NA	NA	NA	NA	NA	NA	NA	NA	NA	NA
NA	NA	NA	NA	NA	NA	NA	NA	NA	NA	NA	NA	NA	NA	NA
NA	NA	NA	NA	NA	NA	NA	NA	NA	NA	NA	NA	NA	NA	NA
NA	NA	NA	NA	NA	NA	NA	NA	NA	NA	NA	NA	NA	NA	NA
NA	NA	NA	NA	NA	NA	NA	NA	NA	NA	NA	NA	NA	NA	NA
NA	NA	NA	NA	NA	NA	NA	NA	NA	NA	NA	NA	NA	NA	NA
NA	NA	NA	NA	NA	NA	NA	NA	NA	NA	NA	NA	NA	NA	NA
NA	NA	NA	NA	NA	NA	NA	NA	NA	NA	NA	NA	NA	NA	NA
NA	NA	NA	NA	NA	NA	NA	NA	NA	NA	NA	NA	NA	NA	NA
NA	NA	NA	NA	NA	NA	NA	NA	NA	NA	NA	NA	NA	NA	NA
NA	NA	NA	NA	NA	NA	NA	NA	NA	NA	NA	NA	NA	NA	NA
NA	NA	NA	NA	NA	NA	NA	NA	NA	NA	NA	NA	NA	NA	NA
NA	NA	NA	NA	NA	NA	NA	NA	NA	NA	NA	NA	NA	NA	NA
NA	NA	NA	NA	NA	NA	NA	NA	NA	NA	NA	NA	NA	NA	NA
NA	NA	NA	NA	NA	NA	NA	NA	NA	NA	NA	NA	NA	NA	NA
NA	NA	NA	NA	NA	NA	NA	NA	NA	NA	NA	NA	NA	NA	NA
NA	NA	NA	NA	NA	NA	NA	NA	NA	NA	NA	NA	NA	NA	NA
NA	NA	NA	NA	NA	NA	NA	NA	NA	NA	NA	NA	NA	NA	NA
NA	NA	NA	NA	NA	NA	NA	NA	NA	NA	NA	NA	NA	NA	NA
NA	NA	NA	NA	NA	NA	NA	NA	NA	NA	NA	NA	NA	NA	NA
NA	NA	NA	NA	NA	NA	NA	NA	NA	NA	NA	NA	NA	NA	NA
NA	NA	NA	NA	NA	NA	NA	NA	NA	NA	NA	NA	NA	NA	NA
NA	NA	NA	NA	NA	NA	NA	NA	NA	NA	NA	NA	NA	NA	NA
NA	NA	NA	NA	NA	NA	NA	NA	NA	NA	NA	NA	NA	NA	NA
NA	NA	NA	NA	NA	NA	NA	NA	NA	NA	NA	NA	NA	NA	NA
NA	NA	NA	NA	NA	NA	NA	NA	NA	NA	NA	NA	NA	NA	NA
NA	NA	NA	NA	NA	NA	NA	NA	NA	NA	NA	NA	NA	NA	NA
NA	NA	NA	NA	NA	NA	NA	NA	NA	NA	NA	NA	NA	NA	NA
NA	NA	NA	NA	NA	NA	NA	NA	NA	NA	NA	NA	NA	NA	NA
NA	NA	NA	NA	NA	NA	NA	NA	NA	NA	NA	NA	NA	NA	NA
NA	NA	NA	NA	NA	NA	NA	NA	NA	NA	NA	NA	NA	NA	NA
NA	NA	NA	NA	NA	NA	NA	NA	NA	NA	NA	NA	NA	NA	NA
NA	NA	NA	NA	NA	NA	NA	NA	NA	NA	NA	NA	NA	NA	NA
NA	NA	NA	NA	NA	NA	NA	NA	NA	NA	NA	NA	NA	NA	NA
NA	NA	NA	NA	NA	NA	NA	NA	NA	NA	NA	NA	NA	NA	NA
NA	NA	NA	NA	NA	NA	NA	NA	NA	NA	NA	NA	NA	NA	NA
NA	NA	NA	NA	NA	NA	NA	NA	NA	NA	NA	NA	NA	NA	NA
NA	NA	NA	NA	NA	NA	NA	NA	NA	NA	NA	NA	NA	NA	NA
NA	NA	NA	NA	NA	NA	NA	NA	NA	NA	NA	NA	NA	NA	NA
NA	NA	NA	NA	NA	NA	NA	NA	NA	NA	NA	NA	NA	NA	NA
NA	NA	NA	NA	NA	NA	NA	NA	NA	NA	NA	NA	NA	NA	NA
NA	NA	NA	NA	NA	NA	NA	NA	NA	NA	NA	NA	NA	NA	NA
NA	NA	NA	NA	NA	NA	NA	NA	NA	NA	NA	NA	NA	NA	NA
NA	NA	NA	NA	NA	NA	NA	NA	NA	NA	NA	NA	NA	NA	NA
NA	NA	NA	NA	NA	NA	NA	NA	NA	NA	NA	NA	NA	NA	NA
NA	NA	NA	NA	NA	NA	NA	NA	NA	NA	NA	NA	NA	NA	NA
NA	NA	NA	NA	NA	NA	NA	NA	NA	NA	NA	NA	NA	NA	NA
NA	NA	NA	NA	NA	NA	NA	NA	NA	NA	NA	NA	NA	NA	NA
NA	NA	NA	NA	NA	NA	NA	NA	NA	NA	NA	NA	NA	NA	NA
NA	NA	NA	NA	NA	NA	NA	NA	NA	NA	NA	NA	NA	NA	NA
NA	NA	NA	NA	NA	NA	NA	NA	NA	NA	NA	NA	NA	NA	NA
NA	NA	NA	NA	NA	NA	NA	NA	NA	NA	NA	NA	NA	NA	NA
NA	NA	NA	NA	NA	NA	NA	NA	NA	NA	NA	NA	NA	NA	NA
NA	NA	NA	NA	NA	NA	NA	NA	NA	NA	NA	NA	NA	NA	NA
NA	NA	NA	NA	NA	NA	NA	NA	NA	NA	NA	NA	NA	NA	NA
NA	NA	NA	NA	NA	NA	NA	NA	NA	NA	NA	NA	NA	NA	NA
NA	NA	NA	NA	NA	NA	NA	NA	NA	NA	NA	NA	NA	NA	NA
NA	NA	NA	NA	NA	NA	NA	NA	NA	NA	NA	NA	NA	NA	NA
NA	NA	NA	NA	NA	NA	NA	NA	NA	NA	NA	NA	NA	NA	NA
NA	NA	NA	NA	NA	NA	NA	NA	NA	NA	NA	NA	NA	NA	NA
NA	NA	NA	NA	NA	NA	NA	NA	NA	NA	NA	NA	NA	NA	NA
NA	NA	NA	NA	NA	NA	NA	NA	NA	NA	NA	NA	NA	NA	NA
NA	NA	NA	NA	NA	NA	NA	NA	NA	NA	NA	NA	NA	NA	NA
NA	NA	NA	NA	NA	NA	NA	NA	NA	NA	NA	NA	NA	NA	NA
NA	NA	NA	NA	NA	NA	NA	NA	NA	NA	NA	NA	NA	NA	NA
NA	NA	NA	NA	NA	NA	NA	NA	NA	NA	NA	NA	NA	NA	NA
NA	NA	NA	NA	NA	NA	NA	NA	NA	NA	NA	NA	NA	NA	NA
NA	NA	NA	NA	NA	NA	NA	NA	NA	NA	NA	NA	NA	NA	NA
NA	NA	NA	NA	NA	NA	NA	NA	NA	NA	NA	NA	NA	NA	NA
NA	NA	NA	NA	NA	NA	NA	NA	NA	NA	NA	NA	NA	NA	NA
NA	NA	NA	NA	NA	NA	NA	NA	NA	NA	NA	NA	NA	NA	NA
NA	NA	NA	NA	NA	NA	NA	NA	NA	NA	NA	NA	NA	NA	NA
NA	NA	NA	NA	NA	NA	NA	NA	NA	NA	NA	NA	NA	NA	NA
NA	NA	NA	NA	NA	NA	NA	NA	NA	NA	NA	NA	NA	NA	NA
NA	NA	NA	NA	NA	NA	NA	NA	NA	NA	NA	NA	NA	NA	NA
NA	NA	NA	NA	NA	NA	NA	NA	NA	NA	NA	NA	NA	NA	NA
NA	NA	NA	NA	NA	NA	NA	NA	NA	NA	NA	NA	NA	NA	NA
NA	NA	NA	NA	NA	NA	NA	NA	NA	NA	NA	NA	NA	NA	NA
NA	NA	NA	NA	NA	NA	NA	NA	NA	NA	NA	NA	NA	NA	NA
NA	NA	NA	NA	NA	NA	NA	NA	NA	NA	NA	NA	NA	NA	NA
NA	NA	NA	NA	NA	NA	NA	NA	NA	NA	NA	NA	NA	NA	NA
NA	NA	NA	NA	NA	NA	NA	NA	NA	NA	NA	NA	NA	NA	NA
NA	NA	NA	NA	NA	NA	NA	NA	NA	NA	NA	NA	NA	NA	NA
NA	NA	NA	NA	NA	NA	NA	NA	NA	NA	NA	NA	NA	NA	NA
NA	NA	NA	NA	NA	NA	NA	NA	NA	NA	NA	NA	NA	NA	NA
NA	NA	NA	NA	NA	NA	NA	NA	NA	NA	NA	NA	NA	NA	NA
NA	NA	NA	NA	NA	NA	NA	NA	NA	NA	NA	NA	NA	NA	NA
NA	NA	NA	NA	NA	NA	NA	NA	NA	NA	NA	NA	NA	NA	NA
NA	NA	NA	NA	NA	NA	NA	NA	NA	NA	NA	NA	NA	NA	NA
NA	NA	NA	NA	NA	NA	NA	NA	NA	NA	NA	NA	NA	NA	NA
NA	NA	NA	NA	NA	NA	NA	NA	NA	NA	NA	NA	NA	NA	NA
NA	NA	NA	NA	NA	NA	NA	NA	NA	NA	NA	NA	NA	NA	NA
NA	NA	NA	NA	NA	NA	NA	NA	NA	NA	NA	NA	NA	NA	NA
NA	NA	NA	NA	NA	NA	NA	NA	NA	NA	NA	NA	NA	NA	NA
NA	NA	NA	NA	NA	NA	NA	NA	NA	NA	NA	NA	NA	NA	NA
NA	NA	NA	NA	NA	NA	NA	NA	NA	NA	NA	NA	NA	NA	NA
NA	NA	NA	NA	NA	NA	NA	NA	NA	NA	NA	NA	NA	NA	NA
NA	NA	NA	NA	NA	NA	NA	NA	NA	NA	NA	NA	NA	NA	NA
NA	NA	NA	NA	NA	NA	NA	NA	NA	NA	NA	NA	NA	NA	NA
NA	NA	NA	NA	NA	NA	NA	NA	NA	NA	NA	NA	NA	NA	NA
NA	NA	NA	NA	NA	NA	NA	NA	NA	NA	NA	NA	NA	NA	NA
NA	NA	NA	NA	NA	NA	NA	NA	NA	NA	NA	NA	NA	NA	NA
NA	NA	NA	NA	NA	NA	NA	NA	NA	NA	NA	NA	NA	NA	NA
NA	NA	NA	NA	NA	NA	NA	NA	NA	NA	NA	NA	NA	NA	NA
NA	NA	NA	NA	NA	NA	NA	NA	NA	NA	NA	NA	NA	NA	NA
NA	NA	NA	NA	NA	NA	NA	NA	NA	NA	NA	NA	NA	NA	NA
NA	NA	NA	NA	NA	NA	NA	NA	NA	NA	NA	NA	NA	NA	NA
NA	NA	NA	NA	NA	NA	NA	NA	NA	NA	NA	NA	NA	NA	NA
NA	NA	NA	NA	NA	NA	NA	NA	NA	NA	NA	NA	NA	NA	NA
NA	NA	NA	NA	NA	NA	NA	NA	NA	NA	NA	NA	NA	NA	NA
NA	NA	NA	NA	NA	NA	NA	NA	NA	NA	NA	NA	NA	NA	NA
NA	NA	NA	NA	NA	NA	NA	NA	NA	NA	NA	NA	NA	NA	NA
NA	NA	NA	NA	NA	NA	NA	NA	NA	NA	NA	NA	NA	NA	NA
NA	NA	NA	NA	NA	NA	NA	NA	NA	NA	NA	NA	NA	NA	NA
NA	NA	NA	NA	NA	NA	NA	NA	NA	NA	NA	NA	NA	NA	NA
NA	NA	NA	NA	NA	NA	NA	NA	NA	NA	NA	NA	NA	NA	NA
NA	NA	NA	NA	NA	NA	NA	NA	NA	NA	NA	NA	NA	NA	NA
NA	NA	NA	NA	NA	NA	NA	NA	NA	NA	NA	NA	NA	NA	NA
NA	NA	NA	NA	NA	NA	NA	NA	NA	NA	NA	NA	NA	NA	NA
NA	NA	NA	NA	NA	NA	NA	NA	NA	NA	NA	NA	NA	NA	NA
NA	NA	NA	NA	NA	NA	NA	NA	NA	NA	NA	NA	NA	NA	NA
NA	NA	NA	NA	NA	NA	NA	NA	NA	NA	NA	NA	NA	NA	NA
NA	NA	NA	NA	NA	NA	NA	NA	NA	NA	NA	NA	NA	NA	NA
NA	NA	NA	NA	NA	NA	NA	NA	NA	NA	NA	NA	NA	NA	NA
NA	NA	NA	NA	NA	NA	NA	NA	NA	NA	NA	NA	NA	NA	NA
NA	NA	NA	NA	NA	NA	NA	NA	NA	NA	NA	NA	NA	NA	NA
NA	NA	NA	NA	NA	NA	NA	NA	NA	NA	NA	NA	NA	NA	NA
NA	NA	NA	NA	NA	NA	NA	NA	NA	NA	NA	NA	NA	NA	NA
NA	NA	NA	NA	NA	NA	NA	NA	NA	NA	NA	NA	NA	NA	NA
NA	NA	NA	NA	NA	NA	NA	NA	NA	NA	NA	NA	NA	NA	NA
NA	NA	NA	NA	NA	NA	NA	NA	NA	NA	NA	NA	NA	NA	NA
NA	NA	NA	NA	NA	NA	NA	NA	NA	NA	NA	NA	NA	NA	NA
NA	NA	NA	NA	NA	NA	NA	NA	NA	NA	NA	NA	NA	NA	NA
NA	NA	NA	NA	NA	NA	NA	NA	NA	NA	NA	NA	NA	NA	NA
NA	NA	NA	NA	NA	NA	NA	NA	NA	NA	NA	NA	NA	NA	NA
NA	NA	NA	NA	NA	NA	NA	NA	NA	NA	NA	NA	NA	NA	NA
NA	NA	NA	NA	NA	NA	NA	NA	NA	NA	NA	NA	NA	NA	NA
NA	NA	NA	NA	NA	NA	NA	NA	NA	NA	NA	NA	NA	NA	NA
NA	NA	NA	NA	NA	NA	NA	NA	NA	NA	NA	NA	NA	NA	NA
NA	NA	NA	NA	NA	NA	NA	NA	NA	NA	NA	NA	NA	NA	NA
NA	NA	NA	NA	NA	NA	NA	NA	NA	NA	NA	NA	NA	NA	NA
NA	NA	NA	NA	NA	NA	NA	NA	NA	NA	NA	NA	NA	NA	NA
NA	NA	NA	NA	NA	NA	NA	NA	NA	NA	NA	NA	NA	NA	NA
NA	NA	NA	NA	NA	NA	NA	NA	NA	NA	NA	NA	NA	NA	NA
NA	NA	NA	NA	NA	NA	NA	NA	NA	NA	NA	NA	NA	NA	NA
NA	NA	NA	NA	NA	NA	NA	NA	NA	NA	NA	NA	NA	NA	NA
NA	NA	NA	NA	NA	NA	NA	NA	NA	NA	NA	NA	NA	NA	NA
NA	NA	NA	NA	NA	NA	NA	NA	NA	NA	NA	NA	NA	NA	NA
NA	NA	NA	NA	NA	NA	NA	NA	NA	NA	NA	NA	NA	NA	NA
NA	NA	NA	NA	NA	NA	NA	NA	NA	NA	NA	NA	NA	NA	NA
NA	NA	NA	NA	NA	NA	NA	NA	NA	NA	NA	NA	NA	NA	NA
NA	NA	NA	NA	NA	NA	NA	NA	NA	NA	NA	NA	NA	NA	NA
NA	NA	NA	NA	NA	NA	NA	NA	NA	NA	NA	NA	NA	NA	NA
NA	NA	NA	NA	NA	NA	NA	NA	NA	NA	NA	NA	NA	NA	NA
NA	NA	NA	NA	NA	NA	NA	NA	NA	NA	NA	NA	NA	NA	NA
NA	NA	NA	NA	NA	NA	NA	NA	NA	NA	NA	NA	NA	NA	NA
NA	NA	NA	NA	NA	NA	NA	NA	NA	NA	NA	NA	NA	NA	NA
NA	NA	NA	NA	NA	NA	NA	NA	NA	NA	NA	NA	NA	NA	NA
NA	NA	NA	NA	NA	NA	NA	NA	NA	NA	NA	NA	NA	NA	NA
NA	NA	NA	NA	NA	NA	NA	NA	NA	NA	NA	NA	NA	NA	NA
NA	NA	NA	NA	NA	NA	NA	NA	NA	NA	NA	NA	NA	NA	NA
NA	NA	NA	NA	NA	NA	NA	NA	NA	NA	NA	NA	NA	NA	NA
NA	NA	NA	NA	NA	NA	NA	NA	NA	NA	NA	NA	NA	NA	NA
NA	NA	NA	NA	NA	NA	NA	NA	NA	NA	NA	NA	NA	NA	NA
NA	NA	NA	NA	NA	NA	NA	NA	NA	NA	NA	NA	NA	NA	NA
NA	NA	NA	NA	NA	NA	NA	NA	NA	NA	NA	NA	NA	NA	NA
NA	NA	NA	NA	NA	NA	NA	NA	NA	NA	NA	NA	NA	NA	NA
NA	NA	NA	NA	NA	NA	NA	NA	NA	NA	NA	NA	NA	NA	NA
NA	NA	NA	NA	NA	NA	NA	NA	NA	NA	NA	NA	NA	NA	NA
NA	NA	NA	NA	NA	NA	NA	NA	NA	NA	NA	NA	NA	NA	NA
NA	NA	NA	NA	NA	NA	NA	NA	NA	NA	NA	NA	NA	NA	NA
NA	NA	NA	NA	NA	NA	NA	NA	NA	NA	NA	NA	NA	NA	NA
NA	NA	NA	NA	NA	NA	NA	NA	NA	NA	NA	NA	NA	NA	NA
NA	NA	NA	NA	NA	NA	NA	NA	NA	NA	NA	NA	NA	NA	NA
NA	NA	NA	NA	NA	NA	NA	NA	NA	NA	NA	NA	NA	NA	NA
NA	NA	NA	NA	NA	NA	NA	NA	NA	NA	NA	NA	NA	NA	NA
NA	NA	NA	NA	NA	NA	NA	NA	NA	NA	NA	NA	NA	NA	NA
NA	NA	NA	NA	NA	NA	NA	NA	NA	NA	NA	NA	NA	NA	NA
NA	NA	NA	NA	NA	NA	NA	NA	NA	NA	NA	NA	NA	NA	NA
NA	NA	NA	NA	NA	NA	NA	NA	NA	NA	NA	NA	NA	NA	NA
NA	NA	NA	NA	NA	NA	NA	NA	NA	NA	NA	NA	NA	NA	NA
NA	NA	NA	NA	NA	NA	NA	NA	NA	NA	NA	NA	NA	NA	NA
NA	NA	NA	NA	NA	NA	NA	NA	NA	NA	NA	NA	NA	NA	NA
NA	NA	NA	NA	NA	NA	NA	NA	NA	NA	NA	NA	NA	NA	NA
NA	NA	NA	NA	NA	NA	NA	NA	NA	NA	NA	NA	NA	NA	NA
NA	NA	NA	NA	NA	NA	NA	NA	NA	NA	NA	NA	NA	NA	NA
NA	NA	NA	NA	NA	NA	NA	NA	NA	NA	NA	NA	NA	NA	NA
NA	NA	NA	NA	NA	NA	NA	NA	NA	NA	NA	NA	NA	NA	NA
NA	NA	NA	NA	NA	NA	NA	NA	NA	NA	NA	NA	NA	NA	NA
NA	NA	NA	NA	NA	NA	NA	NA	NA	NA	NA	NA	NA	NA	NA
NA	NA	NA	NA	NA	NA	NA	NA	NA	NA	NA	NA	NA	NA	NA
NA	NA	NA	NA	NA	NA	NA	NA	NA	NA	NA	NA	NA	NA	NA
NA	NA	NA	NA	NA	NA	NA	NA	NA	NA	NA	NA	NA	NA	NA
NA	NA	NA	NA	NA	NA	NA	NA	NA	NA	NA	NA	NA	NA	NA
NA	NA	NA	NA	NA	NA	NA	NA	NA	NA	NA	NA	NA	NA	NA
NA	NA	NA	NA	NA	NA	NA	NA	NA	NA	NA	NA	NA	NA	NA
NA	NA	NA	NA	NA	NA	NA	NA	NA	NA	NA	NA	NA	NA	NA
NA	NA	NA	NA	NA	NA	NA	NA	NA	NA	NA	NA	NA	NA	NA
NA	NA	NA	NA	NA	NA	NA	NA	NA	NA	NA	NA	NA	NA	NA
NA	NA	NA	NA	NA	NA	NA	NA	NA	NA	NA	NA	NA	NA	NA
NA	NA	NA	NA	NA	NA	NA	NA	NA	NA	NA	NA	NA	NA	NA
NA	NA	NA	NA	NA	NA	NA	NA	NA	NA	NA	NA	NA	NA	NA
NA	NA	NA	NA	NA	NA	NA	NA	NA	NA	NA	NA	NA	NA	NA
NA	NA	NA	NA	NA	NA	NA	NA	NA	NA	NA	NA	NA	NA	NA
NA	NA	NA	NA	NA	NA	NA	NA	NA	NA	NA	NA	NA	NA	NA
NA	NA	NA	NA	NA	NA	NA	NA	NA	NA	NA	NA	NA	NA	NA
NA	NA	NA	NA	NA	NA	NA	NA	NA	NA	NA	NA	NA	NA	NA
NA	NA	NA	NA	NA	NA	NA	NA	NA	NA	NA	NA	NA	NA	NA
NA	NA	NA	NA	NA	NA	NA	NA	NA	NA	NA	NA	NA	NA	NA
NA	NA	NA	NA	NA	NA	NA	NA	NA	NA	NA	NA	NA	NA	NA
NA	NA	NA	NA	NA	NA	NA	NA	NA	NA	NA	NA	NA	NA	NA
NA	NA	NA	NA	NA	NA	NA	NA	NA	NA	NA	NA	NA	NA	NA
NA	NA	NA	NA	NA	NA	NA	NA	NA	NA	NA	NA	NA	NA	NA
NA	NA	NA	NA	NA	NA	NA	NA	NA	NA	NA	NA	NA	NA	NA
NA	NA	NA	NA	NA	NA	NA	NA	NA	NA	NA	NA	NA	NA	NA
NA	NA	NA	NA	NA	NA	NA	NA	NA	NA	NA	NA	NA	NA	NA
NA	NA	NA	NA	NA	NA	NA	NA	NA	NA	NA	NA	NA	NA	NA
NA	NA	NA	NA	NA	NA	NA	NA	NA	NA	NA	NA	NA	NA	NA
NA	NA	NA	NA	NA	NA	NA	NA	NA	NA	NA	NA	NA	NA	NA
NA	NA	NA	NA	NA	NA	NA	NA	NA	NA	NA	NA	NA	NA	NA
NA	NA	NA	NA	NA	NA	NA	NA	NA	NA	NA	NA	NA	NA	NA
NA	NA	NA	NA	NA	NA	NA	NA	NA	NA	NA	NA	NA	NA	NA
NA	NA	NA	NA	NA	NA	NA	NA	NA	NA	NA	NA	NA	NA	NA
NA	NA	NA	NA	NA	NA	NA	NA	NA	NA	NA	NA	NA	NA	NA
NA	NA	NA	NA	NA	NA	NA	NA	NA	NA	NA	NA	NA	NA	NA
NA	NA	NA	NA	NA	NA	NA	NA	NA	NA	NA	NA	NA	NA	NA
NA	NA	NA	NA	NA	NA	NA	NA	NA	NA	NA	NA	NA	NA	NA
NA	NA	NA	NA	NA	NA	NA	NA	NA	NA	NA	NA	NA	NA	NA
NA	NA	NA	NA	NA	NA	NA	NA	NA	NA	NA	NA	NA	NA	NA
NA	NA	NA	NA	NA	NA	NA	NA	NA	NA	NA	NA	NA	NA	NA
NA	NA	NA	NA	NA	NA	NA	NA	NA	NA	NA	NA	NA	NA	NA
NA	NA	NA	NA	NA	NA	NA	NA	NA	NA	NA	NA	NA	NA	NA
NA	NA	NA	NA	NA	NA	NA	NA	NA	NA	NA	NA	NA	NA	NA
NA	NA	NA	NA	NA	NA	NA	NA	NA	NA	NA	NA	NA	NA	NA
NA	NA	NA	NA	NA	NA	NA	NA	NA	NA	NA	NA	NA	NA	NA
NA	NA	NA	NA	NA	NA	NA	NA	NA	NA	NA	NA	NA	NA	NA
NA	NA	NA	NA	NA	NA	NA	NA	NA	NA	NA	NA	NA	NA	NA
NA	NA	NA	NA	NA	NA	NA	NA	NA	NA	NA	NA	NA	NA	NA
NA	NA	NA	NA	NA	NA	NA	NA	NA	NA	NA	NA	NA	NA	NA
NA	NA	NA	NA	NA	NA	NA	NA	NA	NA	NA	NA	NA	NA	NA
NA	NA	NA	NA	NA	NA	NA	NA	NA	NA	NA	NA	NA	NA	NA
NA	NA	NA	NA	NA	NA	NA	NA	NA	NA	NA	NA	NA	NA	NA
NA	NA	NA	NA	NA	NA	NA	NA	NA	NA	NA	NA	NA	NA	NA
NA	NA	NA	NA	NA	NA	NA	NA	NA	NA	NA	NA	NA	NA	NA
NA	NA	NA	NA	NA	NA	NA	NA	NA	NA	NA	NA	NA	NA	NA
NA	NA	NA	NA	NA	NA	NA	NA	NA	NA	NA	NA	NA	NA	NA
NA	NA	NA	NA	NA	NA	NA	NA	NA	NA	NA	NA	NA	NA	NA
NA	NA	NA	NA	NA	NA	NA	NA	NA	NA	NA	NA	NA	NA	NA
NA	NA	NA	NA	NA	NA	NA	NA	NA	NA	NA	NA	NA	NA	NA
NA	NA	NA	NA	NA	NA	NA	NA	NA	NA	NA	NA	NA	NA	NA
NA	NA	NA	NA	NA	NA	NA	NA	NA	NA	NA	NA	NA	NA	NA
NA	NA	NA	NA	NA	NA	NA	NA	NA	NA	NA	NA	NA	NA	NA
NA	NA	NA	NA	NA	NA	NA	NA	NA	NA	NA	NA	NA	NA	NA
NA	NA	NA	NA	NA	NA	NA	NA	NA	NA	NA	NA	NA	NA	NA
NA	NA	NA	NA	NA	NA	NA	NA	NA	NA	NA	NA	NA	NA	NA
NA	NA	NA	NA	NA	NA	NA	NA	NA	NA	NA	NA	NA	NA	NA
NA	NA	NA	NA	NA	NA	NA	NA	NA	NA	NA	NA	NA	NA	NA
NA	NA	NA	NA	NA	NA	NA	NA	NA	NA	NA	NA	NA	NA	NA
NA	NA	NA	NA	NA	NA	NA	NA	NA	NA	NA	NA	NA	NA	NA
NA	NA	NA	NA	NA	NA	NA	NA	NA	NA	NA	NA	NA	NA	NA
NA	NA	NA	NA	NA	NA	NA	NA	NA	NA	NA	NA	NA	NA	NA
NA	NA	NA	NA	NA	NA	NA	NA	NA	NA	NA	NA	NA	NA	NA
NA	NA	NA	NA	NA	NA	NA	NA	NA	NA	NA	NA	NA	NA	NA
NA	NA	NA	NA	NA	NA	NA	NA	NA	NA	NA	NA	NA	NA	NA
NA	NA	NA	NA	NA	NA	NA	NA	NA	NA	NA	NA	NA	NA	NA
NA	NA	NA	NA	NA	NA	NA	NA	NA	NA	NA	NA	NA	NA	NA
NA	NA	NA	NA	NA	NA	NA	NA	NA	NA	NA	NA	NA	NA	NA
NA	NA	NA	NA	NA	NA	NA	NA	NA	NA	NA	NA	NA	NA	NA
NA	NA	NA	NA	NA	NA	NA	NA	NA	NA	NA	NA	NA	NA	NA
NA	NA	NA	NA	NA	NA	NA	NA	NA	NA	NA	NA	NA	NA	NA
NA	NA	NA	NA	NA	NA	NA	NA	NA	NA	NA	NA	NA	NA	NA
NA	NA	NA	NA	NA	NA	NA	NA	NA	NA	NA	NA	NA	NA	NA
NA	NA	NA	NA	NA	NA	NA	NA	NA	NA	NA	NA	NA	NA	NA
NA	NA	NA	NA	NA	NA	NA	NA	NA	NA	NA	NA	NA	NA	NA
NA	NA	NA	NA	NA	NA	NA	NA	NA	NA	NA	NA	NA	NA	NA
NA	NA	NA	NA	NA	NA	NA	NA	NA	NA	NA	NA	NA	NA	NA
NA	NA	NA	NA	NA	NA	NA	NA	NA	NA	NA	NA	NA	NA	NA
NA	NA	NA	NA	NA	NA	NA	NA	NA	NA	NA	NA	NA	NA	NA
NA	NA	NA	NA	NA	NA	NA	NA	NA	NA	NA	NA	NA	NA	NA
NA	NA	NA	NA	NA	NA	NA	NA	NA	NA	NA	NA	NA	NA	NA
NA	NA	NA	NA	NA	NA	NA	NA	NA	NA	NA	NA	NA	NA	NA
NA	NA	NA	NA	NA	NA	NA	NA	NA	NA	NA	NA	NA	NA	NA
NA	NA	NA	NA	NA	NA	NA	NA	NA	NA	NA	NA	NA	NA	NA
NA	NA	NA	NA	NA	NA	NA	NA	NA	NA	NA	NA	NA	NA	NA
NA	NA	NA	NA	NA	NA	NA	NA	NA	NA	NA	NA	NA	NA	NA
NA	NA	NA	NA	NA	NA	NA	NA	NA	NA	NA	NA	NA	NA	NA
NA	NA	NA	NA	NA	NA	NA	NA	NA	NA	NA	NA	NA	NA	NA
NA	NA	NA	NA	NA	NA	NA	NA	NA	NA	NA	NA	NA	NA	NA
NA	NA	NA	NA	NA	NA	NA	NA	NA	NA	NA	NA	NA	NA	NA
NA	NA	NA	NA	NA	NA	NA	NA	NA	NA	NA	NA	NA	NA	NA
NA	NA	NA	NA	NA	NA	NA	NA	NA	NA	NA	NA	NA	NA	NA
NA	NA	NA	NA	NA	NA	NA	NA	NA	NA	NA	NA	NA	NA	NA
NA	NA	NA	NA	NA	NA	NA	NA	NA	NA	NA	NA	NA	NA	NA
NA	NA	NA	NA	NA	NA	NA	NA	NA	NA	NA	NA	NA	NA	NA
NA	NA	NA	NA	NA	NA	NA	NA	NA	NA	NA	NA	NA	NA	NA
NA	NA	NA	NA	NA	NA	NA	NA	NA	NA	NA	NA	NA	NA	NA
NA	NA	NA	NA	NA	NA	NA	NA	NA	NA	NA	NA	NA	NA	NA
NA	NA	NA	NA	NA	NA	NA	NA	NA	NA	NA	NA	NA	NA	NA
NA	NA	NA	NA	NA	NA	NA	NA	NA	NA	NA	NA	NA	NA	NA
NA	NA	NA	NA	NA	NA	NA	NA	NA	NA	NA	NA	NA	NA	NA
NA	NA	NA	NA	NA	NA	NA	NA	NA	NA	NA	NA	NA	NA	NA
NA	NA	NA	NA	NA	NA	NA	NA	NA	NA	NA	NA	NA	NA	NA
NA	NA	NA	NA	NA	NA	NA	NA	NA	NA	NA	NA	NA	NA	NA
NA	NA	NA	NA	NA	NA	NA	NA	NA	NA	NA	NA	NA	NA	NA
NA	NA	NA	NA	NA	NA	NA	NA	NA	NA	NA	NA	NA	NA	NA
NA	NA	NA	NA	NA	NA	NA	NA	NA	NA	NA	NA	NA	NA	NA
NA	NA	NA	NA	NA	NA	NA	NA	NA	NA	NA	NA	NA	NA	NA
NA	NA	NA	NA	NA	NA	NA	NA	NA	NA	NA	NA	NA	NA	NA
NA	NA	NA	NA	NA	NA	NA	NA	NA	NA	NA	NA	NA	NA	NA
NA	NA	NA	NA	NA	NA	NA	NA	NA	NA	NA	NA	NA	NA	NA
NA	NA	NA	NA	NA	NA	NA	NA	NA	NA	NA	NA	NA	NA	NA
NA	NA	NA	NA	NA	NA	NA	NA	NA	NA	NA	NA	NA	NA	NA
NA	NA	NA	NA	NA	NA	NA	NA	NA	NA	NA	NA	NA	NA	NA
NA	NA	NA	NA	NA	NA	NA	NA	NA	NA	NA	NA	NA	NA	NA
NA	NA	NA	NA	NA	NA	NA	NA	NA	NA	NA	NA	NA	NA	NA
NA	NA	NA	NA	NA	NA	NA	NA	NA	NA	NA	NA	NA	NA	NA
NA	NA	NA	NA	NA	NA	NA	NA	NA	NA	NA	NA	NA	NA	NA
NA	NA	NA	NA	NA	NA	NA	NA	NA	NA	NA	NA	NA	NA	NA
NA	NA	NA	NA	NA	NA	NA	NA	NA	NA	NA	NA	NA	NA	NA
NA	NA	NA	NA	NA	NA	NA	NA	NA	NA	NA	NA	NA	NA	NA
NA	NA	NA	NA	NA	NA	NA	NA	NA	NA	NA	NA	NA	NA	NA
NA	NA	NA	NA	NA	NA	NA	NA	NA	NA	NA	NA	NA	NA	NA
NA	NA	NA	NA	NA	NA	NA	NA	NA	NA	NA	NA	NA	NA	NA
NA	NA	NA	NA	NA	NA	NA	NA	NA	NA	NA	NA	NA	NA	NA
NA	NA	NA	NA	NA	NA	NA	NA	NA	NA	NA	NA	NA	NA	NA
NA	NA	NA	NA	NA	NA	NA	NA	NA	NA	NA	NA	NA	NA	NA
NA	NA	NA	NA	NA	NA	NA	NA	NA	NA	NA	NA	NA	NA	NA
NA	NA	NA	NA	NA	NA	NA	NA	NA	NA	NA	NA	NA	NA	NA
NA	NA	NA	NA	NA	NA	NA	NA	NA	NA	NA	NA	NA	NA	NA
NA	NA	NA	NA	NA	NA	NA	NA	NA	NA	NA	NA	NA	NA	NA
NA	NA	NA	NA	NA	NA	NA	NA	NA	NA	NA	NA	NA	NA	NA
NA	NA	NA	NA	NA	NA	NA	NA	NA	NA	NA	NA	NA	NA	NA
NA	NA	NA	NA	NA	NA	NA	NA	NA	NA	NA	NA	NA	NA	NA
NA	NA	NA	NA	NA	NA	NA	NA	NA	NA	NA	NA	NA	NA	NA
NA	NA	NA	NA	NA	NA	NA	NA	NA	NA	NA	NA	NA	NA	NA
NA	NA	NA	NA	NA	NA	NA	NA	NA	NA	NA	NA	NA	NA	NA
NA	NA	NA	NA	NA	NA	NA	NA	NA	NA	NA	NA	NA	NA	NA
NA	NA	NA	NA	NA	NA	NA	NA	NA	NA	NA	NA	NA	NA	NA
NA	NA	NA	NA	NA	NA	NA	NA	NA	NA	NA	NA	NA	NA	NA
NA	NA	NA	NA	NA	NA	NA	NA	NA	NA	NA	NA	NA	NA	NA
NA	NA	NA	NA	NA	NA	NA	NA	NA	NA	NA	NA	NA	NA	NA
NA	NA	NA	NA	NA	NA	NA	NA	NA	NA	NA	NA	NA	NA	NA
NA	NA	NA	NA	NA	NA	NA	NA	NA	NA	NA	NA	NA	NA	NA
NA	NA	NA	NA	NA	NA	NA	NA	NA	NA	NA	NA	NA	NA	NA
NA	NA	NA	NA	NA	NA	NA	NA	NA	NA	NA	NA	NA	NA	NA
NA	NA	NA	NA	NA	NA	NA	NA	NA	NA	NA	NA	NA	NA	NA
NA	NA	NA	NA	NA	NA	NA	NA	NA	NA	NA	NA	NA	NA	NA
NA	NA	NA	NA	NA	NA	NA	NA	NA	NA	NA	NA	NA	NA	NA
NA	NA	NA	NA	NA	NA	NA	NA	NA	NA	NA	NA	NA	NA	NA
NA	NA	NA	NA	NA	NA	NA	NA	NA	NA	NA	NA	NA	NA	NA
NA	NA	NA	NA	NA	NA	NA	NA	NA	NA	NA	NA	NA	NA	NA
NA	NA	NA	NA	NA	NA	NA	NA	NA	NA	NA	NA	NA	NA	NA
NA	NA	NA	NA	NA	NA	NA	NA	NA	NA	NA	NA	NA	NA	NA
NA	NA	NA	NA	NA	NA	NA	NA	NA	NA	NA	NA	NA	NA	NA
NA	NA	NA	NA	NA	NA	NA	NA	NA	NA	NA	NA	NA	NA	NA
NA	NA	NA	NA	NA	NA	NA	NA	NA	NA	NA	NA	NA	NA	NA
NA	NA	NA	NA	NA	NA	NA	NA	NA	NA	NA	NA	NA	NA	NA
666.2	680.4	712.5	581.6	679.5	570.4	576.6	570.2	655.9	654.8	573.6	592.3	697.2	175.7	1136.6
647.5	451.7	946.9	593.7	851.8	362.3	782	138.5	314.1	517.1	215.4	716.1	50.5	521.7	514.2
666.2	680.4	712.5	581.6	679.45	570.4	576.6	570.15	655.9	654.8	573.65	592.35	697.2	175.35	1135.7
647.3	451.7	946.85	593.6	851.75	362.3	782.05	138.55	314.05	517.05	215.4	716.1	50.55	522.2	515.15
666.166666666667	680.4	712.5	581.6	679.433333333333	570.4	576.6	570.133333333333	655.9	654.8	573.7	592.366666666667	697.2	175.133333333333	1135.4
647.133333333333	451.7	946.833333333333	593.566666666667	851.733333333333	362.266666666667	782.1	138.566666666667	314.066666666667	517.033333333333	215.433333333333	716.133333333333	50.5666666666667	522.6	515.466666666667
666.125	680.4	712.5	581.6	679.425	570.4	576.6	570.1	655.925	654.8	573.725	592.4	697.2	174.975	1135.25
646.975	451.7	946.8	593.525	851.725	362.25	782.125	138.6	314.05	517.025	215.45	716.15	50.575	523	515.625
666.06	680.4	712.5	581.6	679.42	570.4	576.58	570.08	655.92	654.8	573.76	592.42	697.2	174.84	1135.16
646.82	451.7	946.78	593.5	851.72	362.24	782.16	138.62	314.06	517.02	215.48	716.16	50.58	523.4	515.72
666	680.42	712.5	581.62	679.38	570.4	576.56	570.04	655.94	654.84	573.94	592.5	697.22	174.34	1134.78
646.42	451.68	946.68	593.56	851.66	362.22	782.24	138.68	314.04	516.96	215.56	716.22	50.62	524.3	516.1
665.92	680.42	712.5	581.64	679.36	570.4	576.54	570.04	655.98	654.9	574.1	592.56	697.24	173.94	1134.76
646.08	451.64	946.6	593.66	851.62	362.2	782.32	138.72	314.06	516.9	215.64	716.28	50.62	525.18	516.12
665.86	680.42	712.5	581.66	679.34	570.4	576.52	570.04	656.02	654.96	574.24	592.62	697.26	173.56	1134.74
645.76	451.6	946.52	593.74	851.56	362.2	782.38	138.78	314.06	516.82	215.7	716.32	50.62	526.08	516.12
665.82	680.42	712.5	581.68	679.3	570.4	576.5	570.06	656.04	655.02	574.38	592.66	697.28	173.2	1134.72
645.46	451.56	946.46	593.84	851.5	362.2	782.44	138.82	314.08	516.72	215.76	716.38	50.64	527	516.12
665.82	680.42	712.5	581.68	679.26	570.4	576.5	570.06	656.08	655.1	574.48	592.7	697.28	172.86	1134.7
645.18	451.5	946.4	593.9	851.44	362.18	782.5	138.88	314.08	516.56	215.82	716.46	50.68	528.1	516.1
665.76	680.36	712.5	581.66	679.24	570.4	576.48	570.06	656.1	655.16	574.44	592.7	697.26	172.98	1134.72
645.02	451.6	946.38	593.82	851.42	362.14	782.34	138.7	314.14	516.48	215.82	716.54	50.66	529.18	516.06
665.72	680.32	712.5	581.64	679.22	570.4	576.48	570.04	656.1	655.22	574.4	592.68	697.24	173.12	1134.74
644.86	451.7	946.36	593.72	851.4	362.1	782.16	138.54	314.18	516.38	215.82	716.62	50.68	530.26	516
665.68	680.28	712.5	581.62	679.2	570.4	576.48	570.02	656.1	655.28	574.34	592.66	697.24	173.3	1134.76
644.74	451.8	946.36	593.64	851.38	362.06	781.98	138.36	314.22	516.28	215.82	716.7	50.72	531.36	515.96
665.72	680.24	712.5	581.62	679.18	570.4	576.48	570	656.1	655.34	574.26	592.64	697.26	173.44	1134.78
644.66	451.88	946.36	593.52	851.36	362.04	781.8	138.2	314.26	516.18	215.8	716.78	50.78	532.62	515.9
665.86	680.2	712.5	581.64	679.16	570.4	576.48	570	656.1	655.4	574.18	592.62	697.3	173.56	1134.82
644.62	451.98	946.36	593.44	851.34	362.04	781.6	138.02	314.3	516.12	215.76	716.84	50.82	533.68	515.86
666.16	680.2	712.48	581.66	679.36	570.4	576.5	570	656.1	655.44	574.06	592.58	697.34	173.38	1134.86
644.78	451.88	946.38	593.52	851.3	362.08	781.6	138.14	314.3	516.02	215.68	716.66	50.92	534.64	515.8
666.6	680.22	712.46	581.7	679.56	570.4	576.52	570	656.12	655.46	573.94	592.56	697.38	173.18	1134.9
644.98	451.8	946.4	593.6	851.26	362.14	781.58	138.24	314.32	515.94	215.6	716.48	50.98	535.5	515.74
667.22	680.24	712.44	581.74	679.76	570.4	576.54	570	656.14	655.46	573.84	592.54	697.4	172.82	1134.92
645.2	451.7	946.4	593.7	851.22	362.2	781.54	138.34	314.34	515.88	215.5	716.3	51.02	536.24	515.66
667.78	680.26	712.42	581.76	679.96	570.4	576.56	569.98	656.16	655.46	573.74	592.5	697.38	172.42	1134.94
645.42	451.6	946.4	593.84	851.18	362.24	781.5	138.42	314.36	515.84	215.42	716.1	51	536.62	515.6
668.24	680.3	712.4	581.78	680.16	570.4	576.6	569.96	656.18	655.44	573.66	592.46	697.36	172	1134.92
645.6	451.5	946.4	593.98	851.14	362.28	781.46	138.5	314.38	515.82	215.34	715.9	50.98	536.84	515.52
668.68	680.34	712.4	581.8	680.14	570.42	576.64	569.94	656.22	655.38	573.66	592.42	697.32	171.58	1134.9
645.72	451.44	946.44	593.98	851.12	362.32	781.42	138.5	314.44	515.76	215.3	715.88	50.88	536.9	515.66
668.9	680.36	712.4	581.8	680.12	570.44	576.68	569.9	656.24	655.3	573.68	592.38	697.3	171.12	1134.92
645.68	451.36	946.48	593.98	851.08	362.34	781.38	138.46	314.5	515.74	215.26	715.86	50.74	536.74	515.76
668.9	680.38	712.4	581.78	680.1	570.46	576.72	569.86	656.26	655.24	573.7	592.36	697.28	170.78	1135
645.6	451.3	946.52	593.96	851.06	362.36	781.36	138.42	314.56	515.72	215.24	715.84	50.6	536.46	515.88
668.84	680.4	712.4	581.76	680.1	570.48	576.76	569.82	656.28	655.18	573.76	592.36	697.28	170.54	1135.12
645.5	451.24	946.58	593.94	851.04	362.36	781.34	138.34	314.62	515.72	215.22	715.82	50.46	536.14	515.98
668.74	680.4	712.4	581.74	680.1	570.52	576.78	569.78	656.3	655.14	573.84	592.36	697.28	170.34	1135.3
645.44	451.18	946.64	593.94	851.02	362.36	781.32	138.24	314.68	515.74	215.2	715.8	50.34	535.78	516.08
668.48	680.42	712.38	581.72	680.1	570.56	576.84	569.74	656.32	655.14	573.92	592.4	697.28	170.08	1135.52
645.26	451.22	946.7	593.94	851	362.32	781.52	138.1	314.72	515.9	215.2	715.82	50.18	535.16	515.98
668.26	680.42	712.36	581.7	680.1	570.6	576.88	569.7	656.34	655.16	573.98	592.44	697.28	169.9	1135.72
645.26	451.26	946.76	593.98	851	362.28	781.74	137.98	314.74	516.06	215.2	715.84	50.1	534.62	515.9
668.04	680.42	712.34	581.7	680.1	570.64	576.9	569.64	656.36	655.18	574.04	592.48	697.28	169.78	1135.88
645.34	451.3	946.84	594.02	851	362.24	781.94	137.84	314.76	516.24	215.2	715.88	50	534.1	515.82
667.82	680.42	712.32	581.7	680.1	570.68	576.92	569.6	656.38	655.18	574.08	592.52	697.28	169.66	1136.02
645.52	451.34	946.9	594.08	851	362.22	782.14	137.74	314.78	516.4	215.18	715.92	49.92	533.58	515.74
667.6	680.42	712.3	581.72	680.1	570.72	576.94	569.54	656.4	655.14	574.12	592.58	697.28	169.6	1136.12
645.86	451.38	946.98	594.16	851	362.18	782.32	137.7	314.8	516.52	215.16	715.96	49.84	533.04	515.66
667.46	680.38	712.28	581.74	680.1	570.76	576.92	569.62	656.42	655.02	574.16	592.68	697.3	169.68	1136.16
646.26	451.48	947.04	594.24	851	362.12	782.28	137.8	314.8	516.52	215.34	716.02	49.82	532.76	515.58
667.38	680.36	712.26	581.76	680.1	570.8	576.88	569.7	656.44	654.88	574.18	592.8	697.3	169.78	1136.18
646.68	451.58	947.12	594.3	851	362.06	782.24	137.94	314.8	516.48	215.52	716.08	49.76	532.52	515.52
667.36	680.34	712.24	581.78	680.1	570.84	576.86	569.78	656.46	654.72	574.2	592.9	697.3	169.88	1136.18
647.1	451.68	947.16	594.36	851.02	362	782.22	138.14	314.8	516.38	215.7	716.12	49.74	532.28	515.44
667.42	680.32	712.2	581.8	680.1	570.88	576.84	569.84	656.5	654.54	574.22	593.02	697.32	170.02	1136.14
647.56	451.78	947.22	594.4	851.04	361.92	782.18	138.4	314.8	516.22	215.88	716.16	49.72	532.04	515.36
667.56	680.3	712.16	581.8	680.12	570.88	576.82	569.9	656.54	654.36	574.2	593.12	697.32	170.12	1136.1
647.92	451.88	947.26	594.38	851.06	361.84	782.16	138.64	314.78	516.06	216.06	716.2	49.68	531.86	515.28
667.84	680.28	712.34	581.8	680.16	570.86	576.98	569.8	656.6	654.32	574.12	593.18	697.32	170.26	1136
648.18	451.78	947.3	594.36	851.1	361.8	782.08	138.78	314.74	515.72	216	716.18	49.7	531.78	515.38
668.12	680.26	712.52	581.78	680.2	570.84	577.16	569.72	656.66	654.3	574.06	593.22	697.32	170.38	1135.88
648.42	451.7	947.32	594.34	851.14	361.74	782	138.92	314.68	515.38	215.94	716.16	49.74	531.7	515.48
668.4	680.24	712.7	581.76	680.26	570.82	577.36	569.64	656.74	654.32	573.98	593.26	697.32	170.48	1135.76
648.68	451.6	947.38	594.32	851.14	361.68	781.92	139.02	314.6	515.06	215.88	716.14	49.76	531.62	515.58
668.64	680.22	712.9	581.74	680.32	570.8	577.56	569.6	656.8	654.38	573.9	593.28	697.32	170.54	1135.66
648.86	451.52	947.42	594.3	851.14	361.62	781.84	139.06	314.52	514.82	215.84	716.12	49.76	531.58	515.7
668.84	680.2	713.1	581.7	680.36	570.8	577.76	569.58	656.86	654.46	573.84	593.3	697.34	170.6	1135.56
649.02	451.44	947.46	594.3	851.14	361.58	781.76	139.06	314.46	514.6	215.8	716.1	49.78	531.54	515.82
668.96	680.18	713.08	581.64	680.22	570.78	577.78	569.58	656.72	654.3	573.78	593.32	697.36	170.58	1135.86
649.24	451.42	947.48	594.3	851.1	361.7	781.74	139.04	314.36	514.62	215.82	716.08	49.78	531.34	515.72
669.08	680.16	713.06	581.6	680.08	570.76	577.82	569.6	656.58	654.16	573.72	593.34	697.38	170.54	1136.24
649.46	451.4	947.5	594.3	851.06	361.82	781.7	138.98	314.28	514.72	215.82	716.06	49.8	531.14	515.58
669.18	680.14	713.04	581.54	679.92	570.74	577.84	569.64	656.44	654	573.68	593.36	697.4	170.48	1136.66
649.6	451.4	947.52	594.3	851.04	361.92	781.66	138.92	314.2	514.86	215.82	716.04	49.8	530.98	515.44
669.28	680.12	713.02	581.48	679.78	570.72	577.86	569.66	656.3	653.82	573.64	593.38	697.4	170.42	1137.1
649.72	451.4	947.54	594.3	851.02	362.02	781.64	138.86	314.12	514.98	215.82	716.02	49.82	530.84	515.28
669.4	680.1	713	581.44	679.64	570.7	577.88	569.7	656.16	653.64	573.6	593.4	697.38	170.36	1137.56
649.8	451.4	947.56	594.3	851	362.12	781.62	138.82	314.04	515.12	215.82	716	49.82	530.72	515.12
669.46	680.08	712.98	581.44	679.68	570.7	577.72	569.58	656.18	653.8	573.78	593.2	697.4	170.22	1137.72
650	451.42	947.28	594.3	851.02	362.04	781.58	138.8	314	515.22	215.78	716	49.84	530.9	513.64
669.5	680.06	712.94	581.44	679.72	570.7	577.54	569.44	656.22	653.94	573.96	593	697.42	170.1	1137.8
650.16	451.44	947	594.32	851.04	361.96	781.56	138.82	313.96	515.28	215.76	716	49.84	531.1	512.2
669.52	680.04	712.9	581.48	679.76	570.7	577.36	569.3	656.24	654.1	574.12	592.8	697.44	170	1137.82
650.34	451.46	946.7	594.34	851.06	361.88	781.54	138.86	313.94	515.34	215.74	716	49.88	531.3	510.76
669.54	680.02	712.86	581.52	679.78	570.7	577.18	569.16	656.26	654.3	574.28	592.62	697.46	169.88	1137.78
650.5	451.48	946.38	594.36	851.1	361.82	781.52	138.92	313.9	515.4	215.7	716.02	49.92	531.5	509.32
669.54	680	712.82	581.56	679.8	570.72	577.02	568.98	656.28	654.58	574.44	592.42	697.5	169.76	1137.66
650.68	451.52	946.04	594.4	851.14	361.74	781.5	139.02	313.86	515.42	215.66	716.04	49.98	531.7	507.86
669.48	679.98	712.8	581.6	679.76	570.74	577.06	568.98	656.34	654.72	574.38	592.42	697.52	169.7	1137.64
650.56	451.58	946.26	594.44	851.18	361.66	781.5	139.2	314.02	515.44	215.58	716.06	50.06	531.72	507.62
669.42	679.96	712.8	581.64	679.72	570.76	577.1	568.96	656.38	654.92	574.32	592.42	697.52	169.64	1137.62
650.42	451.64	946.48	594.46	851.22	361.6	781.5	139.36	314.16	515.42	215.48	716.08	50.14	531.72	507.38
669.38	679.94	712.8	581.66	679.68	570.76	577.14	568.94	656.42	655.14	574.28	592.4	697.52	169.58	1137.64
650.26	451.72	946.7	594.48	851.28	361.54	781.5	139.52	314.3	515.36	215.38	716.1	50.2	531.72	507.16
669.36	679.92	712.8	581.68	679.62	570.74	577.18	568.9	656.46	655.42	574.24	592.36	697.52	169.52	1137.72
650.12	451.82	946.94	594.5	851.32	361.48	781.5	139.64	314.44	515.26	215.28	716.1	50.26	531.68	506.96
669.34	679.9	712.8	581.72	679.54	570.68	577.2	568.86	656.52	655.64	574.2	592.32	697.5	169.46	1137.88
649.96	451.92	947.2	594.5	851.36	361.42	781.5	139.72	314.58	515.16	215.2	716.1	50.32	531.62	506.8
669.38	679.9	712.78	581.72	679.5	570.52	577.22	568.78	656.56	655.86	574.2	592.44	697.46	169.72	1137.94
650	451.98	947.18	594.5	851.38	361.54	781.46	139.72	314.5	514.94	215.18	716.1	50.36	531.4	506.78
669.44	679.9	712.78	581.72	679.46	570.32	577.22	568.7	656.6	656.02	574.2	592.54	697.42	169.96	1138.04
650.06	452.06	947.16	594.52	851.4	361.64	781.42	139.72	314.44	514.72	215.18	716.1	50.4	531.18	506.76
669.52	679.9	712.78	581.72	679.4	570.1	577.22	568.58	656.64	656.12	574.2	592.66	697.38	170.22	1138.16
650.12	452.14	947.14	594.54	851.4	361.72	781.36	139.72	314.38	514.48	215.2	716.1	50.46	530.94	506.74
669.58	679.9	712.78	581.72	679.34	569.88	577.22	568.46	656.7	656.12	574.2	592.76	697.34	170.52	1138.26
650.16	452.22	947.1	594.56	851.4	361.78	781.3	139.74	314.34	514.26	215.24	716.1	50.5	530.72	506.72
669.64	679.9	712.78	581.7	679.3	569.66	577.22	568.36	656.74	656.08	574.2	592.88	697.32	170.82	1138.34
650.2	452.3	947.08	594.58	851.42	361.86	781.22	139.76	314.3	514.06	215.26	716.1	50.54	530.52	506.7
669.74	679.9	712.84	581.66	679.42	569.58	577.2	568.26	656.78	655.9	574.2	592.8	697.26	170.9	1138.38
650.22	452.38	947.06	594.42	851.46	361.76	781.4	139.78	314.28	513.92	215.34	716.12	50.58	530.38	506.7
669.82	679.9	712.88	581.62	679.54	569.66	577.2	568.16	656.82	655.64	574.2	592.74	697.22	171.02	1138.4
650.24	452.48	947.08	594.24	851.52	361.7	781.58	139.78	314.26	513.84	215.42	716.14	50.6	530.28	506.7
669.88	679.9	712.92	581.56	679.68	569.86	577.2	568.1	656.86	655.36	574.2	592.68	697.18	171.12	1138.4
650.26	452.58	947.12	594.06	851.6	361.7	781.78	139.76	314.24	513.8	215.48	716.16	50.62	530.2	506.68
669.94	679.9	712.96	581.5	679.84	570.18	577.2	568.06	656.9	655.08	574.18	592.64	697.12	171.22	1138.42
650.3	452.66	947.2	593.88	851.68	361.74	781.98	139.74	314.22	513.8	215.54	716.18	50.66	530.14	506.66
670	679.9	713	581.44	680	570.62	577.2	568.02	656.94	654.8	574.16	592.6	697.06	171.32	1138.46
650.34	452.74	947.28	593.7	851.76	361.78	782.2	139.72	314.2	513.8	215.6	716.2	50.66	530.1	506.62
669.98	679.94	713.02	581.38	679.98	571.14	577.22	567.98	656.76	654.64	574.12	592.62	697.02	171.12	1138.56
650.4	452.94	947.2	593.74	851.88	361.94	782.2	139.64	314.18	513.94	215.64	716.24	50.66	530.16	506.5
669.96	679.98	713.04	581.32	679.96	571.62	577.24	567.96	656.58	654.54	574.08	592.64	696.98	170.92	1138.68
650.48	453.12	947.1	593.8	851.98	362.08	782.2	139.58	314.16	514.06	215.68	716.28	50.7	530.2	506.38
669.92	680.02	713.06	581.26	679.94	572.08	577.26	567.92	656.4	654.48	574.04	592.66	696.94	170.74	1138.82
650.56	453.28	946.98	593.86	852.06	362.22	782.2	139.5	314.14	514.18	215.74	716.32	50.72	530.22	506.28
669.88	680.06	713.1	581.2	679.92	572.48	577.3	567.88	656.2	654.44	574.02	592.7	696.9	170.56	1138.94
650.64	453.46	946.86	593.94	852.16	362.34	782.2	139.42	314.12	514.3	215.8	716.36	50.72	530.24	506.16
669.82	680.1	713.14	581.14	679.9	572.84	577.34	567.84	656.02	654.42	574	592.76	696.86	170.4	1139.02
650.74	453.64	946.74	594.02	852.24	362.48	782.2	139.3	314.1	514.44	215.86	716.4	50.76	530.22	506.06
669.74	680.12	713.16	581.12	679.9	573.1	577.38	567.78	656.04	654.36	574	592.86	696.84	170.56	1139.06
650.64	453.76	946.82	594.12	852.04	362.36	782.18	139.18	314.08	514.38	215.9	716.4	50.8	530.12	506
669.66	680.14	713.2	581.1	679.92	573.28	577.44	567.72	656.06	654.32	573.98	592.96	696.82	170.7	1139.06
650.52	453.88	946.9	594.2	851.84	362.24	782.16	139.04	314.06	514.32	215.94	716.4	50.82	530.02	505.94
669.6	680.16	713.24	581.1	679.94	573.38	577.5	567.66	656.08	654.28	573.98	593.08	696.78	170.82	1139.02
650.38	454	947	594.28	851.66	362.12	782.14	138.92	314.04	514.28	215.96	716.4	50.82	529.94	505.88
669.5	680.18	713.28	581.1	679.96	573.4	577.54	567.6	656.1	654.22	573.98	593.18	696.78	170.94	1138.96
650.22	454.1	947.12	594.36	851.46	362.02	782.12	138.8	314	514.24	215.96	716.4	50.9	529.84	505.84
669.42	680.2	713.34	581.1	680	573.34	577.58	567.52	656.1	654.16	573.98	593.26	696.78	171.04	1138.92
650.04	454.18	947.24	594.44	851.26	361.9	782.1	138.72	313.96	514.2	215.94	716.4	50.92	529.76	505.8
669.36	680.18	713.22	581.1	680.08	573.22	577.6	567.48	656.12	654.1	574.02	593.28	696.78	171.08	1138.78
650.04	454.22	947.44	594.46	851.32	361.96	782.1	138.7	313.92	514.4	215.84	716.4	50.96	529.74	505.8
669.3	680.16	713.08	581.1	680.14	573.06	577.6	567.42	656.14	654.04	574.08	593.3	696.78	171.12	1138.68
650.04	454.22	947.64	594.5	851.38	362.02	782.1	138.7	313.88	514.58	215.74	716.4	51	529.72	505.8
669.22	680.14	712.94	581.1	680.22	572.84	577.6	567.36	656.16	654	574.12	593.3	696.8	171.18	1138.6
650.08	454.22	947.84	594.54	851.42	362.08	782.12	138.72	313.84	514.76	215.62	716.4	51.04	529.7	505.8
669.18	680.12	712.8	581.1	680.3	572.62	577.6	567.3	656.18	654	574.16	593.32	696.82	171.24	1138.56
650.14	454.2	948.02	594.56	851.46	362.12	782.14	138.76	313.82	514.92	215.5	716.4	51.04	529.7	505.8
669.12	680.08	712.62	581.1	680.36	572.38	577.6	567.26	656.2	654	574.22	593.32	696.84	171.3	1138.52
650.22	454.18	948.2	594.6	851.48	362.18	782.16	138.8	313.8	515.06	215.38	716.4	51.06	529.7	505.78
669.28	680.04	712.62	581.12	680.2	572.14	577.6	567.36	656.22	654.12	574.24	593.34	696.86	171.06	1138.64
650.38	454.08	948.4	594.46	851.42	362.22	782.22	138.64	314.02	515.1	215.32	716.42	51.06	529.72	505.96
669.42	679.98	712.62	581.14	680.04	571.88	577.6	567.5	656.24	654.26	574.28	593.36	696.88	170.84	1138.8
650.56	453.98	948.6	594.3	851.36	362.3	782.28	138.5	314.24	515.12	215.22	716.44	51.04	529.74	506.12
669.56	679.92	712.6	581.16	679.88	571.66	577.6	567.66	656.24	654.38	574.34	593.38	696.92	170.6	1138.96
650.74	453.86	948.8	594.14	851.3	362.36	782.32	138.36	314.44	515.12	215.14	716.46	51.06	529.78	506.26
669.7	679.86	712.54	581.18	679.72	571.46	577.6	567.84	656.24	654.48	574.4	593.38	696.94	170.34	1139.12
650.9	453.76	948.98	593.98	851.24	362.42	782.36	138.2	314.64	515.12	215.06	716.48	51.04	529.82	506.4
669.84	679.82	712.5	581.2	679.56	571.26	577.6	568.04	656.24	654.58	574.44	593.38	696.96	170.08	1139.28
651.06	453.64	949.14	593.8	851.2	362.48	782.42	138.06	314.84	515.12	215	716.5	51.06	529.88	506.54
669.7	679.78	712.38	581.22	679.58	571.08	577.6	568.14	656.2	654.44	574.5	593.36	696.98	170.1	1139.06
651.18	453.56	948.9	593.78	851.16	362.38	782.24	138.12	314.78	515.08	214.88	716.52	51.06	529.98	506.4
669.56	679.76	712.26	581.24	679.6	570.94	577.6	568.22	656.18	654.28	574.54	593.34	697	170.1	1138.78
651.28	453.48	948.62	593.76	851.12	362.24	782.08	138.16	314.72	515.08	214.8	716.56	51.08	530.08	506.28
669.44	679.74	712.16	581.26	679.6	570.82	577.6	568.32	656.18	654.12	574.54	593.32	697	170.08	1138.48
651.36	453.42	948.32	593.72	851.08	362.1	781.92	138.2	314.68	515.08	214.74	716.6	51.08	530.18	506.18
669.3	679.72	712.06	581.28	679.6	570.72	577.6	568.42	656.18	653.96	574.54	593.3	697	170.06	1138.16
651.44	453.36	948.02	593.68	851.04	361.96	781.78	138.22	314.64	515.08	214.72	716.64	51.1	530.3	506.1
669.16	679.7	711.96	581.3	679.58	570.64	577.6	568.52	656.18	653.8	574.52	593.28	697	170.02	1137.82
651.52	453.3	947.7	593.62	850.98	361.8	781.64	138.24	314.6	515.08	214.74	716.68	51.1	530.42	506.06
669.1	679.7	711.92	581.32	679.56	570.52	577.6	568.42	656.22	653.8	574.48	593.26	697.04	169.98	1137.76
651.54	453.42	947.66	593.72	850.96	361.78	781.74	138.26	314.58	515.1	214.86	716.7	51.08	530.48	506.14
669.04	679.7	711.88	581.34	679.54	570.42	577.6	568.32	656.24	653.8	574.42	593.24	697.06	169.94	1137.7
651.56	453.54	947.64	593.82	850.94	361.76	781.82	138.28	314.56	515.08	214.98	716.7	51.04	530.54	506.22
668.98	679.7	711.84	581.36	679.52	570.34	577.62	568.22	656.26	653.8	574.36	593.22	697.08	169.92	1137.64
651.6	453.66	947.62	593.94	850.92	361.74	781.9	138.28	314.54	515.06	215.12	716.7	51	530.58	506.32
668.94	679.72	711.8	581.4	679.48	570.28	577.64	568.1	656.28	653.8	574.3	593.2	697.12	169.9	1137.56
651.64	453.76	947.6	594.04	850.88	361.72	781.98	138.32	314.5	515	215.28	716.7	50.98	530.6	506.44
668.92	679.74	711.76	581.44	679.46	570.24	577.68	567.96	656.3	653.82	574.28	593.18	697.14	169.9	1137.5
651.66	453.88	947.6	594.16	850.86	361.7	782.04	138.34	314.46	514.92	215.42	716.7	50.96	530.6	506.56
668.88	679.78	711.68	581.48	679.44	570.3	577.72	568	656.3	653.84	574.26	593.14	697.12	169.88	1137.46
651.5	453.76	947.6	594.1	851.1	361.7	782.06	138.42	314.42	514.74	215.52	716.68	50.94	530.58	506.64
668.86	679.82	711.6	581.5	679.42	570.36	577.76	568.06	656.3	653.86	574.26	593.1	697.12	169.86	1137.42
651.34	453.66	947.6	594.04	851.34	361.7	782.1	138.48	314.38	514.56	215.62	716.66	50.92	530.54	506.74
668.84	679.88	711.52	581.52	679.4	570.44	577.8	568.1	656.28	653.88	574.28	593.06	697.14	169.84	1137.38
651.16	453.54	947.56	593.96	851.58	361.7	782.18	138.56	314.32	514.38	215.68	716.64	50.9	530.5	506.82
668.82	679.92	711.46	581.52	679.4	570.5	577.84	568.14	656.26	653.92	574.28	593	697.12	169.82	1137.38
650.98	453.44	947.5	593.9	851.84	361.7	782.26	138.64	314.28	514.24	215.68	716.62	50.86	530.46	506.86
668.8	679.96	711.4	581.5	679.4	570.56	577.86	568.18	656.24	653.94	574.26	592.96	697.12	169.8	1137.38
650.78	453.34	947.44	593.84	852.1	361.7	782.36	138.72	314.24	514.12	215.66	716.58	50.86	530.4	506.88
668.82	680	711.4	581.46	679.4	570.64	577.72	568.22	656.48	653.96	574.18	592.94	697.14	169.76	1137.4
650.74	453.48	947.6	593.8	852.1	361.7	782.34	138.5	313.76	514.1	215.6	716.56	50.88	530.32	506.9
668.84	680.04	711.4	581.44	679.4	570.72	577.58	568.26	656.7	653.98	574.08	592.9	697.16	169.72	1137.46
650.7	453.6	947.72	593.74	852.1	361.7	782.34	138.34	313.28	514.1	215.52	716.52	50.94	530.26	506.9
668.84	680.06	711.42	581.42	679.4	570.78	577.42	568.32	656.94	654	573.98	592.86	697.16	169.68	1137.56
650.66	453.74	947.86	593.7	852.1	361.7	782.3	138.16	312.82	514.08	215.44	716.48	51	530.2	506.9
668.84	680.08	711.44	581.4	679.4	570.86	577.26	568.38	657.18	654	573.88	592.84	697.18	169.62	1137.66
650.62	453.88	948	593.64	852.12	361.7	782.24	137.96	312.36	514.06	215.38	716.44	51.04	530.14	506.9
668.84	680.12	711.46	581.42	679.4	570.94	577.12	568.44	657.42	654	573.78	592.82	697.2	169.56	1137.76
650.6	454.02	948.12	593.58	852.12	361.7	782.16	137.78	311.88	514.04	215.32	716.42	51.08	530.1	506.9
668.8	680.18	711.48	581.44	679.42	570.76	577.14	568.34	657.38	653.98	573.72	592.8	697.2	169.84	1137.94
650.6	453.98	948	593.68	852.14	361.7	782.2	137.92	311.84	513.96	215.28	716.36	51.12	530.1	506.88
668.78	680.24	711.5	581.46	679.44	570.58	577.16	568.22	657.34	653.96	573.68	592.8	697.2	170.12	1138.1
650.6	453.96	947.9	593.8	852.18	361.7	782.18	138.02	311.8	513.88	215.26	716.32	51.14	530.08	506.86
668.78	680.3	711.5	581.48	679.46	570.4	577.18	568.08	657.3	653.94	573.64	592.8	697.2	170.4	1138.26
650.6	453.94	947.82	593.92	852.22	361.7	782.16	138.14	311.76	513.8	215.24	716.28	51.16	530.06	506.82
668.78	680.36	711.5	581.5	679.48	570.2	577.2	567.94	657.26	653.92	573.62	592.8	697.2	170.7	1138.4
650.62	453.94	947.74	594.04	852.24	361.7	782.12	138.26	311.7	513.72	215.22	716.26	51.22	530.04	506.78
668.78	680.42	711.52	581.5	679.5	570	577.2	567.82	657.2	653.9	573.62	592.8	697.18	171	1138.54
650.64	453.94	947.68	594.14	852.28	361.7	782.06	138.38	311.66	513.64	215.22	716.22	51.24	530.02	506.74
668.8	680.46	711.56	581.5	679.5	570	577.22	567.84	657.16	653.88	573.64	592.78	697.18	170.98	1138.62
650.66	453.98	947.62	594.06	852.3	361.72	781.94	138.44	311.64	513.6	215.28	716.22	50.98	530	506.7
668.8	680.5	711.6	581.5	679.48	570	577.24	567.86	657.14	653.86	573.66	592.76	697.18	170.98	1138.68
650.68	454.04	947.6	593.98	852.3	361.72	781.82	138.5	311.62	513.56	215.34	716.22	50.7	530	506.66
668.78	680.54	711.66	581.5	679.46	569.98	577.26	567.88	657.12	653.84	573.68	592.74	697.16	170.96	1138.74
650.7	454.1	947.6	593.9	852.3	361.72	781.7	138.54	311.6	513.54	215.42	716.22	50.42	530	506.64
668.76	680.58	711.72	581.5	679.42	569.98	577.28	567.92	657.1	653.8	573.7	592.74	697.14	170.96	1138.82
650.68	454.14	947.62	593.84	852.28	361.72	781.58	138.58	311.6	513.5	215.52	716.2	50.12	530.02	506.62
668.74	680.6	711.76	581.5	679.38	569.98	577.3	567.94	657.1	653.74	573.7	592.74	697.14	170.96	1138.9
650.64	454.2	947.64	593.8	852.26	361.72	781.46	138.58	311.6	513.46	215.6	716.18	49.8	530.04	506.58
668.7	680.58	711.84	581.5	679.34	569.98	577.32	567.98	657.08	653.64	573.7	592.76	697.08	170.98	1138.96
650.74	454.24	947.74	593.8	852.22	361.7	781.4	138.54	311.6	513.62	215.68	716.14	50.02	530.08	506.58
668.66	680.56	711.92	581.5	679.3	569.98	577.34	568.02	657.06	653.52	573.72	592.8	697.02	170.98	1139.02
650.82	454.26	947.84	593.8	852.18	361.7	781.34	138.5	311.6	513.78	215.76	716.1	50.26	530.12	506.58
668.64	680.54	711.98	581.5	679.26	570	577.36	568.06	657.04	653.4	573.74	592.84	696.98	171	1139.06
650.86	454.3	947.92	593.8	852.12	361.7	781.24	138.46	311.6	513.94	215.8	716.04	50.46	530.16	506.56
668.62	680.52	712.06	581.5	679.24	570	577.38	568.08	657.02	653.28	573.76	592.86	696.94	171	1139.06
650.9	454.34	948.02	593.82	852.08	361.7	781.16	138.42	311.6	514.1	215.8	715.98	50.68	530.18	506.54
668.6	680.5	712.14	581.5	679.22	570	577.4	568.1	657	653.18	573.8	592.88	696.88	171	1139.04
650.94	454.36	948.12	593.84	852.04	361.7	781.1	138.38	311.6	514.26	215.8	715.94	50.9	530.2	506.54
668.62	680.5	712.16	581.5	679.4	570.02	577.42	568.26	657	653.12	573.86	592.92	696.88	171	1138.96
650.72	454.24	948.2	593.9	851.98	361.68	781.22	139.14	311.6	514.24	215.72	715.92	50.82	530.22	506.48
668.66	680.5	712.18	581.5	679.6	570.04	577.44	568.42	656.98	653.1	573.9	592.94	696.88	171.02	1138.88
650.48	454.12	948.28	593.98	851.92	361.66	781.34	139.9	311.6	514.22	215.62	715.9	50.72	530.24	506.42
668.7	680.5	712.2	581.5	679.8	570.06	577.46	568.58	656.98	653.08	573.94	592.96	696.86	171.04	1138.8
650.26	454	948.38	594.06	851.86	361.64	781.48	140.66	311.6	514.22	215.54	715.9	50.66	530.26	506.38
668.74	680.5	712.2	581.5	680	570.08	577.48	568.74	656.98	653.08	573.98	592.96	696.86	171.08	1138.74
650.04	453.88	948.46	594.14	851.8	361.62	781.62	141.42	311.62	514.24	215.48	715.88	50.58	530.28	506.34
668.78	680.5	712.2	581.5	680.2	570.1	577.5	568.92	656.98	653.08	574	592.98	696.88	171.12	1138.72
649.84	453.76	948.54	594.22	851.74	361.6	781.76	142.2	311.62	514.28	215.42	715.88	50.52	530.3	506.3
668.86	680.5	712.18	581.52	680.2	570.1	577.5	568.96	657.18	653.14	574	592.94	696.88	170.88	1138.8
649.62	453.82	948.62	594.3	851.74	361.62	781.68	142.2	311.62	514.22	215.4	715.88	50.46	530.26	506.3
668.92	680.5	712.16	581.52	680.2	570.1	577.48	568.98	657.4	653.18	574	592.9	696.88	170.62	1138.88
649.44	453.88	948.66	594.38	851.76	361.64	781.62	142.2	311.62	514.18	215.4	715.86	50.44	530.22	506.32
668.98	680.5	712.14	581.54	680.2	570.1	577.46	569	657.58	653.22	574	592.86	696.9	170.38	1138.96
649.28	453.92	948.68	594.46	851.8	361.66	781.58	142.18	311.62	514.14	215.4	715.84	50.42	530.18	506.34
669.04	680.5	712.12	581.56	680.2	570.1	577.42	569.02	657.76	653.26	574	592.84	696.92	170.12	1139.06
649.16	453.98	948.68	594.54	851.84	361.68	781.54	142.16	311.6	514.12	215.4	715.86	50.4	530.12	506.38
669.1	680.5	712.1	581.58	680.2	570.1	577.38	569.02	657.94	653.3	574.02	592.8	696.92	169.88	1139.14
649.04	454.04	948.64	594.66	851.88	361.72	781.5	142.14	311.58	514.1	215.4	715.86	50.4	530.06	506.44
669.08	680.48	712.12	581.58	680.18	570.08	577.3	569	657.92	653.32	574.08	592.78	696.94	169.98	1138.84
649.1	454.08	948.46	594.74	851.9	361.74	781.52	142.1	311.78	514.28	215.42	715.86	50.44	529.98	506.54
669.06	680.48	712.14	581.6	680.16	570.06	577.26	569	657.88	653.34	574.14	592.76	696.96	170.08	1138.52
649.16	454.12	948.28	594.82	851.9	361.76	781.52	142.06	311.98	514.44	215.44	715.88	50.5	529.9	506.64
669.04	680.46	712.16	581.6	680.16	570.04	577.22	568.98	657.88	653.36	574.2	592.74	696.98	170.16	1138.18
649.24	454.18	948.08	594.92	851.9	361.8	781.52	142.04	312.18	514.56	215.46	715.9	50.54	529.82	506.74
669.02	680.44	712.16	581.6	680.16	570	577.2	568.96	657.88	653.38	574.26	592.72	696.98	170.22	1137.76
649.3	454.22	947.9	595.02	851.88	361.84	781.5	142.02	312.38	514.66	215.48	715.9	50.58	529.76	506.82
669	680.42	712.18	581.62	680.16	569.96	577.16	568.94	657.88	653.4	574.3	592.7	697	170.26	1137.3
649.38	454.26	947.78	595.08	851.86	361.86	781.48	142.02	312.6	514.74	215.48	715.9	50.62	529.7	506.88
669.18	680.42	712.14	581.64	680.18	569.94	577.16	568.92	657.88	653.4	574.3	592.72	697	170.26	1137.12
649.26	454.28	947.76	595.16	851.84	361.9	781.44	142.04	312.6	514.7	215.44	715.92	50.7	529.68	506.9
669.36	680.4	712.1	581.64	680.2	569.92	577.14	568.9	657.9	653.4	574.28	592.74	697	170.24	1136.92
649.14	454.32	947.76	595.22	851.8	361.92	781.4	142.08	312.62	514.66	215.38	715.94	50.72	529.66	506.9
669.5	680.38	712.06	581.64	680.22	569.9	577.12	568.9	657.9	653.4	574.24	592.76	697	170.22	1136.66
648.96	454.32	947.76	595.26	851.76	361.94	781.36	142.12	312.64	514.62	215.32	715.96	50.76	529.64	506.86
669.6	680.36	712.04	581.64	680.24	569.9	577.12	568.9	657.9	653.4	574.2	592.78	697	170.22	1136.44
648.76	454.32	947.76	595.28	851.74	361.96	781.34	142.16	312.66	514.56	215.26	716	50.8	529.62	506.82
669.68	680.34	712	581.62	680.26	569.92	577.14	568.92	657.9	653.4	574.14	592.8	697	170.22	1136.22
648.54	454.32	947.72	595.3	851.72	362	781.32	142.18	312.68	514.5	215.22	716.04	50.84	529.6	506.76
669.54	680.28	712	581.6	680.08	569.94	577.16	568.94	657.9	653.4	574.08	592.82	696.98	170.2	1135.82
648.46	454.3	947.68	595.26	851.66	362.04	781.3	142.22	312.7	514.6	215.2	716.08	50.78	529.6	506.6
669.38	680.2	712	581.58	679.9	569.96	577.18	568.96	657.9	653.4	574.04	592.84	696.96	170.2	1135.4
648.36	454.26	947.62	595.2	851.62	362.12	781.32	142.26	312.7	514.7	215.2	716.12	50.72	529.6	506.42
669.26	680.14	712	581.56	679.72	569.98	577.22	568.98	657.9	653.4	574.02	592.88	696.92	170.2	1135.06
648.3	454.24	947.58	595.14	851.58	362.2	781.34	142.28	312.72	514.82	215.2	716.16	50.64	529.58	506.28
669.16	680.08	712	581.54	679.54	570	577.24	569	657.9	653.4	574	592.92	696.88	170.18	1134.72
648.24	454.2	947.54	595.06	851.54	362.32	781.36	142.3	312.72	514.98	215.2	716.18	50.58	529.56	506.14
669.1	680	712	581.52	679.34	569.98	577.26	569	657.9	653.4	574	592.96	696.84	170.16	1134.44
648.18	454.16	947.52	594.98	851.5	362.44	781.38	142.32	312.74	515.14	215.18	716.2	50.48	529.54	506.02
669.04	679.92	712.02	581.48	679.36	569.96	577.34	568.96	657.92	653.42	574.02	593.02	696.82	170.1	1134.36
648.06	454.06	947.8	594.92	851.52	362.56	781.48	142.3	312.76	515.2	215.18	716.2	50.38	529.72	505.98
669.02	679.86	712.04	581.46	679.38	569.94	577.44	568.9	657.94	653.44	574.06	593.08	696.8	170.02	1134.34
647.96	453.96	948.1	594.88	851.54	362.66	781.56	142.24	312.78	515.26	215.18	716.22	50.28	529.9	505.96
669	679.8	712.06	581.44	679.38	569.92	577.52	568.84	657.96	653.46	574.12	593.12	696.78	169.94	1134.34
647.86	453.86	948.4	594.82	851.56	362.72	781.66	142.2	312.76	515.3	215.18	716.24	50.2	530.1	505.94
669.02	679.74	712.08	581.42	679.38	569.9	577.6	568.78	657.98	653.48	574.18	593.16	696.78	169.86	1134.36
647.78	453.76	948.68	594.78	851.58	362.74	781.78	142.14	312.78	515.32	215.18	716.28	50.08	530.3	505.92
669.04	679.7	712.1	581.38	679.4	569.9	577.7	568.7	658	653.48	574.26	593.2	696.78	169.76	1134.38
647.68	453.64	948.96	594.72	851.6	362.72	781.94	142.06	312.78	515.34	215.22	716.34	49.98	530.5	505.92
669.12	679.7	712.1	581.32	679.38	570.1	577.74	568.86	657.8	653.46	574.32	593.2	696.78	169.68	1134.44
647.66	453.6	948.9	594.82	851.6	362.64	782.04	141.96	312.78	515.28	215.24	716.46	49.92	530.52	505.96
669.18	679.7	712.1	581.26	679.36	570.3	577.76	569.04	657.6	653.42	574.36	593.2	696.78	169.62	1134.52
647.62	453.54	948.84	594.9	851.6	362.56	782.16	141.88	312.78	515.24	215.24	716.56	49.88	530.54	506
669.26	679.7	712.08	581.2	679.34	570.5	577.78	569.22	657.4	653.38	574.4	593.2	696.8	169.54	1134.6
647.58	453.48	948.76	594.98	851.6	362.5	782.26	141.8	312.8	515.22	215.24	716.66	49.86	530.56	506.04
669.3	679.7	712.06	581.12	679.32	570.7	577.8	569.38	657.2	653.34	574.44	593.2	696.8	169.48	1134.7
647.52	453.42	948.72	595.04	851.6	362.44	782.34	141.74	312.8	515.22	215.24	716.76	49.86	530.6	506.08
669.3	679.68	712.04	581.06	679.3	570.9	577.78	569.56	657	653.32	574.46	593.2	696.8	169.42	1134.78
647.48	453.38	948.66	595.12	851.6	362.4	782.38	141.7	312.82	515.24	215.2	716.86	49.86	530.66	506.1
669.26	679.66	712	581.04	679.28	570.9	577.76	569.52	657	653.32	574.5	593.2	696.82	169.72	1134.92
647.46	453.32	948.62	595.04	851.6	362.38	782.4	141.72	312.86	515.3	215.38	716.72	49.96	530.5	506.1
669.2	679.64	711.96	581.02	679.26	570.9	577.74	569.48	657	653.34	574.54	593.2	696.84	170.02	1135.06
647.48	453.28	948.58	594.98	851.6	362.36	782.4	141.74	312.9	515.36	215.56	716.58	50.02	530.34	506.1
669.06	679.62	711.94	581	679.24	570.9	577.7	569.42	657	653.36	574.56	593.2	696.86	170.32	1135.18
647.56	453.22	948.54	594.92	851.62	362.32	782.38	141.78	312.96	515.46	215.74	716.46	50.08	530.2	506.1
668.92	679.6	711.92	581	679.22	570.9	577.66	569.38	657	653.38	574.58	593.18	696.88	170.62	1135.28
647.7	453.16	948.5	594.86	851.64	362.3	782.38	141.82	313.02	515.54	215.92	716.32	50.16	530.04	506.1
668.76	679.58	711.9	581	679.2	570.9	577.64	569.34	657.02	653.4	574.6	593.18	696.92	170.94	1135.4
647.88	453.1	948.46	594.78	851.68	362.26	782.38	141.86	313.06	515.6	216.12	716.16	50.22	529.88	506.1
668.66	679.74	711.92	581.02	679.4	570.9	577.56	569.26	657.04	653.4	574.6	593.16	696.96	170.92	1135.44
648.1	452.98	948.42	594.84	851.76	362.22	782.38	141.92	313.08	515.66	216.1	716.22	50.18	529.98	506.1
668.5	679.9	711.94	581.06	679.6	570.9	577.48	569.16	657.06	653.4	574.62	593.14	696.98	170.9	1135.44
648.42	452.84	948.38	594.88	851.84	362.18	782.36	142	313.1	515.68	216.1	716.28	50.2	530.08	506.1
668.36	680.04	711.96	581.12	679.8	570.9	577.42	569.06	657.08	653.4	574.64	593.12	697.02	170.9	1135.44
648.72	452.7	948.36	594.92	851.9	362.14	782.38	142.04	313.08	515.66	216.1	716.32	50.2	530.16	506.1
668.2	680.18	711.98	581.18	679.98	570.9	577.36	568.96	657.08	653.4	574.66	593.12	697.06	170.9	1135.44
649.04	452.58	948.32	594.98	851.96	362.08	782.38	142.08	313.06	515.62	216.12	716.38	50.16	530.26	506.1
668.08	680.36	712	581.26	680.16	570.9	577.3	568.86	657.06	653.4	574.68	593.1	697.08	170.9	1135.4
649.36	452.44	948.3	595.04	852	362.04	782.38	142.14	313.04	515.56	216.14	716.44	50.16	530.34	506.1
667.92	680.34	711.98	581.34	680.14	570.9	577.32	568.8	657.04	653.38	574.5	593.12	697.08	170.9	1135.3
649.66	452.52	948.28	594.98	851.98	361.94	782.16	142.14	313.02	515.46	216.2	716.48	50.18	530.4	506.08
667.86	680.32	711.98	581.4	680.12	570.9	577.34	568.76	657.02	653.34	574.3	593.14	697.1	170.9	1135.2
649.86	452.62	948.26	594.92	851.96	361.84	781.98	142.12	313	515.36	216.26	716.52	50.18	530.44	506.06
667.86	680.32	711.96	581.44	680.1	570.9	577.36	568.74	657	653.3	574.1	593.18	697.1	170.9	1135.1
650.02	452.74	948.22	594.88	851.94	361.74	781.78	142.12	313	515.24	216.34	716.56	50.2	530.48	506.04
667.9	680.32	711.94	581.5	680.1	570.9	577.38	568.72	657	653.26	573.9	593.22	697.08	170.9	1134.98
650.12	452.86	948.18	594.84	851.92	361.64	781.58	142.12	313	515.14	216.4	716.58	50.24	530.52	506.02
667.9	680.3	711.92	581.54	680.12	570.9	577.42	568.7	657	653.2	573.68	593.26	697.08	170.9	1134.88
650.14	453.02	948.12	594.8	851.88	361.52	781.38	142.1	313	515.04	216.46	716.6	50.26	530.56	506
667.5	680.32	711.9	581.56	680.14	570.9	577.44	568.72	657	653.08	573.66	593.3	697.06	170.92	1134.78
651.04	453.04	948.04	594.76	851.86	361.48	781.4	142.1	313	514.92	216.48	716.62	50.28	530.56	506
667.08	680.34	711.88	581.6	680.16	570.9	577.46	568.74	657	652.98	573.64	593.34	697.04	170.94	1134.72
651.92	453.06	947.94	594.72	851.84	361.42	781.4	142.1	313	514.82	216.5	716.64	50.3	530.58	505.98
666.66	680.36	711.88	581.64	680.18	570.9	577.48	568.76	657	652.88	573.62	593.36	697.02	170.96	1134.66
652.8	453.08	947.84	594.68	851.82	361.38	781.38	142.1	313	514.76	216.5	716.64	50.3	530.6	505.96
666.26	680.38	711.88	581.66	680.22	570.9	577.5	568.8	657	652.76	573.6	593.38	697.02	170.98	1134.64
653.66	453.12	947.74	594.64	851.8	361.32	781.36	142.1	313	514.7	216.5	716.64	50.28	530.6	505.94
665.88	680.4	711.88	581.68	680.24	570.9	577.5	568.84	657	652.66	573.6	593.4	697	171.02	1134.64
654.56	453.14	947.66	594.62	851.8	361.26	781.32	142.1	313	514.68	216.5	716.64	50.26	530.6	505.92
665.92	680.4	711.9	581.7	680.26	570.9	577.46	568.92	657.02	652.64	573.8	593.22	696.96	171.04	1134.76
654.54	453.16	947.62	594.6	851.8	361.16	781.42	142.12	313	514.72	216.52	716.6	50.18	530.56	505.88
665.94	680.4	711.9	581.7	680.28	570.9	577.42	569	657.04	652.62	574	593.04	696.92	171.08	1134.86
654.52	453.18	947.6	594.6	851.8	361.08	781.5	142.12	313	514.78	216.54	716.56	50.12	530.52	505.86
665.94	680.38	711.9	581.7	680.32	570.9	577.36	569.1	657.08	652.58	574.2	592.84	696.88	171.12	1135
654.5	453.22	947.6	594.62	851.8	360.98	781.54	142.12	313	514.84	216.56	716.54	50.04	530.46	505.86
665.92	680.38	711.9	581.7	680.34	570.9	577.3	569.18	657.12	652.56	574.38	592.64	696.84	171.14	1135.14
654.5	453.24	947.58	594.64	851.8	360.9	781.54	142.12	313	514.9	216.58	716.52	49.98	530.4	505.86
665.92	680.36	711.9	581.68	680.38	570.9	577.26	569.28	657.16	652.54	574.56	592.44	696.8	171.14	1135.28
654.48	453.26	947.56	594.66	851.78	360.84	781.54	142.1	313	514.94	216.6	716.5	49.94	530.34	505.86
665.88	680.36	711.9	581.64	680.24	570.88	577.26	569.36	657.2	652.68	574.52	592.58	696.8	171.12	1135.12
654.42	453.28	947.54	594.72	851.76	360.82	781.38	142.02	313	515.02	216.6	716.48	49.94	530.28	505.9
665.84	680.34	711.9	581.6	680.1	570.86	577.24	569.44	657.24	652.82	574.48	592.72	696.8	171.06	1134.98
654.3	453.32	947.52	594.8	851.72	360.8	781.2	141.94	313	515.08	216.6	716.46	49.9	530.2	505.96
665.8	680.34	711.9	581.56	679.94	570.84	577.26	569.5	657.26	652.98	574.44	592.88	696.8	171	1134.82
654.12	453.34	947.5	594.88	851.68	360.8	781.06	141.86	313	515.12	216.6	716.42	49.88	530.16	506
665.76	680.32	711.9	581.52	679.78	570.82	577.26	569.56	657.28	653.14	574.42	593.04	696.8	170.94	1134.64
653.88	453.36	947.5	594.96	851.62	360.8	780.94	141.78	313	515.16	216.6	716.36	49.86	530.1	506.04
665.72	680.34	711.88	581.5	679.6	570.8	577.24	569.58	657.3	653.3	574.4	593.18	696.8	170.86	1134.44
653.6	453.38	947.5	595.06	851.58	360.8	780.82	141.72	313	515.2	216.58	716.3	49.82	530.04	506.1
665.72	680.34	711.84	581.46	679.6	570.78	577.2	569.56	657.32	653.28	574.4	593.12	696.82	170.72	1134.54
653.24	453.24	947.52	595.2	851.48	360.84	780.58	141.7	313	515.22	216.56	716.2	50.04	530	506.18
665.78	680.36	711.8	581.42	679.58	570.76	577.18	569.54	657.34	653.28	574.4	593.06	696.84	170.6	1134.62
652.9	453.08	947.54	595.32	851.38	360.88	780.36	141.7	313	515.24	216.54	716.08	50.3	529.98	506.24
665.86	680.38	711.76	581.38	679.56	570.74	577.14	569.52	657.36	653.28	574.4	592.98	696.86	170.46	1134.68
652.58	452.92	947.56	595.42	851.28	360.92	780.16	141.7	313	515.26	216.5	715.98	50.52	529.94	506.3
665.98	680.4	711.72	581.34	679.54	570.72	577.12	569.5	657.38	653.28	574.4	592.9	696.88	170.34	1134.72
652.3	452.76	947.58	595.52	851.2	360.98	779.96	141.7	313	515.3	216.46	715.9	50.76	529.92	506.36
666.2	680.4	711.68	581.3	679.54	570.7	577.1	569.5	657.4	653.28	574.4	592.84	696.9	170.22	1134.76
652.08	452.6	947.6	595.62	851.12	361.04	779.76	141.7	313.02	515.36	216.46	715.8	51	529.9	506.4
666.44	680.4	711.66	581.3	679.54	570.7	577.08	569.48	657.42	653.28	574.38	592.82	696.96	170.12	1134.72
651.88	452.62	947.6	595.48	851.08	361.12	779.64	141.68	313.06	515.28	216.48	715.76	50.98	529.92	506.42
666.68	680.4	711.62	581.3	679.56	570.7	577.06	569.46	657.44	653.26	574.36	592.8	697.02	170.02	1134.68
651.74	452.64	947.6	595.34	851.04	361.2	779.54	141.66	313.1	515.2	216.5	715.72	50.94	529.94	506.44
666.94	680.4	711.58	581.3	679.58	570.68	577.04	569.44	657.48	653.24	574.34	592.8	697.08	169.92	1134.64
651.66	452.66	947.6	595.22	851	361.3	779.42	141.62	313.14	515.14	216.56	715.68	50.92	529.98	506.48
667.24	680.4	711.54	581.3	679.6	570.68	577.04	569.42	657.52	653.22	574.34	592.8	697.14	169.82	1134.6
651.64	452.68	947.6	595.12	850.96	361.4	779.3	141.58	313.18	515.08	216.62	715.62	50.9	530.02	506.52
667.46	680.4	711.52	581.3	679.6	570.68	577.04	569.4	657.56	653.2	574.34	592.8	697.2	169.74	1134.56
651.64	452.7	947.6	595	850.9	361.5	779.2	141.54	313.2	515	216.66	715.56	50.88	530.06	506.54
667.68	680.38	711.48	581.28	679.62	570.68	577.08	569.44	657.58	653.18	574.38	592.8	697.22	169.72	1134.5
651.74	452.72	947.62	595.08	851.12	361.4	779.12	141.76	313.2	515.08	216.7	715.64	50.88	530.12	506.56
667.88	680.36	711.46	581.26	679.62	570.7	577.12	569.48	657.6	653.16	574.42	592.8	697.24	169.68	1134.44
651.84	452.74	947.64	595.18	851.34	361.3	779.04	141.98	313.2	515.16	216.74	715.7	50.9	530.18	506.58
668.06	680.34	711.46	581.22	679.62	570.74	577.16	569.54	657.62	653.14	574.46	592.8	697.24	169.66	1134.34
651.98	452.78	947.68	595.26	851.56	361.2	778.98	142.18	313.2	515.22	216.76	715.64	50.92	530.24	506.58
668.18	680.32	711.44	581.18	679.62	570.76	577.18	569.64	657.64	653.12	574.48	592.8	697.24	169.64	1134.24
652.12	452.84	947.72	595.32	851.78	361.08	778.94	142.38	313.2	515.26	216.78	715.54	50.94	530.3	506.58
668.28	680.3	711.44	581.14	679.62	570.8	577.2	569.76	657.66	653.1	574.5	592.8	697.24	169.62	1134.14
652.28	452.9	947.76	595.38	852.02	360.98	778.9	142.56	313.2	515.3	216.8	715.4	50.96	530.36	506.6
668.34	680.3	711.44	581.12	679.62	570.84	577.2	569.74	657.7	653.12	574.52	592.8	697.22	169.58	1134.06
652.48	453	947.82	595.42	851.98	361.02	778.92	142.38	313.2	515.28	216.8	715.02	51	530.42	506.58
668.38	680.32	711.44	581.1	679.64	570.86	577.2	569.76	657.74	653.14	574.54	592.8	697.2	169.54	1133.94
652.7	453.12	947.88	595.44	851.96	361.08	778.96	142.16	313.2	515.28	216.82	714.62	51.04	530.5	506.56
668.4	680.34	711.42	581.1	679.68	570.88	577.18	569.78	657.76	653.16	574.56	592.78	697.2	169.5	1133.86
652.88	453.24	947.94	595.46	851.94	361.12	779	141.96	313.2	515.28	216.84	714.32	51.1	530.56	506.54
668.38	680.36	711.42	581.1	679.72	570.9	577.16	569.78	657.78	653.18	574.6	592.76	697.22	169.46	1133.8
653.04	453.34	947.98	595.48	851.92	361.16	779.04	141.74	313.22	515.28	216.86	714.06	51.14	530.62	506.52
668.36	680.38	711.4	581.1	679.76	570.88	577.14	569.78	657.8	653.2	574.64	592.74	697.22	169.42	1133.74
653.2	453.46	948.04	595.5	851.9	361.18	779.08	141.54	313.24	515.28	216.86	713.86	51.18	530.7	506.5
668.32	680.44	711.38	581.12	679.82	570.86	577.08	569.94	657.8	653.16	574.66	592.7	697.2	169.74	1134.02
653.38	453.4	948.06	595.5	851.9	361.26	779.1	141.48	313.3	515.26	216.84	713.76	51.2	530.56	506.48
668.26	680.48	711.36	581.14	679.88	570.82	577.02	570.08	657.8	653.1	574.66	592.64	697.18	170.08	1134.36
653.52	453.32	948.08	595.52	851.92	361.32	779.1	141.48	313.38	515.22	216.8	713.74	51.22	530.4	506.46
668.2	680.52	711.34	581.16	679.92	570.78	576.98	570.22	657.8	653.04	574.66	592.58	697.16	170.42	1134.7
653.66	453.22	948.08	595.54	851.94	361.38	779.12	141.5	313.46	515.18	216.74	713.72	51.24	530.24	506.42
668.14	680.56	711.32	581.18	679.96	570.74	576.94	570.36	657.8	652.96	574.62	592.48	697.1	170.76	1135.06
653.78	453.12	948.1	595.56	851.96	361.44	779.14	141.56	313.54	515.14	216.68	713.72	51.26	530.1	506.38
668.04	680.6	711.3	581.2	679.98	570.72	576.9	570.54	657.8	652.86	574.56	592.34	697.06	171.12	1135.44
653.88	453	948.1	595.6	852	361.52	779.18	141.66	313.62	515.08	216.62	713.72	51.28	529.94	506.32
668.04	680.6	711.3	581.22	679.94	570.68	577.08	570.7	657.8	652.8	574.5	592.2	697.04	170.84	1135.26
653.78	453	948.12	595.48	852.08	361.34	779.26	141.74	313.66	515.06	216.58	713.72	51.3	530	506.22
668.06	680.6	711.3	581.24	679.9	570.66	577.26	570.86	657.82	652.74	574.44	592.08	697.02	170.58	1135.08
653.68	453	948.14	595.36	852.14	361.16	779.34	141.8	313.7	515.02	216.54	713.72	51.32	530.06	506.12
668.06	680.6	711.32	581.26	679.86	570.64	577.44	571.04	657.84	652.66	574.36	591.98	697	170.32	1134.94
653.58	453	948.16	595.26	852.2	360.98	779.42	141.88	313.74	514.96	216.52	713.76	51.34	530.12	506.04
668.04	680.6	711.32	581.28	679.82	570.62	577.62	571.26	657.86	652.58	574.26	591.9	696.98	170.08	1134.84
653.54	453	948.18	595.18	852.26	360.8	779.52	141.96	313.76	514.88	216.48	713.82	51.36	530.16	505.96
668.06	680.6	711.34	581.3	679.78	570.58	577.78	571.44	657.88	652.5	574.16	591.88	696.98	169.82	1134.74
653.5	453	948.22	595.08	852.3	360.62	779.62	142	313.78	514.82	216.46	713.9	51.38	530.2	505.9
668.16	680.58	711.36	581.32	679.74	570.54	577.76	571.76	657.94	652.42	574.04	591.88	696.96	169.94	1134.88
653.56	453.02	948.24	595.2	852.04	360.64	779.68	142.1	313.6	514.76	216.44	714.12	51.12	530.2	505.9
668.28	680.56	711.4	581.34	679.7	570.5	577.74	572.08	657.98	652.36	573.94	591.88	696.94	170.04	1135.04
653.64	453.04	948.28	595.3	851.8	360.66	779.74	142.2	313.42	514.72	216.44	714.34	50.82	530.2	505.9
668.46	680.54	711.42	581.36	679.66	570.46	577.72	572.38	658.02	652.32	573.84	591.88	696.92	170.14	1135.18
653.7	453.06	948.32	595.38	851.58	360.68	779.78	142.3	313.24	514.7	216.44	714.58	50.54	530.2	505.9
668.68	680.52	711.46	581.38	679.62	570.44	577.7	572.64	658.06	652.3	573.76	591.9	696.92	170.24	1135.28
653.68	453.08	948.36	595.44	851.36	360.7	779.8	142.38	313.06	514.72	216.44	714.82	50.26	530.2	505.9
668.92	680.5	711.48	581.4	679.6	570.44	577.7	572.9	658.1	652.3	573.7	591.88	696.9	170.34	1135.36
653.64	453.1	948.4	595.52	851.16	360.68	779.8	142.48	312.88	514.74	216.46	715.08	49.98	530.2	505.92
669	680.5	711.52	581.38	679.6	570.48	577.7	572.98	658.12	652.32	573.66	591.86	696.9	170.38	1135.18
653.64	453.14	948.48	595.52	851.28	360.64	779.8	142.54	312.94	514.8	216.48	715.36	49.98	530.2	505.98
669.08	680.5	711.54	581.36	679.58	570.52	577.68	573.06	658.14	652.36	573.62	591.84	696.9	170.42	1134.96
653.64	453.2	948.54	595.52	851.38	360.58	779.78	142.62	312.98	514.86	216.48	715.64	50	530.18	506.04
669.12	680.5	711.56	581.34	679.56	570.56	577.66	573.12	658.16	652.4	573.6	591.8	696.9	170.46	1134.72
653.64	453.26	948.6	595.52	851.48	360.52	779.78	142.68	313.04	514.9	216.48	715.9	49.98	530.16	506.1
669.16	680.5	711.58	581.32	679.54	570.6	577.64	573.18	658.18	652.44	573.6	591.76	696.9	170.48	1134.46
653.66	453.34	948.66	595.52	851.58	360.46	779.78	142.76	313.1	514.92	216.5	716.14	49.98	530.14	506.16
669.18	680.5	711.6	581.3	679.52	570.64	577.62	573.22	658.2	652.5	573.6	591.74	696.88	170.5	1134.2
653.66	453.42	948.72	595.5	851.66	360.4	779.78	142.82	313.16	514.94	216.5	716.36	49.96	530.12	506.2
669.18	680.5	711.62	581.26	679.44	570.68	577.6	573.12	658.18	652.42	573.66	591.72	696.86	170.52	1134.16
653.64	453.48	948.78	595.46	851.7	360.52	779.8	142.9	313.22	514.88	216.52	716.46	49.92	530.08	506.2
669.14	680.52	711.64	581.22	679.38	570.72	577.6	573.02	658.16	652.34	573.72	591.72	696.84	170.54	1134.1
653.58	453.52	948.84	595.42	851.74	360.66	779.86	142.96	313.28	514.78	216.54	716.54	49.88	530.04	506.2
669.1	680.54	711.64	581.18	679.32	570.76	577.62	572.92	658.14	652.28	573.8	591.74	696.84	170.56	1134.04
653.52	453.58	948.9	595.38	851.76	360.78	779.9	143.02	313.34	514.66	216.56	716.62	49.88	530	506.2
669.04	680.56	711.64	581.14	679.26	570.78	577.64	572.82	658.12	652.24	573.88	591.78	696.84	170.58	1133.96
653.44	453.62	948.98	595.34	851.78	360.9	779.94	143.06	313.38	514.5	216.58	716.72	49.86	529.96	506.18
668.94	680.56	711.64	581.1	679.2	570.8	577.68	572.74	658.08	652.22	574	591.86	696.86	170.6	1133.86
653.38	453.68	949.04	595.3	851.8	361.04	780	143.1	313.42	514.26	216.6	716.82	49.84	529.92	506.14
668.84	680.58	711.62	581.08	679.2	570.8	577.72	572.8	658.06	652.3	574.14	591.94	696.9	170.6	1134.1
653.34	453.76	949.06	595.3	851.82	360.98	780.06	143.08	313.44	514.02	216.64	716.9	49.84	529.88	506.02
668.76	680.58	711.6	581.06	679.2	570.8	577.78	572.86	658.04	652.34	574.3	592.02	696.94	170.6	1134.36
653.32	453.86	949.08	595.3	851.84	360.92	780.12	143.06	313.46	513.74	216.68	717	49.84	529.88	505.88
668.66	680.58	711.6	581.04	679.2	570.8	577.82	572.92	658.02	652.34	574.44	592.1	696.96	170.58	1134.6
653.3	453.94	949.1	595.3	851.86	360.86	780.18	143.04	313.46	513.44	216.74	717.12	49.82	529.86	505.74
668.56	680.58	711.58	581.02	679.18	570.8	577.88	572.96	658	652.26	574.6	592.18	697	170.56	1134.86
653.28	454.04	949.12	595.32	851.88	360.78	780.26	143	313.48	513.08	216.8	717.24	49.8	529.84	505.58
668.5	680.6	711.56	581	679.16	570.8	577.92	572.98	658	652.12	574.74	592.22	697.04	170.54	1135.14
653.26	454.14	949.14	595.32	851.9	360.7	780.34	142.96	313.5	512.76	216.86	717.34	49.78	529.82	505.44
668.42	680.6	711.5	581	679.36	570.8	577.8	573.02	658	651.72	574.64	592.08	697.08	170.46	1135.1
653.18	454.2	948.86	595.34	851.92	360.66	780.48	142.92	313.5	512.2	216.86	717.5	50.08	529.82	505.3
668.32	680.58	711.42	581	679.56	570.8	577.66	573.04	658	651.32	574.52	591.92	697.12	170.38	1135.08
653.1	454.26	948.58	595.34	851.94	360.6	780.62	142.88	313.5	511.68	216.86	717.64	50.38	529.8	505.18
668.24	680.58	711.34	581.02	679.76	570.8	577.52	573.06	658	650.96	574.4	591.76	697.16	170.3	1135.08
652.98	454.32	948.3	595.34	851.98	360.54	780.78	142.82	313.5	511.18	216.82	717.7	50.68	529.82	505.06
668.18	680.58	711.28	581.02	680	570.8	577.36	573.08	657.98	650.68	574.26	591.6	697.18	170.2	1135.08
652.86	454.38	948.02	595.32	852.02	360.5	780.92	142.78	313.5	510.78	216.78	717.7	50.98	529.84	504.98
668.12	680.58	711.22	581.04	680.24	570.8	577.2	573.08	657.96	650.44	574.1	591.46	697.2	170.1	1135.1
652.72	454.42	947.74	595.32	852.06	360.44	781.06	142.74	313.5	510.44	216.74	717.66	51.3	529.86	504.9
668.1	680.58	711.18	581.04	680.26	570.82	577.2	573.04	658.12	650.34	574.1	591.5	697.22	169.98	1135.18
652.62	454.3	947.78	595.28	852.1	360.52	781.12	142.68	313.5	510.5	216.68	717.52	51.3	529.9	504.92
668.06	680.6	711.16	581.04	680.28	570.84	577.2	572.98	658.28	650.28	574.1	591.58	697.24	169.84	1135.24
652.48	454.16	947.82	595.26	852.12	360.62	781.16	142.6	313.5	510.56	216.6	717.28	51.32	529.96	504.96
668.02	680.6	711.14	581.02	680.3	570.86	577.2	572.92	658.44	650.22	574.08	591.68	697.26	169.72	1135.3
652.36	454.04	947.88	595.24	852.12	360.74	781.18	142.52	313.5	510.64	216.54	717.02	51.34	530	505.02
667.96	680.58	711.12	581.02	680.28	570.88	577.2	572.86	658.62	650.16	574.06	591.76	697.28	169.62	1135.36
652.26	453.9	947.92	595.22	852.12	360.86	781.18	142.44	313.5	510.68	216.48	716.76	51.36	530.04	505.1
667.9	680.56	711.1	581	680.26	570.9	577.2	572.82	658.8	650.1	574.04	591.84	697.3	169.52	1135.42
652.18	453.78	947.96	595.2	852.1	360.98	781.16	142.34	313.5	510.66	216.42	716.48	51.38	530.08	505.18
667.96	680.54	711.1	581	680.2	570.9	577.22	572.76	658.8	650.28	574.02	592.02	697.32	169.5	1135.44
652.12	453.9	948.04	595.18	852.04	360.94	781.1	142.2	313.5	510.44	216.4	716.18	51.08	530.1	505.26
668.04	680.52	711.12	581	680.14	570.88	577.24	572.72	658.78	650.46	574	592.18	697.34	169.5	1135.46
652.1	454.02	948.12	595.16	852	360.9	781.04	142.06	313.5	510.24	216.4	715.92	50.78	530.12	505.34
668.12	680.5	711.14	581.02	680.08	570.86	577.26	572.68	658.76	650.62	574	592.32	697.36	169.5	1135.48
652.12	454.12	948.18	595.14	851.96	360.86	780.98	141.94	313.5	510.06	216.42	715.68	50.48	530.12	505.42
668.2	680.48	711.16	581.04	680.04	570.84	577.28	572.64	658.74	650.76	574	592.46	697.38	169.52	1135.48
652.16	454.24	948.26	595.1	851.92	360.82	780.94	141.8	313.5	509.92	216.44	715.42	50.16	530.12	505.5
668.26	680.46	711.18	581.06	680	570.82	577.28	572.58	658.72	650.86	574	592.52	697.4	169.54	1135.48
652.22	454.34	948.34	595.04	851.9	360.8	780.88	141.68	313.5	509.84	216.46	715.08	49.84	530.12	505.62
668.2	680.42	711.24	581.12	680	570.8	577.24	572.56	658.68	650.88	574.02	592.66	697.4	169.6	1135.48
652.28	454.2	948.38	594.94	851.9	360.8	780.82	141.86	313.5	509.84	216.5	714.8	49.84	530.12	505.74
668.16	680.38	711.28	581.18	680	570.8	577.2	572.56	658.66	650.88	574.04	592.76	697.4	169.68	1135.46
652.32	454.08	948.42	594.84	851.9	360.8	780.76	142.04	313.48	509.86	216.54	714.5	49.84	530.1	505.86
668.14	680.34	711.32	581.24	680	570.8	577.16	572.56	658.64	650.9	574.06	592.86	697.4	169.76	1135.46
652.34	453.96	948.46	594.74	851.9	360.8	780.68	142.22	313.48	509.86	216.56	714.18	49.82	530.1	505.98
668.18	680.32	711.36	581.3	680	570.8	577.14	572.58	658.62	650.94	574.08	592.96	697.4	169.82	1135.48
652.3	453.84	948.48	594.64	851.9	360.8	780.58	142.4	313.48	509.82	216.58	713.82	49.8	530.1	506.12
668.26	680.3	711.4	581.36	680	570.8	577.14	572.64	658.6	651.04	574.12	593.14	697.4	169.9	1135.48
652.24	453.72	948.52	594.56	851.9	360.8	780.5	142.58	313.48	509.76	216.6	713.56	49.8	530.08	506.22
668.36	680.34	711.42	581.42	680	570.8	577.16	572.76	658.58	651.3	574.16	593.18	697.4	169.96	1135.16
652.16	453.8	948.54	594.74	851.92	360.8	780.4	142.48	313.48	509.98	216.6	713.24	50.08	530.04	506.38
668.48	680.38	711.44	581.48	680.02	570.8	577.2	572.88	658.56	651.58	574.2	593.26	697.38	169.98	1134.88
652.1	453.86	948.56	594.92	851.94	360.8	780.28	142.4	313.5	510.14	216.6	713	50.34	530	506.54
668.64	680.42	711.46	581.52	680.04	570.8	577.24	573.02	658.54	652	574.24	593.42	697.36	170	1134.62
652.02	453.92	948.58	595.1	851.96	360.82	780.14	142.3	313.52	510.28	216.6	712.84	50.62	529.96	506.66
668.8	680.46	711.48	581.56	680.06	570.8	577.26	573.16	658.52	652.48	574.28	593.6	697.34	170.02	1134.36
651.96	453.96	948.62	595.3	851.98	360.86	780.02	142.22	313.54	510.48	216.6	712.8	50.92	529.92	506.74
668.96	680.52	711.5	581.6	680.08	570.8	577.28	573.3	658.5	653	574.3	593.8	697.34	170.02	1134.1
651.88	454	948.64	595.52	852	360.9	779.88	142.14	313.56	510.72	216.6	712.82	51.2	529.88	506.82
669.12	680.54	711.52	581.6	680.1	570.82	577.3	573.26	658.5	653.54	574.3	593.94	697.32	169.96	1134.24
651.82	454	948.66	595.36	852.02	360.98	779.94	142.08	313.58	510.74	216.62	712.96	51.2	529.82	506.78
669.32	680.56	711.56	581.6	680.1	570.84	577.28	573.22	658.5	654.16	574.3	594.08	697.32	169.92	1134.38
651.74	453.98	948.68	595.22	852.04	361.06	779.98	142.02	313.6	510.88	216.64	713.14	51.22	529.76	506.7
669.48	680.58	711.6	581.62	680.1	570.86	577.26	573.18	658.5	654.64	574.3	594.14	697.32	169.86	1134.48
651.7	453.96	948.68	595.08	852.04	361.14	780.04	141.98	313.6	511.1	216.66	713.34	51.26	529.7	506.64
669.62	680.58	711.64	581.64	680.1	570.88	577.24	573.12	658.5	655.04	574.3	594.18	697.32	169.8	1134.58
651.68	453.94	948.64	594.96	852.04	361.2	780.08	141.96	313.6	511.34	216.7	713.54	51.28	529.64	506.56
669.74	680.56	711.7	581.66	680.12	570.9	577.22	573.06	658.5	655.36	574.3	594.2	697.28	169.72	1134.68
651.7	453.9	948.6	594.82	852.04	361.26	780.14	141.94	313.6	511.58	216.74	713.76	51.3	529.6	506.48
669.84	680.48	711.8	581.68	680.14	570.72	577.14	572.96	658.52	655.6	574.3	594.26	697.24	169.68	1134.74
651.74	453.82	948.5	594.96	852.02	361.28	780.18	141.98	313.58	511.94	216.8	714.18	51.32	529.6	506.34
669.88	680.4	711.88	581.7	680.16	570.54	577.08	572.84	658.54	655.7	574.3	594.3	697.2	169.64	1134.78
651.82	453.74	948.4	595.1	851.98	361.3	780.24	142.02	313.56	512.3	216.88	714.6	51.34	529.6	506.2
669.92	680.32	711.96	581.7	680.2	570.36	577.02	572.7	658.56	655.76	574.3	594.34	697.16	169.62	1134.82
651.88	453.66	948.32	595.24	851.96	361.3	780.32	142.06	313.54	512.66	216.96	715.02	51.32	529.58	506.06
669.92	680.24	712.04	581.7	680.24	570.18	576.96	572.56	658.58	655.78	574.3	594.38	697.1	169.58	1134.86
651.94	453.56	948.24	595.36	851.94	361.3	780.4	142.08	313.52	513.04	217.02	715.46	51.32	529.56	505.94
669.9	680.16	712.08	581.7	680.28	570	576.9	572.4	658.6	655.74	574.28	594.38	697.06	169.58	1134.88
652	453.46	948.2	595.48	851.9	361.28	780.48	142.1	313.5	513.48	217.08	715.96	51.32	529.52	505.8
669.84	680.1	712.02	581.7	680.14	570	577.1	572.42	658.58	655.54	574.26	594.28	697.06	169.56	1134.84
652.08	453.52	948.28	595.5	851.8	361.24	780.4	142.12	313.5	513.9	217.12	716.06	51.32	529.68	505.98
669.76	680.04	711.96	581.7	680	569.98	577.3	572.44	658.56	655.34	574.24	594.18	697.06	169.54	1134.8
652.14	453.6	948.36	595.5	851.72	361.2	780.34	142.14	313.5	514.3	217.14	716.16	51.28	529.82	506.16
669.64	679.98	711.9	581.7	679.84	569.98	577.5	572.46	658.54	655.1	574.2	594.06	697.06	169.52	1134.74
652.2	453.66	948.42	595.5	851.64	361.14	780.28	142.14	313.5	514.68	217.16	716.26	51.26	529.98	506.34
669.5	679.94	711.84	581.68	679.68	569.96	577.7	572.5	658.52	654.82	574.16	593.92	697.08	169.52	1134.64
652.28	453.74	948.48	595.5	851.54	361.08	780.24	142.14	313.5	515.04	217.16	716.4	51.22	530.14	506.52
669.36	679.88	711.8	581.66	679.5	569.94	577.9	572.54	658.5	654.56	574.14	593.78	697.12	169.5	1134.56
652.36	453.84	948.48	595.5	851.46	361.02	780.22	142.14	313.52	515.32	217.16	716.48	51.18	530.32	506.72
669.24	679.84	711.78	581.62	679.5	569.92	577.9	572.56	658.5	654.32	574.1	593.72	697.2	169.82	1134.38
652.42	453.76	948.34	595.48	851.42	360.94	780.24	142.08	313.56	515.44	217.12	716.74	51.06	530.26	506.68
669.14	679.8	711.76	581.58	679.5	569.92	577.92	572.58	658.5	654.12	574.06	593.64	697.28	170.14	1134.2
652.5	453.68	948.2	595.46	851.38	360.86	780.28	142.02	313.6	515.54	217.08	717.02	50.94	530.22	506.66
669.04	679.78	711.76	581.54	679.5	569.9	577.94	572.62	658.5	654.02	574.02	593.56	697.36	170.48	1134.04
652.64	453.64	948.06	595.44	851.32	360.78	780.36	141.98	313.64	515.66	217.04	717.34	50.82	530.18	506.64
668.98	679.76	711.76	581.5	679.48	569.9	577.96	572.64	658.52	654.02	574	593.48	697.46	170.82	1133.92
652.78	453.6	947.94	595.42	851.28	360.7	780.46	141.94	313.68	515.76	217.02	717.6	50.7	530.16	506.6
668.94	679.76	711.76	581.48	679.46	569.9	578	572.66	658.54	654.08	573.96	593.4	697.52	171.16	1133.8
652.92	453.56	947.82	595.42	851.24	360.64	780.58	141.88	313.7	515.86	217	717.84	50.6	530.14	506.56
668.92	679.82	711.78	581.46	679.42	570.08	577.86	572.72	658.56	654.24	573.94	593.46	697.56	170.88	1134.14
653.04	453.6	947.78	595.44	851.2	360.6	780.86	142.08	313.7	516.06	217	717.98	50.62	530.2	506.52
668.92	679.88	711.8	581.44	679.38	570.24	577.72	572.78	658.58	654.42	573.92	593.52	697.64	170.62	1134.48
653.16	453.64	947.72	595.46	851.16	360.56	781.16	142.26	313.7	516.28	217	718.06	50.68	530.28	506.48
668.96	679.94	711.8	581.44	679.34	570.4	577.6	572.82	658.6	654.56	573.92	593.58	697.72	170.34	1134.84
653.22	453.66	947.68	595.48	851.12	360.54	781.46	142.42	313.7	516.46	217	718.06	50.74	530.36	506.42
669.02	680	711.8	581.46	679.32	570.56	577.48	572.84	658.6	654.66	573.9	593.66	697.8	170.08	1135.2
653.24	453.68	947.64	595.5	851.1	360.52	781.76	142.56	313.72	516.62	217	718.04	50.82	530.42	506.38
669.1	680.06	711.8	581.46	679.32	570.72	577.36	572.86	658.6	654.74	573.9	593.76	697.9	169.82	1135.58
653.24	453.7	947.6	595.5	851.06	360.5	782.02	142.68	313.74	516.76	217	717.98	50.88	530.48	506.34
669.22	680.1	711.82	581.48	679.36	570.7	577.48	572.54	658.6	654.74	573.92	593.74	697.98	169.88	1135.38
653.22	453.7	947.84	595.5	851.04	360.5	782.3	142.4	313.56	516.78	217.02	718.14	50.96	530.52	506.22
669.34	680.14	711.82	581.5	679.4	570.7	577.58	572.12	658.6	654.72	573.96	593.74	698.02	169.84	1135.14
653.18	453.7	948.08	595.48	851.04	360.5	782.56	142.08	313.38	516.74	217.02	718.26	51.04	530.58	506.06
669.46	680.16	711.82	581.5	679.44	570.7	577.66	571.72	658.58	654.7	574	593.78	698.06	169.66	1134.8
653.12	453.68	948.3	595.44	851.06	360.5	782.8	141.66	313.2	516.68	217.04	718.34	51.16	530.7	505.86
669.56	680.18	711.82	581.5	679.48	570.72	577.72	571.4	658.54	654.7	574.06	593.82	698.08	169.32	1134.34
653.06	453.66	948.52	595.4	851.04	360.5	783.02	141.1	313	516.58	217.04	718.38	51.3	530.88	505.62
669.66	680.22	711.82	581.46	679.52	570.76	577.74	570.84	658.44	654.72	574.14	593.82	698.1	168.74	1133.68
652.96	453.6	948.72	595.3	851.04	360.48	783.26	140.36	312.7	516.42	217.02	718.26	51.48	531.1	505.38
669.72	680.24	711.78	581.3	679.54	570.8	577.7	570.26	658.32	654.74	574.22	593.74	698.1	168.1	1133.4
652.86	453.5	948.5	595.06	851.02	360.44	783.32	139.7	312.5	516.26	216.96	717.84	51.42	531.34	505.5
669.76	680.24	711.74	581.08	679.58	570.86	577.64	569.38	658.16	654.72	574.3	593.56	698.08	167.4	1133.4
652.72	453.32	948.26	594.8	850.96	360.4	783.38	139.06	312.22	516.08	216.88	717.28	51.36	531.54	505.74
669.78	680.24	711.7	580.78	679.64	570.94	577.58	568	658	654.66	574.38	593.2	698.06	166.62	1133.84
652.58	453.02	948	594.5	850.88	360.34	783.42	138.62	311.84	515.88	216.74	716.54	51.24	531.68	506.18
669.76	680.36	711.66	580.3	679.76	571.06	577.52	565.38	657.98	654.52	574.46	592.28	698.04	165.22	1135.34
652.36	452.42	947.64	594.08	850.74	360.2	783.46	138.8	311.24	515.64	216.46	715.26	51.12	531.84	507.06
669.68	680.56	711.6	579.76	679.9	571.2	577.46	562.34	658.16	654.32	574.6	591.02	698.02	163.52	1137.54
652.12	451.72	947.26	593.64	850.54	360	783.46	139.54	310.64	515.44	216.16	713.82	50.94	532.04	508.26
669.54	680.92	711.54	579.14	679.9	571.34	577.34	558.42	658.72	654.18	574.82	589.72	697.96	161.28	1140.18
651.82	450.94	946.98	593.34	850.3	359.62	783.44	140.92	310.1	515.2	215.84	711.92	51	532.28	509.58
669.42	681.48	711.52	578.5	679.9	571.5	577.24	554.08	659.56	654.12	575.22	587.98	697.92	158.66	1143.2
651.5	450.16	946.66	593.02	850.02	359.14	783.38	142.78	309.58	514.94	215.58	709.82	51.02	532.64	511.28
669.34	682.6	711.56	577.74	679.94	571.76	577.14	548.3	660.8	654.5	576.42	585.04	697.88	155.54	1147.28
651.1	449.46	946.1	592.62	849.6	358.36	783.24	145.68	308.98	514.56	215.38	707.2	51.12	533.24	513.78
669.32	683.96	711.64	577.04	679.94	572.04	577.06	542.66	662.04	655.36	578.04	581.84	697.84	152.82	1151.22
650.74	449.06	945.42	592.28	849.16	357.46	783.08	148.72	308.5	514.2	215.36	704.82	51.2	533.9	516.3
669.38	685.62	711.84	576.24	679.94	572.4	577.02	536.66	663.28	656.74	580.18	578.12	697.8	150	1155.48
650.38	448.82	944.54	591.94	848.64	356.44	782.9	151.96	308	513.88	215.42	702.5	51.3	534.74	518.86
669.72	687.6	712.2	575.26	680.14	572.96	577.12	530.78	663.76	658.62	582.94	573.56	697.8	145.64	1159.7
650.18	448.5	943.36	591.6	847.98	355.48	782.7	155.38	307	513.68	215.74	700.54	51.34	534.84	521.18
670.18	690.76	713.16	573.56	680.6	574.1	577.22	523.66	664.1	661.76	587.38	567.58	697.8	138.28	1165.14
649.9	448.2	941.4	591.18	846.82	354.52	782.34	159.68	305.98	513.92	216.66	698.44	51.4	535.6	523.44
670.7	694.18	714.52	571.54	681.22	575.48	577.34	517.5	664.02	665.2	592.12	561.98	697.8	130.34	1170.12
649.62	447.94	939.2	590.82	845.46	353.88	781.92	163.84	305.04	514.6	218	696.78	51.4	536.5	524.92
671.36	698.12	716.4	569.08	682.1	577.1	577.48	511.34	663.82	669	597.6	556.22	697.8	121.62	1175.22
649.32	447.74	936.6	590.42	843.72	353.44	781.38	168.5	304.06	515.68	219.8	695.14	51.4	537.58	526.12
672.22	702.64	718.82	566.2	683.26	578.82	577.62	505	663.6	673.08	603.66	550.38	697.8	112.52	1180.36
649	447.78	933.56	590	841.6	353.22	780.7	173.6	303.08	517.1	221.96	693.38	51.38	538.7	527.1
673.52	709.3	722.68	562.16	685.52	581.14	578.06	496.78	664.08	678.1	611.36	543.42	697.8	103.56	1186.86
648.58	448.82	929.36	589.12	838.32	352.56	779.54	180.04	302.06	519.14	224.36	690.38	51.36	541.34	528.24
675.1	716.2	726.9	558.16	688.1	582.66	578.42	489.26	664.76	682.58	618.4	537.48	697.82	97.24	1192.44
648.34	450.42	925.32	588.12	834.9	352.04	778.3	185.88	301.12	521.12	226.26	687.76	51.38	543.64	529.04
677.06	723.88	731.78	553.88	691.16	583.46	578.58	481.4	665.84	687.12	625.58	531.48	697.84	91.44	1198.02
648.18	452.5	921.18	586.92	831.18	351.6	776.98	191.62	300.3	523.12	227.84	684.86	51.38	545.98	529.72
679.38	732.28	737.28	549.3	694.78	583.38	578.42	473.46	667.36	691.7	632.84	525.36	697.86	86.24	1203.56
648.06	454.94	917.1	585.5	827.3	351.3	775.6	197.4	299.68	525	229.14	681.74	51.36	548.36	530.28
682.62	743.06	744.48	543.56	699.98	581.36	577.3	464.88	669.78	697.24	641.54	517.88	697.88	81.64	1209.9
647.76	457.68	912.82	583.5	822.72	351.38	774.16	204.88	299.44	526.78	230.68	678.3	51.36	550.98	530.9
685.96	753.06	751.16	538.44	704.88	577.26	575.28	458.3	672.64	702.28	649.4	511.14	697.88	78.96	1215.22
647.2	459.62	909.62	581.58	818.98	352.24	773.22	212.04	300.02	527.96	232.06	674.54	51.68	553.36	531.42
689.44	763.28	757.9	533.16	710.2	572.1	572.64	452.3	676.12	707.68	657.5	504.3	697.86	77.55	1220.52
646.32	460.98	906.58	579.54	815.24	353.4	772.48	220	300.94	528.78	233.58	670.56	51.96	554.475	532.14
692.98	773.54	764.5	527.72	715.9	565.9	569.4	446.74	680.32	713.6	665.86	497.46	697.84	76.5	1225.72
645.14	461.86	903.46	577.4	811.48	354.78	771.92	228.46	302.28	529.24	235.16	666.64	52.24	555.633333333333	533.16
697.08	785.14	771.72	521.14	722.96	557.4	564.76	440.2	686.72	721.7	675.84	489.5	697.82	75.75	1231.44
643.12	462.72	898.86	574.96	806.54	356.54	771.54	238.02	304.9	529.3	237.04	662.24	52.52	557.05	534.98
700.56	794.98	777.52	515.42	729.2	549.26	560.22	434.44	693.48	729.68	684.58	482.84	697.82	75.6	1235.9
640.84	463.42	893.88	573	801.8	358.02	771.42	245.98	308	529.04	238.58	658.26	52.8	558.6	537.08
703.9	805.8	783.26	509.56	735.72	540.72	555.56	428.64	701.14	739.28	693.54	475.78	697.84	NA	1240.82
638.24	463.64	888.08	571.14	796.5	359.32	770.22	253.52	311.28	528.08	239.32	655.7	52.72	NA	540.32
707.36	816.48	789.04	503.76	742.4	532.1	550.82	422.72	709.32	749.42	702.36	468.56	697.86	NA	1243.275
635.32	464.44	881.68	569.48	790.86	360.26	769.06	260.82	314.88	527.32	240.32	653.2	52.66	NA	541.85
711.6	828.74	796.22	497.12	750.48	522.28	545.4	415.58	719.66	761.42	712.3	459.78	697.88	NA	1245.93333333333
631.5	466.42	873.96	567.84	784.04	360.94	767.78	269.32	319.14	527	242.56	650.62	52.6	NA	543.833333333333
715.44	839.64	802.9	491.54	757.58	514.2	540.96	409.3	729.08	771.84	720.74	451.9	697.88	NA	1247.75
628.02	468.62	867.54	566.62	778.3	361.14	766.32	276.86	322.64	526.84	245.14	648.72	52.56	NA	545.75
719.46	850.66	809.96	485.92	764.8	506.32	536.66	402.76	738.78	781.9	729.22	443.8	697.86	NA	1251.1
624.58	471.08	861.68	565.4	772.78	361.14	764.56	284.54	326.18	526.78	248.3	646.72	52.5	NA	549.1
723.64	860.66	817.14	480.32	772.28	498.18	532.28	395.96	748.72	791.48	737.5	436.18	697.82	NA	NA
621.3	474.7	856.08	564.3	767.64	360.94	763.52	292.04	329.98	528.18	252.88	644.76	52.48	NA	NA
728.78	872.8	825.58	473.36	780.86	488.52	527.18	387.84	760.74	802.58	747.48	427.6	697.76	NA	NA
617.82	479	849.54	563.08	761.6	360.08	761.44	300.72	334.66	530.26	258.7	642.12	52.4	NA	NA
733.48	883.74	832.8	467.1	788.08	480.02	522.76	380.92	771.34	812.24	756.4	420.6	697.66	NA	NA
615.14	482.56	843.86	562.04	756.4	358.98	758.88	308.22	338.96	532.12	263.82	639.54	52.32	NA	NA
738.42	895.06	839.94	460.66	795.24	471.22	518.28	374.44	781.98	822.26	765.64	413.9	697.58	NA	NA
612.62	485.84	837.74	561.02	750.92	357.78	755.82	315.9	343.48	534	268.82	636.7	52.24	NA	NA
743.6	906.54	847.06	454.1	802.4	462.2	513.68	368.52	792.54	832.8	775.14	407.38	697.46	NA	NA
610.2	488.76	831.16	559.98	745.26	356.64	752.32	323.84	348.14	535.74	273.68	633.6	52.18	NA	NA
750.22	919.84	856.24	446.54	810.74	452.08	508.12	362.3	803.86	844.48	786.58	399.74	697.32	NA	NA
607.54	491.46	823.1	558.62	738.6	356.02	747.82	333.7	354.06	536.3	279.46	629.64	52.06	NA	NA
756.32	931.2	864.3	440.2	817.94	443.42	503.22	357.46	812.98	854.52	796.58	393.1	697.18	NA	NA
605.26	493.14	816.28	557.3	732.98	356.22	743.82	342.5	359.38	535.82	284.38	626.04	51.98	NA	NA
762.6	942.44	872.32	433.96	825.16	434.8	498.22	352.54	821.82	864.42	806.66	386.28	697.04	NA	NA
602.96	494.5	809.74	555.88	727.42	356.78	739.98	351.14	364.9	534.98	289.46	622.48	51.92	NA	NA
768.98	953.52	880.16	427.82	832.38	426.14	493.12	347.38	830.54	874.26	816.66	379.32	696.88	NA	NA
600.58	495.62	803.36	554.38	721.9	357.64	736.38	359.44	370.46	533.9	294.66	619.04	51.86	NA	NA
776.36	966.3	888.62	420.62	840.6	415.82	487.08	341.12	840.94	885.92	828.06	371.3	696.72	NA	NA
597.58	496.82	795.72	552.56	715.28	359.04	732.56	368.5	376.74	532.6	300.78	615.38	51.78	NA	NA
782.54	977.28	894.84	414.34	848.24	407.04	481.72	335.72	850.02	896.48	837.4	364.64	696.58	NA	NA
594.66	497.84	789.08	551.02	708.74	360.2	729.56	375.66	382.08	531.64	305.9	612.44	51.76	NA	NA
788.46	988.12	900.76	407.9	855.86	398.22	476.2	330.34	859.26	907.42	846.5	358.12	696.44	NA	NA
591.62	499.02	781.88	549.58	702.06	361.34	726.62	382.54	387.42	531.02	310.98	609.68	51.74	NA	NA
794.12	998.7	906.48	401.3	863.48	389.42	470.46	325.02	868.54	918.66	855.22	351.72	696.34	NA	NA
588.4	500.38	774.2	548.34	695.34	362.54	723.64	389.3	392.7	530.76	316.14	606.98	51.72	NA	NA
800.38	1010.56	913.3	393.56	872.44	379.48	463.08	318.58	879.42	931.64	864.6	344.12	696.22	NA	NA
584.32	502.2	765.18	547.2	687.86	364.04	720.08	397.16	398.8	531.1	322.58	603.96	51.7	NA	NA
805.66	1020.44	919.44	387	880.5	371.3	456.3	312.86	888.52	942.62	872	337.48	696.12	NA	NA
580.54	504	757.64	546.5	681.66	365.32	716.9	403.8	404.04	531.92	328.52	601.38	51.66	NA	NA
810.96	1030.22	926.04	380.62	887.76	363.78	449.4	306.34	897.74	952.96	879.06	330.7	696.02	NA	NA
576.68	505.92	750.7	545.9	676.24	366.48	713.62	410.6	409.1	532.92	334.84	598.8	51.62	NA	NA
816.42	1040.08	932.84	374.48	895	356.44	442.56	299.68	906.82	962.92	886	323.86	695.92	NA	NA
572.76	507.92	744.12	545.36	670.94	367.88	710.16	417.24	414.08	533.96	341.44	596.16	51.58	NA	NA
823.12	1052.14	940.8	367.54	903.22	348.02	435.14	292.38	916.96	974.38	894.22	316.12	695.76	NA	NA
568.46	510.06	736.6	544.76	664.78	369.96	705.6	424.78	419.88	535.04	348.92	592.92	51.56	NA	NA
829.24	1063.16	947.66	361.72	910.1	341.08	429.42	286.6	925.36	984.08	901.6	309.8	695.6	NA	NA
565.04	511.66	730.24	544.26	659.36	372.06	701.16	431.16	424.76	535.74	355.04	589.96	51.5	NA	NA
835.44	1074.46	954.4	355.76	916.9	334.46	424.08	281.26	933.74	993.8	909.3	303.82	695.42	NA	NA
561.9	512.82	723.7	543.78	653.84	374.54	696.26	437.62	429.52	536.14	360.76	586.9	51.5	NA	NA
841.64	1085.76	960.94	349.62	923.84	327.64	418.98	276.52	942.08	1003.54	917.54	297.74	695.18	NA	NA
559.02	513.44	716.88	543.36	648.28	378.16	690.92	443.82	434.06	536.36	365.98	583.88	51.5	NA	NA
848.86	1098.3	968.7	342.44	932.14	320.44	413.6	270.88	951.68	1014.5	927	290.78	694.78	NA	NA
555.94	513.24	708.96	542.7	641.86	383.3	683.96	451.18	439.04	536.12	371.68	580.22	51.5	NA	NA
855.14	1108.56	975.46	336.34	939.48	314.78	409.28	265.74	959.7	1023.42	935.08	284.84	694.32	NA	NA
553.52	512.34	702.36	541.98	636.44	388.7	677.58	457.4	442.8	535.54	376.38	577.08	51.5	NA	NA
861.6	1118.36	982.14	330.44	946.74	309.24	405.08	260.14	967.34	1031.98	942.96	278.86	693.76	NA	NA
551.22	511.12	696.02	541.12	631.14	394.7	671.18	463.36	446.38	534.82	381.16	574	51.58	NA	NA
868.28	1127.92	988.54	324.8	953.76	303.6	400.88	254.16	974.72	1040.32	950.76	272.76	693.08	NA	NA
549.02	509.72	689.86	540.12	625.82	401.06	665.04	468.96	449.8	534.18	385.98	571.04	51.66	NA	NA
876.26	1139.4	995.72	317.6	961.16	296.86	395.22	247.04	983.64	1050.12	959.56	266.04	692.2	NA	NA
546.4	508.28	682.54	538.5	619.42	408.08	657.88	474.82	453.56	533.56	391.64	567.78	52	NA	NA
883.26	1149.6	1001.14	311.56	967.04	290.76	389.96	240.82	991.5	1058.78	967.24	260.42	691.32	NA	NA
544.08	507.24	676.3	536.98	613.86	414.06	652.36	479.1	456.46	533.36	396.48	565.32	52.4	NA	NA
890.18	1159.88	1006.06	305.56	972.8	284.66	384.52	234.62	999.66	1067.66	975	254.9	690.36	NA	NA
541.62	506.5	669.96	535.42	608.26	419.7	647.28	482.96	459.32	533.42	401.28	563.08	52.88	NA	NA
896.88	1170.1	1010.5	299.48	978.58	278.64	378.96	228.42	1007.94	1076.66	982.72	249.46	689.34	NA	NA
538.98	506.1	663.54	533.84	602.7	425.02	642.48	486.4	462.06	533.72	406.02	561.02	53.38	NA	NA
904.24	1181.22	1015.52	292.44	985.78	271.84	372.38	220.84	1017.1	1086.96	991.34	242.86	688.16	NA	NA
535.76	506.04	655.94	532.14	596.64	431	637.16	489.9	465.32	534.26	411.6	558.98	54	NA	NA
910.22	1189.92	1019.98	287.2	992.54	265.94	367.04	213.86	1024.02	1095.58	998.56	237.04	687.28	NA	NA
532.86	506.22	649.1	530.84	592.06	436.54	633.34	492.54	468.36	534.86	416.38	557.48	54.22	NA	NA
916.08	1198.22	1024.78	281.94	999.32	259.98	361.42	206.68	1030.54	1104	1005.44	231.02	686.5	NA	NA
529.98	506.52	642.68	529.7	587.78	442.02	629.58	495.04	471.46	535.46	421.14	556.14	54.46	NA	NA
922.08	1206.42	1029.9	276.74	1005.9	253.84	355.6	199.46	1037.1	1112.38	1012.1	224.86	685.86	NA	NA
527.1	506.86	636.74	528.76	583.76	447.46	625.86	497.44	474.52	536.02	425.84	554.9	54.74	NA	NA
929.44	1216.44	1036.18	271.02	1013.12	246.46	348.88	191.26	1045.34	1122.54	1019.88	217.76	685.36	NA	NA
524.02	506.88	630.46	527.94	579.46	453.5	621.58	500.06	478.06	536.4	431	553.58	55.34	NA	NA
935.96	1225.6	1041.74	266.38	1018.94	239.94	343.22	184.54	1052.94	1131.68	1026.62	211.9	685.18	NA	NA
521.64	506.48	625.66	527.44	576.1	458.5	617.94	502.14	481	536.44	435.08	552.5	56.06	NA	NA
942.58	1235.08	1046.52	261.9	1025.4	233.8	337.86	178.22	1062.42	1140.96	1033.36	205.56	684.78	NA	NA
519.66	505.66	621.38	527.22	572.04	463.06	614.28	504	484.58	536.14	439.02	550.3	57.08	NA	NA
949.28	1244.6	1051.12	257.5	1032.04	227.88	332.96	171.92	1071.9	1150.12	1040.08	199.34	684.48	NA	NA
518.04	504.32	617.02	527.14	568.22	467.58	610.48	505.7	487.98	535.46	442.7	548.16	58.34	NA	NA
956.88	1254.88	1056.6	252.38	1040.24	221.6	327.9	164.26	1082	1159.96	1047.48	192.06	684.32	NA	NA
516.8	501.9	611.86	527.36	564.24	472.92	605.58	507.44	491.42	534.1	446.64	545.92	60.26	NA	NA
963.1	1262.8	1061.3	247.86	1047.88	216.58	324.04	157.48	1090.22	1167.64	1053.44	185.46	684.28	NA	NA
516.28	499.2	607.4	527.84	560.96	477.6	600.98	508.64	494.12	532.48	449.76	543.9	62.22	NA	NA
969.16	1270.02	1066.08	243.16	1055.62	211.52	320.3	150.48	1098.24	1174.8	1059.2	178.62	684.32	NA	NA
516.08	496.22	602.96	528.52	557.76	482.3	596.06	509.54	496.64	530.62	452.74	541.96	64.36	NA	NA
975.12	1276.82	1071.1	238.34	1062.46	206.28	316.76	143.38	1104.78	1181.78	1064.64	172.5	684.96	NA	NA
516.14	493	598.74	529.32	555.32	486.58	590.76	510.04	498.18	528.62	455.48	541.22	66.66	NA	NA
982.46	1284.52	1076.5	232.88	1069.98	199.88	312.52	135.42	1112.96	1190.32	1070.94	165.18	685.86	NA	NA
516.48	488.98	594.08	530.18	552.6	490.74	584.68	510	499.74	526.26	458.6	540.56	69.48	NA	NA
988.8	1291.1	1080.6	228.22	1076.04	194.08	308.62	129	1120.4	1198.18	1076.32	158.98	686.82	NA	NA
516.94	485.48	590.26	530.84	550.42	493.52	579.7	509.36	500.98	524.26	461.22	540.2	71.92	NA	NA
995.16	1297.92	1084.26	223.74	1082	188.36	304.42	122.92	1127.98	1206.42	1081.54	153.06	687.84	NA	NA
517.38	482.16	586.58	531.4	548.32	495.7	575.2	508.38	502.06	522.36	463.94	540	74.36	NA	NA
1001.52	1305.5	1087.52	219.54	1088.04	182.88	300.06	117.14	1135.4	1214.84	1086.36	147.42	688.86	NA	NA
517.66	478.34	583.06	531.84	546.28	497.34	571.3	507.1	502.92	520.58	466.82	539.92	76.8	NA	NA
1008.56	1313.62	1090.3	214.98	1095.72	176.66	294.64	110.44	1143.66	1224.18	1091.44	140.7	689.66	NA	NA
517.74	474.28	579.4	531.98	544.26	498.58	567.86	505.32	503.46	518.58	470.64	540.16	80	NA	NA
1013.9	1320.04	1092.34	211.2	1102.88	171.32	289.76	104.7	1150.22	1231.64	1095.38	134.94	690.2	NA	NA
517.62	471	576.48	532	542.76	499.12	565.66	503.6	503.68	516.84	474.12	540.56	82.84	NA	NA
1018.82	1325.98	1094.3	207.5	1110.28	165.68	284.86	98.88	1156.7	1238.6	1099.3	129	690.58	NA	NA
517.4	467.8	573.74	531.94	541.36	499.34	563.82	501.88	503.8	514.98	477.6	541.02	85.78	NA	NA
1023.36	1331.52	1096.3	203.82	1117.66	159.72	279.82	93.1	1163.22	1245.28	1103.4	122.94	690.78	NA	NA
517.02	464.54	571.16	531.82	540.14	499.32	562.28	500.26	503.82	512.98	480.96	541.44	88.84	NA	NA
1028.3	1337.58	1099.06	199.24	1125.84	152.32	273.46	86.74	1171	1253.08	1108.8	115.78	690.6	NA	NA
516.2	461.06	568.46	531.58	539.08	499.1	560.9	498.54	503.56	510.18	484.3	541.68	92.62	NA	NA
1032.56	1339.7	1101.44	195.06	1132.48	145.5	267.88	81.74	1177.82	1259.88	1113.98	109.2	689.64	NA	NA
514.94	459.75	565.52	531.52	538.62	499	559.94	496.2	503.12	507.42	486.48	541.5	95.66	NA	NA
1036.96	1342.2	1104.02	190.52	1139.04	138.82	262.3	77.08	1184.38	1266.74	1119.36	103	688.4	NA	NA
513.5	458.3	562.78	531.44	538.32	498.98	559.06	493.92	502.46	504.24	488.2	541.08	98.88	NA	NA
1041.46	1345.45	1106.8	185.58	1145.78	132.38	256.82	72.6	1190.52	1273.42	1124.86	97.22	686.9	NA	NA
512	456.45	560.2	531.36	538.16	499.08	558.1	491.72	501.58	500.64	489.48	540.46	102.18	NA	NA
1046.74	1351.1	1110.46	179.38	1154.24	125.12	250.94	67	1197.42	1280.02	1131.58	90.86	684.84	NA	NA
510.52	453.1	557.66	531.36	538.06	499.34	556.62	489.52	500.24	495.82	490.22	539.28	106.04	NA	NA
1051.42	NA	1113.72	173.82	1162.12	118.94	246.54	61.88	1203.12	1284.48	1137.68	85.5	682.8	NA	NA
509.5	NA	555.58	531.5	538.02	499.66	554.96	487.64	498.84	491.14	490.2	537.88	109.3	NA	NA
1055.82	NA	1117.72	168.06	1170.64	112.28	242.46	56.5	1208.98	1288.22	1144.06	80.52	680.86	NA	NA
508.94	NA	554.54	531.64	537.52	499.94	552.88	485.94	497.2	485.24	489.88	536.06	112.54	NA	NA
1060.04	NA	1121.9	162.38	1179.08	105.46	238.62	53.525	1215.2	1291.14	1150.78	75.36	678.98	NA	NA
508.58	NA	553.56	531.9	536.9	500.08	550.46	485.35	495.46	479.2	489.36	534.02	115.68	NA	NA
1064.86	NA	1126.86	155.88	1188.14	97.66	234.44	49.8666666666667	1222.84	1293.96	1158.98	69.04	677.1	NA	NA
508.36	NA	552.42	532.38	536	499.66	547.08	484.566666666667	493.38	472.42	488.72	531.48	119.44	NA	NA
1068.92	NA	1131.2	150.34	1195.52	90.98	230.98	47.4	1229.4	1296.06	1166.12	63.44	675.74	NA	NA
508.34	NA	551.36	532.82	535.02	498.82	543.7	483.45	491.58	466.64	488.22	529.18	122.76	NA	NA
1072.86	NA	1135.58	144.74	1202.72	84.64	227.46	45	1235.58	1298.1	1172.96	57.96	674.6	NA	NA
508.48	NA	550.16	533.22	533.94	497.66	540.08	480.7	489.88	461.36	487.94	526.92	126.26	NA	NA
1077.62	NA	1139.94	139.16	1209.46	79.26	223.9	NA	1241.02	1304.26	1179.54	52.68	673.92	NA	NA
509.1	NA	548.78	533.6	532.88	496.08	536.44	NA	487.8	454.94	487.72	524.8	130.22	NA	NA
1083.32	NA	1145.28	132.2	1218.04	73.64	219.54	NA	1244.375	1306.525	1186.86	46.88	673.56	NA	NA
510.12	NA	546.8	533.66	531.5	494.2	532.6	NA	486.75	452	487.6	522.38	135.38	NA	NA
1088.46	NA	1150.22	125.94	1226.08	69.2	215.52	NA	1246.3	1309.1	1192.84	42.12	673.6	NA	NA
511.28	NA	544.84	533.3	530.2	492.62	529.78	NA	485.933333333333	449.633333333333	487.5	520.26	140.24	NA	NA
1093.68	NA	1155.46	119.62	1234.2	64.8	211.4	NA	1247.9	1313.35	1198.8	37.3	673.86	NA	NA
512.52	NA	542.84	532.62	528.84	491.08	527.46	NA	484.95	446.45	487.3	518.12	145.32	NA	NA
1099	NA	1161.02	113.36	1242.1	60.4	207.24	NA	1248.9	1324.9	1204.88	32.36	674.32	NA	NA
513.72	NA	540.94	531.64	527.44	489.58	525.7	NA	483.1	439.1	486.92	515.92	150.48	NA	NA
1104.36	NA	1167.88	106.38	1250.74	54.38	202	NA	NA	NA	1213.56	26.24	675.06	NA	NA
514.48	NA	538.8	530.12	525.42	487.74	524.48	NA	NA	NA	487.06	513.36	156.42	NA	NA
1108.84	NA	1173.84	100.84	1257.44	52.075	197.32	NA	NA	NA	1221.38	20.8	675.74	NA	NA
514.82	NA	537.36	528.54	523.5	487	524.12	NA	NA	NA	486.86	511.14	161.3	NA	NA
1113.26	NA	1179.66	95.6	1263.8	49.4333333333333	192.56	NA	NA	NA	1229.04	15.44	676.32	NA	NA
514.92	NA	536.24	526.84	521.42	486.166666666667	524.16	NA	NA	NA	486.34	508.92	165.94	NA	NA
1117.64	NA	1185.32	90.56	1270.18	46.15	187.58	NA	NA	NA	1236.36	10.3	676.78	NA	NA
514.74	NA	535.36	525.04	519.22	485.2	524.6	NA	NA	NA	485.56	506.7	170.44	NA	NA
1122.6	NA	1191.86	84.7	1278.1	40.3	181.36	NA	NA	NA	1243.68	4.88	677.06	NA	NA
513.98	NA	534.58	522.8	516.38	483.7	525.56	NA	NA	NA	484.14	504.12	175.68	NA	NA
1126.72	NA	1197.62	79.34	1285.36	NA	176.1	NA	NA	NA	1248.04	0.44	677.02	NA	NA
512.9	NA	534.28	520.98	513.94	NA	526.82	NA	NA	NA	481.2	501.44	180.2	NA	NA
1130.9	NA	1203.9	73.78	1292.54	NA	170.84	NA	NA	NA	1250.125	-3.82	676.8	NA	NA
511.5	NA	533.94	519.14	511.34	NA	528.04	NA	NA	NA	479.9	498.74	184.88	NA	NA
1135.3	NA	1210.66	68.06	1299.4	NA	165.62	NA	NA	NA	1252.16666666667	-8.04	676.4	NA	NA
509.82	NA	533.52	517.34	508.6	NA	529.08	NA	NA	NA	478.333333333333	496.06	189.78	NA	NA
1140.94	NA	1219.02	61.34	1306.4	NA	159.82	NA	NA	NA	1254.5	-12.76	675.62	NA	NA
507.64	NA	532.68	515.28	505.12	NA	529.74	NA	NA	NA	476.1	493.14	195.62	NA	NA
1146.18	NA	1226.46	55.6	1311.62	NA	155.22	NA	NA	NA	1256	-17.28	674.78	NA	NA
505.8	NA	531.58	513.54	501.92	NA	529.8	NA	NA	NA	473.4	488.64	200.68	NA	NA
1148.85	NA	1230.3	52.75	1314.025	NA	152.875	NA	NA	NA	NA	-19.3	674.325	NA	NA
504.8	NA	531.075	512.6	500.325	NA	529.775	NA	NA	NA	NA	487.2	203.25	NA	NA
1158.2	NA	1242	44.3	1321.2	NA	145.2	NA	NA	NA	NA	-27	672.8	NA	NA
502.2	NA	528.5	509.2	494.6	NA	528.9	NA	NA	NA	NA	476.6	211.5	NA	NA
