# Supplementary material for: Disentangling the Impact of Social Groups on Response Times and Movement Dynamics in Evacuations
Source: PLoS One. 2015 Mar 18;10(3):e0121227. doi: 10.1371/journal.pone.0121227 (PMC4364745; doi:10.1371/journal.pone.0121227)
Supplement: S1 Dataset — Zip archive containing separate files for different experimental runs. Please refer to the file README.txt inside the Zip archive for further information on how the data is presented. (ZIP) [file pone.0121227.s001.zip › data/7_group.txt]

1	2	3	4	5	6	7	8	9	10	11	12	experimenter	door1	door2
NA	NA	NA	NA	NA	NA	NA	NA	NA	NA	NA	NA	NA	NA	NA
NA	NA	NA	NA	NA	NA	NA	NA	NA	NA	NA	NA	NA	NA	NA
NA	NA	NA	NA	NA	NA	NA	NA	NA	NA	NA	NA	NA	NA	NA
NA	NA	NA	NA	NA	NA	NA	NA	NA	NA	NA	NA	NA	NA	NA
NA	NA	NA	NA	NA	NA	NA	NA	NA	NA	NA	NA	NA	NA	NA
NA	NA	NA	NA	NA	NA	NA	NA	NA	NA	NA	NA	NA	NA	NA
NA	NA	NA	NA	NA	NA	NA	NA	NA	NA	NA	NA	NA	NA	NA
NA	NA	NA	NA	NA	NA	NA	NA	NA	NA	NA	NA	NA	NA	NA
NA	NA	NA	NA	NA	NA	NA	NA	NA	NA	NA	NA	NA	NA	NA
NA	NA	NA	NA	NA	NA	NA	NA	NA	NA	NA	NA	NA	NA	NA
NA	NA	NA	NA	NA	NA	NA	NA	NA	NA	NA	NA	NA	NA	NA
NA	NA	NA	NA	NA	NA	NA	NA	NA	NA	NA	NA	NA	NA	NA
NA	NA	NA	NA	NA	NA	NA	NA	NA	NA	NA	NA	NA	NA	NA
NA	NA	NA	NA	NA	NA	NA	NA	NA	NA	NA	NA	NA	NA	NA
NA	NA	NA	NA	NA	NA	NA	NA	NA	NA	NA	NA	NA	NA	NA
NA	NA	NA	NA	NA	NA	NA	NA	NA	NA	NA	NA	NA	NA	NA
NA	NA	NA	NA	NA	NA	NA	NA	NA	NA	NA	NA	NA	NA	NA
NA	NA	NA	NA	NA	NA	NA	NA	NA	NA	NA	NA	NA	NA	NA
NA	NA	NA	NA	NA	NA	NA	NA	NA	NA	NA	NA	NA	NA	NA
NA	NA	NA	NA	NA	NA	NA	NA	NA	NA	NA	NA	NA	NA	NA
NA	NA	NA	NA	NA	NA	NA	NA	NA	NA	NA	NA	NA	NA	NA
NA	NA	NA	NA	NA	NA	NA	NA	NA	NA	NA	NA	NA	NA	NA
NA	NA	NA	NA	NA	NA	NA	NA	NA	NA	NA	NA	NA	NA	NA
NA	NA	NA	NA	NA	NA	NA	NA	NA	NA	NA	NA	NA	NA	NA
NA	NA	NA	NA	NA	NA	NA	NA	NA	NA	NA	NA	NA	NA	NA
NA	NA	NA	NA	NA	NA	NA	NA	NA	NA	NA	NA	NA	NA	NA
NA	NA	NA	NA	NA	NA	NA	NA	NA	NA	NA	NA	NA	NA	NA
NA	NA	NA	NA	NA	NA	NA	NA	NA	NA	NA	NA	NA	NA	NA
NA	NA	NA	NA	NA	NA	NA	NA	NA	NA	NA	NA	NA	NA	NA
NA	NA	NA	NA	NA	NA	NA	NA	NA	NA	NA	NA	NA	NA	NA
NA	NA	NA	NA	NA	NA	NA	NA	NA	NA	NA	NA	NA	NA	NA
NA	NA	NA	NA	NA	NA	NA	NA	NA	NA	NA	NA	NA	NA	NA
NA	NA	NA	NA	NA	NA	NA	NA	NA	NA	NA	NA	NA	NA	NA
NA	NA	NA	NA	NA	NA	NA	NA	NA	NA	NA	NA	NA	NA	NA
NA	NA	NA	NA	NA	NA	NA	NA	NA	NA	NA	NA	NA	NA	NA
NA	NA	NA	NA	NA	NA	NA	NA	NA	NA	NA	NA	NA	NA	NA
NA	NA	NA	NA	NA	NA	NA	NA	NA	NA	NA	NA	NA	NA	NA
NA	NA	NA	NA	NA	NA	NA	NA	NA	NA	NA	NA	NA	NA	NA
NA	NA	NA	NA	NA	NA	NA	NA	NA	NA	NA	NA	NA	NA	NA
NA	NA	NA	NA	NA	NA	NA	NA	NA	NA	NA	NA	NA	NA	NA
NA	NA	NA	NA	NA	NA	NA	NA	NA	NA	NA	NA	NA	NA	NA
NA	NA	NA	NA	NA	NA	NA	NA	NA	NA	NA	NA	NA	NA	NA
NA	NA	NA	NA	NA	NA	NA	NA	NA	NA	NA	NA	NA	NA	NA
NA	NA	NA	NA	NA	NA	NA	NA	NA	NA	NA	NA	NA	NA	NA
NA	NA	NA	NA	NA	NA	NA	NA	NA	NA	NA	NA	NA	NA	NA
NA	NA	NA	NA	NA	NA	NA	NA	NA	NA	NA	NA	NA	NA	NA
NA	NA	NA	NA	NA	NA	NA	NA	NA	NA	NA	NA	NA	NA	NA
NA	NA	NA	NA	NA	NA	NA	NA	NA	NA	NA	NA	NA	NA	NA
NA	NA	NA	NA	NA	NA	NA	NA	NA	NA	NA	NA	NA	NA	NA
NA	NA	NA	NA	NA	NA	NA	NA	NA	NA	NA	NA	NA	NA	NA
NA	NA	NA	NA	NA	NA	NA	NA	NA	NA	NA	NA	NA	NA	NA
NA	NA	NA	NA	NA	NA	NA	NA	NA	NA	NA	NA	NA	NA	NA
NA	NA	NA	NA	NA	NA	NA	NA	NA	NA	NA	NA	NA	NA	NA
NA	NA	NA	NA	NA	NA	NA	NA	NA	NA	NA	NA	NA	NA	NA
NA	NA	NA	NA	NA	NA	NA	NA	NA	NA	NA	NA	NA	NA	NA
NA	NA	NA	NA	NA	NA	NA	NA	NA	NA	NA	NA	NA	NA	NA
NA	NA	NA	NA	NA	NA	NA	NA	NA	NA	NA	NA	NA	NA	NA
NA	NA	NA	NA	NA	NA	NA	NA	NA	NA	NA	NA	NA	NA	NA
NA	NA	NA	NA	NA	NA	NA	NA	NA	NA	NA	NA	NA	NA	NA
NA	NA	NA	NA	NA	NA	NA	NA	NA	NA	NA	NA	NA	NA	NA
NA	NA	NA	NA	NA	NA	NA	NA	NA	NA	NA	NA	NA	NA	NA
NA	NA	NA	NA	NA	NA	NA	NA	NA	NA	NA	NA	NA	NA	NA
NA	NA	NA	NA	NA	NA	NA	NA	NA	NA	NA	NA	NA	NA	NA
NA	NA	NA	NA	NA	NA	NA	NA	NA	NA	NA	NA	NA	NA	NA
NA	NA	NA	NA	NA	NA	NA	NA	NA	NA	NA	NA	NA	NA	NA
NA	NA	NA	NA	NA	NA	NA	NA	NA	NA	NA	NA	NA	NA	NA
NA	NA	NA	NA	NA	NA	NA	NA	NA	NA	NA	NA	NA	NA	NA
NA	NA	NA	NA	NA	NA	NA	NA	NA	NA	NA	NA	NA	NA	NA
NA	NA	NA	NA	NA	NA	NA	NA	NA	NA	NA	NA	NA	NA	NA
NA	NA	NA	NA	NA	NA	NA	NA	NA	NA	NA	NA	NA	NA	NA
NA	NA	NA	NA	NA	NA	NA	NA	NA	NA	NA	NA	NA	NA	NA
NA	NA	NA	NA	NA	NA	NA	NA	NA	NA	NA	NA	NA	NA	NA
NA	NA	NA	NA	NA	NA	NA	NA	NA	NA	NA	NA	NA	NA	NA
NA	NA	NA	NA	NA	NA	NA	NA	NA	NA	NA	NA	NA	NA	NA
NA	NA	NA	NA	NA	NA	NA	NA	NA	NA	NA	NA	NA	NA	NA
NA	NA	NA	NA	NA	NA	NA	NA	NA	NA	NA	NA	NA	NA	NA
NA	NA	NA	NA	NA	NA	NA	NA	NA	NA	NA	NA	NA	NA	NA
NA	NA	NA	NA	NA	NA	NA	NA	NA	NA	NA	NA	NA	NA	NA
NA	NA	NA	NA	NA	NA	NA	NA	NA	NA	NA	NA	NA	NA	NA
NA	NA	NA	NA	NA	NA	NA	NA	NA	NA	NA	NA	NA	NA	NA
NA	NA	NA	NA	NA	NA	NA	NA	NA	NA	NA	NA	NA	NA	NA
NA	NA	NA	NA	NA	NA	NA	NA	NA	NA	NA	NA	NA	NA	NA
NA	NA	NA	NA	NA	NA	NA	NA	NA	NA	NA	NA	NA	NA	NA
NA	NA	NA	NA	NA	NA	NA	NA	NA	NA	NA	NA	NA	NA	NA
NA	NA	NA	NA	NA	NA	NA	NA	NA	NA	NA	NA	NA	NA	NA
NA	NA	NA	NA	NA	NA	NA	NA	NA	NA	NA	NA	NA	NA	NA
NA	NA	NA	NA	NA	NA	NA	NA	NA	NA	NA	NA	NA	NA	NA
NA	NA	NA	NA	NA	NA	NA	NA	NA	NA	NA	NA	NA	NA	NA
NA	NA	NA	NA	NA	NA	NA	NA	NA	NA	NA	NA	NA	NA	NA
NA	NA	NA	NA	NA	NA	NA	NA	NA	NA	NA	NA	NA	NA	NA
NA	NA	NA	NA	NA	NA	NA	NA	NA	NA	NA	NA	NA	NA	NA
NA	NA	NA	NA	NA	NA	NA	NA	NA	NA	NA	NA	NA	NA	NA
NA	NA	NA	NA	NA	NA	NA	NA	NA	NA	NA	NA	NA	NA	NA
NA	NA	NA	NA	NA	NA	NA	NA	NA	NA	NA	NA	NA	NA	NA
NA	NA	NA	NA	NA	NA	NA	NA	NA	NA	NA	NA	NA	NA	NA
NA	NA	NA	NA	NA	NA	NA	NA	NA	NA	NA	NA	NA	NA	NA
NA	NA	NA	NA	NA	NA	NA	NA	NA	NA	NA	NA	NA	NA	NA
NA	NA	NA	NA	NA	NA	NA	NA	NA	NA	NA	NA	NA	NA	NA
NA	NA	NA	NA	NA	NA	NA	NA	NA	NA	NA	NA	NA	NA	NA
NA	NA	NA	NA	NA	NA	NA	NA	NA	NA	NA	NA	NA	NA	NA
NA	NA	NA	NA	NA	NA	NA	NA	NA	NA	NA	NA	NA	NA	NA
NA	NA	NA	NA	NA	NA	NA	NA	NA	NA	NA	NA	NA	NA	NA
NA	NA	NA	NA	NA	NA	NA	NA	NA	NA	NA	NA	NA	NA	NA
NA	NA	NA	NA	NA	NA	NA	NA	NA	NA	NA	NA	NA	NA	NA
NA	NA	NA	NA	NA	NA	NA	NA	NA	NA	NA	NA	NA	NA	NA
NA	NA	NA	NA	NA	NA	NA	NA	NA	NA	NA	NA	NA	NA	NA
NA	NA	NA	NA	NA	NA	NA	NA	NA	NA	NA	NA	NA	NA	NA
NA	NA	NA	NA	NA	NA	NA	NA	NA	NA	NA	NA	NA	NA	NA
NA	NA	NA	NA	NA	NA	NA	NA	NA	NA	NA	NA	NA	NA	NA
NA	NA	NA	NA	NA	NA	NA	NA	NA	NA	NA	NA	NA	NA	NA
NA	NA	NA	NA	NA	NA	NA	NA	NA	NA	NA	NA	NA	NA	NA
NA	NA	NA	NA	NA	NA	NA	NA	NA	NA	NA	NA	NA	NA	NA
NA	NA	NA	NA	NA	NA	NA	NA	NA	NA	NA	NA	NA	NA	NA
NA	NA	NA	NA	NA	NA	NA	NA	NA	NA	NA	NA	NA	NA	NA
NA	NA	NA	NA	NA	NA	NA	NA	NA	NA	NA	NA	NA	NA	NA
NA	NA	NA	NA	NA	NA	NA	NA	NA	NA	NA	NA	NA	NA	NA
NA	NA	NA	NA	NA	NA	NA	NA	NA	NA	NA	NA	NA	NA	NA
NA	NA	NA	NA	NA	NA	NA	NA	NA	NA	NA	NA	NA	NA	NA
NA	NA	NA	NA	NA	NA	NA	NA	NA	NA	NA	NA	NA	NA	NA
NA	NA	NA	NA	NA	NA	NA	NA	NA	NA	NA	NA	NA	NA	NA
NA	NA	NA	NA	NA	NA	NA	NA	NA	NA	NA	NA	NA	NA	NA
NA	NA	NA	NA	NA	NA	NA	NA	NA	NA	NA	NA	NA	NA	NA
NA	NA	NA	NA	NA	NA	NA	NA	NA	NA	NA	NA	NA	NA	NA
NA	NA	NA	NA	NA	NA	NA	NA	NA	NA	NA	NA	NA	NA	NA
NA	NA	NA	NA	NA	NA	NA	NA	NA	NA	NA	NA	NA	NA	NA
NA	NA	NA	NA	NA	NA	NA	NA	NA	NA	NA	NA	NA	NA	NA
NA	NA	NA	NA	NA	NA	NA	NA	NA	NA	NA	NA	NA	NA	NA
NA	NA	NA	NA	NA	NA	NA	NA	NA	NA	NA	NA	NA	NA	NA
NA	NA	NA	NA	NA	NA	NA	NA	NA	NA	NA	NA	NA	NA	NA
NA	NA	NA	NA	NA	NA	NA	NA	NA	NA	NA	NA	NA	NA	NA
NA	NA	NA	NA	NA	NA	NA	NA	NA	NA	NA	NA	NA	NA	NA
NA	NA	NA	NA	NA	NA	NA	NA	NA	NA	NA	NA	NA	NA	NA
NA	NA	NA	NA	NA	NA	NA	NA	NA	NA	NA	NA	NA	NA	NA
NA	NA	NA	NA	NA	NA	NA	NA	NA	NA	NA	NA	NA	NA	NA
NA	NA	NA	NA	NA	NA	NA	NA	NA	NA	NA	NA	NA	NA	NA
NA	NA	NA	NA	NA	NA	NA	NA	NA	NA	NA	NA	NA	NA	NA
NA	NA	NA	NA	NA	NA	NA	NA	NA	NA	NA	NA	NA	NA	NA
NA	NA	NA	NA	NA	NA	NA	NA	NA	NA	NA	NA	NA	NA	NA
NA	NA	NA	NA	NA	NA	NA	NA	NA	NA	NA	NA	NA	NA	NA
NA	NA	NA	NA	NA	NA	NA	NA	NA	NA	NA	NA	NA	NA	NA
NA	NA	NA	NA	NA	NA	NA	NA	NA	NA	NA	NA	NA	NA	NA
NA	NA	NA	NA	NA	NA	NA	NA	NA	NA	NA	NA	NA	NA	NA
NA	NA	NA	NA	NA	NA	NA	NA	NA	NA	NA	NA	NA	NA	NA
NA	NA	NA	NA	NA	NA	NA	NA	NA	NA	NA	NA	NA	NA	NA
NA	NA	NA	NA	NA	NA	NA	NA	NA	NA	NA	NA	NA	NA	NA
NA	NA	NA	NA	NA	NA	NA	NA	NA	NA	NA	NA	NA	NA	NA
NA	NA	NA	NA	NA	NA	NA	NA	NA	NA	NA	NA	NA	NA	NA
NA	NA	NA	NA	NA	NA	NA	NA	NA	NA	NA	NA	NA	NA	NA
NA	NA	NA	NA	NA	NA	NA	NA	NA	NA	NA	NA	NA	NA	NA
NA	NA	NA	NA	NA	NA	NA	NA	NA	NA	NA	NA	NA	NA	NA
NA	NA	NA	NA	NA	NA	NA	NA	NA	NA	NA	NA	NA	NA	NA
NA	NA	NA	NA	NA	NA	NA	NA	NA	NA	NA	NA	NA	NA	NA
NA	NA	NA	NA	NA	NA	NA	NA	NA	NA	NA	NA	NA	NA	NA
NA	NA	NA	NA	NA	NA	NA	NA	NA	NA	NA	NA	NA	NA	NA
NA	NA	NA	NA	NA	NA	NA	NA	NA	NA	NA	NA	NA	NA	NA
NA	NA	NA	NA	NA	NA	NA	NA	NA	NA	NA	NA	NA	NA	NA
NA	NA	NA	NA	NA	NA	NA	NA	NA	NA	NA	NA	NA	NA	NA
NA	NA	NA	NA	NA	NA	NA	NA	NA	NA	NA	NA	NA	NA	NA
NA	NA	NA	NA	NA	NA	NA	NA	NA	NA	NA	NA	NA	NA	NA
NA	NA	NA	NA	NA	NA	NA	NA	NA	NA	NA	NA	NA	NA	NA
NA	NA	NA	NA	NA	NA	NA	NA	NA	NA	NA	NA	NA	NA	NA
NA	NA	NA	NA	NA	NA	NA	NA	NA	NA	NA	NA	NA	NA	NA
NA	NA	NA	NA	NA	NA	NA	NA	NA	NA	NA	NA	NA	NA	NA
NA	NA	NA	NA	NA	NA	NA	NA	NA	NA	NA	NA	NA	NA	NA
NA	NA	NA	NA	NA	NA	NA	NA	NA	NA	NA	NA	NA	NA	NA
NA	NA	NA	NA	NA	NA	NA	NA	NA	NA	NA	NA	NA	NA	NA
NA	NA	NA	NA	NA	NA	NA	NA	NA	NA	NA	NA	NA	NA	NA
NA	NA	NA	NA	NA	NA	NA	NA	NA	NA	NA	NA	NA	NA	NA
NA	NA	NA	NA	NA	NA	NA	NA	NA	NA	NA	NA	NA	NA	NA
NA	NA	NA	NA	NA	NA	NA	NA	NA	NA	NA	NA	NA	NA	NA
NA	NA	NA	NA	NA	NA	NA	NA	NA	NA	NA	NA	NA	NA	NA
NA	NA	NA	NA	NA	NA	NA	NA	NA	NA	NA	NA	NA	NA	NA
NA	NA	NA	NA	NA	NA	NA	NA	NA	NA	NA	NA	NA	NA	NA
NA	NA	NA	NA	NA	NA	NA	NA	NA	NA	NA	NA	NA	NA	NA
NA	NA	NA	NA	NA	NA	NA	NA	NA	NA	NA	NA	NA	NA	NA
NA	NA	NA	NA	NA	NA	NA	NA	NA	NA	NA	NA	NA	NA	NA
NA	NA	NA	NA	NA	NA	NA	NA	NA	NA	NA	NA	NA	NA	NA
NA	NA	NA	NA	NA	NA	NA	NA	NA	NA	NA	NA	NA	NA	NA
NA	NA	NA	NA	NA	NA	NA	NA	NA	NA	NA	NA	NA	NA	NA
NA	NA	NA	NA	NA	NA	NA	NA	NA	NA	NA	NA	NA	NA	NA
NA	NA	NA	NA	NA	NA	NA	NA	NA	NA	NA	NA	NA	NA	NA
NA	NA	NA	NA	NA	NA	NA	NA	NA	NA	NA	NA	NA	NA	NA
NA	NA	NA	NA	NA	NA	NA	NA	NA	NA	NA	NA	NA	NA	NA
NA	NA	NA	NA	NA	NA	NA	NA	NA	NA	NA	NA	NA	NA	NA
NA	NA	NA	NA	NA	NA	NA	NA	NA	NA	NA	NA	NA	NA	NA
NA	NA	NA	NA	NA	NA	NA	NA	NA	NA	NA	NA	NA	NA	NA
NA	NA	NA	NA	NA	NA	NA	NA	NA	NA	NA	NA	NA	NA	NA
NA	NA	NA	NA	NA	NA	NA	NA	NA	NA	NA	NA	NA	NA	NA
NA	NA	NA	NA	NA	NA	NA	NA	NA	NA	NA	NA	NA	NA	NA
NA	NA	NA	NA	NA	NA	NA	NA	NA	NA	NA	NA	NA	NA	NA
NA	NA	NA	NA	NA	NA	NA	NA	NA	NA	NA	NA	NA	NA	NA
NA	NA	NA	NA	NA	NA	NA	NA	NA	NA	NA	NA	NA	NA	NA
NA	NA	NA	NA	NA	NA	NA	NA	NA	NA	NA	NA	NA	NA	NA
NA	NA	NA	NA	NA	NA	NA	NA	NA	NA	NA	NA	NA	NA	NA
NA	NA	NA	NA	NA	NA	NA	NA	NA	NA	NA	NA	NA	NA	NA
NA	NA	NA	NA	NA	NA	NA	NA	NA	NA	NA	NA	NA	NA	NA
NA	NA	NA	NA	NA	NA	NA	NA	NA	NA	NA	NA	NA	NA	NA
NA	NA	NA	NA	NA	NA	NA	NA	NA	NA	NA	NA	NA	NA	NA
NA	NA	NA	NA	NA	NA	NA	NA	NA	NA	NA	NA	NA	NA	NA
NA	NA	NA	NA	NA	NA	NA	NA	NA	NA	NA	NA	NA	NA	NA
NA	NA	NA	NA	NA	NA	NA	NA	NA	NA	NA	NA	NA	NA	NA
NA	NA	NA	NA	NA	NA	NA	NA	NA	NA	NA	NA	NA	NA	NA
NA	NA	NA	NA	NA	NA	NA	NA	NA	NA	NA	NA	NA	NA	NA
NA	NA	NA	NA	NA	NA	NA	NA	NA	NA	NA	NA	NA	NA	NA
NA	NA	NA	NA	NA	NA	NA	NA	NA	NA	NA	NA	NA	NA	NA
NA	NA	NA	NA	NA	NA	NA	NA	NA	NA	NA	NA	NA	NA	NA
NA	NA	NA	NA	NA	NA	NA	NA	NA	NA	NA	NA	NA	NA	NA
NA	NA	NA	NA	NA	NA	NA	NA	NA	NA	NA	NA	NA	NA	NA
NA	NA	NA	NA	NA	NA	NA	NA	NA	NA	NA	NA	NA	NA	NA
NA	NA	NA	NA	NA	NA	NA	NA	NA	NA	NA	NA	NA	NA	NA
NA	NA	NA	NA	NA	NA	NA	NA	NA	NA	NA	NA	NA	NA	NA
NA	NA	NA	NA	NA	NA	NA	NA	NA	NA	NA	NA	NA	NA	NA
NA	NA	NA	NA	NA	NA	NA	NA	NA	NA	NA	NA	NA	NA	NA
NA	NA	NA	NA	NA	NA	NA	NA	NA	NA	NA	NA	NA	NA	NA
NA	NA	NA	NA	NA	NA	NA	NA	NA	NA	NA	NA	NA	NA	NA
NA	NA	NA	NA	NA	NA	NA	NA	NA	NA	NA	NA	NA	NA	NA
NA	NA	NA	NA	NA	NA	NA	NA	NA	NA	NA	NA	NA	NA	NA
NA	NA	NA	NA	NA	NA	NA	NA	NA	NA	NA	NA	NA	NA	NA
NA	NA	NA	NA	NA	NA	NA	NA	NA	NA	NA	NA	NA	NA	NA
NA	NA	NA	NA	NA	NA	NA	NA	NA	NA	NA	NA	NA	NA	NA
NA	NA	NA	NA	NA	NA	NA	NA	NA	NA	NA	NA	NA	NA	NA
NA	NA	NA	NA	NA	NA	NA	NA	NA	NA	NA	NA	NA	NA	NA
NA	NA	NA	NA	NA	NA	NA	NA	NA	NA	NA	NA	NA	NA	NA
NA	NA	NA	NA	NA	NA	NA	NA	NA	NA	NA	NA	NA	NA	NA
NA	NA	NA	NA	NA	NA	NA	NA	NA	NA	NA	NA	NA	NA	NA
NA	NA	NA	NA	NA	NA	NA	NA	NA	NA	NA	NA	NA	NA	NA
NA	NA	NA	NA	NA	NA	NA	NA	NA	NA	NA	NA	NA	NA	NA
NA	NA	NA	NA	NA	NA	NA	NA	NA	NA	NA	NA	NA	NA	NA
NA	NA	NA	NA	NA	NA	NA	NA	NA	NA	NA	NA	NA	NA	NA
NA	NA	NA	NA	NA	NA	NA	NA	NA	NA	NA	NA	NA	NA	NA
NA	NA	NA	NA	NA	NA	NA	NA	NA	NA	NA	NA	NA	NA	NA
NA	NA	NA	NA	NA	NA	NA	NA	NA	NA	NA	NA	NA	NA	NA
NA	NA	NA	NA	NA	NA	NA	NA	NA	NA	NA	NA	NA	NA	NA
NA	NA	NA	NA	NA	NA	NA	NA	NA	NA	NA	NA	NA	NA	NA
NA	NA	NA	NA	NA	NA	NA	NA	NA	NA	NA	NA	NA	NA	NA
NA	NA	NA	NA	NA	NA	NA	NA	NA	NA	NA	NA	NA	NA	NA
NA	NA	NA	NA	NA	NA	NA	NA	NA	NA	NA	NA	NA	NA	NA
NA	NA	NA	NA	NA	NA	NA	NA	NA	NA	NA	NA	NA	NA	NA
NA	NA	NA	NA	NA	NA	NA	NA	NA	NA	NA	NA	NA	NA	NA
NA	NA	NA	NA	NA	NA	NA	NA	NA	NA	NA	NA	NA	NA	NA
NA	NA	NA	NA	NA	NA	NA	NA	NA	NA	NA	NA	NA	NA	NA
NA	NA	NA	NA	NA	NA	NA	NA	NA	NA	NA	NA	NA	NA	NA
NA	NA	NA	NA	NA	NA	NA	NA	NA	NA	NA	NA	NA	NA	NA
NA	NA	NA	NA	NA	NA	NA	NA	NA	NA	NA	NA	NA	NA	NA
NA	NA	NA	NA	NA	NA	NA	NA	NA	NA	NA	NA	NA	NA	NA
NA	NA	NA	NA	NA	NA	NA	NA	NA	NA	NA	NA	NA	NA	NA
NA	NA	NA	NA	NA	NA	NA	NA	NA	NA	NA	NA	NA	NA	NA
NA	NA	NA	NA	NA	NA	NA	NA	NA	NA	NA	NA	NA	NA	NA
NA	NA	NA	NA	NA	NA	NA	NA	NA	NA	NA	NA	NA	NA	NA
NA	NA	NA	NA	NA	NA	NA	NA	NA	NA	NA	NA	NA	NA	NA
NA	NA	NA	NA	NA	NA	NA	NA	NA	NA	NA	NA	NA	NA	NA
NA	NA	NA	NA	NA	NA	NA	NA	NA	NA	NA	NA	NA	NA	NA
NA	NA	NA	NA	NA	NA	NA	NA	NA	NA	NA	NA	NA	NA	NA
NA	NA	NA	NA	NA	NA	NA	NA	NA	NA	NA	NA	NA	NA	NA
NA	NA	NA	NA	NA	NA	NA	NA	NA	NA	NA	NA	NA	NA	NA
NA	NA	NA	NA	NA	NA	NA	NA	NA	NA	NA	NA	NA	NA	NA
NA	NA	NA	NA	NA	NA	NA	NA	NA	NA	NA	NA	NA	NA	NA
NA	NA	NA	NA	NA	NA	NA	NA	NA	NA	NA	NA	NA	NA	NA
NA	NA	NA	NA	NA	NA	NA	NA	NA	NA	NA	NA	NA	NA	NA
NA	NA	NA	NA	NA	NA	NA	NA	NA	NA	NA	NA	NA	NA	NA
NA	NA	NA	NA	NA	NA	NA	NA	NA	NA	NA	NA	NA	NA	NA
NA	NA	NA	NA	NA	NA	NA	NA	NA	NA	NA	NA	NA	NA	NA
NA	NA	NA	NA	NA	NA	NA	NA	NA	NA	NA	NA	NA	NA	NA
NA	NA	NA	NA	NA	NA	NA	NA	NA	NA	NA	NA	NA	NA	NA
NA	NA	NA	NA	NA	NA	NA	NA	NA	NA	NA	NA	NA	NA	NA
NA	NA	NA	NA	NA	NA	NA	NA	NA	NA	NA	NA	NA	NA	NA
NA	NA	NA	NA	NA	NA	NA	NA	NA	NA	NA	NA	NA	NA	NA
NA	NA	NA	NA	NA	NA	NA	NA	NA	NA	NA	NA	NA	NA	NA
NA	NA	NA	NA	NA	NA	NA	NA	NA	NA	NA	NA	NA	NA	NA
NA	NA	NA	NA	NA	NA	NA	NA	NA	NA	NA	NA	NA	NA	NA
NA	NA	NA	NA	NA	NA	NA	NA	NA	NA	NA	NA	NA	NA	NA
NA	NA	NA	NA	NA	NA	NA	NA	NA	NA	NA	NA	NA	NA	NA
NA	NA	NA	NA	NA	NA	NA	NA	NA	NA	NA	NA	NA	NA	NA
NA	NA	NA	NA	NA	NA	NA	NA	NA	NA	NA	NA	NA	NA	NA
NA	NA	NA	NA	NA	NA	NA	NA	NA	NA	NA	NA	NA	NA	NA
NA	NA	NA	NA	NA	NA	NA	NA	NA	NA	NA	NA	NA	NA	NA
NA	NA	NA	NA	NA	NA	NA	NA	NA	NA	NA	NA	NA	NA	NA
NA	NA	NA	NA	NA	NA	NA	NA	NA	NA	NA	NA	NA	NA	NA
NA	NA	NA	NA	NA	NA	NA	NA	NA	NA	NA	NA	NA	NA	NA
NA	NA	NA	NA	NA	NA	NA	NA	NA	NA	NA	NA	NA	NA	NA
NA	NA	NA	NA	NA	NA	NA	NA	NA	NA	NA	NA	NA	NA	NA
NA	NA	NA	NA	NA	NA	NA	NA	NA	NA	NA	NA	NA	NA	NA
NA	NA	NA	NA	NA	NA	NA	NA	NA	NA	NA	NA	NA	NA	NA
NA	NA	NA	NA	NA	NA	NA	NA	NA	NA	NA	NA	NA	NA	NA
NA	NA	NA	NA	NA	NA	NA	NA	NA	NA	NA	NA	NA	NA	NA
NA	NA	NA	NA	NA	NA	NA	NA	NA	NA	NA	NA	NA	NA	NA
NA	NA	NA	NA	NA	NA	NA	NA	NA	NA	NA	NA	NA	NA	NA
NA	NA	NA	NA	NA	NA	NA	NA	NA	NA	NA	NA	NA	NA	NA
NA	NA	NA	NA	NA	NA	NA	NA	NA	NA	NA	NA	NA	NA	NA
NA	NA	NA	NA	NA	NA	NA	NA	NA	NA	NA	NA	NA	NA	NA
NA	NA	NA	NA	NA	NA	NA	NA	NA	NA	NA	NA	NA	NA	NA
NA	NA	NA	NA	NA	NA	NA	NA	NA	NA	NA	NA	NA	NA	NA
NA	NA	NA	NA	NA	NA	NA	NA	NA	NA	NA	NA	NA	NA	NA
NA	NA	NA	NA	NA	NA	NA	NA	NA	NA	NA	NA	NA	NA	NA
NA	NA	NA	NA	NA	NA	NA	NA	NA	NA	NA	NA	NA	NA	NA
NA	NA	NA	NA	NA	NA	NA	NA	NA	NA	NA	NA	NA	NA	NA
NA	NA	NA	NA	NA	NA	NA	NA	NA	NA	NA	NA	NA	NA	NA
NA	NA	NA	NA	NA	NA	NA	NA	NA	NA	NA	NA	NA	NA	NA
NA	NA	NA	NA	NA	NA	NA	NA	NA	NA	NA	NA	NA	NA	NA
NA	NA	NA	NA	NA	NA	NA	NA	NA	NA	NA	NA	NA	NA	NA
NA	NA	NA	NA	NA	NA	NA	NA	NA	NA	NA	NA	NA	NA	NA
NA	NA	NA	NA	NA	NA	NA	NA	NA	NA	NA	NA	NA	NA	NA
NA	NA	NA	NA	NA	NA	NA	NA	NA	NA	NA	NA	NA	NA	NA
NA	NA	NA	NA	NA	NA	NA	NA	NA	NA	NA	NA	NA	NA	NA
NA	NA	NA	NA	NA	NA	NA	NA	NA	NA	NA	NA	NA	NA	NA
NA	NA	NA	NA	NA	NA	NA	NA	NA	NA	NA	NA	NA	NA	NA
NA	NA	NA	NA	NA	NA	NA	NA	NA	NA	NA	NA	NA	NA	NA
NA	NA	NA	NA	NA	NA	NA	NA	NA	NA	NA	NA	NA	NA	NA
NA	NA	NA	NA	NA	NA	NA	NA	NA	NA	NA	NA	NA	NA	NA
NA	NA	NA	NA	NA	NA	NA	NA	NA	NA	NA	NA	NA	NA	NA
NA	NA	NA	NA	NA	NA	NA	NA	NA	NA	NA	NA	NA	NA	NA
NA	NA	NA	NA	NA	NA	NA	NA	NA	NA	NA	NA	NA	NA	NA
NA	NA	NA	NA	NA	NA	NA	NA	NA	NA	NA	NA	NA	NA	NA
NA	NA	NA	NA	NA	NA	NA	NA	NA	NA	NA	NA	NA	NA	NA
NA	NA	NA	NA	NA	NA	NA	NA	NA	NA	NA	NA	NA	NA	NA
NA	NA	NA	NA	NA	NA	NA	NA	NA	NA	NA	NA	NA	NA	NA
NA	NA	NA	NA	NA	NA	NA	NA	NA	NA	NA	NA	NA	NA	NA
NA	NA	NA	NA	NA	NA	NA	NA	NA	NA	NA	NA	NA	NA	NA
NA	NA	NA	NA	NA	NA	NA	NA	NA	NA	NA	NA	NA	NA	NA
NA	NA	NA	NA	NA	NA	NA	NA	NA	NA	NA	NA	NA	NA	NA
NA	NA	NA	NA	NA	NA	NA	NA	NA	NA	NA	NA	NA	NA	NA
NA	NA	NA	NA	NA	NA	NA	NA	NA	NA	NA	NA	NA	NA	NA
NA	NA	NA	NA	NA	NA	NA	NA	NA	NA	NA	NA	NA	NA	NA
NA	NA	NA	NA	NA	NA	NA	NA	NA	NA	NA	NA	NA	NA	NA
NA	NA	NA	NA	NA	NA	NA	NA	NA	NA	NA	NA	NA	NA	NA
NA	NA	NA	NA	NA	NA	NA	NA	NA	NA	NA	NA	NA	NA	NA
NA	NA	NA	NA	NA	NA	NA	NA	NA	NA	NA	NA	NA	NA	NA
NA	NA	NA	NA	NA	NA	NA	NA	NA	NA	NA	NA	NA	NA	NA
NA	NA	NA	NA	NA	NA	NA	NA	NA	NA	NA	NA	NA	NA	NA
NA	NA	NA	NA	NA	NA	NA	NA	NA	NA	NA	NA	NA	NA	NA
NA	NA	NA	NA	NA	NA	NA	NA	NA	NA	NA	NA	NA	NA	NA
NA	NA	NA	NA	NA	NA	NA	NA	NA	NA	NA	NA	NA	NA	NA
NA	NA	NA	NA	NA	NA	NA	NA	NA	NA	NA	NA	NA	NA	NA
NA	NA	NA	NA	NA	NA	NA	NA	NA	NA	NA	NA	NA	NA	NA
NA	NA	NA	NA	NA	NA	NA	NA	NA	NA	NA	NA	NA	NA	NA
NA	NA	NA	NA	NA	NA	NA	NA	NA	NA	NA	NA	NA	NA	NA
NA	NA	NA	NA	NA	NA	NA	NA	NA	NA	NA	NA	NA	NA	NA
NA	NA	NA	NA	NA	NA	NA	NA	NA	NA	NA	NA	NA	NA	NA
NA	NA	NA	NA	NA	NA	NA	NA	NA	NA	NA	NA	NA	NA	NA
NA	NA	NA	NA	NA	NA	NA	NA	NA	NA	NA	NA	NA	NA	NA
NA	NA	NA	NA	NA	NA	NA	NA	NA	NA	NA	NA	NA	NA	NA
NA	NA	NA	NA	NA	NA	NA	NA	NA	NA	NA	NA	NA	NA	NA
NA	NA	NA	NA	NA	NA	NA	NA	NA	NA	NA	NA	NA	NA	NA
NA	NA	NA	NA	NA	NA	NA	NA	NA	NA	NA	NA	NA	NA	NA
NA	NA	NA	NA	NA	NA	NA	NA	NA	NA	NA	NA	NA	NA	NA
NA	NA	NA	NA	NA	NA	NA	NA	NA	NA	NA	NA	NA	NA	NA
NA	NA	NA	NA	NA	NA	NA	NA	NA	NA	NA	NA	NA	NA	NA
NA	NA	NA	NA	NA	NA	NA	NA	NA	NA	NA	NA	NA	NA	NA
NA	NA	NA	NA	NA	NA	NA	NA	NA	NA	NA	NA	NA	NA	NA
NA	NA	NA	NA	NA	NA	NA	NA	NA	NA	NA	NA	NA	NA	NA
NA	NA	NA	NA	NA	NA	NA	NA	NA	NA	NA	NA	NA	NA	NA
NA	NA	NA	NA	NA	NA	NA	NA	NA	NA	NA	NA	NA	NA	NA
NA	NA	NA	NA	NA	NA	NA	NA	NA	NA	NA	NA	NA	NA	NA
NA	NA	NA	NA	NA	NA	NA	NA	NA	NA	NA	NA	NA	NA	NA
NA	NA	NA	NA	NA	NA	NA	NA	NA	NA	NA	NA	NA	NA	NA
NA	NA	NA	NA	NA	NA	NA	NA	NA	NA	NA	NA	NA	NA	NA
NA	NA	NA	NA	NA	NA	NA	NA	NA	NA	NA	NA	NA	NA	NA
NA	NA	NA	NA	NA	NA	NA	NA	NA	NA	NA	NA	NA	NA	NA
NA	NA	NA	NA	NA	NA	NA	NA	NA	NA	NA	NA	NA	NA	NA
NA	NA	NA	NA	NA	NA	NA	NA	NA	NA	NA	NA	NA	NA	NA
NA	NA	NA	NA	NA	NA	NA	NA	NA	NA	NA	NA	NA	NA	NA
NA	NA	NA	NA	NA	NA	NA	NA	NA	NA	NA	NA	NA	NA	NA
NA	NA	NA	NA	NA	NA	NA	NA	NA	NA	NA	NA	NA	NA	NA
NA	NA	NA	NA	NA	NA	NA	NA	NA	NA	NA	NA	NA	NA	NA
NA	NA	NA	NA	NA	NA	NA	NA	NA	NA	NA	NA	NA	NA	NA
NA	NA	NA	NA	NA	NA	NA	NA	NA	NA	NA	NA	NA	NA	NA
NA	NA	NA	NA	NA	NA	NA	NA	NA	NA	NA	NA	NA	NA	NA
NA	NA	NA	NA	NA	NA	NA	NA	NA	NA	NA	NA	NA	NA	NA
NA	NA	NA	NA	NA	NA	NA	NA	NA	NA	NA	NA	NA	NA	NA
NA	NA	NA	NA	NA	NA	NA	NA	NA	NA	NA	NA	NA	NA	NA
NA	NA	NA	NA	NA	NA	NA	NA	NA	NA	NA	NA	NA	NA	NA
NA	NA	NA	NA	NA	NA	NA	NA	NA	NA	NA	NA	NA	NA	NA
NA	NA	NA	NA	NA	NA	NA	NA	NA	NA	NA	NA	NA	NA	NA
NA	NA	NA	NA	NA	NA	NA	NA	NA	NA	NA	NA	NA	NA	NA
NA	NA	NA	NA	NA	NA	NA	NA	NA	NA	NA	NA	NA	NA	NA
NA	NA	NA	NA	NA	NA	NA	NA	NA	NA	NA	NA	NA	NA	NA
NA	NA	NA	NA	NA	NA	NA	NA	NA	NA	NA	NA	NA	NA	NA
NA	NA	NA	NA	NA	NA	NA	NA	NA	NA	NA	NA	NA	NA	NA
NA	NA	NA	NA	NA	NA	NA	NA	NA	NA	NA	NA	NA	NA	NA
NA	NA	NA	NA	NA	NA	NA	NA	NA	NA	NA	NA	NA	NA	NA
NA	NA	NA	NA	NA	NA	NA	NA	NA	NA	NA	NA	NA	NA	NA
NA	NA	NA	NA	NA	NA	NA	NA	NA	NA	NA	NA	NA	NA	NA
NA	NA	NA	NA	NA	NA	NA	NA	NA	NA	NA	NA	NA	NA	NA
NA	NA	NA	NA	NA	NA	NA	NA	NA	NA	NA	NA	NA	NA	NA
NA	NA	NA	NA	NA	NA	NA	NA	NA	NA	NA	NA	NA	NA	NA
NA	NA	NA	NA	NA	NA	NA	NA	NA	NA	NA	NA	NA	NA	NA
NA	NA	NA	NA	NA	NA	NA	NA	NA	NA	NA	NA	NA	NA	NA
NA	NA	NA	NA	NA	NA	NA	NA	NA	NA	NA	NA	NA	NA	NA
NA	NA	NA	NA	NA	NA	NA	NA	NA	NA	NA	NA	NA	NA	NA
NA	NA	NA	NA	NA	NA	NA	NA	NA	NA	NA	NA	NA	NA	NA
NA	NA	NA	NA	NA	NA	NA	NA	NA	NA	NA	NA	NA	NA	NA
NA	NA	NA	NA	NA	NA	NA	NA	NA	NA	NA	NA	NA	NA	NA
NA	NA	NA	NA	NA	NA	NA	NA	NA	NA	NA	NA	NA	NA	NA
NA	NA	NA	NA	NA	NA	NA	NA	NA	NA	NA	NA	NA	NA	NA
NA	NA	NA	NA	NA	NA	NA	NA	NA	NA	NA	NA	NA	NA	NA
NA	NA	NA	NA	NA	NA	NA	NA	NA	NA	NA	NA	NA	NA	NA
NA	NA	NA	NA	NA	NA	NA	NA	NA	NA	NA	NA	NA	NA	NA
NA	NA	NA	NA	NA	NA	NA	NA	NA	NA	NA	NA	NA	NA	NA
NA	NA	NA	NA	NA	NA	NA	NA	NA	NA	NA	NA	NA	NA	NA
NA	NA	NA	NA	NA	NA	NA	NA	NA	NA	NA	NA	NA	NA	NA
NA	NA	NA	NA	NA	NA	NA	NA	NA	NA	NA	NA	NA	NA	NA
NA	NA	NA	NA	NA	NA	NA	NA	NA	NA	NA	NA	NA	NA	NA
NA	NA	NA	NA	NA	NA	NA	NA	NA	NA	NA	NA	NA	NA	NA
NA	NA	NA	NA	NA	NA	NA	NA	NA	NA	NA	NA	NA	NA	NA
NA	NA	NA	NA	NA	NA	NA	NA	NA	NA	NA	NA	NA	NA	NA
NA	NA	NA	NA	NA	NA	NA	NA	NA	NA	NA	NA	NA	NA	NA
NA	NA	NA	NA	NA	NA	NA	NA	NA	NA	NA	NA	NA	NA	NA
NA	NA	NA	NA	NA	NA	NA	NA	NA	NA	NA	NA	NA	NA	NA
NA	NA	NA	NA	NA	NA	NA	NA	NA	NA	NA	NA	NA	NA	NA
NA	NA	NA	NA	NA	NA	NA	NA	NA	NA	NA	NA	NA	NA	NA
NA	NA	NA	NA	NA	NA	NA	NA	NA	NA	NA	NA	NA	NA	NA
NA	NA	NA	NA	NA	NA	NA	NA	NA	NA	NA	NA	NA	NA	NA
NA	NA	NA	NA	NA	NA	NA	NA	NA	NA	NA	NA	NA	NA	NA
NA	NA	NA	NA	NA	NA	NA	NA	NA	NA	NA	NA	NA	NA	NA
NA	NA	NA	NA	NA	NA	NA	NA	NA	NA	NA	NA	NA	NA	NA
NA	NA	NA	NA	NA	NA	NA	NA	NA	NA	NA	NA	NA	NA	NA
NA	NA	NA	NA	NA	NA	NA	NA	NA	NA	NA	NA	NA	NA	NA
NA	NA	NA	NA	NA	NA	NA	NA	NA	NA	NA	NA	NA	NA	NA
NA	NA	NA	NA	NA	NA	NA	NA	NA	NA	NA	NA	NA	NA	NA
NA	NA	NA	NA	NA	NA	NA	NA	NA	NA	NA	NA	NA	NA	NA
NA	NA	NA	NA	NA	NA	NA	NA	NA	NA	NA	NA	NA	NA	NA
NA	NA	NA	NA	NA	NA	NA	NA	NA	NA	NA	NA	NA	NA	NA
NA	NA	NA	NA	NA	NA	NA	NA	NA	NA	NA	NA	NA	NA	NA
NA	NA	NA	NA	NA	NA	NA	NA	NA	NA	NA	NA	NA	NA	NA
NA	NA	NA	NA	NA	NA	NA	NA	NA	NA	NA	NA	NA	NA	NA
NA	NA	NA	NA	NA	NA	NA	NA	NA	NA	NA	NA	NA	NA	NA
NA	NA	NA	NA	NA	NA	NA	NA	NA	NA	NA	NA	NA	NA	NA
NA	NA	NA	NA	NA	NA	NA	NA	NA	NA	NA	NA	NA	NA	NA
NA	NA	NA	NA	NA	NA	NA	NA	NA	NA	NA	NA	NA	NA	NA
NA	NA	NA	NA	NA	NA	NA	NA	NA	NA	NA	NA	NA	NA	NA
NA	NA	NA	NA	NA	NA	NA	NA	NA	NA	NA	NA	NA	NA	NA
NA	NA	NA	NA	NA	NA	NA	NA	NA	NA	NA	NA	NA	NA	NA
NA	NA	NA	NA	NA	NA	NA	NA	NA	NA	NA	NA	NA	NA	NA
NA	NA	NA	NA	NA	NA	NA	NA	NA	NA	NA	NA	NA	NA	NA
NA	NA	NA	NA	NA	NA	NA	NA	NA	NA	NA	NA	NA	NA	NA
NA	NA	NA	NA	NA	NA	NA	NA	NA	NA	NA	NA	NA	NA	NA
NA	NA	NA	NA	NA	NA	NA	NA	NA	NA	NA	NA	NA	NA	NA
NA	NA	NA	NA	NA	NA	NA	NA	NA	NA	NA	NA	NA	NA	NA
NA	NA	NA	NA	NA	NA	NA	NA	NA	NA	NA	NA	NA	NA	NA
NA	NA	NA	NA	NA	NA	NA	NA	NA	NA	NA	NA	NA	NA	NA
NA	NA	NA	NA	NA	NA	NA	NA	NA	NA	NA	NA	NA	NA	NA
NA	NA	NA	NA	NA	NA	NA	NA	NA	NA	NA	NA	NA	NA	NA
NA	NA	NA	NA	NA	NA	NA	NA	NA	NA	NA	NA	NA	NA	NA
NA	NA	NA	NA	NA	NA	NA	NA	NA	NA	NA	NA	NA	NA	NA
NA	NA	NA	NA	NA	NA	NA	NA	NA	NA	NA	NA	NA	NA	NA
NA	NA	NA	NA	NA	NA	NA	NA	NA	NA	NA	NA	NA	NA	NA
NA	NA	NA	NA	NA	NA	NA	NA	NA	NA	NA	NA	NA	NA	NA
NA	NA	NA	NA	NA	NA	NA	NA	NA	NA	NA	NA	NA	NA	NA
NA	NA	NA	NA	NA	NA	NA	NA	NA	NA	NA	NA	NA	NA	NA
NA	NA	NA	NA	NA	NA	NA	NA	NA	NA	NA	NA	NA	NA	NA
NA	NA	NA	NA	NA	NA	NA	NA	NA	NA	NA	NA	NA	NA	NA
NA	NA	NA	NA	NA	NA	NA	NA	NA	NA	NA	NA	NA	NA	NA
NA	NA	NA	NA	NA	NA	NA	NA	NA	NA	NA	NA	NA	NA	NA
NA	NA	NA	NA	NA	NA	NA	NA	NA	NA	NA	NA	NA	NA	NA
NA	NA	NA	NA	NA	NA	NA	NA	NA	NA	NA	NA	NA	NA	NA
NA	NA	NA	NA	NA	NA	NA	NA	NA	NA	NA	NA	NA	NA	NA
NA	NA	NA	NA	NA	NA	NA	NA	NA	NA	NA	NA	NA	NA	NA
NA	NA	NA	NA	NA	NA	NA	NA	NA	NA	NA	NA	NA	NA	NA
NA	NA	NA	NA	NA	NA	NA	NA	NA	NA	NA	NA	NA	NA	NA
NA	NA	NA	NA	NA	NA	NA	NA	NA	NA	NA	NA	NA	NA	NA
NA	NA	NA	NA	NA	NA	NA	NA	NA	NA	NA	NA	NA	NA	NA
NA	NA	NA	NA	NA	NA	NA	NA	NA	NA	NA	NA	NA	NA	NA
NA	NA	NA	NA	NA	NA	NA	NA	NA	NA	NA	NA	NA	NA	NA
NA	NA	NA	NA	NA	NA	NA	NA	NA	NA	NA	NA	NA	NA	NA
NA	NA	NA	NA	NA	NA	NA	NA	NA	NA	NA	NA	NA	NA	NA
NA	NA	NA	NA	NA	NA	NA	NA	NA	NA	NA	NA	NA	NA	NA
NA	NA	NA	NA	NA	NA	NA	NA	NA	NA	NA	NA	NA	NA	NA
NA	NA	NA	NA	NA	NA	NA	NA	NA	NA	NA	NA	NA	NA	NA
NA	NA	NA	NA	NA	NA	NA	NA	NA	NA	NA	NA	NA	NA	NA
NA	NA	NA	NA	NA	NA	NA	NA	NA	NA	NA	NA	NA	NA	NA
NA	NA	NA	NA	NA	NA	NA	NA	NA	NA	NA	NA	NA	NA	NA
NA	NA	NA	NA	NA	NA	NA	NA	NA	NA	NA	NA	NA	NA	NA
NA	NA	NA	NA	NA	NA	NA	NA	NA	NA	NA	NA	NA	NA	NA
NA	NA	NA	NA	NA	NA	NA	NA	NA	NA	NA	NA	NA	NA	NA
NA	NA	NA	NA	NA	NA	NA	NA	NA	NA	NA	NA	NA	NA	NA
NA	NA	NA	NA	NA	NA	NA	NA	NA	NA	NA	NA	NA	NA	NA
NA	NA	NA	NA	NA	NA	NA	NA	NA	NA	NA	NA	NA	NA	NA
NA	NA	NA	NA	NA	NA	NA	NA	NA	NA	NA	NA	NA	NA	NA
NA	NA	NA	NA	NA	NA	NA	NA	NA	NA	NA	NA	NA	NA	NA
NA	NA	NA	NA	NA	NA	NA	NA	NA	NA	NA	NA	NA	NA	NA
NA	NA	NA	NA	NA	NA	NA	NA	NA	NA	NA	NA	NA	NA	NA
NA	NA	NA	NA	NA	NA	NA	NA	NA	NA	NA	NA	NA	NA	NA
NA	NA	NA	NA	NA	NA	NA	NA	NA	NA	NA	NA	NA	NA	NA
NA	NA	NA	NA	NA	NA	NA	NA	NA	NA	NA	NA	NA	NA	NA
NA	NA	NA	NA	NA	NA	NA	NA	NA	NA	NA	NA	NA	NA	NA
NA	NA	NA	NA	NA	NA	NA	NA	NA	NA	NA	NA	NA	NA	NA
NA	NA	NA	NA	NA	NA	NA	NA	NA	NA	NA	NA	NA	NA	NA
NA	NA	NA	NA	NA	NA	NA	NA	NA	NA	NA	NA	NA	NA	NA
NA	NA	NA	NA	NA	NA	NA	NA	NA	NA	NA	NA	NA	NA	NA
NA	NA	NA	NA	NA	NA	NA	NA	NA	NA	NA	NA	NA	NA	NA
NA	NA	NA	NA	NA	NA	NA	NA	NA	NA	NA	NA	NA	NA	NA
NA	NA	NA	NA	NA	NA	NA	NA	NA	NA	NA	NA	NA	NA	NA
NA	NA	NA	NA	NA	NA	NA	NA	NA	NA	NA	NA	NA	NA	NA
NA	NA	NA	NA	NA	NA	NA	NA	NA	NA	NA	NA	NA	NA	NA
NA	NA	NA	NA	NA	NA	NA	NA	NA	NA	NA	NA	NA	NA	NA
NA	NA	NA	NA	NA	NA	NA	NA	NA	NA	NA	NA	NA	NA	NA
NA	NA	NA	NA	NA	NA	NA	NA	NA	NA	NA	NA	NA	NA	NA
NA	NA	NA	NA	NA	NA	NA	NA	NA	NA	NA	NA	NA	NA	NA
NA	NA	NA	NA	NA	NA	NA	NA	NA	NA	NA	NA	NA	NA	NA
NA	NA	NA	NA	NA	NA	NA	NA	NA	NA	NA	NA	NA	NA	NA
NA	NA	NA	NA	NA	NA	NA	NA	NA	NA	NA	NA	NA	NA	NA
NA	NA	NA	NA	NA	NA	NA	NA	NA	NA	NA	NA	NA	NA	NA
NA	NA	NA	NA	NA	NA	NA	NA	NA	NA	NA	NA	NA	NA	NA
NA	NA	NA	NA	NA	NA	NA	NA	NA	NA	NA	NA	NA	NA	NA
NA	NA	NA	NA	NA	NA	NA	NA	NA	NA	NA	NA	NA	NA	NA
NA	NA	NA	NA	NA	NA	NA	NA	NA	NA	NA	NA	NA	NA	NA
NA	NA	NA	NA	NA	NA	NA	NA	NA	NA	NA	NA	NA	NA	NA
NA	NA	NA	NA	NA	NA	NA	NA	NA	NA	NA	NA	NA	NA	NA
NA	NA	NA	NA	NA	NA	NA	NA	NA	NA	NA	NA	NA	NA	NA
NA	NA	NA	NA	NA	NA	NA	NA	NA	NA	NA	NA	NA	NA	NA
NA	NA	NA	NA	NA	NA	NA	NA	NA	NA	NA	NA	NA	NA	NA
NA	NA	NA	NA	NA	NA	NA	NA	NA	NA	NA	NA	NA	NA	NA
NA	NA	NA	NA	NA	NA	NA	NA	NA	NA	NA	NA	NA	NA	NA
NA	NA	NA	NA	NA	NA	NA	NA	NA	NA	NA	NA	NA	NA	NA
NA	NA	NA	NA	NA	NA	NA	NA	NA	NA	NA	NA	NA	NA	NA
NA	NA	NA	NA	NA	NA	NA	NA	NA	NA	NA	NA	NA	NA	NA
NA	NA	NA	NA	NA	NA	NA	NA	NA	NA	NA	NA	NA	NA	NA
NA	NA	NA	NA	NA	NA	NA	NA	NA	NA	NA	NA	NA	NA	NA
NA	NA	NA	NA	NA	NA	NA	NA	NA	NA	NA	NA	NA	NA	NA
NA	NA	NA	NA	NA	NA	NA	NA	NA	NA	NA	NA	NA	NA	NA
NA	NA	NA	NA	NA	NA	NA	NA	NA	NA	NA	NA	NA	NA	NA
NA	NA	NA	NA	NA	NA	NA	NA	NA	NA	NA	NA	NA	NA	NA
NA	NA	NA	NA	NA	NA	NA	NA	NA	NA	NA	NA	NA	NA	NA
NA	NA	NA	NA	NA	NA	NA	NA	NA	NA	NA	NA	NA	NA	NA
NA	NA	NA	NA	NA	NA	NA	NA	NA	NA	NA	NA	NA	NA	NA
NA	NA	NA	NA	NA	NA	NA	NA	NA	NA	NA	NA	NA	NA	NA
NA	NA	NA	NA	NA	NA	NA	NA	NA	NA	NA	NA	NA	NA	NA
NA	NA	NA	NA	NA	NA	NA	NA	NA	NA	NA	NA	NA	NA	NA
NA	NA	NA	NA	NA	NA	NA	NA	NA	NA	NA	NA	NA	NA	NA
NA	NA	NA	NA	NA	NA	NA	NA	NA	NA	NA	NA	NA	NA	NA
NA	NA	NA	NA	NA	NA	NA	NA	NA	NA	NA	NA	NA	NA	NA
NA	NA	NA	NA	NA	NA	NA	NA	NA	NA	NA	NA	NA	NA	NA
NA	NA	NA	NA	NA	NA	NA	NA	NA	NA	NA	NA	NA	NA	NA
NA	NA	NA	NA	NA	NA	NA	NA	NA	NA	NA	NA	NA	NA	NA
NA	NA	NA	NA	NA	NA	NA	NA	NA	NA	NA	NA	NA	NA	NA
NA	NA	NA	NA	NA	NA	NA	NA	NA	NA	NA	NA	NA	NA	NA
NA	NA	NA	NA	NA	NA	NA	NA	NA	NA	NA	NA	NA	NA	NA
NA	NA	NA	NA	NA	NA	NA	NA	NA	NA	NA	NA	NA	NA	NA
NA	NA	NA	NA	NA	NA	NA	NA	NA	NA	NA	NA	NA	NA	NA
NA	NA	NA	NA	NA	NA	NA	NA	NA	NA	NA	NA	NA	NA	NA
NA	NA	NA	NA	NA	NA	NA	NA	NA	NA	NA	NA	NA	NA	NA
NA	NA	NA	NA	NA	NA	NA	NA	NA	NA	NA	NA	NA	NA	NA
NA	NA	NA	NA	NA	NA	NA	NA	NA	NA	NA	NA	NA	NA	NA
NA	NA	NA	NA	NA	NA	NA	NA	NA	NA	NA	NA	NA	NA	NA
NA	NA	NA	NA	NA	NA	NA	NA	NA	NA	NA	NA	NA	NA	NA
NA	NA	NA	NA	NA	NA	NA	NA	NA	NA	NA	NA	NA	NA	NA
NA	NA	NA	NA	NA	NA	NA	NA	NA	NA	NA	NA	NA	NA	NA
NA	NA	NA	NA	NA	NA	NA	NA	NA	NA	NA	NA	NA	NA	NA
NA	NA	NA	NA	NA	NA	NA	NA	NA	NA	NA	NA	NA	NA	NA
NA	NA	NA	NA	NA	NA	NA	NA	NA	NA	NA	NA	NA	NA	NA
NA	NA	NA	NA	NA	NA	NA	NA	NA	NA	NA	NA	NA	NA	NA
NA	NA	NA	NA	NA	NA	NA	NA	NA	NA	NA	NA	NA	NA	NA
NA	NA	NA	NA	NA	NA	NA	NA	NA	NA	NA	NA	NA	NA	NA
NA	NA	NA	NA	NA	NA	NA	NA	NA	NA	NA	NA	NA	NA	NA
NA	NA	NA	NA	NA	NA	NA	NA	NA	NA	NA	NA	NA	NA	NA
NA	NA	NA	NA	NA	NA	NA	NA	NA	NA	NA	NA	NA	NA	NA
NA	NA	NA	NA	NA	NA	NA	NA	NA	NA	NA	NA	NA	NA	NA
NA	NA	NA	NA	NA	NA	NA	NA	NA	NA	NA	NA	NA	NA	NA
NA	NA	NA	NA	NA	NA	NA	NA	NA	NA	NA	NA	NA	NA	NA
NA	NA	NA	NA	NA	NA	NA	NA	NA	NA	NA	NA	NA	NA	NA
NA	NA	NA	NA	NA	NA	NA	NA	NA	NA	NA	NA	NA	NA	NA
NA	NA	NA	NA	NA	NA	NA	NA	NA	NA	NA	NA	NA	NA	NA
NA	NA	NA	NA	NA	NA	NA	NA	NA	NA	NA	NA	NA	NA	NA
NA	NA	NA	NA	NA	NA	NA	NA	NA	NA	NA	NA	NA	NA	NA
NA	NA	NA	NA	NA	NA	NA	NA	NA	NA	NA	NA	NA	NA	NA
NA	NA	NA	NA	NA	NA	NA	NA	NA	NA	NA	NA	NA	NA	NA
NA	NA	NA	NA	NA	NA	NA	NA	NA	NA	NA	NA	NA	NA	NA
NA	NA	NA	NA	NA	NA	NA	NA	NA	NA	NA	NA	NA	NA	NA
NA	NA	NA	NA	NA	NA	NA	NA	NA	NA	NA	NA	NA	NA	NA
NA	NA	NA	NA	NA	NA	NA	NA	NA	NA	NA	NA	NA	NA	NA
NA	NA	NA	NA	NA	NA	NA	NA	NA	NA	NA	NA	NA	NA	NA
NA	NA	NA	NA	NA	NA	NA	NA	NA	NA	NA	NA	NA	NA	NA
NA	NA	NA	NA	NA	NA	NA	NA	NA	NA	NA	NA	NA	NA	NA
NA	NA	NA	NA	NA	NA	NA	NA	NA	NA	NA	NA	NA	NA	NA
NA	NA	NA	NA	NA	NA	NA	NA	NA	NA	NA	NA	NA	NA	NA
NA	NA	NA	NA	NA	NA	NA	NA	NA	NA	NA	NA	NA	NA	NA
NA	NA	NA	NA	NA	NA	NA	NA	NA	NA	NA	NA	NA	NA	NA
NA	NA	NA	NA	NA	NA	NA	NA	NA	NA	NA	NA	NA	NA	NA
NA	NA	NA	NA	NA	NA	NA	NA	NA	NA	NA	NA	NA	NA	NA
NA	NA	NA	NA	NA	NA	NA	NA	NA	NA	NA	NA	NA	NA	NA
NA	NA	NA	NA	NA	NA	NA	NA	NA	NA	NA	NA	NA	NA	NA
NA	NA	NA	NA	NA	NA	NA	NA	NA	NA	NA	NA	NA	NA	NA
NA	NA	NA	NA	NA	NA	NA	NA	NA	NA	NA	NA	NA	NA	NA
NA	NA	NA	NA	NA	NA	NA	NA	NA	NA	NA	NA	NA	NA	NA
NA	NA	NA	NA	NA	NA	NA	NA	NA	NA	NA	NA	NA	NA	NA
NA	NA	NA	NA	NA	NA	NA	NA	NA	NA	NA	NA	NA	NA	NA
NA	NA	NA	NA	NA	NA	NA	NA	NA	NA	NA	NA	NA	NA	NA
NA	NA	NA	NA	NA	NA	NA	NA	NA	NA	NA	NA	NA	NA	NA
NA	NA	NA	NA	NA	NA	NA	NA	NA	NA	NA	NA	NA	NA	NA
NA	NA	NA	NA	NA	NA	NA	NA	NA	NA	NA	NA	NA	NA	NA
NA	NA	NA	NA	NA	NA	NA	NA	NA	NA	NA	NA	NA	NA	NA
NA	NA	NA	NA	NA	NA	NA	NA	NA	NA	NA	NA	NA	NA	NA
NA	NA	NA	NA	NA	NA	NA	NA	NA	NA	NA	NA	NA	NA	NA
NA	NA	NA	NA	NA	NA	NA	NA	NA	NA	NA	NA	NA	NA	NA
NA	NA	NA	NA	NA	NA	NA	NA	NA	NA	NA	NA	NA	NA	NA
NA	NA	NA	NA	NA	NA	NA	NA	NA	NA	NA	NA	NA	NA	NA
NA	NA	NA	NA	NA	NA	NA	NA	NA	NA	NA	NA	NA	NA	NA
NA	NA	NA	NA	NA	NA	NA	NA	NA	NA	NA	NA	NA	NA	NA
NA	NA	NA	NA	NA	NA	NA	NA	NA	NA	NA	NA	NA	NA	NA
NA	NA	NA	NA	NA	NA	NA	NA	NA	NA	NA	NA	NA	NA	NA
NA	NA	NA	NA	NA	NA	NA	NA	NA	NA	NA	NA	NA	NA	NA
NA	NA	NA	NA	NA	NA	NA	NA	NA	NA	NA	NA	NA	NA	NA
NA	NA	NA	NA	NA	NA	NA	NA	NA	NA	NA	NA	NA	NA	NA
NA	NA	NA	NA	NA	NA	NA	NA	NA	NA	NA	NA	NA	NA	NA
NA	NA	NA	NA	NA	NA	NA	NA	NA	NA	NA	NA	NA	NA	NA
NA	NA	NA	NA	NA	NA	NA	NA	NA	NA	NA	NA	NA	NA	NA
NA	NA	NA	NA	NA	NA	NA	NA	NA	NA	NA	NA	NA	NA	NA
NA	NA	NA	NA	NA	NA	NA	NA	NA	NA	NA	NA	NA	NA	NA
NA	NA	NA	NA	NA	NA	NA	NA	NA	NA	NA	NA	NA	NA	NA
NA	NA	NA	NA	NA	NA	NA	NA	NA	NA	NA	NA	NA	NA	NA
NA	NA	NA	NA	NA	NA	NA	NA	NA	NA	NA	NA	NA	NA	NA
NA	NA	NA	NA	NA	NA	NA	NA	NA	NA	NA	NA	NA	NA	NA
NA	NA	NA	NA	NA	NA	NA	NA	NA	NA	NA	NA	NA	NA	NA
NA	NA	NA	NA	NA	NA	NA	NA	NA	NA	NA	NA	NA	NA	NA
NA	NA	NA	NA	NA	NA	NA	NA	NA	NA	NA	NA	NA	NA	NA
NA	NA	NA	NA	NA	NA	NA	NA	NA	NA	NA	NA	NA	NA	NA
NA	NA	NA	NA	NA	NA	NA	NA	NA	NA	NA	NA	NA	NA	NA
NA	NA	NA	NA	NA	NA	NA	NA	NA	NA	NA	NA	NA	NA	NA
NA	NA	NA	NA	NA	NA	NA	NA	NA	NA	NA	NA	NA	NA	NA
NA	NA	NA	NA	NA	NA	NA	NA	NA	NA	NA	NA	NA	NA	NA
NA	NA	NA	NA	NA	NA	NA	NA	NA	NA	NA	NA	NA	NA	NA
NA	NA	NA	NA	NA	NA	NA	NA	NA	NA	NA	NA	NA	NA	NA
NA	NA	NA	NA	NA	NA	NA	NA	NA	NA	NA	NA	NA	NA	NA
NA	NA	NA	NA	NA	NA	NA	NA	NA	NA	NA	NA	NA	NA	NA
NA	NA	NA	NA	NA	NA	NA	NA	NA	NA	NA	NA	NA	NA	NA
NA	NA	NA	NA	NA	NA	NA	NA	NA	NA	NA	NA	NA	NA	NA
NA	NA	NA	NA	NA	NA	NA	NA	NA	NA	NA	NA	NA	NA	NA
NA	NA	NA	NA	NA	NA	NA	NA	NA	NA	NA	NA	NA	NA	NA
NA	NA	NA	NA	NA	NA	NA	NA	NA	NA	NA	NA	NA	NA	NA
NA	NA	NA	NA	NA	NA	NA	NA	NA	NA	NA	NA	NA	NA	NA
NA	NA	NA	NA	NA	NA	NA	NA	NA	NA	NA	NA	NA	NA	NA
NA	NA	NA	NA	NA	NA	NA	NA	NA	NA	NA	NA	NA	NA	NA
NA	NA	NA	NA	NA	NA	NA	NA	NA	NA	NA	NA	NA	NA	NA
NA	NA	NA	NA	NA	NA	NA	NA	NA	NA	NA	NA	NA	NA	NA
NA	NA	NA	NA	NA	NA	NA	NA	NA	NA	NA	NA	NA	NA	NA
NA	NA	NA	NA	NA	NA	NA	NA	NA	NA	NA	NA	NA	NA	NA
NA	NA	NA	NA	NA	NA	NA	NA	NA	NA	NA	NA	NA	NA	NA
NA	NA	NA	NA	NA	NA	NA	NA	NA	NA	NA	NA	NA	NA	NA
NA	NA	NA	NA	NA	NA	NA	NA	NA	NA	NA	NA	NA	NA	NA
NA	NA	NA	NA	NA	NA	NA	NA	NA	NA	NA	NA	NA	NA	NA
NA	NA	NA	NA	NA	NA	NA	NA	NA	NA	NA	NA	NA	NA	NA
NA	NA	NA	NA	NA	NA	NA	NA	NA	NA	NA	NA	NA	NA	NA
NA	NA	NA	NA	NA	NA	NA	NA	NA	NA	NA	NA	NA	NA	NA
NA	NA	NA	NA	NA	NA	NA	NA	NA	NA	NA	NA	NA	NA	NA
NA	NA	NA	NA	NA	NA	NA	NA	NA	NA	NA	NA	NA	NA	NA
NA	NA	NA	NA	NA	NA	NA	NA	NA	NA	NA	NA	NA	NA	NA
NA	NA	NA	NA	NA	NA	NA	NA	NA	NA	NA	NA	NA	NA	NA
NA	NA	NA	NA	NA	NA	NA	NA	NA	NA	NA	NA	NA	NA	NA
NA	NA	NA	NA	NA	NA	NA	NA	NA	NA	NA	NA	NA	NA	NA
NA	NA	NA	NA	NA	NA	NA	NA	NA	NA	NA	NA	NA	NA	NA
NA	NA	NA	NA	NA	NA	NA	NA	NA	NA	NA	NA	NA	NA	NA
NA	NA	NA	NA	NA	NA	NA	NA	NA	NA	NA	NA	NA	NA	NA
NA	NA	NA	NA	NA	NA	NA	NA	NA	NA	NA	NA	NA	NA	NA
NA	NA	NA	NA	NA	NA	NA	NA	NA	NA	NA	NA	NA	NA	NA
NA	NA	NA	NA	NA	NA	NA	NA	NA	NA	NA	NA	NA	NA	NA
NA	NA	NA	NA	NA	NA	NA	NA	NA	NA	NA	NA	NA	NA	NA
NA	NA	NA	NA	NA	NA	NA	NA	NA	NA	NA	NA	NA	NA	NA
NA	NA	NA	NA	NA	NA	NA	NA	NA	NA	NA	NA	NA	NA	NA
NA	NA	NA	NA	NA	NA	NA	NA	NA	NA	NA	NA	NA	NA	NA
NA	NA	NA	NA	NA	NA	NA	NA	NA	NA	NA	NA	NA	NA	NA
NA	NA	NA	NA	NA	NA	NA	NA	NA	NA	NA	NA	NA	NA	NA
NA	NA	NA	NA	NA	NA	NA	NA	NA	NA	NA	NA	NA	NA	NA
NA	NA	NA	NA	NA	NA	NA	NA	NA	NA	NA	NA	NA	NA	NA
NA	NA	NA	NA	NA	NA	NA	NA	NA	NA	NA	NA	NA	NA	NA
NA	NA	NA	NA	NA	NA	NA	NA	NA	NA	NA	NA	NA	NA	NA
NA	NA	NA	NA	NA	NA	NA	NA	NA	NA	NA	NA	NA	NA	NA
NA	NA	NA	NA	NA	NA	NA	NA	NA	NA	NA	NA	NA	NA	NA
NA	NA	NA	NA	NA	NA	NA	NA	NA	NA	NA	NA	NA	NA	NA
NA	NA	NA	NA	NA	NA	NA	NA	NA	NA	NA	NA	NA	NA	NA
NA	NA	NA	NA	NA	NA	NA	NA	NA	NA	NA	NA	NA	NA	NA
NA	NA	NA	NA	NA	NA	NA	NA	NA	NA	NA	NA	NA	NA	NA
NA	NA	NA	NA	NA	NA	NA	NA	NA	NA	NA	NA	NA	NA	NA
NA	NA	NA	NA	NA	NA	NA	NA	NA	NA	NA	NA	NA	NA	NA
NA	NA	NA	NA	NA	NA	NA	NA	NA	NA	NA	NA	NA	NA	NA
NA	NA	NA	NA	NA	NA	NA	NA	NA	NA	NA	NA	NA	NA	NA
NA	NA	NA	NA	NA	NA	NA	NA	NA	NA	NA	NA	NA	NA	NA
NA	NA	NA	NA	NA	NA	NA	NA	NA	NA	NA	NA	NA	NA	NA
NA	NA	NA	NA	NA	NA	NA	NA	NA	NA	NA	NA	NA	NA	NA
NA	NA	NA	NA	NA	NA	NA	NA	NA	NA	NA	NA	NA	NA	NA
NA	NA	NA	NA	NA	NA	NA	NA	NA	NA	NA	NA	NA	NA	NA
NA	NA	NA	NA	NA	NA	NA	NA	NA	NA	NA	NA	NA	NA	NA
NA	NA	NA	NA	NA	NA	NA	NA	NA	NA	NA	NA	NA	NA	NA
NA	NA	NA	NA	NA	NA	NA	NA	NA	NA	NA	NA	NA	NA	NA
NA	NA	NA	NA	NA	NA	NA	NA	NA	NA	NA	NA	NA	NA	NA
NA	NA	NA	NA	NA	NA	NA	NA	NA	NA	NA	NA	NA	NA	NA
NA	NA	NA	NA	NA	NA	NA	NA	NA	NA	NA	NA	NA	NA	NA
NA	NA	NA	NA	NA	NA	NA	NA	NA	NA	NA	NA	NA	NA	NA
NA	NA	NA	NA	NA	NA	NA	NA	NA	NA	NA	NA	NA	NA	NA
NA	NA	NA	NA	NA	NA	NA	NA	NA	NA	NA	NA	NA	NA	NA
NA	NA	NA	NA	NA	NA	NA	NA	NA	NA	NA	NA	NA	NA	NA
NA	NA	NA	NA	NA	NA	NA	NA	NA	NA	NA	NA	NA	NA	NA
NA	NA	NA	NA	NA	NA	NA	NA	NA	NA	NA	NA	NA	NA	NA
NA	NA	NA	NA	NA	NA	NA	NA	NA	NA	NA	NA	NA	NA	NA
NA	NA	NA	NA	NA	NA	NA	NA	NA	NA	NA	NA	NA	NA	NA
NA	NA	NA	NA	NA	NA	NA	NA	NA	NA	NA	NA	NA	NA	NA
NA	NA	NA	NA	NA	NA	NA	NA	NA	NA	NA	NA	NA	NA	NA
NA	NA	NA	NA	NA	NA	NA	NA	NA	NA	NA	NA	NA	NA	NA
NA	NA	NA	NA	NA	NA	NA	NA	NA	NA	NA	NA	NA	NA	NA
NA	NA	NA	NA	NA	NA	NA	NA	NA	NA	NA	NA	NA	NA	NA
NA	NA	NA	NA	NA	NA	NA	NA	NA	NA	NA	NA	NA	NA	NA
NA	NA	NA	NA	NA	NA	NA	NA	NA	NA	NA	NA	NA	NA	NA
NA	NA	NA	NA	NA	NA	NA	NA	NA	NA	NA	NA	NA	NA	NA
NA	NA	NA	NA	NA	NA	NA	NA	NA	NA	NA	NA	NA	NA	NA
NA	NA	NA	NA	NA	NA	NA	NA	NA	NA	NA	NA	NA	NA	NA
NA	NA	NA	NA	NA	NA	NA	NA	NA	NA	NA	NA	NA	NA	NA
NA	NA	NA	NA	NA	NA	NA	NA	NA	NA	NA	NA	NA	NA	NA
NA	NA	NA	NA	NA	NA	NA	NA	NA	NA	NA	NA	NA	NA	NA
NA	NA	NA	NA	NA	NA	NA	NA	NA	NA	NA	NA	NA	NA	NA
NA	NA	NA	NA	NA	NA	NA	NA	NA	NA	NA	NA	NA	NA	NA
NA	NA	NA	NA	NA	NA	NA	NA	NA	NA	NA	NA	NA	NA	NA
NA	NA	NA	NA	NA	NA	NA	NA	NA	NA	NA	NA	NA	NA	NA
NA	NA	NA	NA	NA	NA	NA	NA	NA	NA	NA	NA	NA	NA	NA
NA	NA	NA	NA	NA	NA	NA	NA	NA	NA	NA	NA	NA	NA	NA
NA	NA	NA	NA	NA	NA	NA	NA	NA	NA	NA	NA	NA	NA	NA
NA	NA	NA	NA	NA	NA	NA	NA	NA	NA	NA	NA	NA	NA	NA
NA	NA	NA	NA	NA	NA	NA	NA	NA	NA	NA	NA	NA	NA	NA
NA	NA	NA	NA	NA	NA	NA	NA	NA	NA	NA	NA	NA	NA	NA
NA	NA	NA	NA	NA	NA	NA	NA	NA	NA	NA	NA	NA	NA	NA
NA	NA	NA	NA	NA	NA	NA	NA	NA	NA	NA	NA	NA	NA	NA
NA	NA	NA	NA	NA	NA	NA	NA	NA	NA	NA	NA	NA	NA	NA
NA	NA	NA	NA	NA	NA	NA	NA	NA	NA	NA	NA	NA	NA	NA
NA	NA	NA	NA	NA	NA	NA	NA	NA	NA	NA	NA	NA	NA	NA
NA	NA	NA	NA	NA	NA	NA	NA	NA	NA	NA	NA	NA	NA	NA
NA	NA	NA	NA	NA	NA	NA	NA	NA	NA	NA	NA	NA	NA	NA
NA	NA	NA	NA	NA	NA	NA	NA	NA	NA	NA	NA	NA	NA	NA
NA	NA	NA	NA	NA	NA	NA	NA	NA	NA	NA	NA	NA	NA	NA
NA	NA	NA	NA	NA	NA	NA	NA	NA	NA	NA	NA	NA	NA	NA
NA	NA	NA	NA	NA	NA	NA	NA	NA	NA	NA	NA	NA	NA	NA
NA	NA	NA	NA	NA	NA	NA	NA	NA	NA	NA	NA	NA	NA	NA
NA	NA	NA	NA	NA	NA	NA	NA	NA	NA	NA	NA	NA	NA	NA
NA	NA	NA	NA	NA	NA	NA	NA	NA	NA	NA	NA	NA	NA	NA
NA	NA	NA	NA	NA	NA	NA	NA	NA	NA	NA	NA	NA	NA	NA
NA	NA	NA	NA	NA	NA	NA	NA	NA	NA	NA	NA	NA	NA	NA
NA	NA	NA	NA	NA	NA	NA	NA	NA	NA	NA	NA	NA	NA	NA
NA	NA	NA	NA	NA	NA	NA	NA	NA	NA	NA	NA	NA	NA	NA
NA	NA	NA	NA	NA	NA	NA	NA	NA	NA	NA	NA	NA	NA	NA
NA	NA	NA	NA	NA	NA	NA	NA	NA	NA	NA	NA	NA	NA	NA
NA	NA	NA	NA	NA	NA	NA	NA	NA	NA	NA	NA	NA	NA	NA
NA	NA	NA	NA	NA	NA	NA	NA	NA	NA	NA	NA	NA	NA	NA
NA	NA	NA	NA	NA	NA	NA	NA	NA	NA	NA	NA	NA	NA	NA
NA	NA	NA	NA	NA	NA	NA	NA	NA	NA	NA	NA	NA	NA	NA
NA	NA	NA	NA	NA	NA	NA	NA	NA	NA	NA	NA	NA	NA	NA
NA	NA	NA	NA	NA	NA	NA	NA	NA	NA	NA	NA	NA	NA	NA
NA	NA	NA	NA	NA	NA	NA	NA	NA	NA	NA	NA	NA	NA	NA
NA	NA	NA	NA	NA	NA	NA	NA	NA	NA	NA	NA	NA	NA	NA
NA	NA	NA	NA	NA	NA	NA	NA	NA	NA	NA	NA	NA	NA	NA
NA	NA	NA	NA	NA	NA	NA	NA	NA	NA	NA	NA	NA	NA	NA
NA	NA	NA	NA	NA	NA	NA	NA	NA	NA	NA	NA	NA	NA	NA
NA	NA	NA	NA	NA	NA	NA	NA	NA	NA	NA	NA	NA	NA	NA
NA	NA	NA	NA	NA	NA	NA	NA	NA	NA	NA	NA	NA	NA	NA
NA	NA	NA	NA	NA	NA	NA	NA	NA	NA	NA	NA	NA	NA	NA
NA	NA	NA	NA	NA	NA	NA	NA	NA	NA	NA	NA	NA	NA	NA
NA	NA	NA	NA	NA	NA	NA	NA	NA	NA	NA	NA	NA	NA	NA
NA	NA	NA	NA	NA	NA	NA	NA	NA	NA	NA	NA	NA	NA	NA
NA	NA	NA	NA	NA	NA	NA	NA	NA	NA	NA	NA	NA	NA	NA
NA	NA	NA	NA	NA	NA	NA	NA	NA	NA	NA	NA	NA	NA	NA
NA	NA	NA	NA	NA	NA	NA	NA	NA	NA	NA	NA	NA	NA	NA
NA	NA	NA	NA	NA	NA	NA	NA	NA	NA	NA	NA	NA	NA	NA
NA	NA	NA	NA	NA	NA	NA	NA	NA	NA	NA	NA	NA	NA	NA
NA	NA	NA	NA	NA	NA	NA	NA	NA	NA	NA	NA	NA	NA	NA
NA	NA	NA	NA	NA	NA	NA	NA	NA	NA	NA	NA	NA	NA	NA
NA	NA	NA	NA	NA	NA	NA	NA	NA	NA	NA	NA	NA	NA	NA
NA	NA	NA	NA	NA	NA	NA	NA	NA	NA	NA	NA	NA	NA	NA
NA	NA	NA	NA	NA	NA	NA	NA	NA	NA	NA	NA	NA	NA	NA
NA	NA	NA	NA	NA	NA	NA	NA	NA	NA	NA	NA	NA	NA	NA
NA	NA	NA	NA	NA	NA	NA	NA	NA	NA	NA	NA	NA	NA	NA
NA	NA	NA	NA	NA	NA	NA	NA	NA	NA	NA	NA	NA	NA	NA
NA	NA	NA	NA	NA	NA	NA	NA	NA	NA	NA	NA	NA	NA	NA
NA	NA	NA	NA	NA	NA	NA	NA	NA	NA	NA	NA	NA	NA	NA
NA	NA	NA	NA	NA	NA	NA	NA	NA	NA	NA	NA	NA	NA	NA
NA	NA	NA	NA	NA	NA	NA	NA	NA	NA	NA	NA	NA	NA	NA
NA	NA	NA	NA	NA	NA	NA	NA	NA	NA	NA	NA	NA	NA	NA
NA	NA	NA	NA	NA	NA	NA	NA	NA	NA	NA	NA	NA	NA	NA
NA	NA	NA	NA	NA	NA	NA	NA	NA	NA	NA	NA	NA	NA	NA
NA	NA	NA	NA	NA	NA	NA	NA	NA	NA	NA	NA	NA	NA	NA
NA	NA	NA	NA	NA	NA	NA	NA	NA	NA	NA	NA	NA	NA	NA
NA	NA	NA	NA	NA	NA	NA	NA	NA	NA	NA	NA	NA	NA	NA
NA	NA	NA	NA	NA	NA	NA	NA	NA	NA	NA	NA	NA	NA	NA
NA	NA	NA	NA	NA	NA	NA	NA	NA	NA	NA	NA	NA	NA	NA
NA	NA	NA	NA	NA	NA	NA	NA	NA	NA	NA	NA	NA	NA	NA
NA	NA	NA	NA	NA	NA	NA	NA	NA	NA	NA	NA	NA	NA	NA
NA	NA	NA	NA	NA	NA	NA	NA	NA	NA	NA	NA	NA	NA	NA
NA	NA	NA	NA	NA	NA	NA	NA	NA	NA	NA	NA	NA	NA	NA
NA	NA	NA	NA	NA	NA	NA	NA	NA	NA	NA	NA	NA	NA	NA
NA	NA	NA	NA	NA	NA	NA	NA	NA	NA	NA	NA	NA	NA	NA
NA	NA	NA	NA	NA	NA	NA	NA	NA	NA	NA	NA	NA	NA	NA
NA	NA	NA	NA	NA	NA	NA	NA	NA	NA	NA	NA	NA	NA	NA
NA	NA	NA	NA	NA	NA	NA	NA	NA	NA	NA	NA	NA	NA	NA
NA	NA	NA	NA	NA	NA	NA	NA	NA	NA	NA	NA	NA	NA	NA
NA	NA	NA	NA	NA	NA	NA	NA	NA	NA	NA	NA	NA	NA	NA
NA	NA	NA	NA	NA	NA	NA	NA	NA	NA	NA	NA	NA	NA	NA
NA	NA	NA	NA	NA	NA	NA	NA	NA	NA	NA	NA	NA	NA	NA
NA	NA	NA	NA	NA	NA	NA	NA	NA	NA	NA	NA	NA	NA	NA
NA	NA	NA	NA	NA	NA	NA	NA	NA	NA	NA	NA	NA	NA	NA
NA	NA	NA	NA	NA	NA	NA	NA	NA	NA	NA	NA	NA	NA	NA
NA	NA	NA	NA	NA	NA	NA	NA	NA	NA	NA	NA	NA	NA	NA
NA	NA	NA	NA	NA	NA	NA	NA	NA	NA	NA	NA	NA	NA	NA
NA	NA	NA	NA	NA	NA	NA	NA	NA	NA	NA	NA	NA	NA	NA
NA	NA	NA	NA	NA	NA	NA	NA	NA	NA	NA	NA	NA	NA	NA
NA	NA	NA	NA	NA	NA	NA	NA	NA	NA	NA	NA	NA	NA	NA
NA	NA	NA	NA	NA	NA	NA	NA	NA	NA	NA	NA	NA	NA	NA
NA	NA	NA	NA	NA	NA	NA	NA	NA	NA	NA	NA	NA	NA	NA
NA	NA	NA	NA	NA	NA	NA	NA	NA	NA	NA	NA	NA	NA	NA
NA	NA	NA	NA	NA	NA	NA	NA	NA	NA	NA	NA	NA	NA	NA
NA	NA	NA	NA	NA	NA	NA	NA	NA	NA	NA	NA	NA	NA	NA
NA	NA	NA	NA	NA	NA	NA	NA	NA	NA	NA	NA	NA	NA	NA
NA	NA	NA	NA	NA	NA	NA	NA	NA	NA	NA	NA	NA	NA	NA
NA	NA	NA	NA	NA	NA	NA	NA	NA	NA	NA	NA	NA	NA	NA
NA	NA	NA	NA	NA	NA	NA	NA	NA	NA	NA	NA	NA	NA	NA
NA	NA	NA	NA	NA	NA	NA	NA	NA	NA	NA	NA	NA	NA	NA
NA	NA	NA	NA	NA	NA	NA	NA	NA	NA	NA	NA	NA	NA	NA
NA	NA	NA	NA	NA	NA	NA	NA	NA	NA	NA	NA	NA	NA	NA
NA	NA	NA	NA	NA	NA	NA	NA	NA	NA	NA	NA	NA	NA	NA
NA	NA	NA	NA	NA	NA	NA	NA	NA	NA	NA	NA	NA	NA	NA
NA	NA	NA	NA	NA	NA	NA	NA	NA	NA	NA	NA	NA	NA	NA
NA	NA	NA	NA	NA	NA	NA	NA	NA	NA	NA	NA	NA	NA	NA
NA	NA	NA	NA	NA	NA	NA	NA	NA	NA	NA	NA	NA	NA	NA
NA	NA	NA	NA	NA	NA	NA	NA	NA	NA	NA	NA	NA	NA	NA
NA	NA	NA	NA	NA	NA	NA	NA	NA	NA	NA	NA	NA	NA	NA
NA	NA	NA	NA	NA	NA	NA	NA	NA	NA	NA	NA	NA	NA	NA
NA	NA	NA	NA	NA	NA	NA	NA	NA	NA	NA	NA	NA	NA	NA
NA	NA	NA	NA	NA	NA	NA	NA	NA	NA	NA	NA	NA	NA	NA
NA	NA	NA	NA	NA	NA	NA	NA	NA	NA	NA	NA	NA	NA	NA
NA	NA	NA	NA	NA	NA	NA	NA	NA	NA	NA	NA	NA	NA	NA
NA	NA	NA	NA	NA	NA	NA	NA	NA	NA	NA	NA	NA	NA	NA
NA	NA	NA	NA	NA	NA	NA	NA	NA	NA	NA	NA	NA	NA	NA
NA	NA	NA	NA	NA	NA	NA	NA	NA	NA	NA	NA	NA	NA	NA
NA	NA	NA	NA	NA	NA	NA	NA	NA	NA	NA	NA	NA	NA	NA
NA	NA	NA	NA	NA	NA	NA	NA	NA	NA	NA	NA	NA	NA	NA
NA	NA	NA	NA	NA	NA	NA	NA	NA	NA	NA	NA	NA	NA	NA
NA	NA	NA	NA	NA	NA	NA	NA	NA	NA	NA	NA	NA	NA	NA
NA	NA	NA	NA	NA	NA	NA	NA	NA	NA	NA	NA	NA	NA	NA
NA	NA	NA	NA	NA	NA	NA	NA	NA	NA	NA	NA	NA	NA	NA
NA	NA	NA	NA	NA	NA	NA	NA	NA	NA	NA	NA	NA	NA	NA
NA	NA	NA	NA	NA	NA	NA	NA	NA	NA	NA	NA	NA	NA	NA
NA	NA	NA	NA	NA	NA	NA	NA	NA	NA	NA	NA	NA	NA	NA
NA	NA	NA	NA	NA	NA	NA	NA	NA	NA	NA	NA	NA	NA	NA
NA	NA	NA	NA	NA	NA	NA	NA	NA	NA	NA	NA	NA	NA	NA
NA	NA	NA	NA	NA	NA	NA	NA	NA	NA	NA	NA	NA	NA	NA
NA	NA	NA	NA	NA	NA	NA	NA	NA	NA	NA	NA	NA	NA	NA
NA	NA	NA	NA	NA	NA	NA	NA	NA	NA	NA	NA	NA	NA	NA
NA	NA	NA	NA	NA	NA	NA	NA	NA	NA	NA	NA	NA	NA	NA
NA	NA	NA	NA	NA	NA	NA	NA	NA	NA	NA	NA	NA	NA	NA
NA	NA	NA	NA	NA	NA	NA	NA	NA	NA	NA	NA	NA	NA	NA
NA	NA	NA	NA	NA	NA	NA	NA	NA	NA	NA	NA	NA	NA	NA
NA	NA	NA	NA	NA	NA	NA	NA	NA	NA	NA	NA	NA	NA	NA
NA	NA	NA	NA	NA	NA	NA	NA	NA	NA	NA	NA	NA	NA	NA
NA	NA	NA	NA	NA	NA	NA	NA	NA	NA	NA	NA	NA	NA	NA
NA	NA	NA	NA	NA	NA	NA	NA	NA	NA	NA	NA	NA	NA	NA
NA	NA	NA	NA	NA	NA	NA	NA	NA	NA	NA	NA	NA	NA	NA
NA	NA	NA	NA	NA	NA	NA	NA	NA	NA	NA	NA	NA	NA	NA
NA	NA	NA	NA	NA	NA	NA	NA	NA	NA	NA	NA	NA	NA	NA
NA	NA	NA	NA	NA	NA	NA	NA	NA	NA	NA	NA	NA	NA	NA
NA	NA	NA	NA	NA	NA	NA	NA	NA	NA	NA	NA	NA	NA	NA
NA	NA	NA	NA	NA	NA	NA	NA	NA	NA	NA	NA	NA	NA	NA
NA	NA	NA	NA	NA	NA	NA	NA	NA	NA	NA	NA	NA	NA	NA
NA	NA	NA	NA	NA	NA	NA	NA	NA	NA	NA	NA	NA	NA	NA
NA	NA	NA	NA	NA	NA	NA	NA	NA	NA	NA	NA	NA	NA	NA
NA	NA	NA	NA	NA	NA	NA	NA	NA	NA	NA	NA	NA	NA	NA
NA	NA	NA	NA	NA	NA	NA	NA	NA	NA	NA	NA	NA	NA	NA
NA	NA	NA	NA	NA	NA	NA	NA	NA	NA	NA	NA	NA	NA	NA
NA	NA	NA	NA	NA	NA	NA	NA	NA	NA	NA	NA	NA	NA	NA
NA	NA	NA	NA	NA	NA	NA	NA	NA	NA	NA	NA	NA	NA	NA
NA	NA	NA	NA	NA	NA	NA	NA	NA	NA	NA	NA	NA	NA	NA
NA	NA	NA	NA	NA	NA	NA	NA	NA	NA	NA	NA	NA	NA	NA
NA	NA	NA	NA	NA	NA	NA	NA	NA	NA	NA	NA	NA	NA	NA
NA	NA	NA	NA	NA	NA	NA	NA	NA	NA	NA	NA	NA	NA	NA
NA	NA	NA	NA	NA	NA	NA	NA	NA	NA	NA	NA	NA	NA	NA
NA	NA	NA	NA	NA	NA	NA	NA	NA	NA	NA	NA	NA	NA	NA
NA	NA	NA	NA	NA	NA	NA	NA	NA	NA	NA	NA	NA	NA	NA
NA	NA	NA	NA	NA	NA	NA	NA	NA	NA	NA	NA	NA	NA	NA
NA	NA	NA	NA	NA	NA	NA	NA	NA	NA	NA	NA	NA	NA	NA
NA	NA	NA	NA	NA	NA	NA	NA	NA	NA	NA	NA	NA	NA	NA
NA	NA	NA	NA	NA	NA	NA	NA	NA	NA	NA	NA	NA	NA	NA
NA	NA	NA	NA	NA	NA	NA	NA	NA	NA	NA	NA	NA	NA	NA
NA	NA	NA	NA	NA	NA	NA	NA	NA	NA	NA	NA	NA	NA	NA
NA	NA	NA	NA	NA	NA	NA	NA	NA	NA	NA	NA	NA	NA	NA
NA	NA	NA	NA	NA	NA	NA	NA	NA	NA	NA	NA	NA	NA	NA
NA	NA	NA	NA	NA	NA	NA	NA	NA	NA	NA	NA	NA	NA	NA
NA	NA	NA	NA	NA	NA	NA	NA	NA	NA	NA	NA	NA	NA	NA
NA	NA	NA	NA	NA	NA	NA	NA	NA	NA	NA	NA	NA	NA	NA
NA	NA	NA	NA	NA	NA	NA	NA	NA	NA	NA	NA	NA	NA	NA
NA	NA	NA	NA	NA	NA	NA	NA	NA	NA	NA	NA	NA	NA	NA
NA	NA	NA	NA	NA	NA	NA	NA	NA	NA	NA	NA	NA	NA	NA
NA	NA	NA	NA	NA	NA	NA	NA	NA	NA	NA	NA	NA	NA	NA
NA	NA	NA	NA	NA	NA	NA	NA	NA	NA	NA	NA	NA	NA	NA
NA	NA	NA	NA	NA	NA	NA	NA	NA	NA	NA	NA	NA	NA	NA
NA	NA	NA	NA	NA	NA	NA	NA	NA	NA	NA	NA	NA	NA	NA
NA	NA	NA	NA	NA	NA	NA	NA	NA	NA	NA	NA	NA	NA	NA
NA	NA	NA	NA	NA	NA	NA	NA	NA	NA	NA	NA	NA	NA	NA
NA	NA	NA	NA	NA	NA	NA	NA	NA	NA	NA	NA	NA	NA	NA
NA	NA	NA	NA	NA	NA	NA	NA	NA	NA	NA	NA	NA	NA	NA
NA	NA	NA	NA	NA	NA	NA	NA	NA	NA	NA	NA	NA	NA	NA
NA	NA	NA	NA	NA	NA	NA	NA	NA	NA	NA	NA	NA	NA	NA
NA	NA	NA	NA	NA	NA	NA	NA	NA	NA	NA	NA	NA	NA	NA
NA	NA	NA	NA	NA	NA	NA	NA	NA	NA	NA	NA	NA	NA	NA
NA	NA	NA	NA	NA	NA	NA	NA	NA	NA	NA	NA	NA	NA	NA
NA	NA	NA	NA	NA	NA	NA	NA	NA	NA	NA	NA	NA	NA	NA
NA	NA	NA	NA	NA	NA	NA	NA	NA	NA	NA	NA	NA	NA	NA
NA	NA	NA	NA	NA	NA	NA	NA	NA	NA	NA	NA	NA	NA	NA
NA	NA	NA	NA	NA	NA	NA	NA	NA	NA	NA	NA	NA	NA	NA
NA	NA	NA	NA	NA	NA	NA	NA	NA	NA	NA	NA	NA	NA	NA
NA	NA	NA	NA	NA	NA	NA	NA	NA	NA	NA	NA	NA	NA	NA
NA	NA	NA	NA	NA	NA	NA	NA	NA	NA	NA	NA	NA	NA	NA
NA	NA	NA	NA	NA	NA	NA	NA	NA	NA	NA	NA	NA	NA	NA
NA	NA	NA	NA	NA	NA	NA	NA	NA	NA	NA	NA	NA	NA	NA
NA	NA	NA	NA	NA	NA	NA	NA	NA	NA	NA	NA	NA	NA	NA
NA	NA	NA	NA	NA	NA	NA	NA	NA	NA	NA	NA	NA	NA	NA
NA	NA	NA	NA	NA	NA	NA	NA	NA	NA	NA	NA	NA	NA	NA
NA	NA	NA	NA	NA	NA	NA	NA	NA	NA	NA	NA	NA	NA	NA
NA	NA	NA	NA	NA	NA	NA	NA	NA	NA	NA	NA	NA	NA	NA
NA	NA	NA	NA	NA	NA	NA	NA	NA	NA	NA	NA	NA	NA	NA
NA	NA	NA	NA	NA	NA	NA	NA	NA	NA	NA	NA	NA	NA	NA
NA	NA	NA	NA	NA	NA	NA	NA	NA	NA	NA	NA	NA	NA	NA
NA	NA	NA	NA	NA	NA	NA	NA	NA	NA	NA	NA	NA	NA	NA
NA	NA	NA	NA	NA	NA	NA	NA	NA	NA	NA	NA	NA	NA	NA
NA	NA	NA	NA	NA	NA	NA	NA	NA	NA	NA	NA	NA	NA	NA
NA	NA	NA	NA	NA	NA	NA	NA	NA	NA	NA	NA	NA	NA	NA
NA	NA	NA	NA	NA	NA	NA	NA	NA	NA	NA	NA	NA	NA	NA
NA	NA	NA	NA	NA	NA	NA	NA	NA	NA	NA	NA	NA	NA	NA
NA	NA	NA	NA	NA	NA	NA	NA	NA	NA	NA	NA	NA	NA	NA
NA	NA	NA	NA	NA	NA	NA	NA	NA	NA	NA	NA	NA	NA	NA
NA	NA	NA	NA	NA	NA	NA	NA	NA	NA	NA	NA	NA	NA	NA
NA	NA	NA	NA	NA	NA	NA	NA	NA	NA	NA	NA	NA	NA	NA
NA	NA	NA	NA	NA	NA	NA	NA	NA	NA	NA	NA	NA	NA	NA
NA	NA	NA	NA	NA	NA	NA	NA	NA	NA	NA	NA	NA	NA	NA
NA	NA	NA	NA	NA	NA	NA	NA	NA	NA	NA	NA	NA	NA	NA
NA	NA	NA	NA	NA	NA	NA	NA	NA	NA	NA	NA	NA	NA	NA
NA	NA	NA	NA	NA	NA	NA	NA	NA	NA	NA	NA	NA	NA	NA
NA	NA	NA	NA	NA	NA	NA	NA	NA	NA	NA	NA	NA	NA	NA
NA	NA	NA	NA	NA	NA	NA	NA	NA	NA	NA	NA	NA	NA	NA
NA	NA	NA	NA	NA	NA	NA	NA	NA	NA	NA	NA	NA	NA	NA
NA	NA	NA	NA	NA	NA	NA	NA	NA	NA	NA	NA	NA	NA	NA
NA	NA	NA	NA	NA	NA	NA	NA	NA	NA	NA	NA	NA	NA	NA
NA	NA	NA	NA	NA	NA	NA	NA	NA	NA	NA	NA	NA	NA	NA
NA	NA	NA	NA	NA	NA	NA	NA	NA	NA	NA	NA	NA	NA	NA
NA	NA	NA	NA	NA	NA	NA	NA	NA	NA	NA	NA	NA	NA	NA
NA	NA	NA	NA	NA	NA	NA	NA	NA	NA	NA	NA	NA	NA	NA
NA	NA	NA	NA	NA	NA	NA	NA	NA	NA	NA	NA	NA	NA	NA
NA	NA	NA	NA	NA	NA	NA	NA	NA	NA	NA	NA	NA	NA	NA
NA	NA	NA	NA	NA	NA	NA	NA	NA	NA	NA	NA	NA	NA	NA
NA	NA	NA	NA	NA	NA	NA	NA	NA	NA	NA	NA	NA	NA	NA
NA	NA	NA	NA	NA	NA	NA	NA	NA	NA	NA	NA	NA	NA	NA
NA	NA	NA	NA	NA	NA	NA	NA	NA	NA	NA	NA	NA	NA	NA
NA	NA	NA	NA	NA	NA	NA	NA	NA	NA	NA	NA	NA	NA	NA
NA	NA	NA	NA	NA	NA	NA	NA	NA	NA	NA	NA	NA	NA	NA
NA	NA	NA	NA	NA	NA	NA	NA	NA	NA	NA	NA	NA	NA	NA
NA	NA	NA	NA	NA	NA	NA	NA	NA	NA	NA	NA	NA	NA	NA
NA	NA	NA	NA	NA	NA	NA	NA	NA	NA	NA	NA	NA	NA	NA
NA	NA	NA	NA	NA	NA	NA	NA	NA	NA	NA	NA	NA	NA	NA
NA	NA	NA	NA	NA	NA	NA	NA	NA	NA	NA	NA	NA	NA	NA
NA	NA	NA	NA	NA	NA	NA	NA	NA	NA	NA	NA	NA	NA	NA
NA	NA	NA	NA	NA	NA	NA	NA	NA	NA	NA	NA	NA	NA	NA
NA	NA	NA	NA	NA	NA	NA	NA	NA	NA	NA	NA	NA	NA	NA
NA	NA	NA	NA	NA	NA	NA	NA	NA	NA	NA	NA	NA	NA	NA
NA	NA	NA	NA	NA	NA	NA	NA	NA	NA	NA	NA	NA	NA	NA
NA	NA	NA	NA	NA	NA	NA	NA	NA	NA	NA	NA	NA	NA	NA
NA	NA	NA	NA	NA	NA	NA	NA	NA	NA	NA	NA	NA	NA	NA
NA	NA	NA	NA	NA	NA	NA	NA	NA	NA	NA	NA	NA	NA	NA
NA	NA	NA	NA	NA	NA	NA	NA	NA	NA	NA	NA	NA	NA	NA
NA	NA	NA	NA	NA	NA	NA	NA	NA	NA	NA	NA	NA	NA	NA
NA	NA	NA	NA	NA	NA	NA	NA	NA	NA	NA	NA	NA	NA	NA
NA	NA	NA	NA	NA	NA	NA	NA	NA	NA	NA	NA	NA	NA	NA
NA	NA	NA	NA	NA	NA	NA	NA	NA	NA	NA	NA	NA	NA	NA
NA	NA	NA	NA	NA	NA	NA	NA	NA	NA	NA	NA	NA	NA	NA
NA	NA	NA	NA	NA	NA	NA	NA	NA	NA	NA	NA	NA	NA	NA
NA	NA	NA	NA	NA	NA	NA	NA	NA	NA	NA	NA	NA	NA	NA
NA	NA	NA	NA	NA	NA	NA	NA	NA	NA	NA	NA	NA	NA	NA
NA	NA	NA	NA	NA	NA	NA	NA	NA	NA	NA	NA	NA	NA	NA
NA	NA	NA	NA	NA	NA	NA	NA	NA	NA	NA	NA	NA	NA	NA
NA	NA	NA	NA	NA	NA	NA	NA	NA	NA	NA	NA	NA	NA	NA
NA	NA	NA	NA	NA	NA	NA	NA	NA	NA	NA	NA	NA	NA	NA
NA	NA	NA	NA	NA	NA	NA	NA	NA	NA	NA	NA	NA	NA	NA
NA	NA	NA	NA	NA	NA	NA	NA	NA	NA	NA	NA	NA	NA	NA
NA	NA	NA	NA	NA	NA	NA	NA	NA	NA	NA	NA	NA	NA	NA
NA	NA	NA	NA	NA	NA	NA	NA	NA	NA	NA	NA	NA	NA	NA
NA	NA	NA	NA	NA	NA	NA	NA	NA	NA	NA	NA	NA	NA	NA
NA	NA	NA	NA	NA	NA	NA	NA	NA	NA	NA	NA	NA	NA	NA
NA	NA	NA	NA	NA	NA	NA	NA	NA	NA	NA	NA	NA	NA	NA
NA	NA	NA	NA	NA	NA	NA	NA	NA	NA	NA	NA	NA	NA	NA
NA	NA	NA	NA	NA	NA	NA	NA	NA	NA	NA	NA	NA	NA	NA
NA	NA	NA	NA	NA	NA	NA	NA	NA	NA	NA	NA	NA	NA	NA
NA	NA	NA	NA	NA	NA	NA	NA	NA	NA	NA	NA	NA	NA	NA
NA	NA	NA	NA	NA	NA	NA	NA	NA	NA	NA	NA	NA	NA	NA
NA	NA	NA	NA	NA	NA	NA	NA	NA	NA	NA	NA	NA	NA	NA
NA	NA	NA	NA	NA	NA	NA	NA	NA	NA	NA	NA	NA	NA	NA
NA	NA	NA	NA	NA	NA	NA	NA	NA	NA	NA	NA	NA	NA	NA
NA	NA	NA	NA	NA	NA	NA	NA	NA	NA	NA	NA	NA	NA	NA
NA	NA	NA	NA	NA	NA	NA	NA	NA	NA	NA	NA	NA	NA	NA
NA	NA	NA	NA	NA	NA	NA	NA	NA	NA	NA	NA	NA	NA	NA
NA	NA	NA	NA	NA	NA	NA	NA	NA	NA	NA	NA	NA	NA	NA
NA	NA	NA	NA	NA	NA	NA	NA	NA	NA	NA	NA	NA	NA	NA
NA	NA	NA	NA	NA	NA	NA	NA	NA	NA	NA	NA	NA	NA	NA
NA	NA	NA	NA	NA	NA	NA	NA	NA	NA	NA	NA	NA	NA	NA
NA	NA	NA	NA	NA	NA	NA	NA	NA	NA	NA	NA	NA	NA	NA
NA	NA	NA	NA	NA	NA	NA	NA	NA	NA	NA	NA	NA	NA	NA
NA	NA	NA	NA	NA	NA	NA	NA	NA	NA	NA	NA	NA	NA	NA
NA	NA	NA	NA	NA	NA	NA	NA	NA	NA	NA	NA	NA	NA	NA
NA	NA	NA	NA	NA	NA	NA	NA	NA	NA	NA	NA	NA	NA	NA
NA	NA	NA	NA	NA	NA	NA	NA	NA	NA	NA	NA	NA	NA	NA
NA	NA	NA	NA	NA	NA	NA	NA	NA	NA	NA	NA	NA	NA	NA
NA	NA	NA	NA	NA	NA	NA	NA	NA	NA	NA	NA	NA	NA	NA
NA	NA	NA	NA	NA	NA	NA	NA	NA	NA	NA	NA	NA	NA	NA
NA	NA	NA	NA	NA	NA	NA	NA	NA	NA	NA	NA	NA	NA	NA
NA	NA	NA	NA	NA	NA	NA	NA	NA	NA	NA	NA	NA	NA	NA
NA	NA	NA	NA	NA	NA	NA	NA	NA	NA	NA	NA	NA	NA	NA
NA	NA	NA	NA	NA	NA	NA	NA	NA	NA	NA	NA	NA	NA	NA
NA	NA	NA	NA	NA	NA	NA	NA	NA	NA	NA	NA	NA	NA	NA
NA	NA	NA	NA	NA	NA	NA	NA	NA	NA	NA	NA	NA	NA	NA
NA	NA	NA	NA	NA	NA	NA	NA	NA	NA	NA	NA	NA	NA	NA
NA	NA	NA	NA	NA	NA	NA	NA	NA	NA	NA	NA	NA	NA	NA
NA	NA	NA	NA	NA	NA	NA	NA	NA	NA	NA	NA	NA	NA	NA
NA	NA	NA	NA	NA	NA	NA	NA	NA	NA	NA	NA	NA	NA	NA
NA	NA	NA	NA	NA	NA	NA	NA	NA	NA	NA	NA	NA	NA	NA
NA	NA	NA	NA	NA	NA	NA	NA	NA	NA	NA	NA	NA	NA	NA
NA	NA	NA	NA	NA	NA	NA	NA	NA	NA	NA	NA	NA	NA	NA
NA	NA	NA	NA	NA	NA	NA	NA	NA	NA	NA	NA	NA	NA	NA
NA	NA	NA	NA	NA	NA	NA	NA	NA	NA	NA	NA	NA	NA	NA
NA	NA	NA	NA	NA	NA	NA	NA	NA	NA	NA	NA	NA	NA	NA
NA	NA	NA	NA	NA	NA	NA	NA	NA	NA	NA	NA	NA	NA	NA
NA	NA	NA	NA	NA	NA	NA	NA	NA	NA	NA	NA	NA	NA	NA
NA	NA	NA	NA	NA	NA	NA	NA	NA	NA	NA	NA	NA	NA	NA
NA	NA	NA	NA	NA	NA	NA	NA	NA	NA	NA	NA	NA	NA	NA
NA	NA	NA	NA	NA	NA	NA	NA	NA	NA	NA	NA	NA	NA	NA
NA	NA	NA	NA	NA	NA	NA	NA	NA	NA	NA	NA	NA	NA	NA
NA	NA	NA	NA	NA	NA	NA	NA	NA	NA	NA	NA	NA	NA	NA
NA	NA	NA	NA	NA	NA	NA	NA	NA	NA	NA	NA	NA	NA	NA
NA	NA	NA	NA	NA	NA	NA	NA	NA	NA	NA	NA	NA	NA	NA
NA	NA	NA	NA	NA	NA	NA	NA	NA	NA	NA	NA	NA	NA	NA
NA	NA	NA	NA	NA	NA	NA	NA	NA	NA	NA	NA	NA	NA	NA
NA	NA	NA	NA	NA	NA	NA	NA	NA	NA	NA	NA	NA	NA	NA
NA	NA	NA	NA	NA	NA	NA	NA	NA	NA	NA	NA	NA	NA	NA
NA	NA	NA	NA	NA	NA	NA	NA	NA	NA	NA	NA	NA	NA	NA
NA	NA	NA	NA	NA	NA	NA	NA	NA	NA	NA	NA	NA	NA	NA
NA	NA	NA	NA	NA	NA	NA	NA	NA	NA	NA	NA	NA	NA	NA
NA	NA	NA	NA	NA	NA	NA	NA	NA	NA	NA	NA	NA	NA	NA
NA	NA	NA	NA	NA	NA	NA	NA	NA	NA	NA	NA	NA	NA	NA
NA	NA	NA	NA	NA	NA	NA	NA	NA	NA	NA	NA	NA	NA	NA
NA	NA	NA	NA	NA	NA	NA	NA	NA	NA	NA	NA	NA	NA	NA
NA	NA	NA	NA	NA	NA	NA	NA	NA	NA	NA	NA	NA	NA	NA
NA	NA	NA	NA	NA	NA	NA	NA	NA	NA	NA	NA	NA	NA	NA
NA	NA	NA	NA	NA	NA	NA	NA	NA	NA	NA	NA	NA	NA	NA
NA	NA	NA	NA	NA	NA	NA	NA	NA	NA	NA	NA	NA	NA	NA
NA	NA	NA	NA	NA	NA	NA	NA	NA	NA	NA	NA	NA	NA	NA
NA	NA	NA	NA	NA	NA	NA	NA	NA	NA	NA	NA	NA	NA	NA
NA	NA	NA	NA	NA	NA	NA	NA	NA	NA	NA	NA	NA	NA	NA
NA	NA	NA	NA	NA	NA	NA	NA	NA	NA	NA	NA	NA	NA	NA
NA	NA	NA	NA	NA	NA	NA	NA	NA	NA	NA	NA	NA	NA	NA
NA	NA	NA	NA	NA	NA	NA	NA	NA	NA	NA	NA	NA	NA	NA
NA	NA	NA	NA	NA	NA	NA	NA	NA	NA	NA	NA	NA	NA	NA
NA	NA	NA	NA	NA	NA	NA	NA	NA	NA	NA	NA	NA	NA	NA
NA	NA	NA	NA	NA	NA	NA	NA	NA	NA	NA	NA	NA	NA	NA
NA	NA	NA	NA	NA	NA	NA	NA	NA	NA	NA	NA	NA	NA	NA
NA	NA	NA	NA	NA	NA	NA	NA	NA	NA	NA	NA	NA	NA	NA
NA	NA	NA	NA	NA	NA	NA	NA	NA	NA	NA	NA	NA	NA	NA
NA	NA	NA	NA	NA	NA	NA	NA	NA	NA	NA	NA	NA	NA	NA
NA	NA	NA	NA	NA	NA	NA	NA	NA	NA	NA	NA	NA	NA	NA
NA	NA	NA	NA	NA	NA	NA	NA	NA	NA	NA	NA	NA	NA	NA
NA	NA	NA	NA	NA	NA	NA	NA	NA	NA	NA	NA	NA	NA	NA
NA	NA	NA	NA	NA	NA	NA	NA	NA	NA	NA	NA	NA	NA	NA
NA	NA	NA	NA	NA	NA	NA	NA	NA	NA	NA	NA	NA	NA	NA
NA	NA	NA	NA	NA	NA	NA	NA	NA	NA	NA	NA	NA	NA	NA
665.7	559.8	595.5	614.1	696.6	668.7	648.1	678.4	618.1	664.5	579.3	638.6	699.8	1143.7	179.1
224.7	219.4	171.3	387	432.2	361.1	631.9	565.4	587.5	784.4	832.9	842.4	43.9	511.3	520.4
665.6	559.9	595.8	614.8	696.6	668.7	648.25	678.6	618	664.35	579.3	638.55	699.8	1143.6	179.15
224.75	219.45	171.35	385.95	432.2	361.3	632.35	565.5	587.55	785.3	832.9	842.35	44	513.05	520.4
665.566666666667	560	596	615.2	696.6	668.666666666667	648.433333333333	678.766666666667	617.966666666667	664.166666666667	579.3	638.5	699.8	1143.46666666667	179.166666666667
224.7	219.466666666667	171.4	385.433333333333	432.233333333333	361.433333333333	632.966666666667	565.7	587.6	786.266666666667	832.9	842.333333333333	44	514.833333333333	520.366666666667
665.55	560.05	596.1	615.4	696.6	668.65	648.525	678.85	617.95	664.075	579.3	638.475	699.8	1143.4	179.175
224.675	219.475	171.425	385.175	432.25	361.5	633.275	565.8	587.625	786.75	832.9	842.325	44	515.725	520.35
665.52	560.1	596.16	615.48	696.6	668.64	648.62	678.9	617.94	663.98	579.3	638.46	699.82	1143.34	179.18
224.66	219.48	171.48	385.08	432.26	361.54	633.62	565.92	587.66	787.24	832.9	842.34	44.02	516.58	520.34
665.46	560.24	596.34	615.62	696.62	668.64	648.92	679	617.9	663.7	579.3	638.4	699.82	1143.36	179.2
224.64	219.5	171.6	384.9	432.3	361.64	634.56	566.16	587.7	788.6	832.9	842.36	44.06	518.9	520.3
665.4	560.38	596.36	615.46	696.66	668.56	649.5	678.96	617.86	663.44	579.28	638.36	699.86	1143.78	179.26
224.54	219.48	171.96	385.46	432.36	361.66	635.7	566.34	587.74	790.26	832.96	842.46	44.08	520.9	520.2
665.34	560.48	596.32	615.2	696.7	668.5	650	678.86	617.82	663.26	579.26	638.34	699.9	1144.26	179.32
224.48	219.46	172.3	386.12	432.4	361.64	636.56	566.42	587.76	791.52	833.02	842.56	44.12	522.18	520.12
665.28	560.6	596.26	614.9	696.74	668.48	650.52	678.72	617.78	663.06	579.24	638.3	699.94	1144.84	179.4
224.38	219.44	172.66	387.08	432.44	361.56	637.5	566.5	587.78	792.96	833.08	842.66	44.16	523.64	520.04
665.24	560.76	596.14	614.6	696.78	668.52	651.02	678.56	617.78	662.88	579.22	638.26	699.96	1145.7	179.48
224.2	219.4	173.02	388.6	432.48	361.38	638.38	566.58	587.76	794.54	833.16	842.72	44.18	525.04	519.96
665.22	560.92	596	614.5	696.8	668.56	651.4	678.5	617.78	662.78	579.2	638.24	700	1146.78	179.56
223.96	219.36	173.36	390.46	432.48	361.12	638.98	566.74	587.76	795.94	833.24	842.72	44.2	526.06	519.9
665.24	561.04	595.9	614.42	696.8	668.68	651.44	678.5	617.82	662.72	579.2	638.22	700	1147.5	179.58
223.78	219.34	173.44	392	432.46	360.86	639.2	566.92	587.74	796.68	833.26	842.66	44.2	526.7	519.9
665.28	561.16	595.78	614.36	696.8	668.78	651.46	678.52	617.86	662.66	579.2	638.2	700	1148.42	179.6
223.6	219.32	173.5	393.8	432.44	360.56	639.44	567.16	587.7	797.5	833.28	842.58	44.22	527.4	519.9
665.34	561.44	595.54	614.36	696.78	668.82	651.44	678.5	617.96	662.64	579.18	638.18	700.04	1149.54	179.6
223.48	219.28	173.36	395.76	432.36	360.26	639.62	567.44	587.58	798.36	833.36	842.48	44.26	528	519.94
665.42	561.68	595.34	614.4	696.74	668.78	651.4	678.54	618.02	662.72	579.16	638.16	700.08	1150.62	179.6
223.46	219.26	173.06	397.46	432.26	359.98	639.68	567.76	587.46	799.02	833.42	842.4	44.3	528.32	519.98
665.48	561.88	595.16	614.44	696.7	668.72	651.36	678.52	618.08	662.82	579.14	638.14	700.12	1151.34	179.6
223.5	219.24	172.74	398.54	432.18	359.8	639.7	567.96	587.34	799.46	833.48	842.36	44.34	528.44	520.02
665.54	562.08	594.98	614.5	696.66	668.64	651.32	678.5	618.14	662.96	579.12	638.12	700.16	1152.18	179.6
223.56	219.2	172.4	399.74	432.1	359.6	639.72	568.2	587.22	799.98	833.56	842.32	44.38	528.54	520.08
665.6	562.32	594.78	614.6	696.6	668.56	651.32	678.46	618.22	663.2	579.1	638.12	700.2	1152.96	179.6
223.66	219.16	172.02	400.86	432	359.36	639.66	568.48	587.1	800.5	833.64	842.32	44.42	528.52	520.14
665.64	562.4	594.7	614.72	696.54	668.48	651.36	678.52	618.24	663.48	579.08	638.16	700.2	1153.54	179.6
223.78	219.12	171.78	401.64	431.94	359.1	639.52	568.76	587.06	800.8	833.68	842.36	44.42	528.38	520.18
665.66	562.46	594.64	614.84	696.5	668.42	651.4	678.54	618.26	663.68	579.06	638.2	700.2	1153.9	179.6
223.88	219.08	171.66	402.06	431.9	358.92	639.4	568.94	587.04	800.96	833.72	842.4	44.42	528.26	520.22
665.72	562.64	594.56	615.06	696.38	668.28	651.3	678.56	618.28	663.88	579.02	638.3	700.18	1154.14	179.62
223.92	219	171.54	402.54	432	358.62	638.16	569.12	587.02	801.12	833.76	842.5	44.44	528	520.3
665.78	562.86	594.48	615.24	696.22	668.16	651.24	678.6	618.3	664.08	578.96	638.4	700.16	1154.3	179.64
223.98	218.94	171.5	402.94	432.08	358.24	636.86	569.26	587	801.18	833.8	842.62	44.44	527.78	520.36
665.8	563.08	594.46	615.36	696.06	668.08	651.18	678.66	618.3	664.18	578.88	638.5	700.14	1154.34	179.66
224.04	218.88	171.62	403.12	432.18	357.82	635.58	569.34	587	801.12	833.86	842.74	44.44	527.66	520.42
665.82	563.28	594.46	615.44	695.92	668.02	651.1	678.7	618.3	664.22	578.82	638.58	700.12	1154.28	179.68
224.06	218.84	171.78	403.18	432.3	357.48	634.36	569.38	587	801.06	833.9	842.84	44.46	527.58	520.46
665.84	563.5	594.46	615.52	695.76	667.98	651.02	678.76	618.3	664.26	578.76	638.66	700.08	1154.24	179.7
224.08	218.8	171.94	403.2	432.42	357.08	633.12	569.42	587	800.98	833.96	842.94	44.5	527.52	520.5
665.82	563.64	594.54	615.5	695.66	668.04	651.06	678.84	618.3	664.32	578.7	638.7	700.08	1154.34	179.7
224.16	218.82	172.02	403.08	432.4	356.62	632.96	569.46	587	800.88	834.02	842.98	44.48	527.66	520.5
665.76	563.78	594.86	615.48	695.64	668.14	651.08	678.68	618.3	664.38	578.56	638.76	700.06	1154.42	179.68
224.24	218.88	171.88	402.84	432.36	356.06	633	569.48	586.98	800.68	833.86	843	44.48	527.8	520.48
665.72	563.88	595.16	615.46	695.64	668.22	651.08	678.5	618.3	664.44	578.44	638.8	700.04	1154.48	179.66
224.28	218.94	171.64	402.64	432.32	355.62	633.08	569.46	586.96	800.52	833.68	843	44.46	527.9	520.46
665.66	564	595.5	615.42	695.62	668.3	651.04	678.28	618.3	664.5	578.32	638.86	700.02	1154.54	179.64
224.32	219.02	171.34	402.38	432.3	355.08	633.14	569.34	586.94	800.34	833.5	843	44.44	528	520.44
665.6	564.12	595.9	615.36	695.6	668.38	650.9	677.94	618.28	664.56	578.18	638.94	700	1154.56	179.6
224.36	219.14	171	402.04	432.28	354.42	633.18	569.02	586.9	800.14	833.3	843.02	44.4	528.06	520.42
665.52	564.24	596.28	615.26	695.6	668.46	650.68	677.56	618.3	664.56	578.06	639	699.96	1154.56	179.58
224.38	219.3	170.84	401.66	432.28	353.82	633.22	568.62	586.88	799.9	833.12	843.06	44.4	528.04	520.4
665.48	564.32	596.42	615.18	695.56	668.5	650.44	677.4	618.32	664.52	578.04	639.04	699.94	1154.54	179.58
224.36	219.42	170.84	401.36	432.32	353.42	633.12	568.24	586.88	799.78	833.14	843.1	44.4	528	520.4
665.44	564.42	596.6	615.08	695.5	668.56	650.16	677.28	618.34	664.46	578.02	639.08	699.92	1154.52	179.56
224.34	219.56	170.9	401	432.38	352.98	633	567.86	586.88	799.58	833.16	843.14	44.38	527.94	520.38
665.42	564.64	596.74	615.02	695.4	668.74	649.92	677.32	618.2	664.34	577.98	639	699.9	1154.46	179.56
224.28	219.7	171.04	400.56	432.48	352.58	632.76	567.58	586.86	799.3	833.18	843.2	44.26	528	520.32
665.4	564.86	596.88	614.96	695.32	668.94	649.7	677.56	618.12	664.18	577.98	638.94	699.9	1154.42	179.58
224.22	219.86	171.28	400.14	432.6	352.4	632.56	567.6	586.88	799.02	833.2	843.26	44.18	528.08	520.26
665.4	565.04	596.98	614.94	695.24	669.12	649.58	677.82	618	664.06	577.98	638.88	699.9	1154.38	179.58
224.18	219.96	171.42	399.84	432.7	352.34	632.4	567.7	586.88	798.8	833.2	843.3	44.1	528.18	520.2
665.4	565.22	597.1	614.92	695.16	669.34	649.42	678.1	617.9	663.92	577.98	638.82	699.9	1154.34	179.58
224.16	220.08	171.58	399.48	432.82	352.32	632.24	567.78	586.88	798.54	833.22	843.34	44	528.26	520.14
665.42	565.4	597.26	614.92	695.1	669.62	649.22	678.3	617.84	663.74	577.96	638.78	699.92	1154.3	179.6
224.14	220.22	171.68	399.1	432.92	352.4	632.12	567.74	586.88	798.28	833.24	843.42	43.92	528.38	520.08
665.46	565.44	597.5	614.88	695.1	669.9	648.96	678.26	617.96	663.56	577.92	638.84	699.94	1154.3	179.6
224.18	220.4	171.72	398.8	432.96	352.6	632.2	567.52	586.88	798.04	833.26	843.5	43.94	528.38	520.06
665.5	565.46	597.68	614.86	695.1	670.14	648.78	678.12	618.04	663.42	577.86	638.86	699.96	1154.3	179.6
224.22	220.52	171.7	398.6	432.98	352.76	632.28	567.2	586.86	797.84	833.28	843.56	43.92	528.38	520.04
665.62	565.52	597.9	614.76	695.1	670.62	648.72	677.94	618.26	663.06	577.66	638.88	700	1154.32	179.6
224.36	220.86	171.66	398.44	433	352.96	632.26	566.82	586.84	797.52	833.3	843.62	43.88	528.4	520
665.74	565.58	598.14	614.64	695.1	671.2	648.68	677.8	618.46	662.74	577.36	638.86	700.04	1154.34	179.6
224.54	221.2	171.58	398.26	433	353.2	632.28	566.5	586.8	797.16	833.32	843.64	43.84	528.44	519.96
665.82	565.58	598.22	614.52	695.1	671.78	648.68	677.88	618.62	662.46	576.94	638.76	700.06	1154.34	179.6
224.76	221.5	171.5	398.1	433	353.42	632.34	566.44	586.7	796.82	833.4	843.56	43.82	528.44	519.94
665.88	565.58	598.22	614.42	695.1	672.24	648.74	678.08	618.76	662.24	576.56	638.66	700.08	1154.34	179.6
224.96	221.74	171.46	398	433	353.58	632.34	566.56	586.62	796.56	833.48	843.46	43.8	528.44	519.92
665.92	565.56	598.18	614.34	695.1	672.74	648.8	678.34	618.9	662	576.12	638.54	700.1	1154.34	179.6
225.18	221.98	171.46	397.9	433	353.76	632.34	566.74	586.52	796.28	833.6	843.34	43.78	528.44	519.9
665.88	565.42	598	614.34	695.12	673.02	648.72	678.66	618.9	661.96	575.7	638.38	700.1	1154.32	179.62
225.34	221.98	171.56	397.74	432.98	353.9	632.44	566.96	586.4	796.06	833.8	843.16	43.8	528.38	519.92
665.8	565.22	597.56	614.38	695.18	673.14	648.58	678.84	618.86	661.98	575.3	638.24	700.12	1154.3	179.66
225.34	221.88	171.9	397.5	432.92	353.96	632.6	567.06	586.28	795.86	834.04	842.96	43.86	528.32	519.96
665.74	565.06	597.2	614.42	695.24	673.18	648.48	678.84	618.82	662.02	575.04	638.16	700.14	1154.3	179.7
225.3	221.78	172.24	397.32	432.86	353.98	632.7	567.02	586.22	795.72	834.22	842.82	43.9	528.28	520
665.68	564.86	596.8	614.46	695.3	673.18	648.38	678.76	618.78	662.06	574.76	638.08	700.16	1154.3	179.74
225.26	221.66	172.58	397.14	432.78	354.02	632.78	566.92	586.16	795.56	834.42	842.66	43.9	528.22	520.04
665.64	564.6	596.38	614.52	695.36	673.08	648.28	678.54	618.72	662.1	574.48	637.98	700.18	1154.3	179.82
225.22	221.52	172.88	396.98	432.7	354.04	632.82	566.7	586.1	795.38	834.6	842.46	43.92	528.16	520.08
665.62	564.34	596.04	614.6	695.42	672.9	648.24	678.36	618.62	662.18	574.28	637.88	700.2	1154.32	179.9
225.14	221.36	173.08	396.86	432.6	354.04	632.84	566.62	586.06	795.22	834.72	842.28	43.88	528.14	520.12
665.64	564.14	595.92	614.66	695.44	672.74	648.28	678.26	618.56	662.18	574.16	637.8	700.2	1154.34	179.96
225.16	221.28	173.06	396.9	432.54	354.04	632.76	566.62	586.04	795.12	834.78	842.16	43.82	528.12	520.14
665.68	563.92	595.8	614.74	695.46	672.54	648.32	678.26	618.46	662.2	574.02	637.72	700.2	1154.36	180.04
225.18	221.18	173.04	396.94	432.48	354	632.68	566.72	586.04	795.02	834.86	842.02	43.78	528.1	520.16
665.74	563.62	595.58	614.82	695.5	672.48	648.48	678.46	618.38	662.26	573.9	637.62	700.2	1154.38	179.92
225.22	221.22	173.06	397.02	432.38	353.88	632.56	567.08	586.02	795.06	834.92	841.86	43.74	528.08	520.2
665.82	563.36	595.36	614.86	695.54	672.46	648.66	678.72	618.26	662.34	573.86	637.54	700.2	1154.38	179.78
225.24	221.26	173.1	397.1	432.26	353.72	632.5	567.5	586.02	795.12	834.96	841.76	43.66	528.02	520.24
665.88	563.18	595.16	614.88	695.56	672.5	648.8	678.92	618.18	662.4	573.86	637.5	700.2	1154.36	179.62
225.26	221.34	173.16	397.16	432.18	353.58	632.46	567.8	586.02	795.22	834.98	841.7	43.62	527.96	520.26
665.94	562.98	594.94	614.92	695.58	672.52	648.94	679.08	618.1	662.46	573.88	637.42	700.2	1154.34	179.48
225.28	221.4	173.26	397.24	432.1	353.44	632.44	568.04	586.02	795.32	835	841.64	43.56	527.88	520.28
665.98	562.74	594.66	614.94	695.6	672.56	649.08	678.98	618.02	662.5	573.96	637.28	700.2	1154.3	179.32
225.3	221.44	173.42	397.32	432.02	353.36	632.46	568	586	795.4	834.94	841.64	43.46	527.76	520.3
666	562.58	594.5	614.96	695.6	672.44	649.08	678.66	617.9	662.52	574.1	637.08	700.18	1154.26	179.38
225.3	221.3	173.56	397.36	432.02	353.44	632.56	567.64	585.98	795.36	834.84	841.68	43.44	527.6	520.3
666	562.46	594.4	614.98	695.6	672.34	649.06	678.36	617.84	662.54	574.22	636.9	700.16	1154.24	179.42
225.3	221.18	173.68	397.38	432.04	353.56	632.64	567.28	585.96	795.34	834.74	841.72	43.44	527.48	520.3
666	562.32	594.3	615	695.58	672.22	649.04	678.04	617.66	662.66	574.26	636.66	700.14	1154.22	179.52
225.3	221.04	173.8	397.4	432.08	353.64	632.74	567.04	585.92	795.32	834.44	841.78	43.42	527.34	520.3
666	562.18	594.2	615	695.58	672.04	649	677.94	617.46	662.82	574.32	636.36	700.12	1154.18	179.6
225.28	220.86	173.88	397.36	432.14	353.82	632.84	567.04	585.86	795.26	834.1	841.82	43.4	527.18	520.3
665.98	562.1	594.16	614.98	695.58	671.8	648.94	678.08	617.3	662.96	574.4	636.06	700.1	1154.16	179.68
225.26	220.62	173.9	397.28	432.2	354.02	632.94	567.4	585.78	795.12	833.74	841.8	43.42	527.06	520.3
665.96	562.06	594.14	614.96	695.58	671.62	648.9	678.32	617.16	663.08	574.42	635.84	700.1	1154.14	179.74
225.24	220.44	173.9	397.2	432.24	354.12	633.02	567.88	585.72	794.98	833.42	841.78	43.4	527	520.3
665.94	562.02	594.12	614.94	695.6	671.38	648.86	678.58	617.02	663.16	574.48	635.58	700.1	1154.12	179.8
225.22	220.22	173.88	397.1	432.3	354.24	633.1	568.4	585.66	794.72	833.06	841.78	43.4	526.94	520.32
665.92	562.02	594.1	614.92	695.64	671.08	648.78	678.84	617.02	663.12	574.68	635.36	700.1	1154.08	179.8
225.22	219.98	173.78	396.96	432.34	354.42	633.16	568.8	585.64	794.1	832.82	841.76	43.4	526.9	520.34
665.82	562.06	594.12	614.88	695.68	670.64	648.58	678.84	617.02	663.1	575.12	635.24	700.1	1154.04	179.82
225.26	219.8	173.6	396.62	432.38	354.68	633.26	569.22	585.66	793.28	832.62	841.74	43.46	526.9	520.36
665.74	562.1	594.14	614.86	695.72	670.28	648.4	678.76	617.02	663.1	575.5	635.18	700.1	1154	179.84
225.3	219.72	173.42	396.32	432.42	354.9	633.32	569.46	585.7	792.56	832.5	841.74	43.5	526.9	520.38
665.66	562.14	594.18	614.84	695.76	669.92	648.2	678.64	617.02	663.1	575.94	635.14	700.1	1153.96	179.88
225.34	219.66	173.2	396	432.46	355.12	633.36	569.74	585.74	791.72	832.34	841.72	43.56	526.88	520.4
665.56	562.2	594.2	614.84	695.8	669.62	648.02	678.46	617.04	663.12	576.4	635.18	700.1	1153.92	179.92
225.38	219.7	172.94	395.68	432.5	355.32	633.4	569.9	585.8	790.8	832.16	841.68	43.58	526.86	520.4
665.44	562.22	594.24	614.88	695.86	669.4	647.9	678.28	617.04	663.16	576.86	635.28	700.1	1153.9	179.96
225.38	219.84	172.68	395.4	432.56	355.52	633.44	569.76	585.86	790.02	832	841.6	43.62	526.84	520.4
665.4	562.22	594.26	614.94	695.9	669.4	647.92	678.18	617.06	663.14	577.04	635.38	700.1	1153.9	179.98
225.36	219.98	172.5	395.36	432.6	355.54	633.42	569.42	585.9	789.48	831.84	841.54	43.62	526.82	520.4
665.36	562.22	594.32	615.08	695.96	669.38	647.96	678.04	617.08	663.12	577.24	635.5	700.1	1153.9	180
225.34	220.16	172.3	395.32	432.64	355.58	633.4	568.86	585.96	788.82	831.66	841.46	43.64	526.82	520.4
665.3	562.2	594.62	615.52	696.04	669.32	648.24	677.82	617.12	663.12	577.42	635.64	700.1	1153.92	179.68
225.3	220.3	172.1	395.38	432.7	355.46	633.58	567.72	585.88	787.9	831.46	841.36	43.64	526.86	520.4
665.26	562.16	594.94	616.32	696.14	669.24	648.54	677.44	617.12	663.16	577.58	635.78	700.1	1153.96	179.34
225.24	220.42	172	395.44	432.74	355.36	633.76	566.1	585.8	786.96	831.28	841.24	43.66	526.92	520.42
665.24	562.14	595.24	617.08	696.22	669.16	648.82	677.08	617.12	663.2	577.68	635.88	700.1	1154	179
225.2	220.48	171.98	395.5	432.76	355.24	633.94	564.78	585.7	786.24	831.16	841.16	43.68	526.98	520.44
665.22	562.14	595.54	618.04	696.3	669.06	649.12	676.62	617.12	663.26	577.78	636	700.1	1154.06	178.66
225.16	220.56	172	395.56	432.78	355.12	634.12	563.2	585.6	785.44	831.02	841.06	43.7	527.06	520.46
665.18	562.16	595.76	619.24	696.4	668.94	649.44	675.96	617.14	663.4	577.88	636.14	700.1	1154.16	178.3
225.12	220.64	172.12	395.6	432.82	355	634.32	561.36	585.5	784.6	830.88	840.98	43.68	527.14	520.48
665.16	562.24	595.64	620.3	696.5	668.8	649.56	675.22	617.16	663.64	577.96	636.28	700.1	1154.24	178.26
225.1	220.76	172.3	395.46	432.86	355.06	634.34	559.6	585.58	784.1	830.8	840.92	43.66	527.22	520.5
665.14	562.32	595.52	620.98	696.56	668.68	649.64	674.68	617.2	663.86	578	636.38	700.1	1154.3	178.24
225.1	220.84	172.44	395.34	432.9	355.1	634.36	558.4	585.64	783.82	830.76	840.88	43.64	527.28	520.5
665.1	562.42	595.38	621.38	696.62	668.58	649.56	674.04	617.08	664.16	578.12	636.68	700.12	1154.1	178.5
225.1	220.94	172.6	395.32	432.94	355.2	634.34	557.02	585.76	783.6	830.66	841.04	43.6	527.42	520.52
665.06	562.54	595.2	621.54	696.7	668.44	649.44	673.4	616.98	664.58	578.24	637	700.14	1153.88	178.74
225.1	221.06	172.7	395.24	432.98	355.34	634.28	555.62	585.9	783.62	830.58	841.18	43.58	527.54	520.54
665.02	562.66	595.06	621.32	696.78	668.3	649.3	672.98	616.9	665	578.34	637.32	700.16	1153.62	178.98
225.08	221.18	172.72	395.16	433	355.5	634.16	554.5	586.04	783.94	830.52	841.28	43.58	527.64	520.58
664.98	562.74	595	620.94	696.84	668.22	649.14	672.76	616.8	665.3	578.42	637.6	700.18	1153.36	179.22
225.06	221.28	172.72	395.18	433	355.64	634.04	553.84	586.14	784.3	830.46	841.4	43.58	527.72	520.62
664.94	562.82	594.94	620.52	696.9	668.14	648.98	672.64	616.7	665.62	578.5	637.88	700.2	1153.08	179.46
225.04	221.38	172.72	395.2	433	355.8	633.88	553.02	586.24	784.74	830.42	841.5	43.58	527.8	520.66
664.92	562.88	594.9	620.26	696.98	668	649.02	672.74	616.78	665.86	578.5	637.98	700.18	1153.04	179.42
225.02	221.48	172.68	395.08	433	355.98	633.72	552.14	586.3	785.2	830.46	841.36	43.62	527.78	520.7
664.9	562.76	594.9	619.92	696.94	667.94	649.1	673	616.96	665.96	578.5	638.06	700.14	1152.98	179.38
224.98	221.62	172.66	394.98	433	356.04	633.6	551.34	586.42	785.44	830.58	841.24	43.66	527.74	520.74
664.9	562.62	594.9	619.64	696.86	667.92	649.16	673.28	617.1	665.98	578.5	638.1	700.1	1152.92	179.36
224.96	221.72	172.64	394.9	433	356.06	633.52	550.74	586.52	785.54	830.7	841.16	43.7	527.7	520.76
664.9	562.48	594.9	619.32	696.78	667.9	649.24	673.6	617.26	666	578.5	638.14	700.06	1152.86	179.34
224.94	221.82	172.6	394.78	433.02	356.14	633.46	550.08	586.62	785.64	830.84	841.08	43.76	527.66	520.78
664.92	562.36	594.88	618.94	696.7	667.84	649.38	673.88	617.42	666.06	578.48	638.2	700.02	1152.82	179.3
224.92	221.94	172.54	394.58	433.04	356.32	633.46	549.54	586.72	785.72	830.98	841.02	43.8	527.64	520.8
664.96	562.26	594.84	618.6	696.6	667.78	649.5	674.06	617.58	666.14	578.46	638.26	700	1152.8	179.24
224.9	222.04	172.5	394.36	433.06	356.56	633.52	549.2	586.8	785.76	831.14	841	43.82	527.64	520.8
665	562.3	594.8	618.38	696.6	667.7	649.6	674.18	617.62	666.22	578.44	638.3	700	1152.8	179.2
224.9	222.06	172.46	394.18	433.08	356.88	633.58	549.06	586.8	785.86	831.22	841	43.82	527.66	520.8
665.04	562.34	594.76	618.14	696.6	667.6	649.7	674.32	617.66	666.28	578.4	638.34	700	1152.8	179.16
224.9	222.08	172.42	393.98	433.1	357.24	633.64	548.92	586.8	786	831.32	840.98	43.82	527.7	520.8
664.94	562.44	594.66	617.84	696.62	667.36	649.66	674.44	617.72	666.34	578.34	638.46	699.98	1152.8	179
225.12	222.08	172.42	393.78	432.94	357.64	633.56	548.76	586.82	786.18	831.42	840.98	43.78	527.74	520.74
664.82	562.52	594.56	617.68	696.64	667.14	649.58	674.46	617.78	666.36	578.3	638.58	699.96	1152.8	178.86
225.34	222.06	172.44	393.68	432.78	357.96	633.48	548.56	586.82	786.34	831.52	841	43.78	527.76	520.68
664.68	562.58	594.48	617.6	696.66	666.96	649.48	674.46	617.82	666.36	578.26	638.68	699.94	1152.8	178.74
225.56	222.04	172.46	393.64	432.62	358.14	633.38	548.4	586.82	786.46	831.58	841.02	43.78	527.78	520.62
664.56	562.64	594.38	617.52	696.68	666.78	649.38	674.46	617.84	666.34	578.22	638.78	699.92	1152.8	178.6
225.78	222	172.48	393.6	432.48	358.32	633.28	548.26	586.82	786.58	831.66	841.06	43.78	527.8	520.54
664.46	562.68	594.26	617.5	696.7	666.62	649.28	674.5	617.86	666.38	578.18	638.88	699.9	1152.8	178.46
226	221.94	172.48	393.62	432.34	358.44	633.18	548.16	586.8	786.66	831.74	841.14	43.76	527.8	520.44
664.54	562.64	594.2	617.6	696.72	666.62	649.24	674.6	617.84	666.5	578.16	638.9	699.88	1152.82	178.42
225.98	221.86	172.44	393.72	432.36	358.42	633.24	548.16	586.72	786.66	831.8	841.22	43.78	527.8	520.4
664.62	562.6	594.16	617.66	696.74	666.64	649.18	674.74	617.82	666.6	578.14	638.9	699.86	1152.84	178.38
225.96	221.78	172.4	393.8	432.38	358.36	633.28	548.24	586.66	786.62	831.84	841.28	43.78	527.8	520.36
664.82	562.52	594.08	617.72	696.76	666.7	649.02	675.04	617.8	666.88	578.12	638.88	699.82	1152.86	178.34
225.9	221.58	172.56	393.9	432.42	358.24	633.4	548.3	586.6	786.78	831.92	841.46	43.76	527.82	520.3
665.06	562.44	594.04	617.78	696.8	666.78	648.84	675.44	617.8	667.2	578.08	638.86	699.78	1152.88	178.34
225.8	221.38	172.7	394.02	432.46	358.1	633.58	548.34	586.5	786.86	831.98	841.7	43.76	527.84	520.26
665.3	562.4	594.06	617.82	696.86	666.82	648.6	675.86	617.8	667.44	578.08	638.86	699.74	1152.92	178.34
225.68	221.16	172.9	394.14	432.52	358	633.78	548.34	586.4	786.92	832	841.96	43.78	527.86	520.22
665.5	562.38	594.08	617.84	696.9	666.84	648.42	676.2	617.8	667.6	578.08	638.86	699.72	1152.94	178.36
225.58	220.98	173.12	394.22	432.58	357.94	633.94	548.32	586.34	787.02	832.02	842.2	43.78	527.88	520.18
665.7	562.36	594.12	617.9	696.94	666.86	648.18	676.54	617.78	667.78	578.08	638.86	699.7	1152.96	178.38
225.46	220.78	173.36	394.32	432.64	357.9	634.1	548.28	586.26	787.1	832.04	842.46	43.78	527.88	520.14
665.78	562.36	594.22	617.98	697	666.8	647.98	676.7	617.76	667.84	578.12	638.9	699.7	1153	178.42
225.4	220.7	173.4	394.56	432.7	357.96	634.16	548.2	586.16	786.98	831.98	842.6	43.82	527.86	520.12
665.74	562.28	594.3	618.06	696.92	666.6	647.78	676.66	617.72	667.92	578.2	639.04	699.72	1153.04	178.52
225.38	220.82	173.42	395	432.84	358.16	634.08	548.06	586.08	786.92	831.88	842.56	43.84	527.8	520.06
665.68	562.18	594.34	618.12	696.82	666.44	647.64	676.54	617.68	668.04	578.26	639.16	699.74	1153.06	178.62
225.38	220.98	173.4	395.4	432.96	358.34	633.98	547.92	586.02	786.88	831.8	842.48	43.86	527.74	520.02
665.62	562.06	594.38	618.14	696.72	666.28	647.5	676.36	617.62	668.16	578.34	639.3	699.74	1153.08	178.74
225.42	221.14	173.38	395.9	433.08	358.54	633.84	547.74	585.96	786.86	831.72	842.38	43.9	527.66	519.98
665.54	561.88	594.44	618.1	696.62	666.12	647.4	676.06	617.56	668.28	578.46	639.44	699.76	1153.08	178.88
225.56	221.32	173.32	396.48	433.22	358.76	633.58	547.56	585.92	786.86	831.62	842.24	43.94	527.58	519.94
665.46	561.66	594.54	618	696.5	666.02	647.4	675.68	617.48	668.36	578.56	639.52	699.78	1153.06	179.02
225.76	221.48	173.24	396.94	433.34	358.96	633.18	547.48	585.9	786.84	831.56	842.08	43.98	527.5	519.88
665.44	561.52	594.64	617.9	696.5	666.04	647.42	675.4	617.42	668.4	578.64	639.5	699.78	1153.04	179.08
225.96	221.46	173.2	397.18	433.36	359.04	632.86	547.46	585.9	786.84	831.54	842.02	44.02	527.46	519.86
665.42	561.36	594.74	617.78	696.5	666.08	647.46	675.06	617.34	668.44	578.72	639.44	699.78	1153	179.16
226.18	221.4	173.12	397.42	433.38	359.14	632.48	547.44	585.9	786.84	831.52	841.96	44.04	527.4	519.86
665.42	561.14	594.9	617.74	696.5	666.22	647.42	674.7	617.42	668.54	578.62	639.3	699.84	1152.88	179.24
226.38	221.28	172.82	397.42	433.4	359.22	632.14	547.36	585.9	786.78	831.52	841.92	44.14	527.32	519.84
665.46	560.88	594.94	617.82	696.5	666.38	647.48	674.42	617.5	668.64	578.48	639.1	699.88	1152.78	179.3
226.52	221.06	172.44	397.3	433.42	359.3	631.88	547.28	585.92	786.72	831.56	841.86	44.24	527.26	519.82
665.5	560.68	594.92	617.94	696.5	666.52	647.5	674.24	617.6	668.72	578.32	638.94	699.92	1152.68	179.34
226.58	220.86	172.08	397.14	433.44	359.36	631.78	547.16	585.94	786.68	831.6	841.82	44.32	527.2	519.82
665.56	560.44	594.84	618.12	696.5	666.68	647.56	674.04	617.7	668.8	578.16	638.74	699.96	1152.56	179.38
226.66	220.6	171.74	396.96	433.44	359.44	631.66	547.02	585.94	786.64	831.64	841.78	44.4	527.14	519.82
665.64	560.16	594.6	618.42	696.5	666.84	647.66	673.8	617.82	668.86	578	638.54	700	1152.46	179.38
226.74	220.28	171.48	396.74	433.44	359.56	631.52	546.78	585.92	786.56	831.7	841.72	44.48	527.12	519.8
665.72	559.9	594.18	618.7	696.5	666.9	647.9	673.52	617.8	668.84	578	638.38	700	1152.42	179.36
226.8	219.9	171.52	396.66	433.44	359.72	631.32	546.66	585.88	786.5	831.76	841.64	44.46	527.16	519.8
665.78	559.74	593.84	618.88	696.5	666.94	648.06	673.28	617.8	668.8	578	638.28	700	1152.38	179.34
226.84	219.62	171.66	396.6	433.42	359.84	631.16	546.56	585.82	786.44	831.8	841.6	44.44	527.2	519.8
665.86	559.54	593.46	619.06	696.48	666.82	648.24	672.96	617.82	668.76	578.02	638.16	700.02	1152.34	179.3
226.88	219.44	171.86	396.54	433.42	359.98	631	546.48	585.7	786.64	831.9	841.54	44.42	527.26	519.82
665.94	559.4	593.14	619.16	696.48	666.68	648.4	672.46	617.84	668.72	578.04	638.02	700.04	1152.32	179.24
226.86	219.28	172.16	396.54	433.46	360.14	630.86	546.38	585.58	786.86	832.02	841.44	44.36	527.32	519.84
666.02	559.36	593.02	619.06	696.5	666.48	648.46	671.82	617.84	668.66	578.04	637.86	700.08	1152.3	179.2
226.8	219.22	172.48	396.68	433.52	360.26	630.78	546.28	585.48	787.14	832.14	841.32	44.3	527.38	519.86
666.08	559.38	593.02	618.94	696.52	666.28	648.46	671.3	617.84	668.62	578.04	637.72	700.12	1152.3	179.16
226.74	219.28	172.72	396.82	433.58	360.34	630.76	546.16	585.4	787.44	832.24	841.22	44.24	527.42	519.88
666.16	559.4	593.04	618.78	696.56	666.04	648.46	670.74	617.84	668.58	578.04	637.56	700.16	1152.3	179.1
226.66	219.36	172.98	397.02	433.64	360.4	630.74	546.04	585.34	787.78	832.34	841.1	44.16	527.46	519.9
666.24	559.48	593.16	618.68	696.66	665.86	648.44	670.2	617.82	668.52	578	637.4	700.16	1152.28	179.04
226.54	219.42	173.18	397.24	433.68	360.38	630.74	546	585.36	787.92	832.4	841	44.06	527.46	519.9
666.44	559.54	593.28	618.62	696.76	665.58	648.48	669.84	617.76	668.42	577.9	637.12	700.16	1152.6	178.94
226.32	219.6	173.28	397.44	433.72	360.22	630.82	546.14	585.48	788	832.48	840.84	44.02	527.46	519.9
666.62	559.56	593.36	618.66	696.84	665.34	648.56	669.72	617.72	668.36	577.82	636.9	700.14	1152.92	178.84
226.12	219.78	173.32	397.54	433.74	360.04	630.92	546.38	585.6	788.06	832.54	840.72	44	527.44	519.9
666.82	559.58	593.42	618.72	696.94	665.04	648.68	669.6	617.68	668.28	577.74	636.68	700.12	1153.24	178.72
225.9	219.98	173.4	397.64	433.78	359.8	631.06	546.7	585.74	788.1	832.62	840.6	43.94	527.42	519.9
667.02	559.62	593.42	618.86	697.06	664.72	648.84	669.5	617.68	668.18	577.64	636.46	700.12	1153.56	178.6
225.66	220.22	173.48	397.7	433.86	359.46	631.2	547.12	585.9	788.12	832.7	840.52	43.92	527.4	519.92
667.2	559.64	593.36	618.98	697.16	664.52	648.94	669.42	617.7	668.08	577.56	636.24	700.12	1153.9	178.48
225.46	220.4	173.54	397.76	433.96	359.06	631.22	547.5	586.08	788.12	832.76	840.44	43.94	527.4	519.94
667.24	559.66	593.3	619.08	697.24	664.42	648.96	669.36	617.76	668.02	577.54	636.2	700.12	1153.9	178.42
225.4	220.5	173.58	397.8	434.04	358.76	631.16	547.74	586.18	788.16	832.78	840.46	43.94	527.4	519.96
667.26	559.7	593.24	619.2	697.34	664.34	648.92	669.28	617.82	667.92	577.52	636.14	700.12	1153.88	178.34
225.36	220.62	173.6	397.86	434.16	358.4	631.02	548.02	586.32	788.2	832.82	840.48	43.96	527.38	519.98
667.54	559.74	593.22	619.38	697.44	664.36	648.74	669.02	617.92	667.54	577.46	636.06	700.16	1153.74	178.22
225.42	220.72	173.44	398.06	434.28	358.04	630.48	548.38	586.48	788.28	832.6	840.48	44.1	527.32	520.1
667.72	559.76	593.3	619.58	697.52	664.52	648.3	668.68	617.94	667.14	577.4	635.98	700.14	1153.58	177.98
225.52	220.8	173.18	398.24	434.4	357.78	629.76	548.62	586.68	788.32	832.38	840.44	44.22	527.22	520.12
667.9	559.78	593.38	619.74	697.58	664.66	647.92	668.38	617.94	666.76	577.34	635.92	700.14	1153.42	177.76
225.62	220.86	172.94	398.4	434.5	357.64	629.14	548.8	586.84	788.32	832.16	840.4	44.32	527.12	520.14
668.02	559.82	593.48	619.92	697.64	664.84	647.44	668.02	617.94	666.36	577.3	635.86	700.16	1153.28	177.5
225.7	220.96	172.68	398.54	434.62	357.5	628.44	548.96	587.04	788.32	831.94	840.34	44.44	526.98	520.2
668	559.84	593.62	620.1	697.68	665.1	646.86	667.58	617.92	665.96	577.3	635.84	700.18	1153.24	176.92
225.68	221.1	172.4	398.62	434.72	357.46	627.68	548.96	587.3	788.3	831.68	840.22	44.56	526.8	520.46
667.46	559.9	593.82	620.2	697.74	665.48	646.32	667.2	617.86	665.84	577.4	635.84	700.14	1153.58	175.56
225.44	221.3	172.24	398.52	434.8	357.52	627.24	548.6	587.6	788.22	831.6	840.02	44.56	526.66	520.68
667	559.96	593.96	620.24	697.78	665.78	646	666.92	617.84	665.76	577.52	635.86	700.14	1153.94	174.34
225.2	221.46	172.16	398.42	434.84	357.6	626.98	548.26	587.82	788.16	831.52	839.84	44.56	526.56	520.98
666.4	560.14	594.14	620.3	697.7	666.16	645.68	666.58	617.74	665.66	577.66	635.9	700.14	1154.48	172.52
224.9	221.86	172.08	398.32	434.92	357.7	626.76	547.7	588.04	788.1	831.36	839.58	44.6	526.38	521.26
665.58	560.36	594.36	620.38	697.64	666.66	645.58	666.18	617.6	665.56	577.78	635.92	700.12	1155.68	169.66
224.42	222.28	172.02	398.28	434.9	357.78	626.76	547	588.32	788.04	831.04	839.2	44.62	526.36	521.4
664.72	560.62	594.56	620.52	697.54	667.2	645.74	665.82	617.42	665.44	577.84	635.88	700.08	1157.8	166.3
223.82	222.7	171.98	398.48	434.82	357.76	627.02	546.48	588.56	788	830.56	838.68	44.64	526.42	521.2
664.1	560.84	594.68	620.66	697.4	667.58	645.96	665.58	617.24	665.34	577.84	635.84	700.06	1159.66	163.78
223.36	223.06	171.96	398.72	434.74	357.7	627.32	546.16	588.72	788	830.14	838.26	44.7	526.48	520.94
663.44	561.08	594.8	620.86	697.24	667.98	646.14	665.4	617.02	665.2	577.8	635.74	700.04	1162.24	160.72
222.8	223.44	171.94	399.14	434.64	357.6	627.72	545.94	588.9	787.98	829.64	837.72	44.74	526.44	520.52
663.06	561.22	594.88	621.16	697.18	668.3	646.12	665.54	616.82	665	577.54	635.52	700.02	1166.66	156.1
222.12	223.62	171.94	400.08	434.48	357.42	628.32	546.22	589.08	787.88	829.06	837	44.74	526.16	519.64
663.22	561.28	594.9	621.6	697.14	668.38	645.24	665.94	616.72	664.8	576.86	635.48	699.98	1172.92	149.54
221.4	223.7	172	401.78	434.42	357.24	629.4	547	589.34	787.7	828.4	836.1	44.46	525.56	518.2
663.58	561.3	594.9	621.96	697.14	668.32	644.26	666.4	616.68	664.66	576.2	635.48	699.96	1178.18	143.82
220.88	223.72	172.08	403.28	434.4	357.12	630.36	547.72	589.54	787.52	827.92	835.4	44.16	524.94	516.9
664.1	561.32	594.9	622.44	697.12	668.2	642.96	667.02	616.7	664.52	575.32	635.44	699.94	1184.64	136.54
220.24	223.76	172.18	405.28	434.38	357	631.42	548.7	589.72	787.36	827.34	834.48	43.88	524.32	515.24
664.9	561.36	594.9	623.12	697.08	667.88	640.74	667.92	617.02	664.44	574.18	635.38	699.92	1192.32	127.02
219.4	223.82	172.34	408.22	434.36	356.88	632.54	550.16	589.7	787.28	826.6	833.22	43.62	524.1	513
665.62	561.42	594.84	624.1	697	667.38	637.32	668.96	617.84	664.42	573	635.38	699.9	1199.4	117.42
218.48	223.86	172.5	411.76	434.3	356.82	633.56	551.98	589.5	787.26	825.74	831.78	43.36	524.86	510.48
666.08	561.5	594.78	624.9	696.88	666.96	634.64	669.86	618.6	664.42	572.24	635.22	699.9	1203.96	110.84
217.8	223.94	172.6	414.5	434.22	356.78	633.96	553.46	589.12	787.32	825.12	830.66	43.38	525.82	508.62
666.48	561.6	594.64	626	696.72	666.46	631.06	670.98	619.54	664.36	571.36	635.04	699.9	1209.16	103.46
217.08	224.04	172.66	417.76	434.1	356.76	634.46	555.28	588.72	787.28	824.36	829.34	43.4	527.26	506.4
666.52	561.76	594.36	627.56	696.46	666	625.78	672.38	620.68	664.28	570.82	634.98	699.88	1214.34	96.38
216.58	224.14	172.64	421.58	433.9	356.8	635.08	557.56	588.36	787.04	823.44	827.66	43.44	529.86	503.32
665.74	561.9	593.96	629.64	696.06	665.7	619.46	673.76	621.3	664.06	570.48	634.98	699.88	1218.62	93.425
216.78	224.2	172.54	425.28	433.74	356.92	635.68	559.94	588.24	786.22	822.24	825.96	43.5	533.34	502.075
664.9	562	593.62	631.3	695.72	665.58	614.54	674.74	621.48	663.86	570.38	635.02	699.88	1221.48	92.2333333333333
217.24	224.24	172.42	427.86	433.64	357.04	636.14	561.68	588.3	785.42	821.32	824.7	43.56	536.16	501.266666666667
663.7	562.12	593.26	633.44	695.32	665.54	608.68	675.82	621.36	663.54	570.16	635.06	699.88	1224.92	89.85
218.02	224.28	172.3	430.92	433.54	357.18	636.62	563.72	588.36	784.32	820.06	823.24	43.6	539.42	499.65
661.64	562.26	593.06	636.36	694.88	666.02	601.88	676.78	620.32	662.8	569.52	635.12	699.86	1229.3	86.7
219.74	224.28	172.32	434.36	433.42	357.32	636.84	565.9	588.48	782.66	818.1	821.6	43.64	542.84	496.6
658.7	562.36	593.24	639.88	694.6	667.36	595.14	677.22	617.98	661.4	567.74	635.02	699.86	1234.24	NA
222.66	224.24	172.54	437.48	433.22	357.48	636.36	567.74	588.66	780.4	815.34	820.12	43.64	545.6	NA
656.34	562.44	593.54	642.62	694.5	668.72	590.4	677.34	615.9	660.12	566.06	634.94	699.84	1238.14	NA
225.18	224.2	172.78	439.6	433	357.6	635.74	568.9	588.78	778.66	813.1	819.12	43.62	547.18	NA
653.36	562.62	594.06	645.94	694.46	670.54	583.24	677.36	613.14	658.12	563.7	634.8	699.82	1242.8	NA
228.42	224.12	172.82	442.14	432.66	358.24	634.9	570.2	588.98	776.44	810.2	817.9	43.64	549.06	NA
649.4	562.74	594.84	650.08	694.56	673.62	574.98	676.86	609.16	655.4	559.76	634.48	699.8	1245.875	NA
232.74	224.02	173	444.92	432.02	359.08	633.18	571.36	589.42	773.26	806.18	816.4	43.66	550.15	NA
644.98	562.72	595.74	654.5	694.72	677.7	566.24	675.54	604.1	651.96	554.26	633.94	699.78	1248.36666666667	NA
237.2	223.98	173.26	447.58	431.1	360.16	630.58	572.06	590.08	769.46	801.44	814.74	43.62	550.9	NA
641.64	562.68	596.4	657.74	694.84	680.94	559.46	674.3	600.08	649.2	549.78	633.48	699.76	1249	NA
240.36	223.96	173.38	449.5	430.34	361.16	628.46	572.38	590.66	766.44	797.76	813.5	43.58	551.15	NA
637.58	562.54	597.18	661.62	694.94	684.86	551.44	672.58	595	645.74	544.18	632.86	699.74	1250.9	NA
243.94	223.94	173.66	451.84	429.48	362.32	625.92	572.66	591.34	762.84	793.38	811.98	43.56	551.9	NA
632.54	562.1	597.94	666.22	695.04	689.64	543.4	669.68	588.48	641.24	537.02	631.92	699.72	NA	NA
247.72	223.98	174.62	454.76	428.68	363.38	623.14	572.54	591.94	758.58	788.36	810	43.48	NA	NA
625.74	561.32	598.92	672.38	694.78	694.14	534.44	665.54	581.36	634.88	529.76	630.6	699.68	NA	NA
250.92	222.82	176.26	458.58	428	364.84	620.7	571.78	591.58	754.82	782.56	807.74	43.42	NA	NA
620.32	560.64	599.7	677.18	694.54	697.2	527.8	662.12	576.06	629.72	524.6	629.5	699.66	NA	NA
253.08	221.62	177.72	461.62	427.66	366.04	619.3	571	590.96	752.34	778.32	806.02	43.42	NA	NA
613.86	559.78	600.68	682.78	694.48	700.9	520.02	657.7	569.66	623.74	518.46	628.04	699.64	NA	NA
255.7	220.36	179.72	465.38	427.44	367.52	617.84	569.92	590.3	749.34	773.26	803.92	43.42	NA	NA
605.78	558.6	601.74	689.42	694.96	705.1	510.8	651.34	561.86	616.86	511.46	625.82	699.6	NA	NA
258.9	219	182.96	470.36	427.7	369.42	616.46	568.12	589.24	745.9	767.32	801.24	43.38	NA	NA
596.98	556.96	602.38	696.74	695.86	709.2	501.04	643.36	553.72	610.08	504.24	622.78	699.54	NA	NA
262.2	217.68	187.56	475.86	428.74	371.64	615.22	565.42	587.5	742.36	761.48	798.38	43.38	NA	NA
591.28	555.7	602.56	701.2	697.04	712.24	494.24	637.04	547.7	606	498.82	620.3	699.5	NA	NA
264.68	217.58	191.34	479.74	429.96	373.24	614.5	563.2	586.48	739.58	757.88	796.28	43.38	NA	NA
584.66	553.96	602.4	706.7	698.52	715.96	485.8	629.24	540.46	601.08	492	617.16	699.46	NA	NA
267.88	217.6	196.16	484.24	431.68	375.32	613.68	560.44	585.02	736.06	753.8	793.82	43.36	NA	NA
577.34	551.02	600.68	713.56	701.44	720.66	473.92	619.84	531.52	594.9	483.48	612.98	699.42	NA	NA
272.24	217.92	202.56	488.84	433.74	378.12	612.46	557.44	582.58	731.44	749.72	790.98	43.32	NA	NA
570.86	546.44	597	720.96	705.4	725.96	461.64	610.7	521.88	588.42	474.48	608.14	699.4	NA	NA
277.32	218.98	209.42	492.3	436.5	381.22	610.84	555.08	579.4	726.02	746	788.08	43.3	NA	NA
566.7	542.52	593.54	726.38	708.88	730.04	452.34	604.46	514.7	583.6	467.94	604.5	699.4	NA	NA
281.38	219.98	214.44	494.24	438.54	383.58	609.54	553.88	576.9	721.84	743.48	786.04	43.26	NA	NA
561.8	537.44	589.28	732.94	713.14	735	441.62	597.22	505.86	577.82	460.16	600.02	699.4	NA	NA
286.26	221.34	220.16	496.36	440.98	386.26	607.74	552.68	574.12	716.78	740.38	783.46	43.2	NA	NA
556.52	530.5	583.82	740.86	718.86	741.02	429.8	589.36	495.22	571	451.22	594.4	699.4	NA	NA
292.26	223.3	226.12	498.18	443.66	388.94	604.8	552.08	571.06	711.08	736.6	780.02	43.16	NA	NA
551.78	522.84	578.18	749.38	724.88	747.14	419.42	581.82	484.36	564.26	442.7	588.22	699.38	NA	NA
298.64	225.6	231.48	499.18	446.56	390.92	600.84	552.06	568.44	706.12	732.22	776.1	43.12	NA	NA
548.54	517.24	574.3	755.68	729.34	751.48	412.12	576.44	476.66	559.42	436.64	583.62	699.36	NA	NA
303.3	227.26	234.98	499.68	448.38	392.02	597.62	552.16	566.86	702.98	729.06	773.1	43.08	NA	NA
544.7	510.62	569.98	763.42	734.76	756.7	403.14	569.8	467.46	553.38	429.72	578	699.3	NA	NA
308.88	229.2	239.94	500.16	450.56	393.22	593.56	552.32	565	699.36	725.16	769.52	43.3	NA	NA
540.28	503.34	564.98	772.68	741.28	762.84	392.32	561.52	456.82	546.24	422.06	571.1	699.24	NA	NA
315.06	231.54	246.16	500.7	453.1	394.26	588.98	552.5	562.64	695.68	720.56	765.48	43.52	NA	NA
535.72	496.7	559.76	781.94	747.98	769.4	381.26	552.64	446.24	538.78	414.66	563.88	699.16	NA	NA
320.6	234.26	252.62	501.54	455.7	394.9	584.64	552.28	559.98	692.36	716.16	761.74	43.74	NA	NA
532.36	492.16	556.08	788.44	752.76	774.24	373.34	546.04	438.68	533.32	409.52	558.62	699.1	NA	NA
324.14	236.4	257.56	502.38	457.62	395.24	581.78	552.02	557.9	689.92	713.18	759.24	43.98	NA	NA
528.22	486.78	551.48	796.02	758.62	780.24	364.02	538.08	429.78	526.62	403.18	552.32	699.04	NA	NA
328.3	239.16	263.08	503.52	459.86	395.64	578.44	551.5	555.28	687.1	709.68	756.22	44.22	NA	NA
523.08	480.9	545.14	804.42	765.72	787.5	353.26	528.66	419.8	518.38	395.5	544.96	699	NA	NA
333.02	242.98	268.3	505.34	462.28	396.22	575.04	550.42	551.88	684.1	705.82	752.58	44.16	NA	NA
517.4	475.16	537.76	813.08	773.08	794.92	342	519.04	410.18	510.04	387.64	537.48	698.84	NA	NA
337.78	247.6	273.08	507.72	464.42	397.14	571.94	548.56	548.14	681.46	701.96	748.86	44.08	NA	NA
513.16	471.12	532.14	819.34	778.5	800.18	333.72	512.12	403.52	503.9	382.08	532.12	698.7	NA	NA
341.34	251.12	276.34	509.48	465.76	397.98	569.84	547.04	545.42	679.84	699.06	746.06	44	NA	NA
507.92	466.18	525.36	827.04	784.94	806.38	323.66	503.92	395.38	496.76	375.48	525.58	698.56	NA	NA
345.64	255.2	280.24	511.56	467.3	399.14	567.28	545.16	542.2	677.86	695.6	742.84	43.92	NA	NA
501.48	460.16	517.14	836.48	792.34	813.22	311.38	494.4	385.72	488.96	368	517.7	698.4	NA	NA
350.64	259.7	284.8	513.7	468.92	401.06	564.26	543	538.78	675.2	691.52	739.34	43.84	NA	NA
495.1	453.82	508.96	846.42	799.7	819.78	298.9	484.96	376.02	482.14	360.86	509.54	698.24	NA	NA
355.42	264.26	289.62	515.14	470.44	403.76	561.22	541.26	536.26	671.82	687.28	736.18	43.78	NA	NA
490.58	449.16	503.3	853.44	804.92	824.38	290.18	478.36	369.06	477.48	355.88	503.62	698.2	NA	NA
358.74	267.26	292.92	515.78	471.48	405.96	558.9	540.28	534.86	669.02	684.32	734.1	43.76	NA	NA
485.36	443.6	496.64	861.78	811.22	830	279.98	470.48	360.86	472	350.04	496.58	698.14	NA	NA
362.74	271.08	297.1	516.32	472.78	408.74	556.04	539.36	533.34	665.48	680.6	731.48	43.74	NA	NA
479.8	437.02	489.32	871.28	818.46	837.56	268.42	461.3	351.14	465.08	343.74	488.6	698.04	NA	NA
367.5	276	302.8	516.32	474.34	412.26	552.2	539.02	531.92	660.26	675.9	727.08	43.7	NA	NA
474.86	430.14	482.64	880.24	825.54	845.44	257.06	452.52	341.24	458.32	337.84	480.84	697.88	NA	NA
372.7	281.34	309.6	515.78	476.14	415.7	548.36	539.36	530.94	654.44	670.74	722.2	43.66	NA	NA
471.46	425.1	478.1	886.44	830.46	851.46	249.02	446.38	333.96	453.32	333.8	475.44	697.74	NA	NA
376.64	285.28	314.98	515.28	477.5	418.08	545.44	539.78	530.12	650	666.84	718.18	43.64	NA	NA
467.36	419.06	472.56	893.92	836.3	858.52	239.22	439.06	325.12	447.38	328.94	468.92	697.52	NA	NA
381.5	289.9	321.5	514.68	479.24	420.74	542.26	540.3	529.1	644.78	662.26	713.56	43.62	NA	NA
462.36	412.24	465.88	903.04	842.92	866.54	227.5	430.54	314.54	440.3	323.24	461.22	697.14	NA	NA
387.54	295.2	328.92	514.08	481.44	423.28	539.2	541.02	527.6	639.08	657.04	708.36	43.62	NA	NA
456.9	405.9	458.88	912.46	849.46	873.6	216.02	422	304.34	433.68	317.44	453.42	696.56	NA	NA
393.72	300.58	335.5	513.84	483.8	425.14	537.3	541.5	525.82	634.46	651.84	704.22	43.66	NA	NA
452.8	401.78	453.6	919.6	854.12	878.54	207.96	415.74	297.18	428.8	313.32	447.78	696.06	NA	NA
398.14	304.5	339.74	513.78	485.52	426.26	536.34	541.84	524.34	631.5	648.24	701.36	43.7	NA	NA
446.84	397.14	447.32	928.36	859.78	884.5	198.38	408.1	287.92	422.98	307.86	441.04	695.34	NA	NA
403.78	309.42	344.66	513.78	487.5	427.52	535.5	542.26	522.54	628.04	643.92	697.68	43.78	NA	NA
439.66	392.4	440.14	938.54	866.32	891.72	187.28	399.14	277.58	416.42	301.66	433.44	694.38	NA	NA
409.7	315.8	349.88	514.5	489.66	428.74	534.82	542.24	520.18	624.34	638.72	693.2	43.96	NA	NA
432.26	388	433.12	948.14	872.76	899.2	175.94	390.26	267.24	410.16	295.46	426	693.28	NA	NA
414.9	322.86	354.56	515.94	491.58	429.78	534.46	541.58	517.9	620.84	633.62	688.56	44.24	NA	NA
426.66	385.04	428.24	954.84	877.32	904.76	167.5	383.98	259.52	405.88	290.86	420.78	692.42	NA	NA
418.46	328.18	357.92	517.24	492.88	430.44	534.38	540.94	516.3	618.3	630.04	685.06	44.5	NA	NA
420.16	381.32	422.32	962.72	882.76	911.34	157.24	376.52	250.24	400.64	285.54	414.4	691.4	NA	NA
422.56	334.44	361.84	518.86	494.38	431.28	534.2	540.04	514.58	615.28	625.9	680.98	44.78	NA	NA
413.54	376.4	415.44	971.76	889.22	918.76	145.16	367.8	240.28	394.18	280.18	406.78	690.3	NA	NA
426.42	341.26	366.3	521.04	495.94	432.4	533.6	538.46	513.06	611.9	621.28	676.58	45.12	NA	NA
406.72	370.98	408.68	981.44	895.92	925.78	134	358.76	230.52	387.3	275.16	398.98	689.28	NA	NA
429.96	347.46	370.66	523	497.34	433.86	532.38	536.76	512.22	608.7	616.84	672.38	45.44	NA	NA
401.72	366.9	403.9	988.74	900.86	930.56	126.48	352.12	223.74	382.08	271.84	393.32	688.58	NA	NA
432.36	351.48	373.78	524.34	498.26	435.04	531.26	535.44	511.9	606.52	613.7	669.46	45.64	NA	NA
395.88	361.94	398.44	997.52	906.8	936.18	117.68	344.22	215.76	375.88	267.96	386.72	687.78	NA	NA
435.22	356.18	377.7	525.7	499.4	436.58	529.88	534.06	511.6	603.8	609.84	665.86	45.84	NA	NA
389.44	355.84	392.92	1008.16	913.64	942.52	107.72	335.08	206.74	368.96	263.8	379.52	686.98	NA	NA
438.62	361.2	382.9	526.6	500.82	438.8	528.14	532.98	511.54	600.48	604.98	661.4	46.08	NA	NA
383.68	349.38	388.44	1018.66	920.16	949.02	98.04	326.32	197.56	362.72	259.82	372.78	686.38	NA	NA
442.24	365.86	388.78	526.58	502.52	441.56	526.54	532.5	511.54	596.84	599.74	656.64	46.28	NA	NA
380.04	344.52	385.74	1025.82	924.64	953.62	90.72	320.38	190.82	358.58	257.06	368.2	686.02	NA	NA
444.98	369	393.32	526.16	503.82	443.74	525.66	532.48	511.62	594.04	595.88	653.08	46.4	NA	NA
375.8	338.52	382.44	1034.14	929.94	959.26	81.98	313.34	182.62	353.78	253.58	362.62	685.64	NA	NA
448.36	372.7	398.72	525.58	505.52	446.34	524.84	532.42	511.54	590.56	591.34	648.82	46.56	NA	NA
371.26	331.24	378.76	1043.36	935.96	966.16	72.28	305.28	173.06	348.62	249.42	355.86	685.12	NA	NA
452.6	376.86	404.94	524.58	507.92	449.32	524.5	532.48	511.12	586.26	586.4	643.96	46.88	NA	NA
366.92	324.06	374.68	1052.46	942.1	973.14	63.58	297.1	163.86	343.56	244.88	348.94	684.72	NA	NA
457.12	381.02	410.34	523.4	510.78	451.88	524.92	532.36	510.22	581.66	581.94	639.24	47.2	NA	NA
363.88	318.96	371.52	1058.92	946.54	978.1	57.94	291.18	157.6	339.98	241.54	343.9	684.42	NA	NA
460.44	383.98	413.84	522.52	513.04	453.48	525.5	532.24	509.38	578.24	579.06	635.96	47.46	NA	NA
360.3	313.12	367.62	1066.9	952	983.9	51.14	284.02	150.14	335.5	237.56	338.02	684.12	NA	NA
464.38	387.64	417.8	521.54	515.64	455.26	526.28	531.94	508.34	574.2	575.62	631.98	47.74	NA	NA
356.16	307.16	362.9	1076.84	958.58	990.38	43.08	275.7	141.38	329.88	232.98	331.52	683.86	NA	NA
468.76	392.36	421.72	520.78	518.38	456.96	527.34	531.22	507.04	569.84	571.74	627.32	47.98	NA	NA
351.86	302.38	357.78	1087.18	965.16	996.54	34.56	267.68	132.14	323.76	227.86	325.26	683.86	NA	NA
472.52	397.74	424.66	520.76	520.7	458.14	528.3	529.78	505.96	566.18	568.1	622.7	48.06	NA	NA
348.86	299.4	354.16	1094.6	969.84	1000.88	28.02	262.2	125.14	319.22	224.12	320.92	683.9	NA	NA
474.92	401.86	426.58	521.06	522.08	458.88	528.96	528.48	505.24	563.9	565.54	619.38	48.08	NA	NA
345.22	295.92	349.7	1104.1	975.84	1006.16	20.3	255.8	116.52	313.04	219.14	315.28	683.94	NA	NA
477.56	406.86	428.78	522.26	524.28	459.68	529.64	526.8	504.5	561.24	561.98	615	48.12	NA	NA
340.84	291.94	344.06	1114.22	982.72	1012.62	11.86	248.82	106.92	306.2	212.76	308.42	684.02	NA	NA
480.04	412.7	431.04	523.9	526.46	460.48	530.08	524.38	504.16	558.8	558.34	610.12	48.14	NA	NA
336.24	287.9	338.12	1123.7	989.9	1019.1	4.6	242.04	98.28	299.56	205.8	301.42	684.12	NA	NA
481.82	418.1	433.08	525.8	528.34	461.28	529.98	521.38	504.46	556.98	555.3	605.4	48.14	NA	NA
332.94	284.84	333.64	1130.4	995.36	1023.8	0.0399999999999999	237.24	92.68	294.76	200.62	296.3	684.2	NA	NA
482.9	421.7	434.48	527.36	529.72	461.86	529.76	519.04	504.86	555.82	553.14	601.92	48.14	NA	NA
328.82	281.1	328.44	1138.64	1001.98	1029.28	-5.32	231.4	86.08	289.04	194.6	290.4	684.3	NA	NA
484.14	425.82	436.26	529.06	531.26	462.64	529.4	516.24	505.4	554.52	550.76	597.84	48.14	NA	NA
323.7	276.56	322.84	1147.92	1009.6	1035.22	-11.48	224.58	78.64	282.9	188.1	284.34	684.42	NA	NA
485.5	430.04	438.56	529.84	532.3	463.82	528.96	513.2	506.08	553.22	548.9	593.66	48.08	NA	NA
318.54	271.96	318.2	1158	1017.54	1040.4	-18.06	217.32	70.02	276.14	181.78	278.72	684.6	NA	NA
486.94	433.64	440.9	529.94	533.34	465.44	528.7	510.14	506.52	551.9	547.28	589.7	47.98	NA	NA
314.76	268.68	315.28	1165.6	1023.24	1043.84	-23.14	212.12	63.2	270.98	177.36	274.86	684.74	NA	NA
488	436.06	442.64	529.72	534.14	466.72	528.64	508.12	506.74	550.96	546.18	586.96	47.9	NA	NA
310.36	264.74	311.96	1174.54	1030.08	1047.88	-29.22	206.1	55.16	264.96	171.92	270.18	684.88	NA	NA
489.42	438.9	444.82	529.26	535.1	468.4	528.68	505.96	506.9	549.7	544.9	583.82	47.8	NA	NA
305.68	259.96	308.72	1184.18	1038.28	1052.4	-36.02	199.48	46.04	258.32	165.18	264.84	685	NA	NA
491.56	441.94	447.6	528.18	536.24	470.86	529.06	504.06	506.88	547.94	543.7	580.58	47.68	NA	NA
301.66	254.78	305.88	1192.6	1046.94	1057.2	-42.16	193.02	37.64	252.4	158.08	259.78	685.06	NA	NA
494.4	444.64	450.6	526.7	537.34	473.88	529.88	502.74	506.64	545.8	543	577.84	47.62	NA	NA
298.96	250.9	304	1198.08	1053.38	1060.74	-46	188.82	32.6	248.66	152.84	256.34	685.02	NA	NA
496.7	446.42	453.04	525.56	538.12	476.28	530.56	502.36	506.44	544.08	542.7	576.08	47.6	NA	NA
295.76	246.3	301.64	1204.7	1061.22	1065.16	-50.78	183.66	26.6	244.24	146.62	252.36	684.96	NA	NA
499.54	448.52	455.98	524.22	538.96	479.12	531.48	502.04	506.18	541.96	542.44	574	47.56	NA	NA
292.02	241.08	298.78	1212.88	1070.7	1070.64	-56.46	177.26	19.24	239.34	139.6	248.18	684.86	NA	NA
503.12	450.98	459.4	522.8	539.54	482.24	532.78	502	505.28	539.22	542.62	571.74	47.56	NA	NA
288.5	236.32	295.64	1221.82	1079.82	1076.48	-62.08	170.3	11.42	234.48	132.86	244.28	684.72	NA	NA
506.54	453.56	462.58	521.9	539.8	484.88	534.48	501.98	504.34	536.08	543.4	569.58	47.6	NA	NA
285.96	233.26	293.34	1228.86	1086.16	1080.64	-66.38	165.08	5.34	230.96	128.2	241.56	684.62	NA	NA
508.9	455.5	464.74	521.42	539.78	486.5	535.8	502	503.5	533.7	544.16	568.08	47.62	NA	NA
282.98	229.74	290.56	1237.26	1093.52	1085.56	-71.22	158.76	-1.8	226.6	122.66	238.28	684.5	NA	NA
511.48	457.88	467.18	521.1	539.72	488.34	537.44	501.82	502.62	530.84	545.1	566.3	47.66	NA	NA
279.34	226.32	287.32	1246.78	1101.7	1091.06	-76.04	151.44	-9.7	221.46	116.26	234.42	684.34	NA	NA
513.64	460.84	469.56	521.42	539.38	490.08	539.54	501.28	501.6	527.5	546.3	564.32	47.72	NA	NA
275.74	223.72	284.02	1255	1109.64	1096.48	-79.52	144.34	-16.3	216.3	110.04	230.66	684.16	NA	NA
514.62	463.98	471.4	522.56	539.06	491.34	541.92	500.3	501.14	524.56	547.5	562.42	47.84	NA	NA
273.02	222.18	281.64	1260.22	1115.42	1100.28	-81.54	139.44	-20.36	212.64	105.68	228.06	684.02	NA	NA
514.88	466.28	472.5	523.66	538.72	492.1	543.7	499.5	500.76	522.66	548.24	561.12	47.94	NA	NA
269.8	220.14	278.8	1266.26	1122.48	1104.94	-83.58	133.62	-25.36	208.38	100.36	225.12	683.84	NA	NA
515.04	469.14	473.76	525	538.38	492.8	545.84	498.54	499.98	520.64	548.52	559.64	48.1	NA	NA
265.76	218.04	275.5	1273.26	1130.84	1111.02	-85.22	127.04	-31.16	203.94	94.34	222.02	683.6	NA	NA
514.66	472.46	474.94	526.74	538.12	493.34	548.42	497.34	499.12	518.98	548.74	557.9	48.34	NA	NA
261.82	215.9	272.06	1280.88	1138.98	1117.5	-86.3	120.34	-37.28	200.14	88.52	219.36	683.3	NA	NA
513.86	475.6	475.8	528.46	538.16	493.72	550.9	496.12	498.16	518.24	548.68	556.14	48.76	NA	NA
259	214.22	269.58	1286.9	1144.58	1122.4	-86.82	115.48	-42.12	197.7	84.34	217.62	683.06	NA	NA
513.14	477.78	476.28	529.68	538.28	493.9	552.62	495.2	497.34	518.04	548.36	554.88	49.1	NA	NA
255.66	212.18	266.58	1294.3	1151.18	1128.22	-87.56	109.62	-47.82	194.78	79.4	215.5	682.78	NA	NA
512.32	480.2	476.84	530.98	538.48	494.18	554.46	494.2	496.36	517.86	548.06	553.34	49.5	NA	NA
251.82	209.88	263.16	1303.42	1158.76	1134.9	-88.58	102.7	-53.88	191.6	73.76	212.86	682.5	NA	NA
511.64	482.4	477.48	532.02	538.84	494.7	555.8	493.34	495.38	517.82	549.74	551.52	50.06	NA	NA
248.54	207.3	259.96	1312.22	1166.44	1141.02	-89.74	95.64	-59.24	188.76	68.52	209.88	682.3	NA	NA
511.6	484.14	478.2	532.38	539.26	495.4	555.58	493.16	493.92	517.7	552.36	549.74	50.84	NA	NA
246.32	205.38	257.84	1318.14	1172.12	1145.28	-90.54	90.66	-62.56	186.74	64.92	207.58	682.22	NA	NA
511.86	485.16	478.8	532.32	539.6	495.92	554.76	493.3	492.76	517.54	554.96	548.5	51.44	NA	NA
243.62	203.08	255.4	1324.9	1178.96	1150.3	-91.44	84.94	-66.6	184.38	62.325	204.8	682.16	NA	NA
512.28	486.3	479.6	532.18	539.98	496.6	553.28	493.4	491.2	517.36	556.65	547.12	52.22	NA	NA
240.48	200.58	252.98	1332.02	1186.78	1156.06	-92.3	78.54	-71.46	181.94	59.2666666666667	201.44	682.2	NA	NA
513.22	487.5	480.78	531.8	540.38	497.62	549.92	493.38	488.9	517.06	559.433333333333	545.78	53.42	NA	NA
237.4	198.4	251.12	1338.96	1194	1162.14	-93.18	72.44	-76.92	179.76	57.3	197.98	682.4	NA	NA
514.64	488.58	482.3	531.34	540.7	498.92	544.68	493.12	486.16	516.6	561.2	544.76	55	NA	NA
235.02	197.02	249.98	1343.9	1198.8	1166.6	-93.78	68.34	-81.22	178.26	57.3	195.58	682.6	NA	NA
515.74	489.22	483.54	531	540.92	499.98	540.24	492.62	484.02	516.34	561.2	544.24	56.26	NA	NA
232.22	195.44	248.68	1350.12	1204.42	1172.12	-94.6	63.4	-86.54	176.42	NA	192.62	682.88	NA	NA
517.12	489.98	485.08	530.66	541.2	501.22	534.8	492.02	481.48	516.02	NA	543.68	57.86	NA	NA
229.12	194.46	247.68	1357.8	1210.92	1178.88	-95.66	57.26	-92.86	174.14	NA	188.7	683.34	NA	NA
519.08	490.82	486.98	530.66	541.52	502.48	528.08	491.48	478.58	514.66	NA	543.22	60	NA	NA
226.16	193.52	246.72	1365.82	1217.68	1185.78	-96.58	50.82	-98.82	171.58	NA	184.22	684.02	NA	NA
520.78	491.18	488.64	531.32	541.96	503.3	521.14	490.62	475.88	513.2	NA	543.02	62.28	NA	NA
224.14	193.02	246.08	1371.48	1222.78	1190.64	-97.18	46.06	-102.88	169.62	NA	180.7	684.58	NA	NA
521.96	491.32	489.72	532.08	542.32	503.66	516.22	490.02	474.02	511.88	NA	542.96	63.96	NA	NA
221.72	192.32	245.18	1377.94	1228.94	1196.32	-97.68	40.54	-107.58	167.26	NA	176.46	685.26	NA	NA
523.12	491.38	490.82	533.08	542.8	503.96	510.24	489	471.74	510.48	NA	542.9	65.98	NA	NA
218.96	191.44	243.88	1384.32	1236	1202.4	-97.16	34.4	-112.96	164.4	NA	171.48	686.08	NA	NA
523.84	491.24	491.56	534.62	543.44	503.9	503.08	487.46	468.8	509.1	NA	542.82	68.46	NA	NA
216.14	189.74	241.98	1389.6	1242.58	1208.06	-95.38	29.3	-117.88	161.32	NA	166.72	686.86	NA	NA
523.56	490.74	491.58	536.56	544.34	503.34	495.46	485.36	465.26	508.6	NA	542.7	71.04	NA	NA
214.14	188.56	240.54	1392.8	1246.92	1211.92	-93.56	26.18	-121.48	159.08	NA	163.48	687.36	NA	NA
523.12	490.42	491.38	538	545.02	502.78	489.82	483.78	462.42	508.3	NA	542.56	73	NA	NA
211.6	186.9	238.98	1396.8	1252.02	1216.8	-91.6	21.66	-125.7	156.16	NA	159.38	688.32	NA	NA
522.5	490.5	491.24	539.82	545.9	501.9	482.94	481.38	459.52	507.28	NA	542.48	75.26	NA	NA
208.44	184.62	237.04	1399.1	1257.78	1223.06	-90.02	16.84	-129.66	152.68	NA	154.36	689.16	NA	NA
521.52	490.54	490.94	540.95	547.12	500.68	474.7	478.54	455.3	506.08	NA	542.2	78	NA	NA
205.08	181.92	235.02	1400.93333333333	1263.68	1229.8	-89.84	12.44	-132.5	149.24	NA	148.72	689.66	NA	NA
520.46	490.64	490.68	541.933333333333	548.56	499.4	466.16	475.64	450.1	504.76	NA	541.8	80.9	NA	NA
202.56	179.82	233.62	1401.6	1268.02	1234.96	-90.58	8.94	-134.08	146.8	NA	144.3	690	NA	NA
519.66	490.9	490.58	542.25	549.66	498.44	460.02	473.28	446.26	503.62	NA	541.48	82.98	NA	NA
199.46	177.3	231.9	1403.6	1273.26	1240.94	-91.4	3.64	-135.98	143.94	NA	138.9	690.24	NA	NA
518.92	491.2	490.56	543.2	550.94	497.38	452.64	470.3	441.4	502.44	NA	541.1	85.56	NA	NA
195.62	174.4	229.74	NA	1279.3	1247.34	-92.06	-2.2	-138.26	140.84	NA	132.5	689.66	NA	NA
518.7	491.32	490.84	NA	552.3	496.5	443.98	467.76	434.7	501.9	NA	540.56	88.9	NA	NA
190.64	171.68	227.68	NA	1285.7	1253.26	-90.9	-8.46	-142.26	138.38	NA	125.3	688.54	NA	NA
519.88	492.02	491.88	NA	554.24	496.52	433.58	464.64	427.7	501.52	NA	539.76	92.34	NA	NA
186.62	169.76	226.26	NA	1290.24	1257.24	-89.14	-13.68	-145.68	136.72	NA	120.02	687.54	NA	NA
521.3	492.74	492.94	NA	555.74	496.78	425.66	462.2	422.74	501.3	NA	539.14	94.82	NA	NA
181.92	167.36	224.56	NA	1295.34	1261.9	-88.225	-17.675	-147.8	134.58	NA	114.02	686.34	NA	NA
523.02	493.54	494.36	NA	557.3	497.12	420.45	460.575	419.275	501.12	NA	538.48	97.74	NA	NA
176.32	164.3	222.66	NA	1300.84	1267.3	-86.5666666666667	-21.3333333333333	-150.8	131.76	NA	107.34	684.94	NA	NA
525.5	494.32	496.66	NA	558.74	497.84	413.833333333333	458.9	415.2	500.94	NA	537.8	101.04	NA	NA
170.1	161.04	220.68	NA	1306.58	1273.16	-84	-23.8	-154.3	128.7	NA	100.54	683.7	NA	NA
528.66	494.72	499.92	NA	560	499	406.9	456.5	411.8	500.68	NA	537.06	104.22	NA	NA
166.04	158.42	219.24	NA	1310.24	1277.3	-84	-23.8	-154.3	125.96	NA	96.18	683	NA	NA
530.8	494.66	502.56	NA	560.22	499.66	406.9	456.5	411.8	500.52	NA	536.78	106.48	NA	NA
161.2	155.26	217.4	NA	1314.72	1282.44	NA	NA	NA	122.6	NA	90.78	682.22	NA	NA
533.36	494.46	505.8	NA	560.54	500.44	NA	NA	NA	500.28	NA	536.24	109.22	NA	NA
155.36	151.62	215.16	NA	1320.94	1288.64	NA	NA	NA	118.24	NA	84	681.6	NA	NA
536.74	493.62	510.2	NA	561.66	501.16	NA	NA	NA	501.06	NA	535.18	112.66	NA	NA
149.38	147.9	212.44	NA	1327.22	1294.72	NA	NA	NA	113.54	NA	77.36	681.42	NA	NA
539.4	492.68	514.48	NA	563.18	501.46	NA	NA	NA	501.82	NA	533.84	116.5	NA	NA
145.3	145.24	210.36	NA	1331.7	1298.9	NA	NA	NA	110	NA	72.7	681.44	NA	NA
541.04	491.9	517.44	NA	564.6	501.46	NA	NA	NA	502.74	NA	532.66	119.4	NA	NA
140.46	142.08	207.76	NA	1336.84	1303.72	NA	NA	NA	105.84	NA	67.42	681.56	NA	NA
542.66	491.14	520.7	NA	566.28	501.36	NA	NA	NA	503.62	NA	531.24	122.98	NA	NA
134.86	138.46	204.42	NA	1342.34	1308.8	NA	NA	NA	101.1	NA	61.7	682.14	NA	NA
543.78	490.7	523.66	NA	568.48	500.86	NA	NA	NA	504.48	NA	529.58	127.42	NA	NA
129.32	134.76	200.46	NA	1346.78	1313.46	NA	NA	NA	96.68	NA	56.22	683.3	NA	NA
543.6	491.24	525.12	NA	570.6	499.9	NA	NA	NA	504.12	NA	527.74	131.92	NA	NA
125.4	132.22	197.5	NA	1349.86	1316.68	NA	NA	NA	93.7	NA	52.26	684.32	NA	NA
543.32	491.86	525.74	NA	572.26	499.08	NA	NA	NA	503.82	NA	526.26	135.14	NA	NA
120.42	129.12	193.68	NA	1354.02	1321.08	NA	NA	NA	90.22	NA	47.36	686.08	NA	NA
542.92	492.74	526.6	NA	574.16	498.02	NA	NA	NA	502.88	NA	524.34	138.82	NA	NA
113.94	125.06	188.56	NA	1358.98	1326.66	NA	NA	NA	86.16	NA	41.38	688.16	NA	NA
542.42	494.12	526.94	NA	576.46	496.62	NA	NA	NA	501.74	NA	521.82	142.84	NA	NA
107.18	120.48	182.8	NA	1364.02	1332.42	NA	NA	NA	82.14	NA	35.54	690.12	NA	NA
542.22	495.6	526.92	NA	578.62	495.32	NA	NA	NA	500.34	NA	518.88	146.5	NA	NA
102.04	116.94	178.34	NA	1367.82	1336.86	NA	NA	NA	79.28	NA	31.56	691.54	NA	NA
542.2	496.66	526.88	NA	580	494.46	NA	NA	NA	499.1	NA	516.68	148.96	NA	NA
96.08	112.68	173.04	NA	1372.1	1341.94	NA	NA	NA	75.36	NA	26.94	693.08	NA	NA
542.34	497.78	526.92	NA	581.56	493.58	NA	NA	NA	496.3	NA	513.98	151.94	NA	NA
89.46	107.62	167.02	NA	1376.04	1346.92	NA	NA	NA	70.22	NA	21.8	694.04	NA	NA
542.94	498.6	527.08	NA	583.12	493.06	NA	NA	NA	492.9	NA	510.64	155.5	NA	NA
83.62	102.54	161.46	NA	1379.28	1351.02	NA	NA	NA	64.62	NA	16.32	693.52	NA	NA
544.76	499.5	527.9	NA	584.06	493.36	NA	NA	NA	488.52	NA	506.48	159.68	NA	NA
79.6	98.98	157.68	NA	1381.26	1353.68	NA	NA	NA	60.18	NA	12.18	692.74	NA	NA
546.36	500.12	528.78	NA	584.52	493.84	NA	NA	NA	484.5	NA	503.24	162.88	NA	NA
74.66	94.82	153.16	NA	1383.64	1356.82	NA	NA	NA	57	NA	7.12	691.98	NA	NA
547.92	500.56	529.9	NA	585	494.6	NA	NA	NA	481.4	NA	499.34	166.7	NA	NA
68.64	90.04	147.86	NA	1386.4	1360.3	NA	NA	NA	53.4666666666667	NA	1.32	691.08	NA	NA
549.64	500.74	531.46	NA	585.36	496.1	NA	NA	NA	478.833333333333	NA	494.56	171.22	NA	NA
62.32	84.88	142.16	NA	1389.48	1364	NA	NA	NA	50.7	NA	-3.82	689.92	NA	NA
551.58	500.98	533.2	NA	585.62	498.22	NA	NA	NA	476.8	NA	489.4	175.82	NA	NA
57.48	81.2	137.82	NA	1391.8	1366.76	NA	NA	NA	50.7	NA	-6.92	689.82	NA	NA
552.42	500.62	534.5	NA	585.84	499.96	NA	NA	NA	476.8	NA	485.9	178.78	NA	NA
51.6	76.7	131.6	NA	1394.56	1370.08	NA	NA	NA	NA	NA	-10.88	689.7	NA	NA
554.46	500.2	536.36	NA	586.12	502	NA	NA	NA	NA	NA	481.28	182.26	NA	NA
47.925	73.85	128.025	NA	1396.325	1372.175	NA	NA	NA	NA	NA	-13.075	689.6	NA	NA
555.5	500	537.425	NA	586.3	503.35	NA	NA	NA	NA	NA	478.525	184.45	NA	NA
41.5	68.6	118.5	NA	1399.3	1375.9	NA	NA	NA	NA	NA	-17.3	689.4	NA	NA
560.7	499.8	540.2	NA	586.7	505.4	NA	NA	NA	NA	NA	472.5	187.8	NA	NA
