# Supplementary material for: Disentangling the Impact of Social Groups on Response Times and Movement Dynamics in Evacuations
Source: PLoS One. 2015 Mar 18;10(3):e0121227. doi: 10.1371/journal.pone.0121227 (PMC4364745; doi:10.1371/journal.pone.0121227)
Supplement: S1 Dataset — Zip archive containing separate files for different experimental runs. Please refer to the file README.txt inside the Zip archive for further information on how the data is presented. (ZIP) [file pone.0121227.s001.zip › data/7_individual.txt]

1	2	3	4	5	6	7	8	9	10	11	12	experimenter	door1	door2
NA	NA	NA	NA	NA	NA	NA	NA	NA	NA	NA	NA	NA	NA	NA
NA	NA	NA	NA	NA	NA	NA	NA	NA	NA	NA	NA	NA	NA	NA
NA	NA	NA	NA	NA	NA	NA	NA	NA	NA	NA	NA	NA	NA	NA
NA	NA	NA	NA	NA	NA	NA	NA	NA	NA	NA	NA	NA	NA	NA
NA	NA	NA	NA	NA	NA	NA	NA	NA	NA	NA	NA	NA	NA	NA
NA	NA	NA	NA	NA	NA	NA	NA	NA	NA	NA	NA	NA	NA	NA
NA	NA	NA	NA	NA	NA	NA	NA	NA	NA	NA	NA	NA	NA	NA
NA	NA	NA	NA	NA	NA	NA	NA	NA	NA	NA	NA	NA	NA	NA
NA	NA	NA	NA	NA	NA	NA	NA	NA	NA	NA	NA	NA	NA	NA
NA	NA	NA	NA	NA	NA	NA	NA	NA	NA	NA	NA	NA	NA	NA
NA	NA	NA	NA	NA	NA	NA	NA	NA	NA	NA	NA	NA	NA	NA
NA	NA	NA	NA	NA	NA	NA	NA	NA	NA	NA	NA	NA	NA	NA
NA	NA	NA	NA	NA	NA	NA	NA	NA	NA	NA	NA	NA	NA	NA
NA	NA	NA	NA	NA	NA	NA	NA	NA	NA	NA	NA	NA	NA	NA
NA	NA	NA	NA	NA	NA	NA	NA	NA	NA	NA	NA	NA	NA	NA
NA	NA	NA	NA	NA	NA	NA	NA	NA	NA	NA	NA	NA	NA	NA
NA	NA	NA	NA	NA	NA	NA	NA	NA	NA	NA	NA	NA	NA	NA
NA	NA	NA	NA	NA	NA	NA	NA	NA	NA	NA	NA	NA	NA	NA
NA	NA	NA	NA	NA	NA	NA	NA	NA	NA	NA	NA	NA	NA	NA
NA	NA	NA	NA	NA	NA	NA	NA	NA	NA	NA	NA	NA	NA	NA
NA	NA	NA	NA	NA	NA	NA	NA	NA	NA	NA	NA	NA	NA	NA
NA	NA	NA	NA	NA	NA	NA	NA	NA	NA	NA	NA	NA	NA	NA
NA	NA	NA	NA	NA	NA	NA	NA	NA	NA	NA	NA	NA	NA	NA
NA	NA	NA	NA	NA	NA	NA	NA	NA	NA	NA	NA	NA	NA	NA
NA	NA	NA	NA	NA	NA	NA	NA	NA	NA	NA	NA	NA	NA	NA
NA	NA	NA	NA	NA	NA	NA	NA	NA	NA	NA	NA	NA	NA	NA
NA	NA	NA	NA	NA	NA	NA	NA	NA	NA	NA	NA	NA	NA	NA
NA	NA	NA	NA	NA	NA	NA	NA	NA	NA	NA	NA	NA	NA	NA
NA	NA	NA	NA	NA	NA	NA	NA	NA	NA	NA	NA	NA	NA	NA
NA	NA	NA	NA	NA	NA	NA	NA	NA	NA	NA	NA	NA	NA	NA
NA	NA	NA	NA	NA	NA	NA	NA	NA	NA	NA	NA	NA	NA	NA
NA	NA	NA	NA	NA	NA	NA	NA	NA	NA	NA	NA	NA	NA	NA
NA	NA	NA	NA	NA	NA	NA	NA	NA	NA	NA	NA	NA	NA	NA
NA	NA	NA	NA	NA	NA	NA	NA	NA	NA	NA	NA	NA	NA	NA
NA	NA	NA	NA	NA	NA	NA	NA	NA	NA	NA	NA	NA	NA	NA
NA	NA	NA	NA	NA	NA	NA	NA	NA	NA	NA	NA	NA	NA	NA
NA	NA	NA	NA	NA	NA	NA	NA	NA	NA	NA	NA	NA	NA	NA
NA	NA	NA	NA	NA	NA	NA	NA	NA	NA	NA	NA	NA	NA	NA
NA	NA	NA	NA	NA	NA	NA	NA	NA	NA	NA	NA	NA	NA	NA
NA	NA	NA	NA	NA	NA	NA	NA	NA	NA	NA	NA	NA	NA	NA
NA	NA	NA	NA	NA	NA	NA	NA	NA	NA	NA	NA	NA	NA	NA
NA	NA	NA	NA	NA	NA	NA	NA	NA	NA	NA	NA	NA	NA	NA
NA	NA	NA	NA	NA	NA	NA	NA	NA	NA	NA	NA	NA	NA	NA
NA	NA	NA	NA	NA	NA	NA	NA	NA	NA	NA	NA	NA	NA	NA
NA	NA	NA	NA	NA	NA	NA	NA	NA	NA	NA	NA	NA	NA	NA
NA	NA	NA	NA	NA	NA	NA	NA	NA	NA	NA	NA	NA	NA	NA
NA	NA	NA	NA	NA	NA	NA	NA	NA	NA	NA	NA	NA	NA	NA
NA	NA	NA	NA	NA	NA	NA	NA	NA	NA	NA	NA	NA	NA	NA
NA	NA	NA	NA	NA	NA	NA	NA	NA	NA	NA	NA	NA	NA	NA
NA	NA	NA	NA	NA	NA	NA	NA	NA	NA	NA	NA	NA	NA	NA
NA	NA	NA	NA	NA	NA	NA	NA	NA	NA	NA	NA	NA	NA	NA
NA	NA	NA	NA	NA	NA	NA	NA	NA	NA	NA	NA	NA	NA	NA
NA	NA	NA	NA	NA	NA	NA	NA	NA	NA	NA	NA	NA	NA	NA
NA	NA	NA	NA	NA	NA	NA	NA	NA	NA	NA	NA	NA	NA	NA
NA	NA	NA	NA	NA	NA	NA	NA	NA	NA	NA	NA	NA	NA	NA
NA	NA	NA	NA	NA	NA	NA	NA	NA	NA	NA	NA	NA	NA	NA
NA	NA	NA	NA	NA	NA	NA	NA	NA	NA	NA	NA	NA	NA	NA
NA	NA	NA	NA	NA	NA	NA	NA	NA	NA	NA	NA	NA	NA	NA
NA	NA	NA	NA	NA	NA	NA	NA	NA	NA	NA	NA	NA	NA	NA
NA	NA	NA	NA	NA	NA	NA	NA	NA	NA	NA	NA	NA	NA	NA
NA	NA	NA	NA	NA	NA	NA	NA	NA	NA	NA	NA	NA	NA	NA
NA	NA	NA	NA	NA	NA	NA	NA	NA	NA	NA	NA	NA	NA	NA
NA	NA	NA	NA	NA	NA	NA	NA	NA	NA	NA	NA	NA	NA	NA
NA	NA	NA	NA	NA	NA	NA	NA	NA	NA	NA	NA	NA	NA	NA
NA	NA	NA	NA	NA	NA	NA	NA	NA	NA	NA	NA	NA	NA	NA
NA	NA	NA	NA	NA	NA	NA	NA	NA	NA	NA	NA	NA	NA	NA
NA	NA	NA	NA	NA	NA	NA	NA	NA	NA	NA	NA	NA	NA	NA
NA	NA	NA	NA	NA	NA	NA	NA	NA	NA	NA	NA	NA	NA	NA
NA	NA	NA	NA	NA	NA	NA	NA	NA	NA	NA	NA	NA	NA	NA
NA	NA	NA	NA	NA	NA	NA	NA	NA	NA	NA	NA	NA	NA	NA
NA	NA	NA	NA	NA	NA	NA	NA	NA	NA	NA	NA	NA	NA	NA
NA	NA	NA	NA	NA	NA	NA	NA	NA	NA	NA	NA	NA	NA	NA
NA	NA	NA	NA	NA	NA	NA	NA	NA	NA	NA	NA	NA	NA	NA
NA	NA	NA	NA	NA	NA	NA	NA	NA	NA	NA	NA	NA	NA	NA
NA	NA	NA	NA	NA	NA	NA	NA	NA	NA	NA	NA	NA	NA	NA
NA	NA	NA	NA	NA	NA	NA	NA	NA	NA	NA	NA	NA	NA	NA
NA	NA	NA	NA	NA	NA	NA	NA	NA	NA	NA	NA	NA	NA	NA
NA	NA	NA	NA	NA	NA	NA	NA	NA	NA	NA	NA	NA	NA	NA
NA	NA	NA	NA	NA	NA	NA	NA	NA	NA	NA	NA	NA	NA	NA
NA	NA	NA	NA	NA	NA	NA	NA	NA	NA	NA	NA	NA	NA	NA
NA	NA	NA	NA	NA	NA	NA	NA	NA	NA	NA	NA	NA	NA	NA
NA	NA	NA	NA	NA	NA	NA	NA	NA	NA	NA	NA	NA	NA	NA
NA	NA	NA	NA	NA	NA	NA	NA	NA	NA	NA	NA	NA	NA	NA
NA	NA	NA	NA	NA	NA	NA	NA	NA	NA	NA	NA	NA	NA	NA
NA	NA	NA	NA	NA	NA	NA	NA	NA	NA	NA	NA	NA	NA	NA
NA	NA	NA	NA	NA	NA	NA	NA	NA	NA	NA	NA	NA	NA	NA
NA	NA	NA	NA	NA	NA	NA	NA	NA	NA	NA	NA	NA	NA	NA
NA	NA	NA	NA	NA	NA	NA	NA	NA	NA	NA	NA	NA	NA	NA
NA	NA	NA	NA	NA	NA	NA	NA	NA	NA	NA	NA	NA	NA	NA
NA	NA	NA	NA	NA	NA	NA	NA	NA	NA	NA	NA	NA	NA	NA
NA	NA	NA	NA	NA	NA	NA	NA	NA	NA	NA	NA	NA	NA	NA
NA	NA	NA	NA	NA	NA	NA	NA	NA	NA	NA	NA	NA	NA	NA
NA	NA	NA	NA	NA	NA	NA	NA	NA	NA	NA	NA	NA	NA	NA
NA	NA	NA	NA	NA	NA	NA	NA	NA	NA	NA	NA	NA	NA	NA
NA	NA	NA	NA	NA	NA	NA	NA	NA	NA	NA	NA	NA	NA	NA
NA	NA	NA	NA	NA	NA	NA	NA	NA	NA	NA	NA	NA	NA	NA
NA	NA	NA	NA	NA	NA	NA	NA	NA	NA	NA	NA	NA	NA	NA
NA	NA	NA	NA	NA	NA	NA	NA	NA	NA	NA	NA	NA	NA	NA
NA	NA	NA	NA	NA	NA	NA	NA	NA	NA	NA	NA	NA	NA	NA
NA	NA	NA	NA	NA	NA	NA	NA	NA	NA	NA	NA	NA	NA	NA
NA	NA	NA	NA	NA	NA	NA	NA	NA	NA	NA	NA	NA	NA	NA
NA	NA	NA	NA	NA	NA	NA	NA	NA	NA	NA	NA	NA	NA	NA
NA	NA	NA	NA	NA	NA	NA	NA	NA	NA	NA	NA	NA	NA	NA
NA	NA	NA	NA	NA	NA	NA	NA	NA	NA	NA	NA	NA	NA	NA
NA	NA	NA	NA	NA	NA	NA	NA	NA	NA	NA	NA	NA	NA	NA
NA	NA	NA	NA	NA	NA	NA	NA	NA	NA	NA	NA	NA	NA	NA
NA	NA	NA	NA	NA	NA	NA	NA	NA	NA	NA	NA	NA	NA	NA
NA	NA	NA	NA	NA	NA	NA	NA	NA	NA	NA	NA	NA	NA	NA
NA	NA	NA	NA	NA	NA	NA	NA	NA	NA	NA	NA	NA	NA	NA
NA	NA	NA	NA	NA	NA	NA	NA	NA	NA	NA	NA	NA	NA	NA
NA	NA	NA	NA	NA	NA	NA	NA	NA	NA	NA	NA	NA	NA	NA
NA	NA	NA	NA	NA	NA	NA	NA	NA	NA	NA	NA	NA	NA	NA
NA	NA	NA	NA	NA	NA	NA	NA	NA	NA	NA	NA	NA	NA	NA
NA	NA	NA	NA	NA	NA	NA	NA	NA	NA	NA	NA	NA	NA	NA
NA	NA	NA	NA	NA	NA	NA	NA	NA	NA	NA	NA	NA	NA	NA
NA	NA	NA	NA	NA	NA	NA	NA	NA	NA	NA	NA	NA	NA	NA
NA	NA	NA	NA	NA	NA	NA	NA	NA	NA	NA	NA	NA	NA	NA
NA	NA	NA	NA	NA	NA	NA	NA	NA	NA	NA	NA	NA	NA	NA
NA	NA	NA	NA	NA	NA	NA	NA	NA	NA	NA	NA	NA	NA	NA
NA	NA	NA	NA	NA	NA	NA	NA	NA	NA	NA	NA	NA	NA	NA
NA	NA	NA	NA	NA	NA	NA	NA	NA	NA	NA	NA	NA	NA	NA
NA	NA	NA	NA	NA	NA	NA	NA	NA	NA	NA	NA	NA	NA	NA
NA	NA	NA	NA	NA	NA	NA	NA	NA	NA	NA	NA	NA	NA	NA
NA	NA	NA	NA	NA	NA	NA	NA	NA	NA	NA	NA	NA	NA	NA
NA	NA	NA	NA	NA	NA	NA	NA	NA	NA	NA	NA	NA	NA	NA
NA	NA	NA	NA	NA	NA	NA	NA	NA	NA	NA	NA	NA	NA	NA
NA	NA	NA	NA	NA	NA	NA	NA	NA	NA	NA	NA	NA	NA	NA
NA	NA	NA	NA	NA	NA	NA	NA	NA	NA	NA	NA	NA	NA	NA
NA	NA	NA	NA	NA	NA	NA	NA	NA	NA	NA	NA	NA	NA	NA
NA	NA	NA	NA	NA	NA	NA	NA	NA	NA	NA	NA	NA	NA	NA
NA	NA	NA	NA	NA	NA	NA	NA	NA	NA	NA	NA	NA	NA	NA
NA	NA	NA	NA	NA	NA	NA	NA	NA	NA	NA	NA	NA	NA	NA
NA	NA	NA	NA	NA	NA	NA	NA	NA	NA	NA	NA	NA	NA	NA
NA	NA	NA	NA	NA	NA	NA	NA	NA	NA	NA	NA	NA	NA	NA
NA	NA	NA	NA	NA	NA	NA	NA	NA	NA	NA	NA	NA	NA	NA
NA	NA	NA	NA	NA	NA	NA	NA	NA	NA	NA	NA	NA	NA	NA
NA	NA	NA	NA	NA	NA	NA	NA	NA	NA	NA	NA	NA	NA	NA
NA	NA	NA	NA	NA	NA	NA	NA	NA	NA	NA	NA	NA	NA	NA
NA	NA	NA	NA	NA	NA	NA	NA	NA	NA	NA	NA	NA	NA	NA
NA	NA	NA	NA	NA	NA	NA	NA	NA	NA	NA	NA	NA	NA	NA
NA	NA	NA	NA	NA	NA	NA	NA	NA	NA	NA	NA	NA	NA	NA
NA	NA	NA	NA	NA	NA	NA	NA	NA	NA	NA	NA	NA	NA	NA
NA	NA	NA	NA	NA	NA	NA	NA	NA	NA	NA	NA	NA	NA	NA
NA	NA	NA	NA	NA	NA	NA	NA	NA	NA	NA	NA	NA	NA	NA
NA	NA	NA	NA	NA	NA	NA	NA	NA	NA	NA	NA	NA	NA	NA
NA	NA	NA	NA	NA	NA	NA	NA	NA	NA	NA	NA	NA	NA	NA
NA	NA	NA	NA	NA	NA	NA	NA	NA	NA	NA	NA	NA	NA	NA
NA	NA	NA	NA	NA	NA	NA	NA	NA	NA	NA	NA	NA	NA	NA
NA	NA	NA	NA	NA	NA	NA	NA	NA	NA	NA	NA	NA	NA	NA
NA	NA	NA	NA	NA	NA	NA	NA	NA	NA	NA	NA	NA	NA	NA
NA	NA	NA	NA	NA	NA	NA	NA	NA	NA	NA	NA	NA	NA	NA
NA	NA	NA	NA	NA	NA	NA	NA	NA	NA	NA	NA	NA	NA	NA
NA	NA	NA	NA	NA	NA	NA	NA	NA	NA	NA	NA	NA	NA	NA
NA	NA	NA	NA	NA	NA	NA	NA	NA	NA	NA	NA	NA	NA	NA
NA	NA	NA	NA	NA	NA	NA	NA	NA	NA	NA	NA	NA	NA	NA
NA	NA	NA	NA	NA	NA	NA	NA	NA	NA	NA	NA	NA	NA	NA
NA	NA	NA	NA	NA	NA	NA	NA	NA	NA	NA	NA	NA	NA	NA
NA	NA	NA	NA	NA	NA	NA	NA	NA	NA	NA	NA	NA	NA	NA
NA	NA	NA	NA	NA	NA	NA	NA	NA	NA	NA	NA	NA	NA	NA
NA	NA	NA	NA	NA	NA	NA	NA	NA	NA	NA	NA	NA	NA	NA
NA	NA	NA	NA	NA	NA	NA	NA	NA	NA	NA	NA	NA	NA	NA
NA	NA	NA	NA	NA	NA	NA	NA	NA	NA	NA	NA	NA	NA	NA
NA	NA	NA	NA	NA	NA	NA	NA	NA	NA	NA	NA	NA	NA	NA
NA	NA	NA	NA	NA	NA	NA	NA	NA	NA	NA	NA	NA	NA	NA
NA	NA	NA	NA	NA	NA	NA	NA	NA	NA	NA	NA	NA	NA	NA
NA	NA	NA	NA	NA	NA	NA	NA	NA	NA	NA	NA	NA	NA	NA
NA	NA	NA	NA	NA	NA	NA	NA	NA	NA	NA	NA	NA	NA	NA
NA	NA	NA	NA	NA	NA	NA	NA	NA	NA	NA	NA	NA	NA	NA
NA	NA	NA	NA	NA	NA	NA	NA	NA	NA	NA	NA	NA	NA	NA
NA	NA	NA	NA	NA	NA	NA	NA	NA	NA	NA	NA	NA	NA	NA
NA	NA	NA	NA	NA	NA	NA	NA	NA	NA	NA	NA	NA	NA	NA
NA	NA	NA	NA	NA	NA	NA	NA	NA	NA	NA	NA	NA	NA	NA
NA	NA	NA	NA	NA	NA	NA	NA	NA	NA	NA	NA	NA	NA	NA
NA	NA	NA	NA	NA	NA	NA	NA	NA	NA	NA	NA	NA	NA	NA
NA	NA	NA	NA	NA	NA	NA	NA	NA	NA	NA	NA	NA	NA	NA
NA	NA	NA	NA	NA	NA	NA	NA	NA	NA	NA	NA	NA	NA	NA
NA	NA	NA	NA	NA	NA	NA	NA	NA	NA	NA	NA	NA	NA	NA
NA	NA	NA	NA	NA	NA	NA	NA	NA	NA	NA	NA	NA	NA	NA
NA	NA	NA	NA	NA	NA	NA	NA	NA	NA	NA	NA	NA	NA	NA
NA	NA	NA	NA	NA	NA	NA	NA	NA	NA	NA	NA	NA	NA	NA
NA	NA	NA	NA	NA	NA	NA	NA	NA	NA	NA	NA	NA	NA	NA
NA	NA	NA	NA	NA	NA	NA	NA	NA	NA	NA	NA	NA	NA	NA
NA	NA	NA	NA	NA	NA	NA	NA	NA	NA	NA	NA	NA	NA	NA
NA	NA	NA	NA	NA	NA	NA	NA	NA	NA	NA	NA	NA	NA	NA
NA	NA	NA	NA	NA	NA	NA	NA	NA	NA	NA	NA	NA	NA	NA
NA	NA	NA	NA	NA	NA	NA	NA	NA	NA	NA	NA	NA	NA	NA
NA	NA	NA	NA	NA	NA	NA	NA	NA	NA	NA	NA	NA	NA	NA
NA	NA	NA	NA	NA	NA	NA	NA	NA	NA	NA	NA	NA	NA	NA
NA	NA	NA	NA	NA	NA	NA	NA	NA	NA	NA	NA	NA	NA	NA
NA	NA	NA	NA	NA	NA	NA	NA	NA	NA	NA	NA	NA	NA	NA
NA	NA	NA	NA	NA	NA	NA	NA	NA	NA	NA	NA	NA	NA	NA
NA	NA	NA	NA	NA	NA	NA	NA	NA	NA	NA	NA	NA	NA	NA
NA	NA	NA	NA	NA	NA	NA	NA	NA	NA	NA	NA	NA	NA	NA
NA	NA	NA	NA	NA	NA	NA	NA	NA	NA	NA	NA	NA	NA	NA
NA	NA	NA	NA	NA	NA	NA	NA	NA	NA	NA	NA	NA	NA	NA
NA	NA	NA	NA	NA	NA	NA	NA	NA	NA	NA	NA	NA	NA	NA
NA	NA	NA	NA	NA	NA	NA	NA	NA	NA	NA	NA	NA	NA	NA
NA	NA	NA	NA	NA	NA	NA	NA	NA	NA	NA	NA	NA	NA	NA
NA	NA	NA	NA	NA	NA	NA	NA	NA	NA	NA	NA	NA	NA	NA
NA	NA	NA	NA	NA	NA	NA	NA	NA	NA	NA	NA	NA	NA	NA
NA	NA	NA	NA	NA	NA	NA	NA	NA	NA	NA	NA	NA	NA	NA
NA	NA	NA	NA	NA	NA	NA	NA	NA	NA	NA	NA	NA	NA	NA
NA	NA	NA	NA	NA	NA	NA	NA	NA	NA	NA	NA	NA	NA	NA
NA	NA	NA	NA	NA	NA	NA	NA	NA	NA	NA	NA	NA	NA	NA
NA	NA	NA	NA	NA	NA	NA	NA	NA	NA	NA	NA	NA	NA	NA
NA	NA	NA	NA	NA	NA	NA	NA	NA	NA	NA	NA	NA	NA	NA
NA	NA	NA	NA	NA	NA	NA	NA	NA	NA	NA	NA	NA	NA	NA
NA	NA	NA	NA	NA	NA	NA	NA	NA	NA	NA	NA	NA	NA	NA
NA	NA	NA	NA	NA	NA	NA	NA	NA	NA	NA	NA	NA	NA	NA
NA	NA	NA	NA	NA	NA	NA	NA	NA	NA	NA	NA	NA	NA	NA
NA	NA	NA	NA	NA	NA	NA	NA	NA	NA	NA	NA	NA	NA	NA
NA	NA	NA	NA	NA	NA	NA	NA	NA	NA	NA	NA	NA	NA	NA
NA	NA	NA	NA	NA	NA	NA	NA	NA	NA	NA	NA	NA	NA	NA
NA	NA	NA	NA	NA	NA	NA	NA	NA	NA	NA	NA	NA	NA	NA
NA	NA	NA	NA	NA	NA	NA	NA	NA	NA	NA	NA	NA	NA	NA
NA	NA	NA	NA	NA	NA	NA	NA	NA	NA	NA	NA	NA	NA	NA
NA	NA	NA	NA	NA	NA	NA	NA	NA	NA	NA	NA	NA	NA	NA
NA	NA	NA	NA	NA	NA	NA	NA	NA	NA	NA	NA	NA	NA	NA
NA	NA	NA	NA	NA	NA	NA	NA	NA	NA	NA	NA	NA	NA	NA
NA	NA	NA	NA	NA	NA	NA	NA	NA	NA	NA	NA	NA	NA	NA
NA	NA	NA	NA	NA	NA	NA	NA	NA	NA	NA	NA	NA	NA	NA
NA	NA	NA	NA	NA	NA	NA	NA	NA	NA	NA	NA	NA	NA	NA
NA	NA	NA	NA	NA	NA	NA	NA	NA	NA	NA	NA	NA	NA	NA
NA	NA	NA	NA	NA	NA	NA	NA	NA	NA	NA	NA	NA	NA	NA
NA	NA	NA	NA	NA	NA	NA	NA	NA	NA	NA	NA	NA	NA	NA
NA	NA	NA	NA	NA	NA	NA	NA	NA	NA	NA	NA	NA	NA	NA
NA	NA	NA	NA	NA	NA	NA	NA	NA	NA	NA	NA	NA	NA	NA
NA	NA	NA	NA	NA	NA	NA	NA	NA	NA	NA	NA	NA	NA	NA
NA	NA	NA	NA	NA	NA	NA	NA	NA	NA	NA	NA	NA	NA	NA
NA	NA	NA	NA	NA	NA	NA	NA	NA	NA	NA	NA	NA	NA	NA
NA	NA	NA	NA	NA	NA	NA	NA	NA	NA	NA	NA	NA	NA	NA
NA	NA	NA	NA	NA	NA	NA	NA	NA	NA	NA	NA	NA	NA	NA
NA	NA	NA	NA	NA	NA	NA	NA	NA	NA	NA	NA	NA	NA	NA
NA	NA	NA	NA	NA	NA	NA	NA	NA	NA	NA	NA	NA	NA	NA
NA	NA	NA	NA	NA	NA	NA	NA	NA	NA	NA	NA	NA	NA	NA
NA	NA	NA	NA	NA	NA	NA	NA	NA	NA	NA	NA	NA	NA	NA
NA	NA	NA	NA	NA	NA	NA	NA	NA	NA	NA	NA	NA	NA	NA
NA	NA	NA	NA	NA	NA	NA	NA	NA	NA	NA	NA	NA	NA	NA
NA	NA	NA	NA	NA	NA	NA	NA	NA	NA	NA	NA	NA	NA	NA
NA	NA	NA	NA	NA	NA	NA	NA	NA	NA	NA	NA	NA	NA	NA
NA	NA	NA	NA	NA	NA	NA	NA	NA	NA	NA	NA	NA	NA	NA
NA	NA	NA	NA	NA	NA	NA	NA	NA	NA	NA	NA	NA	NA	NA
NA	NA	NA	NA	NA	NA	NA	NA	NA	NA	NA	NA	NA	NA	NA
NA	NA	NA	NA	NA	NA	NA	NA	NA	NA	NA	NA	NA	NA	NA
NA	NA	NA	NA	NA	NA	NA	NA	NA	NA	NA	NA	NA	NA	NA
NA	NA	NA	NA	NA	NA	NA	NA	NA	NA	NA	NA	NA	NA	NA
NA	NA	NA	NA	NA	NA	NA	NA	NA	NA	NA	NA	NA	NA	NA
NA	NA	NA	NA	NA	NA	NA	NA	NA	NA	NA	NA	NA	NA	NA
NA	NA	NA	NA	NA	NA	NA	NA	NA	NA	NA	NA	NA	NA	NA
NA	NA	NA	NA	NA	NA	NA	NA	NA	NA	NA	NA	NA	NA	NA
NA	NA	NA	NA	NA	NA	NA	NA	NA	NA	NA	NA	NA	NA	NA
NA	NA	NA	NA	NA	NA	NA	NA	NA	NA	NA	NA	NA	NA	NA
NA	NA	NA	NA	NA	NA	NA	NA	NA	NA	NA	NA	NA	NA	NA
NA	NA	NA	NA	NA	NA	NA	NA	NA	NA	NA	NA	NA	NA	NA
NA	NA	NA	NA	NA	NA	NA	NA	NA	NA	NA	NA	NA	NA	NA
NA	NA	NA	NA	NA	NA	NA	NA	NA	NA	NA	NA	NA	NA	NA
NA	NA	NA	NA	NA	NA	NA	NA	NA	NA	NA	NA	NA	NA	NA
NA	NA	NA	NA	NA	NA	NA	NA	NA	NA	NA	NA	NA	NA	NA
NA	NA	NA	NA	NA	NA	NA	NA	NA	NA	NA	NA	NA	NA	NA
NA	NA	NA	NA	NA	NA	NA	NA	NA	NA	NA	NA	NA	NA	NA
NA	NA	NA	NA	NA	NA	NA	NA	NA	NA	NA	NA	NA	NA	NA
NA	NA	NA	NA	NA	NA	NA	NA	NA	NA	NA	NA	NA	NA	NA
NA	NA	NA	NA	NA	NA	NA	NA	NA	NA	NA	NA	NA	NA	NA
NA	NA	NA	NA	NA	NA	NA	NA	NA	NA	NA	NA	NA	NA	NA
NA	NA	NA	NA	NA	NA	NA	NA	NA	NA	NA	NA	NA	NA	NA
NA	NA	NA	NA	NA	NA	NA	NA	NA	NA	NA	NA	NA	NA	NA
NA	NA	NA	NA	NA	NA	NA	NA	NA	NA	NA	NA	NA	NA	NA
NA	NA	NA	NA	NA	NA	NA	NA	NA	NA	NA	NA	NA	NA	NA
NA	NA	NA	NA	NA	NA	NA	NA	NA	NA	NA	NA	NA	NA	NA
NA	NA	NA	NA	NA	NA	NA	NA	NA	NA	NA	NA	NA	NA	NA
NA	NA	NA	NA	NA	NA	NA	NA	NA	NA	NA	NA	NA	NA	NA
NA	NA	NA	NA	NA	NA	NA	NA	NA	NA	NA	NA	NA	NA	NA
NA	NA	NA	NA	NA	NA	NA	NA	NA	NA	NA	NA	NA	NA	NA
NA	NA	NA	NA	NA	NA	NA	NA	NA	NA	NA	NA	NA	NA	NA
NA	NA	NA	NA	NA	NA	NA	NA	NA	NA	NA	NA	NA	NA	NA
NA	NA	NA	NA	NA	NA	NA	NA	NA	NA	NA	NA	NA	NA	NA
NA	NA	NA	NA	NA	NA	NA	NA	NA	NA	NA	NA	NA	NA	NA
NA	NA	NA	NA	NA	NA	NA	NA	NA	NA	NA	NA	NA	NA	NA
NA	NA	NA	NA	NA	NA	NA	NA	NA	NA	NA	NA	NA	NA	NA
NA	NA	NA	NA	NA	NA	NA	NA	NA	NA	NA	NA	NA	NA	NA
NA	NA	NA	NA	NA	NA	NA	NA	NA	NA	NA	NA	NA	NA	NA
NA	NA	NA	NA	NA	NA	NA	NA	NA	NA	NA	NA	NA	NA	NA
NA	NA	NA	NA	NA	NA	NA	NA	NA	NA	NA	NA	NA	NA	NA
NA	NA	NA	NA	NA	NA	NA	NA	NA	NA	NA	NA	NA	NA	NA
NA	NA	NA	NA	NA	NA	NA	NA	NA	NA	NA	NA	NA	NA	NA
NA	NA	NA	NA	NA	NA	NA	NA	NA	NA	NA	NA	NA	NA	NA
NA	NA	NA	NA	NA	NA	NA	NA	NA	NA	NA	NA	NA	NA	NA
NA	NA	NA	NA	NA	NA	NA	NA	NA	NA	NA	NA	NA	NA	NA
NA	NA	NA	NA	NA	NA	NA	NA	NA	NA	NA	NA	NA	NA	NA
NA	NA	NA	NA	NA	NA	NA	NA	NA	NA	NA	NA	NA	NA	NA
NA	NA	NA	NA	NA	NA	NA	NA	NA	NA	NA	NA	NA	NA	NA
NA	NA	NA	NA	NA	NA	NA	NA	NA	NA	NA	NA	NA	NA	NA
NA	NA	NA	NA	NA	NA	NA	NA	NA	NA	NA	NA	NA	NA	NA
NA	NA	NA	NA	NA	NA	NA	NA	NA	NA	NA	NA	NA	NA	NA
NA	NA	NA	NA	NA	NA	NA	NA	NA	NA	NA	NA	NA	NA	NA
NA	NA	NA	NA	NA	NA	NA	NA	NA	NA	NA	NA	NA	NA	NA
NA	NA	NA	NA	NA	NA	NA	NA	NA	NA	NA	NA	NA	NA	NA
NA	NA	NA	NA	NA	NA	NA	NA	NA	NA	NA	NA	NA	NA	NA
NA	NA	NA	NA	NA	NA	NA	NA	NA	NA	NA	NA	NA	NA	NA
NA	NA	NA	NA	NA	NA	NA	NA	NA	NA	NA	NA	NA	NA	NA
NA	NA	NA	NA	NA	NA	NA	NA	NA	NA	NA	NA	NA	NA	NA
NA	NA	NA	NA	NA	NA	NA	NA	NA	NA	NA	NA	NA	NA	NA
NA	NA	NA	NA	NA	NA	NA	NA	NA	NA	NA	NA	NA	NA	NA
NA	NA	NA	NA	NA	NA	NA	NA	NA	NA	NA	NA	NA	NA	NA
NA	NA	NA	NA	NA	NA	NA	NA	NA	NA	NA	NA	NA	NA	NA
NA	NA	NA	NA	NA	NA	NA	NA	NA	NA	NA	NA	NA	NA	NA
NA	NA	NA	NA	NA	NA	NA	NA	NA	NA	NA	NA	NA	NA	NA
NA	NA	NA	NA	NA	NA	NA	NA	NA	NA	NA	NA	NA	NA	NA
NA	NA	NA	NA	NA	NA	NA	NA	NA	NA	NA	NA	NA	NA	NA
NA	NA	NA	NA	NA	NA	NA	NA	NA	NA	NA	NA	NA	NA	NA
NA	NA	NA	NA	NA	NA	NA	NA	NA	NA	NA	NA	NA	NA	NA
NA	NA	NA	NA	NA	NA	NA	NA	NA	NA	NA	NA	NA	NA	NA
NA	NA	NA	NA	NA	NA	NA	NA	NA	NA	NA	NA	NA	NA	NA
NA	NA	NA	NA	NA	NA	NA	NA	NA	NA	NA	NA	NA	NA	NA
NA	NA	NA	NA	NA	NA	NA	NA	NA	NA	NA	NA	NA	NA	NA
NA	NA	NA	NA	NA	NA	NA	NA	NA	NA	NA	NA	NA	NA	NA
NA	NA	NA	NA	NA	NA	NA	NA	NA	NA	NA	NA	NA	NA	NA
NA	NA	NA	NA	NA	NA	NA	NA	NA	NA	NA	NA	NA	NA	NA
NA	NA	NA	NA	NA	NA	NA	NA	NA	NA	NA	NA	NA	NA	NA
NA	NA	NA	NA	NA	NA	NA	NA	NA	NA	NA	NA	NA	NA	NA
NA	NA	NA	NA	NA	NA	NA	NA	NA	NA	NA	NA	NA	NA	NA
NA	NA	NA	NA	NA	NA	NA	NA	NA	NA	NA	NA	NA	NA	NA
NA	NA	NA	NA	NA	NA	NA	NA	NA	NA	NA	NA	NA	NA	NA
NA	NA	NA	NA	NA	NA	NA	NA	NA	NA	NA	NA	NA	NA	NA
NA	NA	NA	NA	NA	NA	NA	NA	NA	NA	NA	NA	NA	NA	NA
NA	NA	NA	NA	NA	NA	NA	NA	NA	NA	NA	NA	NA	NA	NA
NA	NA	NA	NA	NA	NA	NA	NA	NA	NA	NA	NA	NA	NA	NA
NA	NA	NA	NA	NA	NA	NA	NA	NA	NA	NA	NA	NA	NA	NA
NA	NA	NA	NA	NA	NA	NA	NA	NA	NA	NA	NA	NA	NA	NA
NA	NA	NA	NA	NA	NA	NA	NA	NA	NA	NA	NA	NA	NA	NA
NA	NA	NA	NA	NA	NA	NA	NA	NA	NA	NA	NA	NA	NA	NA
NA	NA	NA	NA	NA	NA	NA	NA	NA	NA	NA	NA	NA	NA	NA
NA	NA	NA	NA	NA	NA	NA	NA	NA	NA	NA	NA	NA	NA	NA
NA	NA	NA	NA	NA	NA	NA	NA	NA	NA	NA	NA	NA	NA	NA
NA	NA	NA	NA	NA	NA	NA	NA	NA	NA	NA	NA	NA	NA	NA
NA	NA	NA	NA	NA	NA	NA	NA	NA	NA	NA	NA	NA	NA	NA
NA	NA	NA	NA	NA	NA	NA	NA	NA	NA	NA	NA	NA	NA	NA
NA	NA	NA	NA	NA	NA	NA	NA	NA	NA	NA	NA	NA	NA	NA
NA	NA	NA	NA	NA	NA	NA	NA	NA	NA	NA	NA	NA	NA	NA
NA	NA	NA	NA	NA	NA	NA	NA	NA	NA	NA	NA	NA	NA	NA
NA	NA	NA	NA	NA	NA	NA	NA	NA	NA	NA	NA	NA	NA	NA
NA	NA	NA	NA	NA	NA	NA	NA	NA	NA	NA	NA	NA	NA	NA
NA	NA	NA	NA	NA	NA	NA	NA	NA	NA	NA	NA	NA	NA	NA
NA	NA	NA	NA	NA	NA	NA	NA	NA	NA	NA	NA	NA	NA	NA
NA	NA	NA	NA	NA	NA	NA	NA	NA	NA	NA	NA	NA	NA	NA
NA	NA	NA	NA	NA	NA	NA	NA	NA	NA	NA	NA	NA	NA	NA
NA	NA	NA	NA	NA	NA	NA	NA	NA	NA	NA	NA	NA	NA	NA
NA	NA	NA	NA	NA	NA	NA	NA	NA	NA	NA	NA	NA	NA	NA
NA	NA	NA	NA	NA	NA	NA	NA	NA	NA	NA	NA	NA	NA	NA
NA	NA	NA	NA	NA	NA	NA	NA	NA	NA	NA	NA	NA	NA	NA
NA	NA	NA	NA	NA	NA	NA	NA	NA	NA	NA	NA	NA	NA	NA
NA	NA	NA	NA	NA	NA	NA	NA	NA	NA	NA	NA	NA	NA	NA
NA	NA	NA	NA	NA	NA	NA	NA	NA	NA	NA	NA	NA	NA	NA
NA	NA	NA	NA	NA	NA	NA	NA	NA	NA	NA	NA	NA	NA	NA
NA	NA	NA	NA	NA	NA	NA	NA	NA	NA	NA	NA	NA	NA	NA
NA	NA	NA	NA	NA	NA	NA	NA	NA	NA	NA	NA	NA	NA	NA
NA	NA	NA	NA	NA	NA	NA	NA	NA	NA	NA	NA	NA	NA	NA
NA	NA	NA	NA	NA	NA	NA	NA	NA	NA	NA	NA	NA	NA	NA
NA	NA	NA	NA	NA	NA	NA	NA	NA	NA	NA	NA	NA	NA	NA
NA	NA	NA	NA	NA	NA	NA	NA	NA	NA	NA	NA	NA	NA	NA
NA	NA	NA	NA	NA	NA	NA	NA	NA	NA	NA	NA	NA	NA	NA
NA	NA	NA	NA	NA	NA	NA	NA	NA	NA	NA	NA	NA	NA	NA
NA	NA	NA	NA	NA	NA	NA	NA	NA	NA	NA	NA	NA	NA	NA
NA	NA	NA	NA	NA	NA	NA	NA	NA	NA	NA	NA	NA	NA	NA
NA	NA	NA	NA	NA	NA	NA	NA	NA	NA	NA	NA	NA	NA	NA
NA	NA	NA	NA	NA	NA	NA	NA	NA	NA	NA	NA	NA	NA	NA
NA	NA	NA	NA	NA	NA	NA	NA	NA	NA	NA	NA	NA	NA	NA
NA	NA	NA	NA	NA	NA	NA	NA	NA	NA	NA	NA	NA	NA	NA
NA	NA	NA	NA	NA	NA	NA	NA	NA	NA	NA	NA	NA	NA	NA
NA	NA	NA	NA	NA	NA	NA	NA	NA	NA	NA	NA	NA	NA	NA
NA	NA	NA	NA	NA	NA	NA	NA	NA	NA	NA	NA	NA	NA	NA
NA	NA	NA	NA	NA	NA	NA	NA	NA	NA	NA	NA	NA	NA	NA
NA	NA	NA	NA	NA	NA	NA	NA	NA	NA	NA	NA	NA	NA	NA
NA	NA	NA	NA	NA	NA	NA	NA	NA	NA	NA	NA	NA	NA	NA
NA	NA	NA	NA	NA	NA	NA	NA	NA	NA	NA	NA	NA	NA	NA
NA	NA	NA	NA	NA	NA	NA	NA	NA	NA	NA	NA	NA	NA	NA
NA	NA	NA	NA	NA	NA	NA	NA	NA	NA	NA	NA	NA	NA	NA
NA	NA	NA	NA	NA	NA	NA	NA	NA	NA	NA	NA	NA	NA	NA
NA	NA	NA	NA	NA	NA	NA	NA	NA	NA	NA	NA	NA	NA	NA
NA	NA	NA	NA	NA	NA	NA	NA	NA	NA	NA	NA	NA	NA	NA
NA	NA	NA	NA	NA	NA	NA	NA	NA	NA	NA	NA	NA	NA	NA
NA	NA	NA	NA	NA	NA	NA	NA	NA	NA	NA	NA	NA	NA	NA
NA	NA	NA	NA	NA	NA	NA	NA	NA	NA	NA	NA	NA	NA	NA
NA	NA	NA	NA	NA	NA	NA	NA	NA	NA	NA	NA	NA	NA	NA
NA	NA	NA	NA	NA	NA	NA	NA	NA	NA	NA	NA	NA	NA	NA
NA	NA	NA	NA	NA	NA	NA	NA	NA	NA	NA	NA	NA	NA	NA
NA	NA	NA	NA	NA	NA	NA	NA	NA	NA	NA	NA	NA	NA	NA
NA	NA	NA	NA	NA	NA	NA	NA	NA	NA	NA	NA	NA	NA	NA
NA	NA	NA	NA	NA	NA	NA	NA	NA	NA	NA	NA	NA	NA	NA
NA	NA	NA	NA	NA	NA	NA	NA	NA	NA	NA	NA	NA	NA	NA
NA	NA	NA	NA	NA	NA	NA	NA	NA	NA	NA	NA	NA	NA	NA
NA	NA	NA	NA	NA	NA	NA	NA	NA	NA	NA	NA	NA	NA	NA
NA	NA	NA	NA	NA	NA	NA	NA	NA	NA	NA	NA	NA	NA	NA
NA	NA	NA	NA	NA	NA	NA	NA	NA	NA	NA	NA	NA	NA	NA
NA	NA	NA	NA	NA	NA	NA	NA	NA	NA	NA	NA	NA	NA	NA
NA	NA	NA	NA	NA	NA	NA	NA	NA	NA	NA	NA	NA	NA	NA
NA	NA	NA	NA	NA	NA	NA	NA	NA	NA	NA	NA	NA	NA	NA
NA	NA	NA	NA	NA	NA	NA	NA	NA	NA	NA	NA	NA	NA	NA
NA	NA	NA	NA	NA	NA	NA	NA	NA	NA	NA	NA	NA	NA	NA
NA	NA	NA	NA	NA	NA	NA	NA	NA	NA	NA	NA	NA	NA	NA
NA	NA	NA	NA	NA	NA	NA	NA	NA	NA	NA	NA	NA	NA	NA
NA	NA	NA	NA	NA	NA	NA	NA	NA	NA	NA	NA	NA	NA	NA
NA	NA	NA	NA	NA	NA	NA	NA	NA	NA	NA	NA	NA	NA	NA
NA	NA	NA	NA	NA	NA	NA	NA	NA	NA	NA	NA	NA	NA	NA
NA	NA	NA	NA	NA	NA	NA	NA	NA	NA	NA	NA	NA	NA	NA
NA	NA	NA	NA	NA	NA	NA	NA	NA	NA	NA	NA	NA	NA	NA
NA	NA	NA	NA	NA	NA	NA	NA	NA	NA	NA	NA	NA	NA	NA
NA	NA	NA	NA	NA	NA	NA	NA	NA	NA	NA	NA	NA	NA	NA
NA	NA	NA	NA	NA	NA	NA	NA	NA	NA	NA	NA	NA	NA	NA
NA	NA	NA	NA	NA	NA	NA	NA	NA	NA	NA	NA	NA	NA	NA
NA	NA	NA	NA	NA	NA	NA	NA	NA	NA	NA	NA	NA	NA	NA
NA	NA	NA	NA	NA	NA	NA	NA	NA	NA	NA	NA	NA	NA	NA
NA	NA	NA	NA	NA	NA	NA	NA	NA	NA	NA	NA	NA	NA	NA
NA	NA	NA	NA	NA	NA	NA	NA	NA	NA	NA	NA	NA	NA	NA
NA	NA	NA	NA	NA	NA	NA	NA	NA	NA	NA	NA	NA	NA	NA
NA	NA	NA	NA	NA	NA	NA	NA	NA	NA	NA	NA	NA	NA	NA
NA	NA	NA	NA	NA	NA	NA	NA	NA	NA	NA	NA	NA	NA	NA
NA	NA	NA	NA	NA	NA	NA	NA	NA	NA	NA	NA	NA	NA	NA
NA	NA	NA	NA	NA	NA	NA	NA	NA	NA	NA	NA	NA	NA	NA
NA	NA	NA	NA	NA	NA	NA	NA	NA	NA	NA	NA	NA	NA	NA
NA	NA	NA	NA	NA	NA	NA	NA	NA	NA	NA	NA	NA	NA	NA
NA	NA	NA	NA	NA	NA	NA	NA	NA	NA	NA	NA	NA	NA	NA
NA	NA	NA	NA	NA	NA	NA	NA	NA	NA	NA	NA	NA	NA	NA
NA	NA	NA	NA	NA	NA	NA	NA	NA	NA	NA	NA	NA	NA	NA
NA	NA	NA	NA	NA	NA	NA	NA	NA	NA	NA	NA	NA	NA	NA
NA	NA	NA	NA	NA	NA	NA	NA	NA	NA	NA	NA	NA	NA	NA
NA	NA	NA	NA	NA	NA	NA	NA	NA	NA	NA	NA	NA	NA	NA
NA	NA	NA	NA	NA	NA	NA	NA	NA	NA	NA	NA	NA	NA	NA
NA	NA	NA	NA	NA	NA	NA	NA	NA	NA	NA	NA	NA	NA	NA
NA	NA	NA	NA	NA	NA	NA	NA	NA	NA	NA	NA	NA	NA	NA
NA	NA	NA	NA	NA	NA	NA	NA	NA	NA	NA	NA	NA	NA	NA
NA	NA	NA	NA	NA	NA	NA	NA	NA	NA	NA	NA	NA	NA	NA
NA	NA	NA	NA	NA	NA	NA	NA	NA	NA	NA	NA	NA	NA	NA
NA	NA	NA	NA	NA	NA	NA	NA	NA	NA	NA	NA	NA	NA	NA
NA	NA	NA	NA	NA	NA	NA	NA	NA	NA	NA	NA	NA	NA	NA
NA	NA	NA	NA	NA	NA	NA	NA	NA	NA	NA	NA	NA	NA	NA
NA	NA	NA	NA	NA	NA	NA	NA	NA	NA	NA	NA	NA	NA	NA
NA	NA	NA	NA	NA	NA	NA	NA	NA	NA	NA	NA	NA	NA	NA
NA	NA	NA	NA	NA	NA	NA	NA	NA	NA	NA	NA	NA	NA	NA
NA	NA	NA	NA	NA	NA	NA	NA	NA	NA	NA	NA	NA	NA	NA
NA	NA	NA	NA	NA	NA	NA	NA	NA	NA	NA	NA	NA	NA	NA
NA	NA	NA	NA	NA	NA	NA	NA	NA	NA	NA	NA	NA	NA	NA
NA	NA	NA	NA	NA	NA	NA	NA	NA	NA	NA	NA	NA	NA	NA
NA	NA	NA	NA	NA	NA	NA	NA	NA	NA	NA	NA	NA	NA	NA
NA	NA	NA	NA	NA	NA	NA	NA	NA	NA	NA	NA	NA	NA	NA
NA	NA	NA	NA	NA	NA	NA	NA	NA	NA	NA	NA	NA	NA	NA
NA	NA	NA	NA	NA	NA	NA	NA	NA	NA	NA	NA	NA	NA	NA
NA	NA	NA	NA	NA	NA	NA	NA	NA	NA	NA	NA	NA	NA	NA
NA	NA	NA	NA	NA	NA	NA	NA	NA	NA	NA	NA	NA	NA	NA
NA	NA	NA	NA	NA	NA	NA	NA	NA	NA	NA	NA	NA	NA	NA
NA	NA	NA	NA	NA	NA	NA	NA	NA	NA	NA	NA	NA	NA	NA
NA	NA	NA	NA	NA	NA	NA	NA	NA	NA	NA	NA	NA	NA	NA
NA	NA	NA	NA	NA	NA	NA	NA	NA	NA	NA	NA	NA	NA	NA
NA	NA	NA	NA	NA	NA	NA	NA	NA	NA	NA	NA	NA	NA	NA
NA	NA	NA	NA	NA	NA	NA	NA	NA	NA	NA	NA	NA	NA	NA
NA	NA	NA	NA	NA	NA	NA	NA	NA	NA	NA	NA	NA	NA	NA
NA	NA	NA	NA	NA	NA	NA	NA	NA	NA	NA	NA	NA	NA	NA
NA	NA	NA	NA	NA	NA	NA	NA	NA	NA	NA	NA	NA	NA	NA
NA	NA	NA	NA	NA	NA	NA	NA	NA	NA	NA	NA	NA	NA	NA
NA	NA	NA	NA	NA	NA	NA	NA	NA	NA	NA	NA	NA	NA	NA
NA	NA	NA	NA	NA	NA	NA	NA	NA	NA	NA	NA	NA	NA	NA
NA	NA	NA	NA	NA	NA	NA	NA	NA	NA	NA	NA	NA	NA	NA
NA	NA	NA	NA	NA	NA	NA	NA	NA	NA	NA	NA	NA	NA	NA
NA	NA	NA	NA	NA	NA	NA	NA	NA	NA	NA	NA	NA	NA	NA
NA	NA	NA	NA	NA	NA	NA	NA	NA	NA	NA	NA	NA	NA	NA
NA	NA	NA	NA	NA	NA	NA	NA	NA	NA	NA	NA	NA	NA	NA
NA	NA	NA	NA	NA	NA	NA	NA	NA	NA	NA	NA	NA	NA	NA
NA	NA	NA	NA	NA	NA	NA	NA	NA	NA	NA	NA	NA	NA	NA
NA	NA	NA	NA	NA	NA	NA	NA	NA	NA	NA	NA	NA	NA	NA
NA	NA	NA	NA	NA	NA	NA	NA	NA	NA	NA	NA	NA	NA	NA
NA	NA	NA	NA	NA	NA	NA	NA	NA	NA	NA	NA	NA	NA	NA
NA	NA	NA	NA	NA	NA	NA	NA	NA	NA	NA	NA	NA	NA	NA
NA	NA	NA	NA	NA	NA	NA	NA	NA	NA	NA	NA	NA	NA	NA
NA	NA	NA	NA	NA	NA	NA	NA	NA	NA	NA	NA	NA	NA	NA
NA	NA	NA	NA	NA	NA	NA	NA	NA	NA	NA	NA	NA	NA	NA
NA	NA	NA	NA	NA	NA	NA	NA	NA	NA	NA	NA	NA	NA	NA
NA	NA	NA	NA	NA	NA	NA	NA	NA	NA	NA	NA	NA	NA	NA
NA	NA	NA	NA	NA	NA	NA	NA	NA	NA	NA	NA	NA	NA	NA
NA	NA	NA	NA	NA	NA	NA	NA	NA	NA	NA	NA	NA	NA	NA
NA	NA	NA	NA	NA	NA	NA	NA	NA	NA	NA	NA	NA	NA	NA
NA	NA	NA	NA	NA	NA	NA	NA	NA	NA	NA	NA	NA	NA	NA
NA	NA	NA	NA	NA	NA	NA	NA	NA	NA	NA	NA	NA	NA	NA
NA	NA	NA	NA	NA	NA	NA	NA	NA	NA	NA	NA	NA	NA	NA
NA	NA	NA	NA	NA	NA	NA	NA	NA	NA	NA	NA	NA	NA	NA
NA	NA	NA	NA	NA	NA	NA	NA	NA	NA	NA	NA	NA	NA	NA
NA	NA	NA	NA	NA	NA	NA	NA	NA	NA	NA	NA	NA	NA	NA
NA	NA	NA	NA	NA	NA	NA	NA	NA	NA	NA	NA	NA	NA	NA
NA	NA	NA	NA	NA	NA	NA	NA	NA	NA	NA	NA	NA	NA	NA
NA	NA	NA	NA	NA	NA	NA	NA	NA	NA	NA	NA	NA	NA	NA
NA	NA	NA	NA	NA	NA	NA	NA	NA	NA	NA	NA	NA	NA	NA
NA	NA	NA	NA	NA	NA	NA	NA	NA	NA	NA	NA	NA	NA	NA
NA	NA	NA	NA	NA	NA	NA	NA	NA	NA	NA	NA	NA	NA	NA
NA	NA	NA	NA	NA	NA	NA	NA	NA	NA	NA	NA	NA	NA	NA
NA	NA	NA	NA	NA	NA	NA	NA	NA	NA	NA	NA	NA	NA	NA
NA	NA	NA	NA	NA	NA	NA	NA	NA	NA	NA	NA	NA	NA	NA
NA	NA	NA	NA	NA	NA	NA	NA	NA	NA	NA	NA	NA	NA	NA
NA	NA	NA	NA	NA	NA	NA	NA	NA	NA	NA	NA	NA	NA	NA
NA	NA	NA	NA	NA	NA	NA	NA	NA	NA	NA	NA	NA	NA	NA
NA	NA	NA	NA	NA	NA	NA	NA	NA	NA	NA	NA	NA	NA	NA
NA	NA	NA	NA	NA	NA	NA	NA	NA	NA	NA	NA	NA	NA	NA
NA	NA	NA	NA	NA	NA	NA	NA	NA	NA	NA	NA	NA	NA	NA
NA	NA	NA	NA	NA	NA	NA	NA	NA	NA	NA	NA	NA	NA	NA
NA	NA	NA	NA	NA	NA	NA	NA	NA	NA	NA	NA	NA	NA	NA
NA	NA	NA	NA	NA	NA	NA	NA	NA	NA	NA	NA	NA	NA	NA
NA	NA	NA	NA	NA	NA	NA	NA	NA	NA	NA	NA	NA	NA	NA
NA	NA	NA	NA	NA	NA	NA	NA	NA	NA	NA	NA	NA	NA	NA
NA	NA	NA	NA	NA	NA	NA	NA	NA	NA	NA	NA	NA	NA	NA
NA	NA	NA	NA	NA	NA	NA	NA	NA	NA	NA	NA	NA	NA	NA
NA	NA	NA	NA	NA	NA	NA	NA	NA	NA	NA	NA	NA	NA	NA
NA	NA	NA	NA	NA	NA	NA	NA	NA	NA	NA	NA	NA	NA	NA
NA	NA	NA	NA	NA	NA	NA	NA	NA	NA	NA	NA	NA	NA	NA
NA	NA	NA	NA	NA	NA	NA	NA	NA	NA	NA	NA	NA	NA	NA
NA	NA	NA	NA	NA	NA	NA	NA	NA	NA	NA	NA	NA	NA	NA
NA	NA	NA	NA	NA	NA	NA	NA	NA	NA	NA	NA	NA	NA	NA
NA	NA	NA	NA	NA	NA	NA	NA	NA	NA	NA	NA	NA	NA	NA
NA	NA	NA	NA	NA	NA	NA	NA	NA	NA	NA	NA	NA	NA	NA
NA	NA	NA	NA	NA	NA	NA	NA	NA	NA	NA	NA	NA	NA	NA
NA	NA	NA	NA	NA	NA	NA	NA	NA	NA	NA	NA	NA	NA	NA
NA	NA	NA	NA	NA	NA	NA	NA	NA	NA	NA	NA	NA	NA	NA
NA	NA	NA	NA	NA	NA	NA	NA	NA	NA	NA	NA	NA	NA	NA
NA	NA	NA	NA	NA	NA	NA	NA	NA	NA	NA	NA	NA	NA	NA
NA	NA	NA	NA	NA	NA	NA	NA	NA	NA	NA	NA	NA	NA	NA
NA	NA	NA	NA	NA	NA	NA	NA	NA	NA	NA	NA	NA	NA	NA
NA	NA	NA	NA	NA	NA	NA	NA	NA	NA	NA	NA	NA	NA	NA
NA	NA	NA	NA	NA	NA	NA	NA	NA	NA	NA	NA	NA	NA	NA
NA	NA	NA	NA	NA	NA	NA	NA	NA	NA	NA	NA	NA	NA	NA
NA	NA	NA	NA	NA	NA	NA	NA	NA	NA	NA	NA	NA	NA	NA
NA	NA	NA	NA	NA	NA	NA	NA	NA	NA	NA	NA	NA	NA	NA
NA	NA	NA	NA	NA	NA	NA	NA	NA	NA	NA	NA	NA	NA	NA
NA	NA	NA	NA	NA	NA	NA	NA	NA	NA	NA	NA	NA	NA	NA
NA	NA	NA	NA	NA	NA	NA	NA	NA	NA	NA	NA	NA	NA	NA
NA	NA	NA	NA	NA	NA	NA	NA	NA	NA	NA	NA	NA	NA	NA
NA	NA	NA	NA	NA	NA	NA	NA	NA	NA	NA	NA	NA	NA	NA
NA	NA	NA	NA	NA	NA	NA	NA	NA	NA	NA	NA	NA	NA	NA
NA	NA	NA	NA	NA	NA	NA	NA	NA	NA	NA	NA	NA	NA	NA
NA	NA	NA	NA	NA	NA	NA	NA	NA	NA	NA	NA	NA	NA	NA
NA	NA	NA	NA	NA	NA	NA	NA	NA	NA	NA	NA	NA	NA	NA
NA	NA	NA	NA	NA	NA	NA	NA	NA	NA	NA	NA	NA	NA	NA
NA	NA	NA	NA	NA	NA	NA	NA	NA	NA	NA	NA	NA	NA	NA
NA	NA	NA	NA	NA	NA	NA	NA	NA	NA	NA	NA	NA	NA	NA
NA	NA	NA	NA	NA	NA	NA	NA	NA	NA	NA	NA	NA	NA	NA
NA	NA	NA	NA	NA	NA	NA	NA	NA	NA	NA	NA	NA	NA	NA
NA	NA	NA	NA	NA	NA	NA	NA	NA	NA	NA	NA	NA	NA	NA
NA	NA	NA	NA	NA	NA	NA	NA	NA	NA	NA	NA	NA	NA	NA
NA	NA	NA	NA	NA	NA	NA	NA	NA	NA	NA	NA	NA	NA	NA
NA	NA	NA	NA	NA	NA	NA	NA	NA	NA	NA	NA	NA	NA	NA
NA	NA	NA	NA	NA	NA	NA	NA	NA	NA	NA	NA	NA	NA	NA
NA	NA	NA	NA	NA	NA	NA	NA	NA	NA	NA	NA	NA	NA	NA
NA	NA	NA	NA	NA	NA	NA	NA	NA	NA	NA	NA	NA	NA	NA
NA	NA	NA	NA	NA	NA	NA	NA	NA	NA	NA	NA	NA	NA	NA
NA	NA	NA	NA	NA	NA	NA	NA	NA	NA	NA	NA	NA	NA	NA
NA	NA	NA	NA	NA	NA	NA	NA	NA	NA	NA	NA	NA	NA	NA
NA	NA	NA	NA	NA	NA	NA	NA	NA	NA	NA	NA	NA	NA	NA
NA	NA	NA	NA	NA	NA	NA	NA	NA	NA	NA	NA	NA	NA	NA
NA	NA	NA	NA	NA	NA	NA	NA	NA	NA	NA	NA	NA	NA	NA
NA	NA	NA	NA	NA	NA	NA	NA	NA	NA	NA	NA	NA	NA	NA
NA	NA	NA	NA	NA	NA	NA	NA	NA	NA	NA	NA	NA	NA	NA
NA	NA	NA	NA	NA	NA	NA	NA	NA	NA	NA	NA	NA	NA	NA
NA	NA	NA	NA	NA	NA	NA	NA	NA	NA	NA	NA	NA	NA	NA
NA	NA	NA	NA	NA	NA	NA	NA	NA	NA	NA	NA	NA	NA	NA
NA	NA	NA	NA	NA	NA	NA	NA	NA	NA	NA	NA	NA	NA	NA
NA	NA	NA	NA	NA	NA	NA	NA	NA	NA	NA	NA	NA	NA	NA
NA	NA	NA	NA	NA	NA	NA	NA	NA	NA	NA	NA	NA	NA	NA
NA	NA	NA	NA	NA	NA	NA	NA	NA	NA	NA	NA	NA	NA	NA
NA	NA	NA	NA	NA	NA	NA	NA	NA	NA	NA	NA	NA	NA	NA
NA	NA	NA	NA	NA	NA	NA	NA	NA	NA	NA	NA	NA	NA	NA
NA	NA	NA	NA	NA	NA	NA	NA	NA	NA	NA	NA	NA	NA	NA
NA	NA	NA	NA	NA	NA	NA	NA	NA	NA	NA	NA	NA	NA	NA
NA	NA	NA	NA	NA	NA	NA	NA	NA	NA	NA	NA	NA	NA	NA
NA	NA	NA	NA	NA	NA	NA	NA	NA	NA	NA	NA	NA	NA	NA
NA	NA	NA	NA	NA	NA	NA	NA	NA	NA	NA	NA	NA	NA	NA
NA	NA	NA	NA	NA	NA	NA	NA	NA	NA	NA	NA	NA	NA	NA
NA	NA	NA	NA	NA	NA	NA	NA	NA	NA	NA	NA	NA	NA	NA
NA	NA	NA	NA	NA	NA	NA	NA	NA	NA	NA	NA	NA	NA	NA
NA	NA	NA	NA	NA	NA	NA	NA	NA	NA	NA	NA	NA	NA	NA
NA	NA	NA	NA	NA	NA	NA	NA	NA	NA	NA	NA	NA	NA	NA
NA	NA	NA	NA	NA	NA	NA	NA	NA	NA	NA	NA	NA	NA	NA
NA	NA	NA	NA	NA	NA	NA	NA	NA	NA	NA	NA	NA	NA	NA
NA	NA	NA	NA	NA	NA	NA	NA	NA	NA	NA	NA	NA	NA	NA
NA	NA	NA	NA	NA	NA	NA	NA	NA	NA	NA	NA	NA	NA	NA
NA	NA	NA	NA	NA	NA	NA	NA	NA	NA	NA	NA	NA	NA	NA
NA	NA	NA	NA	NA	NA	NA	NA	NA	NA	NA	NA	NA	NA	NA
NA	NA	NA	NA	NA	NA	NA	NA	NA	NA	NA	NA	NA	NA	NA
NA	NA	NA	NA	NA	NA	NA	NA	NA	NA	NA	NA	NA	NA	NA
NA	NA	NA	NA	NA	NA	NA	NA	NA	NA	NA	NA	NA	NA	NA
NA	NA	NA	NA	NA	NA	NA	NA	NA	NA	NA	NA	NA	NA	NA
NA	NA	NA	NA	NA	NA	NA	NA	NA	NA	NA	NA	NA	NA	NA
NA	NA	NA	NA	NA	NA	NA	NA	NA	NA	NA	NA	NA	NA	NA
NA	NA	NA	NA	NA	NA	NA	NA	NA	NA	NA	NA	NA	NA	NA
NA	NA	NA	NA	NA	NA	NA	NA	NA	NA	NA	NA	NA	NA	NA
NA	NA	NA	NA	NA	NA	NA	NA	NA	NA	NA	NA	NA	NA	NA
NA	NA	NA	NA	NA	NA	NA	NA	NA	NA	NA	NA	NA	NA	NA
NA	NA	NA	NA	NA	NA	NA	NA	NA	NA	NA	NA	NA	NA	NA
NA	NA	NA	NA	NA	NA	NA	NA	NA	NA	NA	NA	NA	NA	NA
NA	NA	NA	NA	NA	NA	NA	NA	NA	NA	NA	NA	NA	NA	NA
NA	NA	NA	NA	NA	NA	NA	NA	NA	NA	NA	NA	NA	NA	NA
NA	NA	NA	NA	NA	NA	NA	NA	NA	NA	NA	NA	NA	NA	NA
NA	NA	NA	NA	NA	NA	NA	NA	NA	NA	NA	NA	NA	NA	NA
NA	NA	NA	NA	NA	NA	NA	NA	NA	NA	NA	NA	NA	NA	NA
NA	NA	NA	NA	NA	NA	NA	NA	NA	NA	NA	NA	NA	NA	NA
NA	NA	NA	NA	NA	NA	NA	NA	NA	NA	NA	NA	NA	NA	NA
NA	NA	NA	NA	NA	NA	NA	NA	NA	NA	NA	NA	NA	NA	NA
NA	NA	NA	NA	NA	NA	NA	NA	NA	NA	NA	NA	NA	NA	NA
NA	NA	NA	NA	NA	NA	NA	NA	NA	NA	NA	NA	NA	NA	NA
NA	NA	NA	NA	NA	NA	NA	NA	NA	NA	NA	NA	NA	NA	NA
NA	NA	NA	NA	NA	NA	NA	NA	NA	NA	NA	NA	NA	NA	NA
NA	NA	NA	NA	NA	NA	NA	NA	NA	NA	NA	NA	NA	NA	NA
NA	NA	NA	NA	NA	NA	NA	NA	NA	NA	NA	NA	NA	NA	NA
NA	NA	NA	NA	NA	NA	NA	NA	NA	NA	NA	NA	NA	NA	NA
NA	NA	NA	NA	NA	NA	NA	NA	NA	NA	NA	NA	NA	NA	NA
NA	NA	NA	NA	NA	NA	NA	NA	NA	NA	NA	NA	NA	NA	NA
NA	NA	NA	NA	NA	NA	NA	NA	NA	NA	NA	NA	NA	NA	NA
NA	NA	NA	NA	NA	NA	NA	NA	NA	NA	NA	NA	NA	NA	NA
NA	NA	NA	NA	NA	NA	NA	NA	NA	NA	NA	NA	NA	NA	NA
NA	NA	NA	NA	NA	NA	NA	NA	NA	NA	NA	NA	NA	NA	NA
NA	NA	NA	NA	NA	NA	NA	NA	NA	NA	NA	NA	NA	NA	NA
NA	NA	NA	NA	NA	NA	NA	NA	NA	NA	NA	NA	NA	NA	NA
NA	NA	NA	NA	NA	NA	NA	NA	NA	NA	NA	NA	NA	NA	NA
NA	NA	NA	NA	NA	NA	NA	NA	NA	NA	NA	NA	NA	NA	NA
NA	NA	NA	NA	NA	NA	NA	NA	NA	NA	NA	NA	NA	NA	NA
NA	NA	NA	NA	NA	NA	NA	NA	NA	NA	NA	NA	NA	NA	NA
NA	NA	NA	NA	NA	NA	NA	NA	NA	NA	NA	NA	NA	NA	NA
NA	NA	NA	NA	NA	NA	NA	NA	NA	NA	NA	NA	NA	NA	NA
NA	NA	NA	NA	NA	NA	NA	NA	NA	NA	NA	NA	NA	NA	NA
NA	NA	NA	NA	NA	NA	NA	NA	NA	NA	NA	NA	NA	NA	NA
NA	NA	NA	NA	NA	NA	NA	NA	NA	NA	NA	NA	NA	NA	NA
NA	NA	NA	NA	NA	NA	NA	NA	NA	NA	NA	NA	NA	NA	NA
NA	NA	NA	NA	NA	NA	NA	NA	NA	NA	NA	NA	NA	NA	NA
NA	NA	NA	NA	NA	NA	NA	NA	NA	NA	NA	NA	NA	NA	NA
NA	NA	NA	NA	NA	NA	NA	NA	NA	NA	NA	NA	NA	NA	NA
NA	NA	NA	NA	NA	NA	NA	NA	NA	NA	NA	NA	NA	NA	NA
NA	NA	NA	NA	NA	NA	NA	NA	NA	NA	NA	NA	NA	NA	NA
NA	NA	NA	NA	NA	NA	NA	NA	NA	NA	NA	NA	NA	NA	NA
NA	NA	NA	NA	NA	NA	NA	NA	NA	NA	NA	NA	NA	NA	NA
NA	NA	NA	NA	NA	NA	NA	NA	NA	NA	NA	NA	NA	NA	NA
NA	NA	NA	NA	NA	NA	NA	NA	NA	NA	NA	NA	NA	NA	NA
NA	NA	NA	NA	NA	NA	NA	NA	NA	NA	NA	NA	NA	NA	NA
NA	NA	NA	NA	NA	NA	NA	NA	NA	NA	NA	NA	NA	NA	NA
NA	NA	NA	NA	NA	NA	NA	NA	NA	NA	NA	NA	NA	NA	NA
NA	NA	NA	NA	NA	NA	NA	NA	NA	NA	NA	NA	NA	NA	NA
NA	NA	NA	NA	NA	NA	NA	NA	NA	NA	NA	NA	NA	NA	NA
NA	NA	NA	NA	NA	NA	NA	NA	NA	NA	NA	NA	NA	NA	NA
NA	NA	NA	NA	NA	NA	NA	NA	NA	NA	NA	NA	NA	NA	NA
NA	NA	NA	NA	NA	NA	NA	NA	NA	NA	NA	NA	NA	NA	NA
NA	NA	NA	NA	NA	NA	NA	NA	NA	NA	NA	NA	NA	NA	NA
NA	NA	NA	NA	NA	NA	NA	NA	NA	NA	NA	NA	NA	NA	NA
NA	NA	NA	NA	NA	NA	NA	NA	NA	NA	NA	NA	NA	NA	NA
NA	NA	NA	NA	NA	NA	NA	NA	NA	NA	NA	NA	NA	NA	NA
NA	NA	NA	NA	NA	NA	NA	NA	NA	NA	NA	NA	NA	NA	NA
NA	NA	NA	NA	NA	NA	NA	NA	NA	NA	NA	NA	NA	NA	NA
NA	NA	NA	NA	NA	NA	NA	NA	NA	NA	NA	NA	NA	NA	NA
NA	NA	NA	NA	NA	NA	NA	NA	NA	NA	NA	NA	NA	NA	NA
NA	NA	NA	NA	NA	NA	NA	NA	NA	NA	NA	NA	NA	NA	NA
NA	NA	NA	NA	NA	NA	NA	NA	NA	NA	NA	NA	NA	NA	NA
NA	NA	NA	NA	NA	NA	NA	NA	NA	NA	NA	NA	NA	NA	NA
NA	NA	NA	NA	NA	NA	NA	NA	NA	NA	NA	NA	NA	NA	NA
NA	NA	NA	NA	NA	NA	NA	NA	NA	NA	NA	NA	NA	NA	NA
NA	NA	NA	NA	NA	NA	NA	NA	NA	NA	NA	NA	NA	NA	NA
NA	NA	NA	NA	NA	NA	NA	NA	NA	NA	NA	NA	NA	NA	NA
NA	NA	NA	NA	NA	NA	NA	NA	NA	NA	NA	NA	NA	NA	NA
NA	NA	NA	NA	NA	NA	NA	NA	NA	NA	NA	NA	NA	NA	NA
NA	NA	NA	NA	NA	NA	NA	NA	NA	NA	NA	NA	NA	NA	NA
NA	NA	NA	NA	NA	NA	NA	NA	NA	NA	NA	NA	NA	NA	NA
NA	NA	NA	NA	NA	NA	NA	NA	NA	NA	NA	NA	NA	NA	NA
NA	NA	NA	NA	NA	NA	NA	NA	NA	NA	NA	NA	NA	NA	NA
NA	NA	NA	NA	NA	NA	NA	NA	NA	NA	NA	NA	NA	NA	NA
NA	NA	NA	NA	NA	NA	NA	NA	NA	NA	NA	NA	NA	NA	NA
NA	NA	NA	NA	NA	NA	NA	NA	NA	NA	NA	NA	NA	NA	NA
NA	NA	NA	NA	NA	NA	NA	NA	NA	NA	NA	NA	NA	NA	NA
NA	NA	NA	NA	NA	NA	NA	NA	NA	NA	NA	NA	NA	NA	NA
NA	NA	NA	NA	NA	NA	NA	NA	NA	NA	NA	NA	NA	NA	NA
NA	NA	NA	NA	NA	NA	NA	NA	NA	NA	NA	NA	NA	NA	NA
NA	NA	NA	NA	NA	NA	NA	NA	NA	NA	NA	NA	NA	NA	NA
NA	NA	NA	NA	NA	NA	NA	NA	NA	NA	NA	NA	NA	NA	NA
NA	NA	NA	NA	NA	NA	NA	NA	NA	NA	NA	NA	NA	NA	NA
NA	NA	NA	NA	NA	NA	NA	NA	NA	NA	NA	NA	NA	NA	NA
NA	NA	NA	NA	NA	NA	NA	NA	NA	NA	NA	NA	NA	NA	NA
NA	NA	NA	NA	NA	NA	NA	NA	NA	NA	NA	NA	NA	NA	NA
NA	NA	NA	NA	NA	NA	NA	NA	NA	NA	NA	NA	NA	NA	NA
NA	NA	NA	NA	NA	NA	NA	NA	NA	NA	NA	NA	NA	NA	NA
NA	NA	NA	NA	NA	NA	NA	NA	NA	NA	NA	NA	NA	NA	NA
NA	NA	NA	NA	NA	NA	NA	NA	NA	NA	NA	NA	NA	NA	NA
NA	NA	NA	NA	NA	NA	NA	NA	NA	NA	NA	NA	NA	NA	NA
NA	NA	NA	NA	NA	NA	NA	NA	NA	NA	NA	NA	NA	NA	NA
NA	NA	NA	NA	NA	NA	NA	NA	NA	NA	NA	NA	NA	NA	NA
NA	NA	NA	NA	NA	NA	NA	NA	NA	NA	NA	NA	NA	NA	NA
NA	NA	NA	NA	NA	NA	NA	NA	NA	NA	NA	NA	NA	NA	NA
NA	NA	NA	NA	NA	NA	NA	NA	NA	NA	NA	NA	NA	NA	NA
NA	NA	NA	NA	NA	NA	NA	NA	NA	NA	NA	NA	NA	NA	NA
NA	NA	NA	NA	NA	NA	NA	NA	NA	NA	NA	NA	NA	NA	NA
NA	NA	NA	NA	NA	NA	NA	NA	NA	NA	NA	NA	NA	NA	NA
NA	NA	NA	NA	NA	NA	NA	NA	NA	NA	NA	NA	NA	NA	NA
NA	NA	NA	NA	NA	NA	NA	NA	NA	NA	NA	NA	NA	NA	NA
NA	NA	NA	NA	NA	NA	NA	NA	NA	NA	NA	NA	NA	NA	NA
NA	NA	NA	NA	NA	NA	NA	NA	NA	NA	NA	NA	NA	NA	NA
NA	NA	NA	NA	NA	NA	NA	NA	NA	NA	NA	NA	NA	NA	NA
NA	NA	NA	NA	NA	NA	NA	NA	NA	NA	NA	NA	NA	NA	NA
NA	NA	NA	NA	NA	NA	NA	NA	NA	NA	NA	NA	NA	NA	NA
NA	NA	NA	NA	NA	NA	NA	NA	NA	NA	NA	NA	NA	NA	NA
NA	NA	NA	NA	NA	NA	NA	NA	NA	NA	NA	NA	NA	NA	NA
NA	NA	NA	NA	NA	NA	NA	NA	NA	NA	NA	NA	NA	NA	NA
NA	NA	NA	NA	NA	NA	NA	NA	NA	NA	NA	NA	NA	NA	NA
NA	NA	NA	NA	NA	NA	NA	NA	NA	NA	NA	NA	NA	NA	NA
NA	NA	NA	NA	NA	NA	NA	NA	NA	NA	NA	NA	NA	NA	NA
NA	NA	NA	NA	NA	NA	NA	NA	NA	NA	NA	NA	NA	NA	NA
NA	NA	NA	NA	NA	NA	NA	NA	NA	NA	NA	NA	NA	NA	NA
NA	NA	NA	NA	NA	NA	NA	NA	NA	NA	NA	NA	NA	NA	NA
NA	NA	NA	NA	NA	NA	NA	NA	NA	NA	NA	NA	NA	NA	NA
NA	NA	NA	NA	NA	NA	NA	NA	NA	NA	NA	NA	NA	NA	NA
NA	NA	NA	NA	NA	NA	NA	NA	NA	NA	NA	NA	NA	NA	NA
NA	NA	NA	NA	NA	NA	NA	NA	NA	NA	NA	NA	NA	NA	NA
NA	NA	NA	NA	NA	NA	NA	NA	NA	NA	NA	NA	NA	NA	NA
NA	NA	NA	NA	NA	NA	NA	NA	NA	NA	NA	NA	NA	NA	NA
NA	NA	NA	NA	NA	NA	NA	NA	NA	NA	NA	NA	NA	NA	NA
NA	NA	NA	NA	NA	NA	NA	NA	NA	NA	NA	NA	NA	NA	NA
NA	NA	NA	NA	NA	NA	NA	NA	NA	NA	NA	NA	NA	NA	NA
NA	NA	NA	NA	NA	NA	NA	NA	NA	NA	NA	NA	NA	NA	NA
NA	NA	NA	NA	NA	NA	NA	NA	NA	NA	NA	NA	NA	NA	NA
NA	NA	NA	NA	NA	NA	NA	NA	NA	NA	NA	NA	NA	NA	NA
NA	NA	NA	NA	NA	NA	NA	NA	NA	NA	NA	NA	NA	NA	NA
NA	NA	NA	NA	NA	NA	NA	NA	NA	NA	NA	NA	NA	NA	NA
NA	NA	NA	NA	NA	NA	NA	NA	NA	NA	NA	NA	NA	NA	NA
NA	NA	NA	NA	NA	NA	NA	NA	NA	NA	NA	NA	NA	NA	NA
NA	NA	NA	NA	NA	NA	NA	NA	NA	NA	NA	NA	NA	NA	NA
NA	NA	NA	NA	NA	NA	NA	NA	NA	NA	NA	NA	NA	NA	NA
NA	NA	NA	NA	NA	NA	NA	NA	NA	NA	NA	NA	NA	NA	NA
NA	NA	NA	NA	NA	NA	NA	NA	NA	NA	NA	NA	NA	NA	NA
NA	NA	NA	NA	NA	NA	NA	NA	NA	NA	NA	NA	NA	NA	NA
NA	NA	NA	NA	NA	NA	NA	NA	NA	NA	NA	NA	NA	NA	NA
NA	NA	NA	NA	NA	NA	NA	NA	NA	NA	NA	NA	NA	NA	NA
NA	NA	NA	NA	NA	NA	NA	NA	NA	NA	NA	NA	NA	NA	NA
NA	NA	NA	NA	NA	NA	NA	NA	NA	NA	NA	NA	NA	NA	NA
NA	NA	NA	NA	NA	NA	NA	NA	NA	NA	NA	NA	NA	NA	NA
NA	NA	NA	NA	NA	NA	NA	NA	NA	NA	NA	NA	NA	NA	NA
NA	NA	NA	NA	NA	NA	NA	NA	NA	NA	NA	NA	NA	NA	NA
NA	NA	NA	NA	NA	NA	NA	NA	NA	NA	NA	NA	NA	NA	NA
NA	NA	NA	NA	NA	NA	NA	NA	NA	NA	NA	NA	NA	NA	NA
NA	NA	NA	NA	NA	NA	NA	NA	NA	NA	NA	NA	NA	NA	NA
NA	NA	NA	NA	NA	NA	NA	NA	NA	NA	NA	NA	NA	NA	NA
NA	NA	NA	NA	NA	NA	NA	NA	NA	NA	NA	NA	NA	NA	NA
NA	NA	NA	NA	NA	NA	NA	NA	NA	NA	NA	NA	NA	NA	NA
NA	NA	NA	NA	NA	NA	NA	NA	NA	NA	NA	NA	NA	NA	NA
NA	NA	NA	NA	NA	NA	NA	NA	NA	NA	NA	NA	NA	NA	NA
NA	NA	NA	NA	NA	NA	NA	NA	NA	NA	NA	NA	NA	NA	NA
NA	NA	NA	NA	NA	NA	NA	NA	NA	NA	NA	NA	NA	NA	NA
NA	NA	NA	NA	NA	NA	NA	NA	NA	NA	NA	NA	NA	NA	NA
NA	NA	NA	NA	NA	NA	NA	NA	NA	NA	NA	NA	NA	NA	NA
NA	NA	NA	NA	NA	NA	NA	NA	NA	NA	NA	NA	NA	NA	NA
NA	NA	NA	NA	NA	NA	NA	NA	NA	NA	NA	NA	NA	NA	NA
NA	NA	NA	NA	NA	NA	NA	NA	NA	NA	NA	NA	NA	NA	NA
NA	NA	NA	NA	NA	NA	NA	NA	NA	NA	NA	NA	NA	NA	NA
NA	NA	NA	NA	NA	NA	NA	NA	NA	NA	NA	NA	NA	NA	NA
NA	NA	NA	NA	NA	NA	NA	NA	NA	NA	NA	NA	NA	NA	NA
NA	NA	NA	NA	NA	NA	NA	NA	NA	NA	NA	NA	NA	NA	NA
NA	NA	NA	NA	NA	NA	NA	NA	NA	NA	NA	NA	NA	NA	NA
NA	NA	NA	NA	NA	NA	NA	NA	NA	NA	NA	NA	NA	NA	NA
NA	NA	NA	NA	NA	NA	NA	NA	NA	NA	NA	NA	NA	NA	NA
NA	NA	NA	NA	NA	NA	NA	NA	NA	NA	NA	NA	NA	NA	NA
NA	NA	NA	NA	NA	NA	NA	NA	NA	NA	NA	NA	NA	NA	NA
NA	NA	NA	NA	NA	NA	NA	NA	NA	NA	NA	NA	NA	NA	NA
NA	NA	NA	NA	NA	NA	NA	NA	NA	NA	NA	NA	NA	NA	NA
NA	NA	NA	NA	NA	NA	NA	NA	NA	NA	NA	NA	NA	NA	NA
NA	NA	NA	NA	NA	NA	NA	NA	NA	NA	NA	NA	NA	NA	NA
NA	NA	NA	NA	NA	NA	NA	NA	NA	NA	NA	NA	NA	NA	NA
NA	NA	NA	NA	NA	NA	NA	NA	NA	NA	NA	NA	NA	NA	NA
NA	NA	NA	NA	NA	NA	NA	NA	NA	NA	NA	NA	NA	NA	NA
NA	NA	NA	NA	NA	NA	NA	NA	NA	NA	NA	NA	NA	NA	NA
NA	NA	NA	NA	NA	NA	NA	NA	NA	NA	NA	NA	NA	NA	NA
NA	NA	NA	NA	NA	NA	NA	NA	NA	NA	NA	NA	NA	NA	NA
NA	NA	NA	NA	NA	NA	NA	NA	NA	NA	NA	NA	NA	NA	NA
NA	NA	NA	NA	NA	NA	NA	NA	NA	NA	NA	NA	NA	NA	NA
NA	NA	NA	NA	NA	NA	NA	NA	NA	NA	NA	NA	NA	NA	NA
NA	NA	NA	NA	NA	NA	NA	NA	NA	NA	NA	NA	NA	NA	NA
NA	NA	NA	NA	NA	NA	NA	NA	NA	NA	NA	NA	NA	NA	NA
NA	NA	NA	NA	NA	NA	NA	NA	NA	NA	NA	NA	NA	NA	NA
NA	NA	NA	NA	NA	NA	NA	NA	NA	NA	NA	NA	NA	NA	NA
NA	NA	NA	NA	NA	NA	NA	NA	NA	NA	NA	NA	NA	NA	NA
NA	NA	NA	NA	NA	NA	NA	NA	NA	NA	NA	NA	NA	NA	NA
NA	NA	NA	NA	NA	NA	NA	NA	NA	NA	NA	NA	NA	NA	NA
NA	NA	NA	NA	NA	NA	NA	NA	NA	NA	NA	NA	NA	NA	NA
NA	NA	NA	NA	NA	NA	NA	NA	NA	NA	NA	NA	NA	NA	NA
NA	NA	NA	NA	NA	NA	NA	NA	NA	NA	NA	NA	NA	NA	NA
NA	NA	NA	NA	NA	NA	NA	NA	NA	NA	NA	NA	NA	NA	NA
NA	NA	NA	NA	NA	NA	NA	NA	NA	NA	NA	NA	NA	NA	NA
NA	NA	NA	NA	NA	NA	NA	NA	NA	NA	NA	NA	NA	NA	NA
NA	NA	NA	NA	NA	NA	NA	NA	NA	NA	NA	NA	NA	NA	NA
NA	NA	NA	NA	NA	NA	NA	NA	NA	NA	NA	NA	NA	NA	NA
NA	NA	NA	NA	NA	NA	NA	NA	NA	NA	NA	NA	NA	NA	NA
NA	NA	NA	NA	NA	NA	NA	NA	NA	NA	NA	NA	NA	NA	NA
NA	NA	NA	NA	NA	NA	NA	NA	NA	NA	NA	NA	NA	NA	NA
NA	NA	NA	NA	NA	NA	NA	NA	NA	NA	NA	NA	NA	NA	NA
NA	NA	NA	NA	NA	NA	NA	NA	NA	NA	NA	NA	NA	NA	NA
NA	NA	NA	NA	NA	NA	NA	NA	NA	NA	NA	NA	NA	NA	NA
NA	NA	NA	NA	NA	NA	NA	NA	NA	NA	NA	NA	NA	NA	NA
NA	NA	NA	NA	NA	NA	NA	NA	NA	NA	NA	NA	NA	NA	NA
NA	NA	NA	NA	NA	NA	NA	NA	NA	NA	NA	NA	NA	NA	NA
NA	NA	NA	NA	NA	NA	NA	NA	NA	NA	NA	NA	NA	NA	NA
NA	NA	NA	NA	NA	NA	NA	NA	NA	NA	NA	NA	NA	NA	NA
NA	NA	NA	NA	NA	NA	NA	NA	NA	NA	NA	NA	NA	NA	NA
NA	NA	NA	NA	NA	NA	NA	NA	NA	NA	NA	NA	NA	NA	NA
NA	NA	NA	NA	NA	NA	NA	NA	NA	NA	NA	NA	NA	NA	NA
NA	NA	NA	NA	NA	NA	NA	NA	NA	NA	NA	NA	NA	NA	NA
NA	NA	NA	NA	NA	NA	NA	NA	NA	NA	NA	NA	NA	NA	NA
NA	NA	NA	NA	NA	NA	NA	NA	NA	NA	NA	NA	NA	NA	NA
NA	NA	NA	NA	NA	NA	NA	NA	NA	NA	NA	NA	NA	NA	NA
NA	NA	NA	NA	NA	NA	NA	NA	NA	NA	NA	NA	NA	NA	NA
NA	NA	NA	NA	NA	NA	NA	NA	NA	NA	NA	NA	NA	NA	NA
NA	NA	NA	NA	NA	NA	NA	NA	NA	NA	NA	NA	NA	NA	NA
NA	NA	NA	NA	NA	NA	NA	NA	NA	NA	NA	NA	NA	NA	NA
NA	NA	NA	NA	NA	NA	NA	NA	NA	NA	NA	NA	NA	NA	NA
NA	NA	NA	NA	NA	NA	NA	NA	NA	NA	NA	NA	NA	NA	NA
NA	NA	NA	NA	NA	NA	NA	NA	NA	NA	NA	NA	NA	NA	NA
NA	NA	NA	NA	NA	NA	NA	NA	NA	NA	NA	NA	NA	NA	NA
NA	NA	NA	NA	NA	NA	NA	NA	NA	NA	NA	NA	NA	NA	NA
NA	NA	NA	NA	NA	NA	NA	NA	NA	NA	NA	NA	NA	NA	NA
NA	NA	NA	NA	NA	NA	NA	NA	NA	NA	NA	NA	NA	NA	NA
NA	NA	NA	NA	NA	NA	NA	NA	NA	NA	NA	NA	NA	NA	NA
NA	NA	NA	NA	NA	NA	NA	NA	NA	NA	NA	NA	NA	NA	NA
NA	NA	NA	NA	NA	NA	NA	NA	NA	NA	NA	NA	NA	NA	NA
NA	NA	NA	NA	NA	NA	NA	NA	NA	NA	NA	NA	NA	NA	NA
NA	NA	NA	NA	NA	NA	NA	NA	NA	NA	NA	NA	NA	NA	NA
NA	NA	NA	NA	NA	NA	NA	NA	NA	NA	NA	NA	NA	NA	NA
NA	NA	NA	NA	NA	NA	NA	NA	NA	NA	NA	NA	NA	NA	NA
NA	NA	NA	NA	NA	NA	NA	NA	NA	NA	NA	NA	NA	NA	NA
NA	NA	NA	NA	NA	NA	NA	NA	NA	NA	NA	NA	NA	NA	NA
NA	NA	NA	NA	NA	NA	NA	NA	NA	NA	NA	NA	NA	NA	NA
NA	NA	NA	NA	NA	NA	NA	NA	NA	NA	NA	NA	NA	NA	NA
NA	NA	NA	NA	NA	NA	NA	NA	NA	NA	NA	NA	NA	NA	NA
NA	NA	NA	NA	NA	NA	NA	NA	NA	NA	NA	NA	NA	NA	NA
NA	NA	NA	NA	NA	NA	NA	NA	NA	NA	NA	NA	NA	NA	NA
NA	NA	NA	NA	NA	NA	NA	NA	NA	NA	NA	NA	NA	NA	NA
NA	NA	NA	NA	NA	NA	NA	NA	NA	NA	NA	NA	NA	NA	NA
NA	NA	NA	NA	NA	NA	NA	NA	NA	NA	NA	NA	NA	NA	NA
NA	NA	NA	NA	NA	NA	NA	NA	NA	NA	NA	NA	NA	NA	NA
NA	NA	NA	NA	NA	NA	NA	NA	NA	NA	NA	NA	NA	NA	NA
NA	NA	NA	NA	NA	NA	NA	NA	NA	NA	NA	NA	NA	NA	NA
NA	NA	NA	NA	NA	NA	NA	NA	NA	NA	NA	NA	NA	NA	NA
NA	NA	NA	NA	NA	NA	NA	NA	NA	NA	NA	NA	NA	NA	NA
NA	NA	NA	NA	NA	NA	NA	NA	NA	NA	NA	NA	NA	NA	NA
NA	NA	NA	NA	NA	NA	NA	NA	NA	NA	NA	NA	NA	NA	NA
NA	NA	NA	NA	NA	NA	NA	NA	NA	NA	NA	NA	NA	NA	NA
NA	NA	NA	NA	NA	NA	NA	NA	NA	NA	NA	NA	NA	NA	NA
NA	NA	NA	NA	NA	NA	NA	NA	NA	NA	NA	NA	NA	NA	NA
NA	NA	NA	NA	NA	NA	NA	NA	NA	NA	NA	NA	NA	NA	NA
NA	NA	NA	NA	NA	NA	NA	NA	NA	NA	NA	NA	NA	NA	NA
NA	NA	NA	NA	NA	NA	NA	NA	NA	NA	NA	NA	NA	NA	NA
NA	NA	NA	NA	NA	NA	NA	NA	NA	NA	NA	NA	NA	NA	NA
NA	NA	NA	NA	NA	NA	NA	NA	NA	NA	NA	NA	NA	NA	NA
NA	NA	NA	NA	NA	NA	NA	NA	NA	NA	NA	NA	NA	NA	NA
NA	NA	NA	NA	NA	NA	NA	NA	NA	NA	NA	NA	NA	NA	NA
NA	NA	NA	NA	NA	NA	NA	NA	NA	NA	NA	NA	NA	NA	NA
NA	NA	NA	NA	NA	NA	NA	NA	NA	NA	NA	NA	NA	NA	NA
NA	NA	NA	NA	NA	NA	NA	NA	NA	NA	NA	NA	NA	NA	NA
NA	NA	NA	NA	NA	NA	NA	NA	NA	NA	NA	NA	NA	NA	NA
NA	NA	NA	NA	NA	NA	NA	NA	NA	NA	NA	NA	NA	NA	NA
NA	NA	NA	NA	NA	NA	NA	NA	NA	NA	NA	NA	NA	NA	NA
NA	NA	NA	NA	NA	NA	NA	NA	NA	NA	NA	NA	NA	NA	NA
NA	NA	NA	NA	NA	NA	NA	NA	NA	NA	NA	NA	NA	NA	NA
NA	NA	NA	NA	NA	NA	NA	NA	NA	NA	NA	NA	NA	NA	NA
NA	NA	NA	NA	NA	NA	NA	NA	NA	NA	NA	NA	NA	NA	NA
NA	NA	NA	NA	NA	NA	NA	NA	NA	NA	NA	NA	NA	NA	NA
NA	NA	NA	NA	NA	NA	NA	NA	NA	NA	NA	NA	NA	NA	NA
NA	NA	NA	NA	NA	NA	NA	NA	NA	NA	NA	NA	NA	NA	NA
NA	NA	NA	NA	NA	NA	NA	NA	NA	NA	NA	NA	NA	NA	NA
NA	NA	NA	NA	NA	NA	NA	NA	NA	NA	NA	NA	NA	NA	NA
NA	NA	NA	NA	NA	NA	NA	NA	NA	NA	NA	NA	NA	NA	NA
NA	NA	NA	NA	NA	NA	NA	NA	NA	NA	NA	NA	NA	NA	NA
NA	NA	NA	NA	NA	NA	NA	NA	NA	NA	NA	NA	NA	NA	NA
NA	NA	NA	NA	NA	NA	NA	NA	NA	NA	NA	NA	NA	NA	NA
NA	NA	NA	NA	NA	NA	NA	NA	NA	NA	NA	NA	NA	NA	NA
NA	NA	NA	NA	NA	NA	NA	NA	NA	NA	NA	NA	NA	NA	NA
NA	NA	NA	NA	NA	NA	NA	NA	NA	NA	NA	NA	NA	NA	NA
NA	NA	NA	NA	NA	NA	NA	NA	NA	NA	NA	NA	NA	NA	NA
NA	NA	NA	NA	NA	NA	NA	NA	NA	NA	NA	NA	NA	NA	NA
NA	NA	NA	NA	NA	NA	NA	NA	NA	NA	NA	NA	NA	NA	NA
NA	NA	NA	NA	NA	NA	NA	NA	NA	NA	NA	NA	NA	NA	NA
NA	NA	NA	NA	NA	NA	NA	NA	NA	NA	NA	NA	NA	NA	NA
NA	NA	NA	NA	NA	NA	NA	NA	NA	NA	NA	NA	NA	NA	NA
NA	NA	NA	NA	NA	NA	NA	NA	NA	NA	NA	NA	NA	NA	NA
NA	NA	NA	NA	NA	NA	NA	NA	NA	NA	NA	NA	NA	NA	NA
NA	NA	NA	NA	NA	NA	NA	NA	NA	NA	NA	NA	NA	NA	NA
NA	NA	NA	NA	NA	NA	NA	NA	NA	NA	NA	NA	NA	NA	NA
NA	NA	NA	NA	NA	NA	NA	NA	NA	NA	NA	NA	NA	NA	NA
NA	NA	NA	NA	NA	NA	NA	NA	NA	NA	NA	NA	NA	NA	NA
NA	NA	NA	NA	NA	NA	NA	NA	NA	NA	NA	NA	NA	NA	NA
NA	NA	NA	NA	NA	NA	NA	NA	NA	NA	NA	NA	NA	NA	NA
NA	NA	NA	NA	NA	NA	NA	NA	NA	NA	NA	NA	NA	NA	NA
NA	NA	NA	NA	NA	NA	NA	NA	NA	NA	NA	NA	NA	NA	NA
NA	NA	NA	NA	NA	NA	NA	NA	NA	NA	NA	NA	NA	NA	NA
NA	NA	NA	NA	NA	NA	NA	NA	NA	NA	NA	NA	NA	NA	NA
NA	NA	NA	NA	NA	NA	NA	NA	NA	NA	NA	NA	NA	NA	NA
NA	NA	NA	NA	NA	NA	NA	NA	NA	NA	NA	NA	NA	NA	NA
NA	NA	NA	NA	NA	NA	NA	NA	NA	NA	NA	NA	NA	NA	NA
NA	NA	NA	NA	NA	NA	NA	NA	NA	NA	NA	NA	NA	NA	NA
NA	NA	NA	NA	NA	NA	NA	NA	NA	NA	NA	NA	NA	NA	NA
NA	NA	NA	NA	NA	NA	NA	NA	NA	NA	NA	NA	NA	NA	NA
NA	NA	NA	NA	NA	NA	NA	NA	NA	NA	NA	NA	NA	NA	NA
NA	NA	NA	NA	NA	NA	NA	NA	NA	NA	NA	NA	NA	NA	NA
NA	NA	NA	NA	NA	NA	NA	NA	NA	NA	NA	NA	NA	NA	NA
NA	NA	NA	NA	NA	NA	NA	NA	NA	NA	NA	NA	NA	NA	NA
NA	NA	NA	NA	NA	NA	NA	NA	NA	NA	NA	NA	NA	NA	NA
NA	NA	NA	NA	NA	NA	NA	NA	NA	NA	NA	NA	NA	NA	NA
NA	NA	NA	NA	NA	NA	NA	NA	NA	NA	NA	NA	NA	NA	NA
NA	NA	NA	NA	NA	NA	NA	NA	NA	NA	NA	NA	NA	NA	NA
NA	NA	NA	NA	NA	NA	NA	NA	NA	NA	NA	NA	NA	NA	NA
NA	NA	NA	NA	NA	NA	NA	NA	NA	NA	NA	NA	NA	NA	NA
NA	NA	NA	NA	NA	NA	NA	NA	NA	NA	NA	NA	NA	NA	NA
NA	NA	NA	NA	NA	NA	NA	NA	NA	NA	NA	NA	NA	NA	NA
NA	NA	NA	NA	NA	NA	NA	NA	NA	NA	NA	NA	NA	NA	NA
NA	NA	NA	NA	NA	NA	NA	NA	NA	NA	NA	NA	NA	NA	NA
NA	NA	NA	NA	NA	NA	NA	NA	NA	NA	NA	NA	NA	NA	NA
NA	NA	NA	NA	NA	NA	NA	NA	NA	NA	NA	NA	NA	NA	NA
NA	NA	NA	NA	NA	NA	NA	NA	NA	NA	NA	NA	NA	NA	NA
NA	NA	NA	NA	NA	NA	NA	NA	NA	NA	NA	NA	NA	NA	NA
NA	NA	NA	NA	NA	NA	NA	NA	NA	NA	NA	NA	NA	NA	NA
NA	NA	NA	NA	NA	NA	NA	NA	NA	NA	NA	NA	NA	NA	NA
NA	NA	NA	NA	NA	NA	NA	NA	NA	NA	NA	NA	NA	NA	NA
NA	NA	NA	NA	NA	NA	NA	NA	NA	NA	NA	NA	NA	NA	NA
NA	NA	NA	NA	NA	NA	NA	NA	NA	NA	NA	NA	NA	NA	NA
NA	NA	NA	NA	NA	NA	NA	NA	NA	NA	NA	NA	NA	NA	NA
NA	NA	NA	NA	NA	NA	NA	NA	NA	NA	NA	NA	NA	NA	NA
NA	NA	NA	NA	NA	NA	NA	NA	NA	NA	NA	NA	NA	NA	NA
NA	NA	NA	NA	NA	NA	NA	NA	NA	NA	NA	NA	NA	NA	NA
NA	NA	NA	NA	NA	NA	NA	NA	NA	NA	NA	NA	NA	NA	NA
NA	NA	NA	NA	NA	NA	NA	NA	NA	NA	NA	NA	NA	NA	NA
NA	NA	NA	NA	NA	NA	NA	NA	NA	NA	NA	NA	NA	NA	NA
NA	NA	NA	NA	NA	NA	NA	NA	NA	NA	NA	NA	NA	NA	NA
NA	NA	NA	NA	NA	NA	NA	NA	NA	NA	NA	NA	NA	NA	NA
NA	NA	NA	NA	NA	NA	NA	NA	NA	NA	NA	NA	NA	NA	NA
NA	NA	NA	NA	NA	NA	NA	NA	NA	NA	NA	NA	NA	NA	NA
620.4	705.9	711.3	718.2	626.8	750.4	725	635.2	720.8	600.5	743.6	625.8	698.5	1135.2	175.7
944.1	190.3	570	463.4	794.3	709.4	293.3	411	371.3	610.5	885.8	275.3	47.2	530.6	522.9
620.4	705.9	711.8	718.35	626.75	750.1	725.05	635.2	720.85	600.5	743.6	625.75	698.5	1135.1	175.7
944	190.3	570.15	463.3	794.25	709.5	293.2	411	371.3	610.5	885.8	275.3	47.25	530.55	522.9
620.4	705.9	712.266666666667	718.466666666667	626.733333333333	749.933333333333	725.1	635.2	720.9	600.5	743.6	625.733333333333	698.5	1135.06666666667	175.666666666667
943.866666666667	190.333333333333	570.1	463.266666666667	794.2	709.566666666667	293.1	411.033333333333	371.3	610.5	885.8	275.333333333333	47.3	530.5	522.9
620.4	705.9	712.5	718.525	626.725	749.85	725.125	635.2	720.925	600.5	743.6	625.725	698.5	1135.05	175.65
943.8	190.35	570.075	463.25	794.175	709.6	293.05	411.05	371.3	610.5	885.8	275.35	47.325	530.475	522.9
620.4	705.9	712.68	718.58	626.7	749.82	725.16	635.2	720.94	600.48	743.6	625.72	698.5	1135.02	175.64
943.76	190.38	570	463.24	794.14	709.64	292.98	411.06	371.3	610.5	885.8	275.36	47.34	530.44	522.9
620.42	705.9	713.06	718.76	626.66	749.78	725.26	635.2	720.98	600.46	743.6	625.7	698.5	1134.96	175.62
943.62	190.42	569.86	463.22	794.06	709.72	292.76	411.08	371.3	610.5	885.8	275.4	47.38	530.36	522.9
620.46	705.9	713.12	718.96	626.64	750.04	725.52	635.2	721	600.42	743.56	625.9	698.5	1134.96	175.62
943.62	190.56	569.62	463.34	794	709.76	292.34	411.14	371.28	610.5	885.78	275.54	47.48	530.28	522.9
620.5	705.9	713	719.12	626.62	750.34	725.76	635.2	721	600.38	743.52	626.1	698.5	1134.96	175.64
943.68	190.68	569.44	463.46	793.96	709.78	291.96	411.18	371.26	610.5	885.76	275.66	47.56	530.22	522.9
620.54	705.9	712.82	719.3	626.6	750.76	726.02	635.2	721	600.32	743.46	626.3	698.5	1134.96	175.66
943.72	190.8	569.24	463.6	793.92	709.8	291.48	411.22	371.24	610.5	885.74	275.8	47.62	530.16	522.9
620.6	705.92	712.42	719.48	626.6	751.38	726.28	635.2	721	600.28	743.38	626.5	698.5	1135	175.68
943.72	190.9	569.1	463.76	793.9	709.78	290.84	411.26	371.22	610.5	885.74	275.96	47.68	530.1	522.9
620.62	705.92	711.88	719.62	626.6	752.1	726.52	635.18	721	600.24	743.28	626.7	698.5	1135.02	175.72
943.76	191	569.06	463.88	793.88	709.72	290.1	411.32	371.22	610.52	885.74	276.12	47.72	530.06	522.9
620.62	705.92	711.46	719.68	626.6	752.64	726.58	635.16	721	600.22	743.22	626.7	698.5	1135.02	175.74
943.7	191	569.06	463.9	793.86	709.66	289.6	411.34	371.24	610.54	885.76	276.18	47.68	530.04	522.9
620.62	705.92	710.96	719.76	626.6	753.3	726.66	635.14	721	600.18	743.16	626.7	698.48	1135.02	175.76
943.64	191	569.1	463.92	793.82	709.58	289.04	411.38	371.26	610.56	885.76	276.26	47.66	530.02	522.9
620.68	705.94	710.4	719.94	626.66	754.16	726.82	635.06	721	600.16	743.12	626.72	698.46	1134.98	175.8
943.56	191	569.16	463.94	793.96	709.46	288.38	411.48	371.34	610.58	885.76	276.34	47.6	530	522.9
620.74	705.92	709.94	720.1	626.74	754.98	726.98	634.98	721	600.14	743.12	626.74	698.44	1134.9	175.84
943.54	191	569.2	463.98	794.08	709.36	287.94	411.6	371.44	610.6	885.7	276.42	47.52	529.98	522.9
620.82	705.92	709.66	720.24	626.82	755.6	727.12	634.92	721	600.12	743.14	626.76	698.42	1134.84	175.86
943.52	191	569.22	464.04	794.22	709.3	287.7	411.7	371.52	610.6	885.64	276.48	47.46	529.96	522.9
620.9	705.92	709.34	720.4	626.92	756.3	727.26	634.86	721	600.1	743.16	626.78	698.42	1134.78	175.88
943.52	191	569.26	464.12	794.34	709.24	287.5	411.82	371.62	610.6	885.56	276.56	47.4	529.94	522.92
620.98	705.94	709	720.54	627.04	756.98	727.4	634.78	721	600.08	743.2	626.8	698.44	1134.72	175.9
943.54	191	569.34	464.24	794.48	709.24	287.46	411.94	371.74	610.6	885.46	276.64	47.28	529.92	522.94
621	705.94	708.68	720.54	627.1	757.42	727.5	634.76	721	600.06	743.26	626.8	698.46	1134.7	175.9
943.62	191	569.5	464.4	794.48	709.28	287.76	412.02	371.8	610.6	885.34	276.74	47.2	529.88	522.96
621	705.96	708.44	720.54	627.14	757.68	727.58	634.74	721	600.04	743.3	626.8	698.48	1134.7	175.9
943.68	191	569.68	464.52	794.5	709.32	288.04	412.08	371.84	610.6	885.26	276.82	47.14	529.86	522.98
621	705.98	708.22	720.52	627.32	757.96	727.7	634.7	720.98	600.02	743.4	626.6	698.5	1134.68	175.88
943.74	190.98	569.86	464.62	794.58	709.34	288.42	412.04	371.76	610.6	885.34	276.8	47.02	530.04	523
620.98	706	708	720.4	627.5	758.16	727.88	634.66	720.96	599.98	743.5	626.42	698.5	1134.68	175.88
943.8	190.96	570	464.74	794.76	709.36	288.94	412	371.66	610.6	885.4	276.78	46.9	530.2	523
620.94	706	707.9	720.22	627.66	758.22	728.12	634.66	720.94	599.96	743.58	626.24	698.52	1134.68	175.88
943.86	190.92	570	464.86	794.98	709.36	289.56	411.96	371.56	610.62	885.46	276.76	46.8	530.36	523
620.9	706	707.9	720.06	627.82	758.2	728.3	634.66	720.92	599.94	743.64	626.06	698.54	1134.68	175.88
943.9	190.88	569.92	464.92	795.16	709.36	290.04	411.9	371.46	610.64	885.54	276.7	46.72	530.54	523
620.86	706	707.92	719.88	628	758.16	728.52	634.66	720.9	599.92	743.7	625.86	698.56	1134.68	175.88
943.94	190.84	569.74	464.98	795.38	709.38	290.6	411.86	371.36	610.66	885.62	276.64	46.64	530.7	523
620.82	706	707.94	719.66	628.08	758.02	728.78	634.7	720.92	599.9	743.68	625.86	698.58	1134.72	175.9
944	190.82	569.44	465.08	795.64	709.46	291.18	411.94	371.38	610.68	885.52	276.7	46.58	530.66	523
620.76	706.02	708.02	719.4	628.36	757.74	728.9	634.78	720.94	600.1	743.58	626	698.62	1134.8	175.92
943.78	190.78	569.1	465.24	795.74	709.5	291.62	411.9	371.4	610.7	885.68	276.6	46.52	530.64	522.96
620.72	706.04	708.08	719.2	628.64	757.5	728.94	634.84	720.96	600.3	743.48	626.14	698.64	1134.88	175.94
943.54	190.76	568.82	465.36	795.8	709.52	291.86	411.84	371.4	610.7	885.88	276.48	46.48	530.62	522.92
620.68	706.06	708.16	718.96	628.92	757.22	728.88	634.9	721	600.5	743.38	626.28	698.66	1134.96	175.98
943.3	190.74	568.54	465.48	795.9	709.56	292.02	411.78	371.4	610.7	886.08	276.36	46.44	530.6	522.88
620.62	706.1	708.22	718.7	629.12	756.9	728.4	634.96	721.04	600.7	743.28	626.44	698.68	1135.04	176.02
943.06	190.72	568.44	465.6	796.02	709.62	291.88	411.7	371.38	610.7	886.28	276.22	46.42	530.62	522.84
620.56	706.14	708.22	718.5	629.22	756.6	727.48	635.02	721.08	600.9	743.2	626.6	698.68	1135.1	176.06
942.8	190.7	568.5	465.7	796.1	709.7	291.4	411.6	371.36	610.7	886.5	276.04	46.46	530.64	522.8
620.54	706.16	708.2	718.42	629.1	756.44	726.64	635.04	721.12	600.9	743.2	626.6	698.66	1135.1	176.08
942.8	190.7	568.62	465.7	796.26	709.82	290.88	411.6	371.34	610.7	886.5	276	46.5	530.66	522.8
620.52	706.18	708.16	718.34	628.94	756.24	725.74	635.06	721.16	600.92	743.2	626.6	698.64	1135.1	176.1
942.78	190.7	568.78	465.7	796.46	709.96	290.3	411.6	371.3	610.7	886.52	275.96	46.52	530.7	522.8
620.5	706.22	708.12	718.3	628.7	755.98	724.92	635.08	721	600.94	743.22	626.6	698.62	1135.1	176.12
942.76	190.7	568.98	465.7	796.78	709.98	289.5	411.58	371.22	610.7	886.6	275.9	46.56	530.76	522.78
620.48	706.24	708.12	718.32	628.48	755.72	724.52	635.1	720.86	600.96	743.24	626.6	698.58	1135.12	176.14
942.76	190.7	569.1	465.72	797.14	709.96	288.76	411.56	371.16	610.72	886.72	275.86	46.62	530.78	522.76
620.46	706.26	708.16	718.34	628.32	755.52	724.48	635.1	720.7	600.98	743.26	626.6	698.56	1135.14	176.16
942.76	190.7	569.18	465.74	797.44	709.88	288.24	411.54	371.1	610.74	886.84	275.84	46.66	530.8	522.74
620.46	706.28	708.22	718.38	628.14	755.28	724.42	635.12	720.54	601	743.26	626.6	698.54	1135.16	176.18
942.76	190.68	569.24	465.74	797.8	709.82	287.66	411.52	371.02	610.76	886.98	275.82	46.7	530.82	522.72
620.46	706.3	708.28	718.46	628	755.02	724.32	635.12	720.4	601	743.26	626.58	698.52	1135.18	176.18
942.78	190.66	569.22	465.74	798.2	709.8	287	411.5	370.96	610.78	887.12	275.8	46.76	530.8	522.72
620.44	706.3	708.26	718.58	627.96	754.8	724.2	635.12	720.44	601	743.22	626.56	698.48	1135.2	176.16
942.8	190.64	569.16	465.72	798.52	709.96	286.56	411.5	370.94	610.8	887.24	275.8	46.78	530.76	522.74
620.44	706.3	708.2	718.68	627.96	754.64	724.04	635.12	720.46	601	743.18	626.54	698.46	1135.2	176.14
942.8	190.62	569.1	465.68	798.74	710.12	286.28	411.5	370.92	610.8	887.32	275.8	46.76	530.74	522.76
620.46	706.32	708.28	718.8	628	754.36	723.92	635.08	720.5	600.82	743.14	626.52	698.38	1135.22	176.08
942.82	190.6	569.2	465.62	799	710.24	285.94	411.48	371.08	610.8	887.42	275.8	46.76	530.68	522.82
620.46	706.34	708.24	718.94	628.1	754.04	723.86	635.02	720.54	600.64	743.12	626.5	698.3	1135.2	176
942.84	190.6	569.34	465.56	799.24	710.3	285.64	411.44	371.26	610.8	887.52	275.82	46.76	530.6	522.88
620.46	706.36	708.08	719.08	628.24	753.72	724.06	634.96	720.56	600.46	743.08	626.52	698.2	1135.18	175.94
942.84	190.6	569.56	465.48	799.42	710.26	285.46	411.38	371.44	610.8	887.64	275.84	46.74	530.52	522.92
620.48	706.38	707.98	719.18	628.36	753.46	724.3	634.9	720.58	600.28	743.06	626.54	698.12	1135.16	175.88
942.84	190.6	569.78	465.42	799.52	710.14	285.36	411.32	371.62	610.8	887.72	275.86	46.74	530.44	522.96
620.52	706.4	707.8	719.28	628.48	753.16	724.62	634.84	720.6	600.1	743.04	626.56	698.04	1135.1	175.8
942.82	190.6	570.02	465.36	799.62	710.04	285.28	411.26	371.8	610.8	887.82	275.86	46.74	530.36	523
620.56	706.4	707.38	719.4	628.56	752.9	725.04	634.8	720.58	600.12	743.04	626.58	698.02	1134.98	175.76
942.76	190.6	570.1	465.32	799.66	710.06	285.32	411.22	371.8	610.78	887.94	275.86	46.72	530.34	523
620.64	706.42	706.92	719.64	628.42	752.48	725.5	634.76	720.54	600.16	743.08	626.62	697.98	1134.72	175.7
942.66	190.6	570.06	465.16	799.62	710.26	285.44	411.18	371.82	610.72	888.06	275.82	46.68	530.32	523
620.72	706.44	706.6	719.84	628.24	752.12	725.8	634.74	720.5	600.2	743.14	626.64	697.96	1134.46	175.64
942.58	190.6	569.98	465.02	799.56	710.5	285.58	411.16	371.84	610.66	888.14	275.78	46.66	530.32	523
620.8	706.46	706.24	720.06	628.08	751.74	726.12	634.72	720.46	600.24	743.2	626.66	697.94	1134.18	175.58
942.5	190.6	569.9	464.88	799.48	710.74	285.76	411.14	371.86	610.6	888.22	275.74	46.66	530.32	523
620.88	706.48	705.92	720.26	627.96	751.36	726.38	634.7	720.4	600.28	743.3	626.68	697.92	1133.92	175.54
942.42	190.6	569.82	464.78	799.32	710.94	286.04	411.1	371.9	610.52	888.28	275.7	46.66	530.32	523
620.94	706.5	705.7	720.32	627.88	751.06	726.52	634.68	720.34	600.3	743.42	626.72	697.9	1133.68	175.5
942.34	190.6	569.78	464.72	799.1	711.06	286.36	411.04	371.94	610.44	888.28	275.66	46.66	530.3	523
620.96	706.5	705.62	720.22	627.98	751	726.58	634.66	720.3	600.3	743.5	626.74	697.9	1133.62	175.5
942.3	190.6	569.84	464.8	798.92	711.04	286.62	411	371.96	610.4	888.26	275.64	46.68	530.3	523
620.98	706.5	705.52	720.02	628.1	750.96	726.64	634.64	720.24	600.3	743.62	626.76	697.9	1133.58	175.52
942.28	190.6	569.94	464.9	798.68	711.02	286.94	410.94	371.98	610.34	888.22	275.62	46.72	530.3	522.98
621	706.52	705.4	719.62	628.2	750.96	726.84	634.6	720.1	600.3	743.98	626.62	697.9	1133.52	175.58
942.26	190.6	570.1	465.08	798.4	711.12	287.5	411	371.8	610.22	888.14	275.78	46.78	530.34	522.94
620.98	706.54	705.36	719.18	628.24	751.02	727.02	634.56	719.98	600.32	744.34	626.48	697.9	1133.48	175.66
942.28	190.6	570.34	465.26	798.18	711.3	287.96	411.06	371.6	610.12	888.04	275.94	46.82	530.38	522.88
620.96	706.56	705.32	718.84	628.24	751.08	727.18	634.54	719.88	600.34	744.66	626.32	697.9	1133.46	175.74
942.32	190.6	570.54	465.4	798.04	711.48	288.32	411.14	371.4	610.04	887.96	276.1	46.86	530.42	522.82
620.92	706.58	705.32	718.5	628.22	751.16	727.34	634.52	719.78	600.36	745	626.16	697.9	1133.44	175.8
942.36	190.6	570.78	465.54	797.88	711.68	288.66	411.2	371.18	609.94	887.88	276.26	46.88	530.48	522.76
620.86	706.6	705.42	718.26	628.14	751.24	727.5	634.5	719.72	600.38	745.34	626	697.9	1133.4	175.86
942.38	190.6	571.02	465.64	797.72	711.82	288.92	411.28	370.96	609.86	887.82	276.4	46.9	530.54	522.72
620.76	706.6	705.66	718.18	628.02	751.34	727.48	634.48	719.74	600.4	745.48	626	697.9	1133.4	175.9
942.4	190.6	571.14	465.62	797.52	711.74	288.9	411.22	370.94	609.84	887.78	276.36	46.86	530.58	522.7
620.68	706.6	705.86	718.16	627.92	751.42	727.46	634.46	719.76	600.4	745.58	626	697.9	1133.4	175.92
942.4	190.6	571.16	465.56	797.34	711.6	288.86	411.18	370.92	609.82	887.76	276.34	46.84	530.62	522.7
620.46	706.6	706.16	718.04	627.6	751.68	727.44	634.46	719.82	600.4	745.68	626	698.12	1133.44	175.98
942.4	190.58	571.24	465.64	797.06	711.26	288.84	411.14	371.06	609.8	887.72	276.28	46.78	530.7	522.66
620.22	706.6	706.5	717.9	627.3	752	727.42	634.44	719.88	600.42	745.78	626	698.32	1133.5	176.08
942.4	190.54	571.22	465.68	796.7	710.84	288.86	411.1	371.2	609.8	887.64	276.22	46.74	530.76	522.64
619.98	706.58	706.84	717.74	627.04	752.36	727.42	634.42	719.94	600.44	745.84	625.98	698.52	1133.58	176.18
942.38	190.5	571.14	465.74	796.36	710.5	288.9	411.06	371.34	609.8	887.52	276.18	46.68	530.82	522.6
619.78	706.56	707.1	717.6	626.82	752.68	727.44	634.42	720	600.46	745.86	625.96	698.72	1133.66	176.26
942.36	190.46	571.12	465.84	796.12	710.26	288.94	411.04	371.48	609.8	887.42	276.14	46.64	530.86	522.56
619.56	706.54	707.38	717.46	626.6	753.04	727.44	634.42	720.06	600.48	745.88	625.94	698.92	1133.76	176.36
942.34	190.42	571.1	465.94	795.84	710.06	289	411	371.6	609.8	887.3	276.1	46.6	530.92	522.54
619.46	706.52	707.6	717.4	626.6	753.26	727.42	634.4	720.1	600.5	745.88	625.9	698.9	1133.84	176.42
942.32	190.4	571.04	465.9	795.64	710.14	289.06	410.92	371.54	609.78	887.14	276.08	46.58	530.94	522.56
619.24	706.5	707.82	717.24	626.6	753.44	727.36	634.58	719.96	600.5	745.84	626	698.9	1133.94	176.46
942.34	190.36	570.4	465.92	795.52	710.34	289.18	410.94	371.44	609.94	887.1	276.06	46.58	530.96	522.56
619.04	706.5	707.96	717.1	626.6	753.56	727.28	634.76	719.8	600.5	745.8	626.12	698.9	1134.02	176.48
942.38	190.32	569.78	465.94	795.44	710.52	289.3	410.96	371.34	610.1	887.1	276.04	46.58	530.98	522.58
618.84	706.5	708.1	716.96	626.58	753.68	727.2	634.94	719.64	600.5	745.74	626.22	698.88	1134.12	176.5
942.44	190.28	569.18	465.98	795.36	710.7	289.46	410.98	371.24	610.26	887.08	276.02	46.6	531.02	522.6
618.64	706.5	708.26	716.8	626.56	753.76	727.14	635.12	719.5	600.5	745.68	626.3	698.88	1134.2	176.5
942.52	190.22	568.6	466.08	795.32	710.86	289.7	410.98	371.16	610.4	887.02	276	46.62	531.06	522.62
618.46	706.5	708.42	716.6	626.54	753.82	727.1	635.28	719.36	600.5	745.62	626.4	698.88	1134.26	176.48
942.64	190.16	568.02	466.24	795.28	710.96	289.98	411.02	371.1	610.54	887	276	46.68	531.12	522.64
618.44	706.5	708.5	716.52	626.52	753.84	727.1	635.26	719.4	600.5	745.58	626.36	698.88	1134.28	176.46
942.72	190.14	568.08	466.38	795.26	711	290.18	410.98	371.1	610.5	886.9	276	46.72	531.18	522.66
618.4	706.5	708.6	716.42	626.5	753.86	727.1	635.24	719.44	600.52	745.52	626.3	698.9	1134.28	176.44
942.8	190.12	568.14	466.54	795.24	711.06	290.4	410.92	371.1	610.46	886.8	276	46.74	531.24	522.7
618.3	706.48	708.76	716.24	626.5	753.82	727.08	635.18	719.5	600.56	745.62	626.2	698.96	1134.26	176.38
943	190.1	568.06	466.72	795.38	711.28	290.66	410.98	371.06	610.36	886.62	276	46.8	531.12	522.78
618.24	706.46	708.86	715.98	626.46	753.74	727.06	635.12	719.54	600.6	745.7	626.1	698.98	1134.24	176.32
943.2	190.1	568	466.88	795.48	711.52	290.84	411.06	371	610.28	886.52	276	46.86	530.98	522.86
618.18	706.44	708.92	715.78	626.42	753.64	727.04	635.08	719.56	600.64	745.8	626	699	1134.22	176.28
943.36	190.1	567.92	466.98	795.6	711.74	290.96	411.14	370.94	610.22	886.44	276	46.9	530.82	522.94
618.12	706.42	708.98	715.54	626.38	753.52	727.02	635.04	719.56	600.68	745.88	625.9	699.02	1134.2	176.24
943.52	190.1	567.86	467.1	795.7	711.98	291.08	411.22	370.86	610.16	886.36	276	46.96	530.64	523.02
618.08	706.38	708.98	715.24	626.3	753.38	727	634.98	719.56	600.7	745.94	625.8	699	1134.16	176.2
943.7	190.1	567.88	467.22	795.72	712.22	291.2	411.3	370.76	610.08	886.3	276	47.02	530.46	523.08
618.12	706.36	708.88	715	626.2	753.28	726.98	634.96	719.54	600.72	745.82	625.76	698.96	1134.1	176.2
943.76	190.1	568.08	467.3	795.48	712.32	291.26	411.24	370.68	610.04	886.38	276.02	47	530.44	523.1
618.14	706.34	708.8	714.86	626.14	753.22	726.96	634.94	719.52	600.74	745.72	625.74	698.94	1134.04	176.2
943.8	190.1	568.24	467.34	795.28	712.38	291.3	411.2	370.62	610	886.44	276.04	46.98	530.42	523.1
618.2	706.3	708.8	714.7	626.18	753.04	726.92	634.92	720.22	600.76	745.48	625.86	698.86	1133.86	176.18
943.6	190.34	568.4	467.38	795	712.58	291.2	411.14	370.44	609.96	886.62	276.08	46.9	530.38	523.12
618.26	706.26	708.8	714.58	626.18	752.82	726.84	634.9	720.2	600.78	745.22	625.98	698.78	1133.66	176.16
943.42	190.6	568.52	467.4	794.68	712.74	291.12	411.06	370.38	609.9	886.86	276.14	46.8	530.36	523.14
618.34	706.24	708.84	714.54	626.2	752.58	726.72	634.9	720.18	600.8	744.96	626.1	698.7	1133.46	176.14
943.24	190.86	568.52	467.4	794.4	712.78	291.06	411	370.34	609.86	887.14	276.22	46.72	530.32	523.16
618.4	706.22	708.92	714.52	626.24	752.36	726.62	634.9	720.16	600.8	744.74	626.22	698.62	1133.28	176.12
943.04	191.12	568.46	467.4	794.22	712.8	290.98	410.96	370.32	609.84	887.38	276.28	46.66	530.28	523.18
618.46	706.18	708.98	714.5	626.26	752.1	726.5	634.9	720.14	600.8	744.5	626.34	698.54	1133.08	176.1
942.84	191.38	568.4	467.4	794.04	712.74	290.92	410.92	370.3	609.82	887.64	276.34	46.62	530.24	523.2
618.48	706.16	708.94	714.54	626.18	751.9	726.38	634.9	719.4	600.8	744.34	626.32	698.5	1132.98	176.1
942.88	191.4	568.32	467.4	793.92	712.38	291.04	410.88	370.4	609.8	887.82	276.4	46.64	530.22	523.2
618.56	706.14	708.8	714.6	626.34	751.76	726.28	634.94	719.36	600.82	744.16	626.3	698.42	1132.88	176.12
942.94	191.4	568.26	467.4	793.98	711.88	291.16	411	370.38	609.98	888.24	276.46	46.7	530.18	523.18
618.62	706.12	708.66	714.66	626.52	751.66	726.22	634.98	719.32	600.84	744.02	626.3	698.36	1132.82	176.14
942.98	191.4	568.24	467.4	794.08	711.48	291.24	411.12	370.36	610.16	888.6	276.5	46.76	530.16	523.16
618.68	706.1	708.5	714.72	626.72	751.56	726.14	635.02	719.28	600.88	743.84	626.3	698.28	1132.76	176.14
943.02	191.4	568.26	467.42	794.18	711.04	291.32	411.24	370.34	610.34	888.96	276.54	46.82	530.14	523.14
618.74	706.08	708.3	714.76	626.94	751.54	726.06	635.06	719.22	600.92	743.62	626.32	698.2	1132.7	176.14
943.06	191.4	568.3	467.44	794.3	710.72	291.38	411.34	370.32	610.52	889.34	276.6	46.86	530.1	523.12
618.8	706.06	708.08	714.78	627.2	751.64	725.96	635.1	719.16	600.96	743.4	626.34	698.14	1132.66	176.14
943.12	191.4	568.36	467.46	794.46	710.66	291.4	411.46	370.3	610.72	889.7	276.66	46.9	530.06	523.1
618.8	706.04	707.96	714.78	627.26	751.74	725.88	635.1	719.14	600.98	743.24	626.36	698.12	1132.64	176.12
943.14	191.4	568.42	467.48	794.5	710.76	291.4	411.44	370.3	610.74	889.76	276.7	46.9	530.04	523.1
618.8	706.02	707.84	714.78	627.34	751.86	725.8	635.1	719.12	601	743.06	626.38	698.1	1132.6	176.1
943.16	191.4	568.46	467.48	794.54	710.9	291.4	411.42	370.28	610.76	889.84	276.74	46.92	530	523.08
618.76	705.98	707.78	714.76	627.34	751.96	725.56	635.08	719.88	600.82	742.86	626.4	698.08	1132.56	176.08
943.2	191.38	568.44	467.44	794.64	711.12	291.6	411.4	370.2	610.82	889.8	276.62	46.92	529.96	523.02
618.72	705.96	707.82	714.76	627.34	752.04	725.3	635.06	720.64	600.64	742.72	626.4	698.06	1132.52	176.06
943.24	191.36	568.4	467.42	794.72	711.34	291.78	411.4	370.12	610.9	889.72	276.5	46.9	529.96	522.96
618.68	705.94	707.9	714.74	627.3	752.06	725.08	635.04	721.4	600.46	742.64	626.4	698.04	1132.48	176.04
943.26	191.34	568.36	467.4	794.78	711.46	291.96	411.4	370.04	610.96	889.62	276.36	46.88	529.96	522.9
618.62	705.92	707.98	714.7	627.26	752.08	724.84	635	722.16	600.28	742.58	626.4	698.02	1132.44	176.02
943.3	191.32	568.32	467.38	794.86	711.6	292.14	411.4	369.96	611.02	889.52	276.22	46.86	529.96	522.84
618.56	705.9	708.08	714.62	627.18	752.1	724.52	634.96	722.92	600.1	742.58	626.42	698	1132.42	176
943.34	191.3	568.3	467.38	794.96	711.8	292.32	411.42	369.9	611.1	889.4	276.08	46.84	529.98	522.78
618.52	705.9	708.12	714.56	627.14	752.18	724.28	634.92	722.9	600.08	742.7	626.42	698	1132.36	176
943.38	191.3	568.36	467.46	795.02	712.06	292.28	411.42	369.9	611.14	889.4	276.1	46.82	530.02	522.76
618.48	705.9	708.12	714.5	627.1	752.24	724.08	634.88	722.9	600.06	742.82	626.42	698	1132.32	176
943.42	191.3	568.42	467.52	795.08	712.28	292.26	411.42	369.9	611.16	889.4	276.1	46.82	530.04	522.74
618.42	705.9	708.1	714.38	627.06	752.42	723.84	634.78	722.88	600.04	742.96	626.44	697.98	1132.22	175.98
943.52	191.28	568.5	467.64	795.16	712.6	292.24	411.44	369.9	611.18	889.4	276.1	46.8	530.12	522.7
618.38	705.9	708.02	714.26	627	752.64	723.52	634.68	722.86	600.02	743.12	626.44	697.96	1132.12	175.96
943.62	191.26	568.62	467.76	795.24	712.96	292.18	411.46	369.9	611.2	889.4	276.08	46.8	530.2	522.66
618.34	705.9	707.88	714.18	626.96	752.86	723.16	634.56	722.84	599.98	743.26	626.42	697.96	1132.06	175.92
943.74	191.24	568.76	467.9	795.3	713.24	292.02	411.46	369.88	611.22	889.4	276.04	46.76	530.28	522.64
618.32	705.9	707.76	714.1	626.94	753.04	722.9	634.46	722.82	599.96	743.34	626.42	697.96	1132.04	175.88
943.84	191.22	568.84	467.98	795.34	713.42	291.88	411.48	369.86	611.24	889.4	276	46.74	530.34	522.62
618.3	705.9	707.64	714.02	626.9	753.22	722.56	634.36	722.8	599.94	743.42	626.42	697.94	1132.02	175.84
943.96	191.2	568.94	468.04	795.36	713.6	291.68	411.5	369.84	611.26	889.38	275.96	46.74	530.42	522.6
618.32	705.92	707.58	714.02	626.84	753.32	722.12	634.32	722.82	599.92	743.5	626.42	697.94	1132.02	175.82
944.04	191.18	569.02	468.06	795.36	713.66	291.38	411.5	369.78	611.28	889.38	275.92	46.76	530.46	522.62
618.4	705.96	707.62	714.1	626.92	753.6	721.66	634.44	722.84	599.92	743.68	626.46	697.94	1131.96	175.8
943.86	191.14	569.02	468.1	795.42	713.7	291.04	411.46	369.7	611.3	889.36	275.88	46.82	530.58	522.64
618.48	706	707.7	714.18	627	753.86	721.32	634.58	722.86	599.94	743.84	626.5	697.92	1131.86	175.8
943.66	191.1	569	468.12	795.48	713.72	290.8	411.42	369.64	611.3	889.34	275.86	46.9	530.7	522.66
618.56	706.04	707.76	714.28	627.12	754.14	720.92	634.74	722.88	599.96	744.02	626.56	697.9	1131.76	175.8
943.46	191.06	568.96	468.14	795.54	713.74	290.52	411.38	369.56	611.3	889.32	275.84	47	530.82	522.68
618.66	706.08	707.8	714.4	627.32	754.48	720.48	634.92	722.9	599.98	744.24	626.62	697.9	1131.64	175.8
943.24	191	568.88	468.18	795.62	713.78	290.22	411.3	369.44	611.3	889.32	275.82	47.06	530.94	522.7
618.74	706.12	707.76	714.52	627.56	754.84	720.1	635.1	722.9	600.02	744.48	626.66	697.9	1131.54	175.8
943	190.96	568.8	468.1	795.68	713.9	289.94	411.2	369.32	611.3	889.3	275.8	47.16	531.06	522.7
618.76	706.14	707.68	714.58	627.68	754.98	719.84	635.14	722.9	600.04	744.58	626.68	697.9	1131.5	175.8
943	190.94	568.76	468	795.66	713.98	289.74	411.14	369.22	611.3	889.3	275.8	47.2	531.1	522.7
618.78	706.16	707.58	714.62	627.78	755.16	719.58	635.18	722.9	600.06	744.7	626.72	697.9	1131.48	175.8
943.02	190.92	568.7	467.9	795.64	714.1	289.48	411.08	369.12	611.3	889.3	275.78	47.22	531.16	522.7
618.8	706.22	707.48	714.54	627.78	755.4	719.42	635.24	722.9	600.12	744.76	626.58	698.12	1131.46	175.8
943.06	190.9	568.6	467.68	795.58	714.22	288.96	410.92	368.94	611.3	889.3	275.96	47.2	531.24	522.7
618.78	706.3	707.44	714.38	627.7	755.64	719.46	635.28	722.9	600.18	744.8	626.46	698.34	1131.46	175.8
943.12	190.9	568.48	467.46	795.5	714.38	288.42	410.78	368.82	611.3	889.28	276.14	47.22	531.32	522.7
618.76	706.36	707.44	714.2	627.6	755.82	719.58	635.32	722.9	600.22	744.8	626.34	698.56	1131.48	175.8
943.18	190.9	568.36	467.34	795.44	714.48	287.96	410.66	368.74	611.3	889.26	276.32	47.2	531.38	522.7
618.74	706.42	707.48	713.98	627.5	756	719.78	635.36	722.88	600.26	744.8	626.22	698.78	1131.52	175.8
943.24	190.92	568.22	467.24	795.38	714.6	287.48	410.54	368.66	611.3	889.22	276.5	47.16	531.46	522.7
618.7	706.5	707.6	713.76	627.42	756.16	720.2	635.4	722.86	600.3	744.78	626.08	699	1131.56	175.78
943.3	190.94	568.04	467.12	795.3	714.7	287.08	410.42	368.6	611.3	889.18	276.68	47.12	531.56	522.72
618.64	706.54	707.8	713.7	627.42	756.24	720.88	635.4	722.84	600.32	744.8	626.12	698.98	1131.66	175.76
943.36	191	567.9	467.08	795.24	714.8	287.1	410.42	368.68	611.32	889.12	276.66	47.12	531.64	522.74
618.6	706.56	707.96	713.7	627.44	756.26	721.48	635.4	722.82	600.34	744.8	626.14	698.96	1131.76	175.74
943.4	191.06	567.8	467.04	795.2	714.84	287.22	410.44	368.74	611.34	889.08	276.64	47.1	531.7	522.76
618.48	706.58	708.16	713.74	627.48	756.34	722.28	635.4	722.78	600.38	744.82	626.2	698.96	1131.9	175.7
943.52	191.12	567.78	466.96	795.16	714.94	287.42	410.46	368.68	611.38	889	276.58	47.04	531.76	522.8
618.32	706.62	708.36	713.96	627.5	756.4	723.48	635.42	722.76	600.42	744.84	626.28	698.94	1132.08	175.66
943.64	191.18	567.8	466.84	795.1	714.94	287.78	410.52	368.64	611.44	888.92	276.52	47.02	531.8	522.84
618.16	706.64	708.56	714.36	627.48	756.42	725.02	635.44	722.74	600.46	744.84	626.36	698.92	1132.32	175.64
943.74	191.26	567.92	466.7	795.04	714.84	288.24	410.6	368.62	611.52	888.84	276.46	47.02	531.76	522.86
618.02	706.66	708.7	714.7	627.44	756.44	726.26	635.46	722.72	600.48	744.84	626.42	698.92	1132.5	175.62
943.82	191.3	568.06	466.6	795	714.74	288.58	410.66	368.56	611.58	888.78	276.4	47	531.72	522.88
617.86	706.68	708.88	715.08	627.4	756.44	727.78	635.48	722.7	600.5	744.84	626.48	698.92	1132.72	175.6
943.92	191.34	568.18	466.46	794.96	714.58	288.98	410.74	368.5	611.64	888.7	276.32	46.98	531.66	522.9
617.76	706.7	709.14	715.44	627.32	756.36	729.68	635.48	722.7	600.5	744.82	626.5	698.92	1132.98	175.58
943.94	191.4	568.18	466.28	794.9	714.26	289.36	410.84	368.58	611.7	888.66	276.28	47.02	531.58	522.9
617.76	706.52	709.48	715.82	627.94	756.28	731.56	635.46	722.74	600.48	744.8	626.48	698.94	1133.26	175.56
943.66	191.28	568.02	466.02	793.76	713.9	289.56	410.92	368.58	611.64	888.9	276.16	47.04	531.46	522.88
617.78	706.34	709.76	716.04	628.6	756.22	732.88	635.44	722.78	600.46	744.8	626.46	698.96	1133.46	175.54
943.38	191.14	567.82	465.8	792.64	713.62	289.64	410.98	368.54	611.56	889.14	276.06	47.06	531.38	522.86
617.8	706.16	710.08	716.22	629.24	756.16	734.34	635.42	722.82	600.44	744.8	626.44	698.98	1133.72	175.52
943.12	191	567.6	465.56	791.52	713.26	289.68	411.04	368.5	611.48	889.38	275.94	47.1	531.28	522.84
617.82	705.98	710.4	716.34	629.86	756.08	735.64	635.38	722.88	600.42	744.8	626.42	699	1134.02	175.5
942.84	190.86	567.34	465.34	790.4	712.86	289.66	411.1	368.48	611.42	889.66	275.82	47.14	531.18	522.82
617.86	705.78	710.58	716.48	630.5	755.96	736.22	635.36	722.96	600.4	744.78	626.38	699.02	1134.34	175.52
942.56	190.7	567.08	465.16	789.3	712.5	289.68	411.14	368.44	611.36	889.94	275.7	47.16	531.08	522.78
617.84	705.76	710.64	716.46	630.46	755.86	736.34	635.34	723	600.4	744.76	626.36	699.04	1134.58	175.54
942.58	190.7	566.96	465.08	789.3	712.26	289.74	411.16	368.46	611.4	889.96	275.66	47.18	531.02	522.76
617.82	705.74	710.7	716.44	630.42	755.72	736.28	635.32	723.04	600.4	744.72	626.34	699.06	1134.88	175.56
942.6	190.7	566.82	465	789.3	712.02	289.9	411.18	368.48	611.44	890	275.6	47.18	530.96	522.74
617.8	705.72	710.7	716.5	630.42	755.48	735.64	635.28	723.1	600.38	744.66	626.26	698.86	1135.2	175.62
942.6	190.7	566.72	464.92	789.26	711.9	290.3	411.26	368.48	611.56	890.08	275.74	47.18	530.9	522.66
617.8	705.7	710.62	716.62	630.46	755.2	734.42	635.26	723.14	600.36	744.6	626.16	698.66	1135.5	175.7
942.6	190.7	566.68	464.88	789.24	711.86	290.86	411.34	368.46	611.66	890.16	275.88	47.16	530.84	522.56
617.8	705.7	710.56	716.7	630.5	754.98	733.34	635.24	723.16	600.34	744.56	626.08	698.44	1135.7	175.76
942.6	190.7	566.68	464.88	789.22	711.88	291.32	411.42	368.44	611.74	890.24	276.02	47.14	530.8	522.48
617.8	705.7	710.5	716.82	630.54	754.72	732.04	635.24	723.18	600.3	744.5	626	698.22	1135.94	175.82
942.58	190.7	566.66	464.88	789.2	711.88	291.84	411.5	368.42	611.82	890.34	276.16	47.12	530.76	522.4
617.8	705.7	710.46	717	630.58	754.46	730.5	635.26	723.2	600.26	744.44	625.92	698	1136.16	175.88
942.58	190.7	566.6	464.92	789.2	711.84	292.36	411.6	368.38	611.92	890.46	276.32	47.12	530.7	522.32
617.82	705.7	710.5	717.16	630.62	754.3	729.04	635.3	723.18	600.24	744.38	625.9	698.02	1136.36	175.9
942.58	190.68	566.44	465	789.28	711.74	292.64	411.66	368.32	611.94	890.56	276.3	47.1	530.66	522.28
617.84	705.7	710.58	717.28	630.64	754.22	728.04	635.34	723.16	600.22	744.32	625.9	698.04	1136.5	175.9
942.58	190.66	566.28	465.06	789.34	711.66	292.76	411.7	368.26	611.96	890.64	276.3	47.1	530.64	522.26
617.86	705.7	710.66	717.4	630.5	754.02	726.52	635.4	723.14	600.2	744.4	625.9	698.08	1136.52	175.9
942.6	190.62	566.08	465.18	789.52	711.48	292.66	411.74	368.2	611.8	890.86	276.3	47.12	530.58	522.4
617.88	705.7	710.74	717.52	630.38	753.92	724.96	635.46	723.12	600.2	744.48	625.9	698.1	1136.5	175.88
942.66	190.56	565.84	465.3	789.74	711.32	292.36	411.78	368.1	611.64	891.06	276.32	47.14	530.54	522.52
617.9	705.7	710.8	717.6	630.3	753.94	723.8	635.52	723.08	600.2	744.58	625.9	698.14	1136.42	175.86
942.72	190.5	565.68	465.38	789.94	711.18	291.86	411.8	368	611.46	891.22	276.34	47.12	530.52	522.64
617.9	705.7	710.8	717.66	630.2	753.96	723	635.58	723.06	600.2	744.7	625.9	698.16	1136.28	175.84
942.78	190.46	565.6	465.44	790.1	711.06	291.4	411.8	367.94	611.28	891.36	276.36	47.1	530.5	522.78
617.9	705.7	710.78	717.74	630.12	754	722.28	635.64	723.04	600.18	744.82	625.9	698.16	1136.12	175.8
942.84	190.42	565.52	465.5	790.26	710.94	290.92	411.8	367.86	611.1	891.48	276.38	47.08	530.48	522.92
617.88	705.7	710.76	717.86	630.24	754.18	722.38	635.68	723	600.16	744.8	625.88	698.16	1136.04	175.76
942.88	190.38	565.52	465.52	790.34	710.96	290.7	411.82	367.78	611.1	891.44	276.4	47.02	530.52	522.88
617.88	705.88	710.76	717.92	630.36	754.28	723.34	635.7	722.88	600.12	744.82	625.86	698.18	1136.14	175.72
942.96	190.28	565.64	465.56	790.42	711.06	290.88	411.84	367.84	611.08	891.28	276.42	46.9	530.58	522.82
617.88	706.06	710.76	717.96	630.44	754.3	724.32	635.7	722.78	600.08	744.84	625.84	698.18	1136.26	175.68
943.02	190.18	565.74	465.6	790.5	711.18	291.16	411.86	367.92	611.06	891.12	276.44	46.82	530.64	522.76
617.88	706.24	710.76	718.02	630.52	754.3	725.5	635.7	722.68	600.04	744.88	625.82	698.18	1136.36	175.64
943.06	190.06	565.86	465.62	790.6	711.34	291.48	411.88	368	611.02	890.94	276.46	46.74	530.7	522.7
617.9	706.42	710.82	718.08	630.62	754.22	727.02	635.7	722.58	600.02	744.96	625.8	698.2	1136.38	175.62
943.1	189.94	565.96	465.64	790.72	711.58	291.86	411.9	368.1	610.98	890.7	276.48	46.68	530.72	522.64
617.98	706.6	710.9	718.12	630.72	754.08	728.64	635.7	722.48	600	745.08	625.8	698.2	1136.3	175.6
943.12	189.82	565.92	465.64	790.78	711.84	292.1	411.92	368.2	610.92	890.42	276.5	46.64	530.7	522.58
618.04	706.6	710.96	718.18	630.8	753.96	729.66	635.7	722.46	600	745.18	625.8	698.2	1136.04	175.6
943.08	189.78	565.82	465.62	790.8	712.02	292.08	411.94	368.2	610.88	890.26	276.5	46.66	530.64	522.56
618.1	706.6	711.02	718.26	630.9	753.82	730.84	635.7	722.44	600	745.3	625.8	698.22	1135.66	175.6
943.04	189.72	565.7	465.6	790.82	712.22	292	411.96	368.2	610.84	890.08	276.5	46.66	530.56	522.54
618.3	706.54	711.12	718.4	630.94	753.68	732.06	635.68	722.4	600	745.44	625.8	698.26	1135.12	175.58
942.96	189.6	565.6	465.58	790.82	712.34	291.76	411.84	368.18	610.8	889.88	276.5	46.64	530.4	522.52
618.5	706.48	711.18	718.54	630.98	753.6	732.88	635.66	722.36	600	745.56	625.8	698.3	1134.5	175.58
942.86	189.48	565.54	465.56	790.78	712.34	291.4	411.72	368.16	610.74	889.68	276.48	46.58	530.2	522.5
618.66	706.42	711.22	718.66	630.98	753.56	733.3	635.64	722.34	600	745.64	625.8	698.34	1134.02	175.58
942.78	189.38	565.58	465.54	790.76	712.28	291.14	411.58	368.14	610.7	889.54	276.46	46.52	530.02	522.5
618.82	706.36	711.26	718.76	631	753.52	733.66	635.62	722.34	600	745.74	625.8	698.38	1133.5	175.56
942.68	189.26	565.66	465.54	790.74	712.2	290.92	411.44	368.12	610.66	889.36	276.44	46.44	529.8	522.5
618.98	706.28	711.26	718.82	631.04	753.52	733.62	635.6	722.34	600	745.86	625.8	698.4	1133.12	175.56
942.56	189.16	565.8	465.54	790.72	712.1	290.9	411.32	368.12	610.6	889.12	276.42	46.4	529.44	522.5
619	706.26	711.2	718.78	631.14	753.58	733.04	635.6	722.36	600	745.96	625.8	698.4	1133.06	175.58
942.5	189.12	565.94	465.54	790.7	712.06	291.14	411.36	368.16	610.54	888.84	276.38	46.36	528.96	522.5
619	706.24	711.14	718.72	631.2	753.64	732.44	635.6	722.38	600	746.04	625.8	698.4	1133.18	175.58
942.46	189.08	566.06	465.54	790.7	712.06	291.46	411.4	368.2	610.5	888.64	276.36	46.34	528.56	522.5
618.98	706.2	711.08	718.6	631.26	753.86	731.7	635.6	722.42	600	746.28	625.82	698.38	1133.36	175.58
942.42	189.04	566.18	465.56	790.7	712.06	291.82	411.5	368.3	610.4	888.36	276.32	46.62	528.04	522.48
618.94	706.16	711.04	718.48	631.28	754.14	730.68	635.6	722.46	600.02	746.5	625.84	698.36	1133.6	175.62
942.38	189	566.22	465.56	790.68	712.12	292.12	411.6	368.42	610.28	888.08	276.26	46.9	527.28	522.46
618.9	706.12	711.06	718.36	631.22	754.5	729.54	635.62	722.5	600.04	746.66	625.88	698.34	1133.8	175.64
942.36	188.96	566.16	465.58	790.66	712.2	292.12	411.7	368.54	610.16	887.88	276.2	47.18	526.42	522.44
618.86	706.08	711.1	718.26	631.16	754.82	728.7	635.64	722.54	600.06	746.8	625.92	698.32	1133.86	175.66
942.34	188.94	566.06	465.62	790.64	712.26	291.98	411.78	368.64	610.06	887.76	276.16	47.48	525.76	522.42
618.82	706.04	711.14	718.16	631.08	755.2	727.66	635.66	722.58	600.08	746.92	625.96	698.3	1133.88	175.68
942.32	188.92	565.96	465.66	790.6	712.32	291.72	411.86	368.76	609.96	887.64	276.1	47.76	524.98	522.4
618.78	706.02	711.2	718.1	630.94	755.52	726.46	635.68	722.62	600.12	746.86	625.98	698.3	1133.74	175.7
942.28	188.88	565.94	465.7	790.56	712.36	291.3	411.88	368.82	609.9	887.68	276.04	47.74	524.04	522.4
618.7	705.98	711.12	718.18	630.72	755.9	725.36	635.7	722.7	600.16	746.86	626	698.3	1133.18	175.74
942.56	188.88	566.24	465.78	790.56	712.34	290.96	411.78	368.78	609.96	888.1	276	47.7	523.08	522.38
618.62	705.96	711.02	718.28	630.54	756.18	724.62	635.7	722.78	600.2	746.88	626	698.3	1132.64	175.78
942.84	188.88	566.6	465.84	790.56	712.3	290.78	411.66	368.72	610.04	888.52	275.96	47.64	522.38	522.36
618.54	705.94	710.92	718.38	630.32	756.52	723.9	635.7	722.88	600.24	746.88	626	698.3	1132	175.82
943.12	188.88	567.04	465.9	790.56	712.24	290.68	411.54	368.66	610.1	889	275.9	47.58	521.54	522.34
618.46	705.92	710.82	718.48	630.08	756.94	723.52	635.7	722.98	600.28	746.84	626	698.3	1131.24	175.86
943.4	188.88	567.52	465.96	790.6	712.12	290.86	411.44	368.6	610.16	889.58	275.86	47.52	520.54	522.32
618.38	705.88	710.72	718.6	629.9	757.4	723.6	635.68	723.06	600.32	746.76	626	698.3	1130.44	175.92
943.66	188.9	567.86	465.98	790.66	711.96	291.28	411.34	368.54	610.22	890.18	275.82	47.46	519.6	522.3
618.36	705.86	710.74	718.6	629.82	757.74	723.92	635.66	723.08	600.34	746.62	626	698.3	1130.04	175.94
943.62	188.9	567.92	465.96	790.7	711.82	291.64	411.36	368.56	610.18	890.44	275.78	47.44	518.96	522.3
618.34	705.84	710.76	718.6	629.74	758.16	724.32	635.64	723.1	600.36	746.46	626	698.3	1129.58	175.96
943.58	188.92	567.92	465.94	790.74	711.64	292	411.38	368.58	610.14	890.78	275.74	47.42	518.24	522.3
618.3	705.82	710.8	718.66	629.72	758.72	725.02	635.6	723.1	600.38	746.3	626	698.36	1129.2	176
943.46	188.96	567.72	465.86	790.82	711.4	292.38	411.4	368.62	610.1	891.2	275.9	47.38	517.52	522.3
618.26	705.8	710.9	718.74	629.78	759.36	725.68	635.54	723.08	600.4	746.18	626	698.42	1129	176.02
943.32	189	567.52	465.76	790.92	711.2	292.52	411.4	368.68	610.06	891.66	276.06	47.34	517.06	522.32
618.24	705.8	710.98	718.82	629.84	759.86	726.18	635.5	723.06	600.4	746.12	626	698.48	1128.94	176.02
943.22	189.04	567.38	465.68	791	711.06	292.54	411.4	368.74	610.04	892.02	276.24	47.3	516.82	522.34
618.22	705.8	711.08	718.92	629.9	760.44	726.72	635.44	723.04	600.4	746.06	626	698.54	1128.88	176.02
943.1	189.08	567.26	465.6	791.1	710.9	292.56	411.4	368.8	610	892.46	276.42	47.28	516.62	522.36
618.22	705.8	711.24	719.04	629.98	761.12	727.24	635.36	723.02	600.4	746.02	626.02	698.62	1128.86	176.02
942.96	189.1	567.26	465.5	791.24	710.72	292.66	411.42	368.88	609.96	892.94	276.6	47.22	516.68	522.38
618.24	705.8	711.36	719.12	630.06	761.74	727.46	635.26	723	600.4	746	626.04	698.62	1128.86	176
942.86	189.1	567.44	465.44	791.34	710.52	292.74	411.46	368.96	609.94	893.36	276.62	47.22	517.14	522.4
618.26	705.8	711.42	719.18	630.1	762.14	727.58	635.18	723	600.4	746	626.06	698.62	1128.84	176
942.78	189.1	567.58	465.4	791.4	710.34	292.9	411.5	369	609.92	893.64	276.64	47.24	517.62	522.4
618.3	705.82	711.48	719.24	630.28	762.66	727.78	635.1	722.98	600.4	746.02	626.1	698.64	1128.82	176
942.7	189.1	567.72	465.36	791.3	710.02	293.18	411.54	368.92	609.9	894.14	276.68	47.32	518.14	522.4
618.34	705.84	711.5	719.28	630.48	763.16	727.92	635	722.96	600.4	746.08	626.16	698.66	1128.86	175.98
942.62	189.1	567.84	465.32	791.18	709.62	293.34	411.58	368.82	609.9	894.62	276.72	47.34	518.96	522.42
618.38	705.84	711.46	719.3	630.68	763.48	727.98	634.86	722.94	600.4	746.18	626.2	698.66	1128.96	175.94
942.54	189.08	567.84	465.3	791.04	709.18	293.26	411.62	368.7	609.92	895.02	276.78	47.4	519.94	522.44
618.42	705.84	711.44	719.3	630.86	763.66	728.02	634.76	722.92	600.4	746.28	626.24	698.68	1129.06	175.9
942.5	189.06	567.78	465.3	790.9	708.84	293.1	411.64	368.56	609.94	895.34	276.82	47.42	520.66	522.46
618.48	705.84	711.42	719.28	631.04	763.82	728.04	634.64	722.9	600.4	746.4	626.28	698.7	1129.16	175.86
942.46	189.04	567.68	465.28	790.78	708.48	292.92	411.66	368.42	609.96	895.66	276.86	47.44	521.56	522.48
618.56	705.82	711.42	719.28	631.1	763.8	727.98	634.5	722.9	600.4	746.52	626.3	698.72	1129.28	175.8
942.4	189.02	567.5	465.26	790.86	708.24	292.66	411.68	368.38	610	895.76	276.88	47.42	522.74	522.5
618.64	705.8	711.42	719.28	631.14	763.64	727.9	634.4	722.9	600.4	746.78	626.34	698.66	1129.36	175.66
942.36	188.98	567.18	465.38	791.02	708.08	292.52	411.72	368.32	610.08	895.9	276.7	47.4	523.92	522.5
618.7	705.8	711.42	719.28	631.16	763.48	727.84	634.36	722.9	600.4	747	626.38	698.6	1129.4	175.54
942.34	188.96	566.92	465.5	791.16	708.02	292.54	411.74	368.26	610.14	896	276.5	47.38	524.76	522.5
618.78	705.8	711.4	719.28	631.2	763.26	727.8	634.32	722.9	600.38	747.22	626.42	698.52	1129.42	175.42
942.34	188.94	566.64	465.62	791.34	707.94	292.52	411.76	368.2	610.2	896.1	276.3	47.3	525.72	522.5
618.84	705.8	711.32	719.32	631.28	762.88	727.82	634.3	722.9	600.36	747.4	626.46	698.4	1129.44	175.3
942.36	188.92	566.44	465.76	791.58	707.78	292.42	411.76	368.14	610.28	896.16	276.1	47.22	526.76	522.5
618.86	705.8	711.14	719.34	631.4	762.3	727.86	634.3	722.9	600.34	747.52	626.52	698.2	1129.4	175.2
942.42	188.88	566.38	465.88	791.82	707.52	292.22	411.76	368.12	610.36	896.18	275.9	47.1	527.66	522.5
618.88	705.8	710.98	719.36	631.52	761.8	727.94	634.3	722.9	600.32	747.46	626.54	698.08	1129.34	175.2
942.48	188.86	566.46	465.86	791.98	707.28	292.02	411.74	368.14	610.4	896.1	275.9	47.02	528.22	522.5
618.9	705.8	710.78	719.38	631.66	761.16	728.06	634.3	722.9	600.3	747.38	626.56	697.94	1129.26	175.2
942.56	188.84	566.58	465.84	792.16	707	291.84	411.72	368.16	610.46	895.98	275.9	46.96	528.84	522.5
618.88	705.8	710.54	719.42	631.86	760.2	728.2	634.32	722.88	600.28	747.32	626.6	697.82	1129.24	175.18
942.74	189.04	566.84	465.78	792.52	706.86	291.72	411.7	368.22	610.54	895.6	275.9	46.9	529.42	522.48
618.9	705.8	710.36	719.44	632.04	759.1	728.34	634.36	722.86	600.26	747.24	626.64	697.72	1129.32	175.16
942.92	189.24	567.02	465.72	792.78	706.82	291.7	411.7	368.3	610.62	895.18	275.9	46.88	529.7	522.44
618.92	705.8	710.26	719.46	632.16	758.26	728.46	634.4	722.84	600.24	747.2	626.66	697.68	1129.44	175.14
943.08	189.46	567.14	465.68	793	706.9	291.74	411.7	368.36	610.68	894.8	275.9	46.88	529.8	522.4
618.96	705.8	710.16	719.48	632.3	757.24	728.58	634.44	722.8	600.22	747.16	626.68	697.6	1129.62	175.1
943.24	189.68	567.22	465.64	793.22	706.98	291.74	411.7	368.42	610.76	894.4	275.9	46.88	529.82	522.34
619.08	705.78	710.1	719.5	632.42	756.04	728.64	634.52	722.76	600.2	747.12	626.68	697.54	1129.92	174.92
943.4	189.88	567.26	465.58	793.38	707.04	291.64	411.68	368.5	610.84	894	275.86	46.88	529.5	522.2
619.32	705.74	710.08	719.5	632.46	754.94	728.66	634.62	722.72	600.18	747.06	626.58	697.46	1130.18	174.62
943.44	189.84	567.18	465.54	793.18	706.88	291.46	411.62	368.52	610.9	893.82	275.76	46.96	528.76	522.02
619.52	705.7	710.06	719.5	632.48	754.16	728.64	634.7	722.68	600.16	747.04	626.48	697.4	1130.34	174.32
943.46	189.8	567.14	465.5	793	706.72	291.28	411.56	368.52	610.94	893.72	275.66	47	528.06	521.86
619.78	705.78	710.2	719.54	632.48	753	728.62	634.74	722.56	600.14	746.14	626.12	697.24	1130.48	173.92
943.46	189.7	567.04	465.46	792.72	706.62	291.1	411.42	368.52	610.98	892.48	275.6	47.16	527.2	521.72
620.14	705.84	710.3	719.62	632.42	751.84	728.56	634.86	722.44	600.08	745.24	625.66	697.12	1130.74	173.16
943.4	189.6	566.98	465.38	792.26	706.42	290.9	411.22	368.5	611	891.22	275.52	47.32	526.16	521.64
620.54	705.96	710.36	719.78	632.32	751.06	728.48	635.04	722.28	599.96	744.4	625.14	697	1131.56	171.68
943.18	189.54	566.86	465.28	791.62	706.1	290.72	410.98	368.4	610.98	889.92	275.52	47.48	525.28	521.52
620.84	706.1	710.44	719.94	632.22	750.56	728.4	635.18	722.14	599.86	743.56	624.7	696.9	1132.38	170.34
942.96	189.5	566.74	465.2	791.12	705.88	290.6	410.78	368.32	610.96	888.66	275.58	47.62	524.74	521.46
621.22	706.26	710.52	720.16	632.08	750.2	728.32	635.36	721.98	599.72	742.74	624.22	696.82	1133.7	168.46
942.64	189.48	566.6	465.1	790.5	705.52	290.42	410.56	368.22	610.9	887.34	275.68	47.76	524.2	521.34
621.68	706.3	710.44	720.52	631.9	750.68	728.26	635.66	721.86	599.48	742.88	623.96	696.84	1136.4	165.5
942.04	189.54	566.4	464.9	789.68	704.9	290.14	410.38	368.02	610.74	887	275.78	47.84	524	521.1
622.16	706.28	710.38	721.2	631.56	751.76	728.42	636	721.76	599.14	743.18	623.74	696.88	1140.74	161.84
940.94	189.54	565.98	464.64	788.7	704.22	289.9	410.22	367.52	610.5	886.36	275.92	47.9	524.48	520.86
622.52	706.22	710.36	721.8	631.26	752.78	728.62	636.24	721.7	598.86	743.44	623.6	696.92	1144.42	159.04
939.98	189.52	565.62	464.42	787.94	703.72	289.72	410.12	367.08	610.28	885.8	276.02	47.94	525.08	520.74
622.82	706.12	710.34	722.56	630.86	754.06	728.86	636.54	721.62	598.44	743.76	623.42	696.96	1148.98	155.8
938.7	189.48	565.14	464.08	786.96	703.22	289.52	410	366.54	609.98	885.08	276.1	48	525.94	520.54
622.68	705.8	710.36	723.7	630.16	755.64	729.12	636.9	721.52	597.58	744.32	623.12	696.98	1154.74	151.9
936.76	189.36	564.42	463.54	785.66	702.74	289.4	409.84	365.74	609.52	884.2	276.1	48.08	527.24	520.02
621.62	705.14	710.54	725.36	629.06	757.34	729.38	637.22	721.46	596.06	745.32	622.64	697.02	1161	146.28
934.14	189.12	563.48	463.02	784.2	702.1	289.42	409.58	364.7	609	883.52	275.96	48.1	528.7	518.9
620.42	704.56	710.74	726.66	628.16	758.62	729.46	637.42	721.4	594.68	746.16	622.22	697.04	1165.44	141.74
932.08	188.94	562.76	462.6	783.08	701.62	289.46	409.36	363.98	608.56	883.18	275.8	48.14	529.74	517.74
618.68	703.74	711.18	728.44	626.98	760.3	729.54	637.6	721.36	592.8	747.38	621.68	697.06	1170.84	135.6
929.4	188.72	561.84	462.2	781.68	700.88	289.5	409.06	363.1	608.02	882.96	275.58	48.2	530.98	516.2
615.56	702.36	712.46	731.34	625.34	763.52	729.6	637.54	721.44	589.3	749.1	620.36	697.12	1177.1	127.26
925.58	188.44	560.6	462.12	779.52	698.82	289.44	408.64	362.06	607.2	883.34	275.36	48	532.32	514.44
610.8	700.4	715.06	735.4	623.28	767.82	729.76	637	721.7	584.74	751.72	618.52	697.18	1183.12	117.38
920.88	188.16	559.3	462.6	777	696.22	289.22	408.22	361.1	606.44	884.2	275.32	47.78	533.56	512.28
606.82	698.78	717.5	738.76	621.68	771.54	729.9	636.42	721.96	580.94	753.82	616.9	697.22	1187.28	110.4
917.16	187.98	558.34	463.16	774.94	693.98	288.96	407.94	360.48	605.84	885.02	275.38	47.56	534.46	510.82
601.6	696.64	720.78	743	619.64	776.2	730.2	635.56	722.3	576.22	756.62	614.82	697.26	1192.1	102.4
912.6	187.8	557.28	463.94	772.5	691.4	288.72	407.68	359.74	605.22	885.98	275.62	47.34	535.52	508.92
594.2	693.46	725.78	748.5	616.96	782.62	731.1	634	722.8	570.1	760.48	611.68	697.3	1197.32	94.82
907.2	187.74	556.24	465.18	769.58	688.34	288.76	407.66	358.96	604.66	887.12	276.48	47.08	536.7	506.36
585.84	689.32	732.18	754.4	613.82	789.62	732.88	631.76	723.4	563.98	765.18	607.94	697.3	1202.3	89.54
902	187.94	555.54	466.62	766.82	685.94	289.6	408.04	358.28	604.28	888.12	278.24	47.08	537.9	502.92
579.48	685.96	737.22	758.7	611.44	795.1	734.54	629.9	723.86	559.4	768.72	604.88	697.3	1205.82	87
898.44	188.2	555.16	467.72	764.86	684.2	290.58	408.48	357.8	604.04	888.86	279.86	47.08	538.76	500.26
571.16	681.74	743.34	764.02	607.94	801.68	736.74	627.56	724.48	553.94	772.92	600.88	697.28	1211.82	84.42
894.2	188.58	554.76	469.04	762.64	682.18	292.04	409.06	357.16	603.78	889.76	282.18	47.08	538.78	495.8
561.96	676.24	750.58	770.08	603.7	809.58	739.98	624.56	725.48	547.7	777.72	595.62	697.26	1219.16	82.975
888.74	189.2	554.46	470.4	759.72	679.74	294.56	409.9	356.56	603.12	890.78	285.34	47.1	539.54	493.425
553.46	670.08	757.44	776.04	599.14	817.32	743.94	621.36	727.14	541.64	782.44	589.72	697.24	1226.88	82.5333333333333
882.24	189.98	554.32	471.44	756.32	676.86	297.76	410.72	356.32	601.88	891.52	288.68	47.14	541.14	491.2
547.36	665.48	762.06	780.32	595.6	822.68	747	619.02	728.6	537.34	785.76	585.24	697.22	1233.1	82.5
877	190.58	554.28	472.08	753.74	674.64	300.28	411.28	356.24	600.82	891.96	291.14	47.16	542.36	489.7
540.18	659.86	767.4	785.42	591.42	828.96	750.74	616.22	730.66	532.22	789.76	579.84	697.2	1239.46	82.4
870.52	191.38	554.24	472.74	750.54	671.68	303.12	411.84	356.32	599.38	892.2	293.96	47.18	544.38	485.2
532.8	652.96	773	791.2	587.04	836.06	755.36	612.96	734	526.34	794.48	573.52	697.2	1243.66	NA
862.5	192.5	554.18	473.18	746.4	667.32	305.92	412.14	357	597.06	891.3	296.9	47.2	549.34	NA
525.24	645.64	777.92	797.76	582.44	843.2	760.44	609.34	738.42	519.5	799.58	566.88	697.18	1246.82	NA
855.26	193.68	554	472.76	742.06	662.06	308.32	411.88	358.66	594.18	888.14	299.94	47.24	554.42	NA
519.7	640.26	781.26	802.68	579.08	848.34	764.2	606.64	742	514.38	803.32	562.06	697.16	1248.24	NA
850.52	194.62	553.84	472.18	738.96	657.98	309.76	411.48	360.16	591.92	884.96	302.24	47.28	558.34	NA
513	633.72	785.22	808.62	574.98	854.64	768.8	603.38	746.3	508.68	807.92	556.2	697.14	1249.1	NA
845.16	195.66	553.58	471.54	735.22	653.16	311.4	410.92	361.94	589.42	880.7	305.04	47.32	561.225	NA
505.22	625.74	789.72	815.64	570.02	862.48	774.64	599.4	751.34	501.9	813.82	548.9	697.1	1250.3	NA
839.28	196.8	553	471	730.88	647.94	313.08	409.86	364.06	586.78	874.44	308.38	47.36	564.7	NA
497.4	617.56	794.3	822.76	564.86	870.88	781.44	594.94	756.22	494.78	820.68	541.02	697.04	1251.9	NA
833.46	198.18	552.02	470.88	726.46	643.54	314.54	408.24	366.24	584.46	867.24	311.76	47.42	566.4	NA
491.88	611.6	797.6	827.48	561.1	876.98	786.58	591.78	759.56	490.32	825.86	535.18	697	1251.9	NA
828.92	199.26	551.16	471.36	723.32	640.8	315.32	406.9	367.52	583.12	862.04	314.02	47.44	566.4	NA
485.12	604.5	801.72	833.1	556.54	884.24	793.02	587.86	763.56	484.8	832.2	528.2	696.94	NA	NA
823.34	200.9	550.04	472.08	719.5	637.62	316.22	405.26	369.02	581.54	855.96	316.78	47.46	NA	NA
476.96	596.34	806.88	839.82	550.98	893.64	801.04	582.94	768.1	475.92	840.02	519.94	697.02	NA	NA
816.48	203.84	548.52	473.4	715.08	634.2	317.44	403.36	370.88	580.24	849.16	320.4	47.5	NA	NA
468.72	588.38	812.42	846.72	545.06	903.22	809.3	577.7	773	466.26	847.88	511.92	697.08	NA	NA
809.84	207.98	547.1	475.38	710.8	630.98	319.12	402	372.48	579.24	842.48	324.46	47.6	NA	NA
462.68	582.76	816.54	851.82	540.66	910.32	815.18	573.88	776.62	458.58	853.4	506.34	697.16	NA	NA
805.36	211.44	546.12	476.94	707.8	628.62	320.58	401.32	373.58	578.82	837.72	327.66	47.68	NA	NA
455.64	575.98	821.46	858.16	535.34	918.94	822.06	569.34	781.2	449.62	859.96	499.7	697.24	NA	NA
800.14	215.62	545.16	478.98	704.28	625.78	322.56	400.78	374.82	578.26	831.88	331.6	47.76	NA	NA
447.94	568.08	827.1	866.1	529.02	929.22	829.5	564.16	786.96	439.34	867.66	492.04	697.3	NA	NA
794.12	220.46	544.6	481.54	700.36	622.24	325.64	401.04	376.4	577.46	824.98	336.62	47.84	NA	NA
441.1	560.18	832.6	874.28	522.7	938.74	836.44	559.08	793	430.82	875.44	484.5	697.2	NA	NA
787.76	225.28	544.74	483.82	696.52	618.3	329.7	402.56	378.16	575.96	818.12	341.62	47.94	NA	NA
436.5	554.54	836.46	880.38	518.24	945.62	841.22	555.5	797.34	424.98	881.2	479.08	697.14	NA	NA
782.94	228.6	545.1	485.32	693.76	615.3	332.94	404.04	379.68	574.68	813.34	345.28	47.98	NA	NA
430.6	547.58	841.08	887.72	512.8	953.64	847.1	551.12	802.42	418.1	888.1	472.6	696.98	NA	NA
776.82	232.88	545.6	486.78	690.28	611.54	337.24	406.04	381.76	572.82	807.64	349.54	47.82	NA	NA
423.78	539.66	846.64	896.08	506.52	962.16	854.14	545.64	808.1	410.3	895.86	465.14	696.8	NA	NA
769.26	238.1	546.42	487.8	685.98	606.66	342.42	408.98	384.9	570.28	800.86	354.36	47.66	NA	NA
416.74	531.76	852.76	904.12	500.32	969.86	861.52	539.82	813.52	402.44	902.82	457.84	696.66	NA	NA
761.98	243.54	547.6	488.08	681.54	601.22	347.3	412.34	388.84	567.28	793.4	359.08	47.48	NA	NA
411.4	526.08	857.36	909.8	495.86	975.02	866.98	535.46	817.4	396.76	907.36	452.74	696.54	NA	NA
756.94	247.6	548.58	488.1	678.26	597.16	350.68	414.86	391.96	564.94	787.7	362.46	47.26	NA	NA
405.04	519.28	863.04	916.7	490.48	981.38	873.56	530.28	822.18	389.8	912.54	446.64	696.42	NA	NA
751.22	252.32	549.76	488.1	674.42	592.22	354.42	417.78	395.8	562.2	780.58	366.6	47.06	NA	NA
397.96	511.62	869.96	924.94	484.28	989.36	881.14	524.28	828.22	381.22	917.84	439.28	696.4	NA	NA
745.26	257.4	551.02	488.12	670.14	586.48	357.88	420.86	400.52	559.6	771.58	371.62	47.08	NA	NA
390.78	504.14	877.26	933.34	477.66	998.26	888.74	518.38	834.7	372.26	922.68	431.64	696.46	NA	NA
739.84	262.48	551.88	488.48	665.26	581.24	360.8	423.48	405.22	557.68	762.46	376.88	47.2	NA	NA
385.72	498.9	882.46	939.56	472.76	1005.16	894.14	514.22	839.6	365.74	926.02	426	696.52	NA	NA
735.98	266.12	552.24	488.82	661.6	577.7	362.8	425.18	408.56	556.7	755.96	380.66	47.34	NA	NA
379.58	492.74	888.6	946.88	467.08	1013.34	900.66	509.24	845.46	358.08	930.22	419.3	696.58	NA	NA
731.3	270.68	552.54	489.42	657.28	573.74	365.22	427.16	412.38	555.56	748.56	385.14	47.5	NA	NA
372.1	485.84	895.56	955	460.58	1022.66	908.62	503.24	852.32	349.46	935.46	411.6	696.62	NA	NA
725.76	276.5	552.46	490.56	652.22	569.88	368.14	429.2	416.4	554.58	740.82	390.32	47.66	NA	NA
364.34	479.08	902.42	962.5	453.94	1031.3	916.94	496.76	859.1	341.12	940.88	404.3	696.64	NA	NA
720.38	282.68	551.94	492.24	647.14	566.72	371.24	430.94	419.86	553.9	733.84	395.62	47.86	NA	NA
358.6	474.26	907.16	967.58	449.48	1037	923.08	492	863.88	335.36	944.86	399.32	696.6	NA	NA
716.64	287.2	551.48	493.54	644	564.66	373.48	432.06	422.14	553.36	729.14	399.38	47.96	NA	NA
351.78	468.4	912.96	973.76	444.04	1043.88	930.38	486.16	869.68	328.32	949.52	393.38	696.54	NA	NA
712.26	292.42	550.92	495.14	640.28	562.12	376.28	433.38	424.84	552.78	723.38	404	48.04	NA	NA
344.1	461.5	920.36	981.4	437.42	1052.36	938.62	479.18	876.78	319.74	954.74	386.44	696.2	NA	NA
707.12	298.08	550.02	497.42	636.2	559.04	379.96	434.92	427.86	552.14	716.42	409.56	48.02	NA	NA
337.26	454.62	928.6	989.46	430.72	1061.4	946.02	472.32	884.22	311.12	959.84	379.34	695.86	NA	NA
701.78	303.38	548.96	499.48	632.2	555.72	384.26	436.66	430.82	551.26	709.36	414.96	48.02	NA	NA
332.72	449.78	934.94	995.56	425.96	1068.36	950.96	467.56	889.74	304.88	963.5	374.16	695.54	NA	NA
697.82	307	548.12	501.02	629.38	553.26	387.6	438.02	432.9	550.52	704.34	418.76	47.96	NA	NA
327.56	444.04	942.56	1002.78	420.36	1076.72	956.7	462.02	896.3	297.62	967.88	367.92	695.2	NA	NA
692.88	311.42	547.24	502.58	625.92	550.26	391.76	439.78	435.54	549.46	698.48	423.12	47.94	NA	NA
322.2	437.46	951.52	1011.1	414.08	1086.44	963.04	456.1	903.56	289.72	972.84	360.62	694.84	NA	NA
686.54	316.62	546.62	503.76	621.64	546.68	397.16	442.24	438.94	547.74	692.08	427.68	47.98	NA	NA
317.2	430.78	960.06	1018.76	407.98	1095.4	969.36	450.72	910.16	282.5	977.2	353.5	694.7	NA	NA
679.96	321.8	546.52	503.78	617.02	542.96	402.98	445.34	442.9	545.46	686	431.7	48.3	NA	NA
313.72	425.94	965.86	1023.98	403.7	1101.46	973.96	447.06	914.52	277.56	980	348.54	694.58	NA	NA
675.12	325.42	546.76	503.5	613.62	540.26	407.32	447.78	446	543.66	681.78	434.42	48.58	NA	NA
309.38	420.08	972.7	1030.12	398.52	1108.4	979.6	442.62	919.66	271.62	983.12	342.44	694.48	NA	NA
669.34	329.68	547.06	503.02	609.6	536.86	412.58	450.96	449.84	541.36	676.38	437.64	48.88	NA	NA
304.08	413.26	980.38	1037.26	392.3	1116.3	986.62	437.24	925.5	264.22	985.9	335.2	694.4	NA	NA
663.2	334.56	547.6	502.06	605.12	532.86	418.14	455.02	454.74	538.72	669.64	441.3	49.24	NA	NA
298.62	406.74	988	1044.4	386	1124.64	993.94	431.64	931.74	256.12	987.9	327.82	694.32	NA	NA
657.7	339.52	548.4	500.84	600.92	528.88	422.92	459.2	460.1	536.48	662.22	444.82	49.58	NA	NA
294.74	402.28	993.5	1049.64	381.48	1130.86	999.22	427.46	936.38	250.02	989.08	322.32	694.3	NA	NA
654.02	343.14	549.08	499.84	598.08	526	425.98	462.24	464.1	535.02	656.58	447.24	49.72	NA	NA
290.18	397.12	1000.28	1055.86	376.2	1138.66	1005.46	422.46	942	242.72	990.64	315.82	694.3	NA	NA
649.62	347.62	549.92	498.82	594.64	522.76	429.6	465.72	468.78	533.46	649.88	450.14	49.84	NA	NA
285.1	391.52	1008.5	1063.04	370.28	1148.64	1012.68	416.7	948.74	234.28	992.82	308.46	694.48	NA	NA
644.82	353.08	550.84	498.16	590.64	519.9	433.44	469.22	473.74	532.22	642.54	453.6	49.84	NA	NA
280.14	385.72	1017.46	1069.86	364.42	1158.74	1020.08	410.9	955.64	226.34	995.76	301.48	694.9	NA	NA
640.16	359.18	551.44	498.26	586.72	518.24	437.28	472.08	477.78	531.78	635.62	457.16	49.68	NA	NA
276.62	381.5	1024.08	1074.48	360.3	1165.86	1025.42	406.78	960.42	221.02	998.22	296.66	695.36	NA	NA
636.9	363.72	551.62	498.7	583.92	517.62	440.1	473.92	480.18	531.64	630.98	459.8	49.5	NA	NA
272.42	376.42	1031.68	1079.94	355.22	1174	1031.98	401.9	966.06	214.54	1001.22	290.92	695.94	NA	NA
633.1	368.88	551.68	499.32	580.66	516.96	443.48	476	482.9	531.54	625.62	463.04	49.22	NA	NA
267.76	370.48	1039.76	1086.2	348.92	1182.74	1039.74	396.18	972.46	206.64	1004.9	284.16	696.72	NA	NA
629.12	374.42	551.32	500.52	577.04	516.48	447.34	478	485.48	531.62	619.94	467.02	48.68	NA	NA
263.68	364.62	1047.06	1092.66	342.34	1191.26	1047.3	390.16	979.16	198.18	1008.82	277.16	697.34	NA	NA
625.52	379.64	550.5	502.18	573.62	515.96	450.96	479.56	487.34	531.66	615.04	471.06	48.16	NA	NA
261.06	360.82	1051.5	1097.36	337.58	1197.3	1052.5	385.9	983.96	191.7	1011.6	271.98	697.72	NA	NA
623.12	382.8	549.8	503.54	571.22	515.38	453.46	480.48	488.5	531.56	611.9	474	47.7	NA	NA
258.16	356.32	1056.92	1103.08	332	1204.86	1058.46	380.84	989.88	184.02	1015.12	265.66	698.06	NA	NA
620.26	386.6	548.88	505.1	568.34	514.48	456.4	481.58	489.8	531.28	608.38	477.38	47.24	NA	NA
255.38	351.12	1063.44	1110.02	325.72	1214.42	1064.54	374.52	996.96	175.44	1019.28	258.02	697.06	NA	NA
616.72	390.96	547.48	506.64	564.86	512.74	459.8	482.8	491.26	530.56	604.68	480.88	47.32	NA	NA
253.68	345.8	1070.64	1117.1	319.68	1224.26	1069.68	368.58	1004.2	167.64	1023.62	250.24	695.62	NA	NA
613.3	395.16	546.04	507.54	561.28	510.06	463.2	484.22	492.94	529.24	601.36	483.78	47.98	NA	NA
252.78	341.86	1076.14	1122.1	315.46	1231.26	1073	364.48	1009.24	162.54	1026.78	244.7	694.14	NA	NA
610.84	398.06	544.92	507.82	558.68	507.74	465.7	485.32	494.32	528.14	599.08	485.56	48.72	NA	NA
251.86	337.08	1082.8	1127.96	310.26	1239.18	1076.98	359.8	1015.16	156.46	1030.52	238.14	692.52	NA	NA
608.02	401.5	543.74	508.02	555.6	504.88	468.86	486.74	496.18	526.74	596.24	487.6	49.6	NA	NA
251.2	331.34	1090.54	1134.48	304.02	1246.92	1081.74	354.84	1021.66	149.24	1034.58	230.38	690.66	NA	NA
604.98	405.34	542.74	507.76	552.12	501.24	473	488.74	498.94	524.8	592.58	489.54	50.76	NA	NA
251	325.74	1098.12	1141.22	297.58	1252.96	1086.88	350.86	1027.92	141.38	1038.3	222.38	689.76	NA	NA
602.52	409.1	542.32	506.9	548.86	497.28	477.24	491.36	502.34	522.78	588.46	491.02	51.84	NA	NA
250.86	321.82	1103.26	1146.04	292.88	1256.54	1090.8	348.16	1032.28	135.36	1040.78	216.54	689.08	NA	NA
600.84	411.78	542.2	506.12	546.66	494.44	480.44	493.42	504.98	521.28	585.34	491.88	52.62	NA	NA
250.66	317.32	1109.58	1152.04	287.34	1261.68	1095.86	344.68	1037.72	128.2	1043.62	209.3	688.4	NA	NA
598.86	415.02	542.08	505.16	544.08	490	484.26	495.96	508.2	519.58	581.52	493.56	53.56	NA	NA
250.16	312.36	1116.58	1159.46	281.2	1264.4	1102.04	340.52	1044.2	119.72	1046.82	200.98	687.62	NA	NA
596.56	419	541.94	504.14	541.22	487.6	487.94	499.14	511.84	517.94	576.86	495.4	54.78	NA	NA
249.2	307.5	1123.8	1167.14	275.08	1266.7	1108.38	336.14	1050.78	111.66	1050.04	193.12	686.88	NA	NA
594.18	423.26	541.92	503.34	538.64	485.433333333333	490.58	502.3	514.76	516.72	572.38	497.44	56.36	NA	NA
248.34	304.06	1129.1	1172.54	270.82	1268	1113	332.8	1055.58	106.3	1052.42	187.74	686.4	NA	NA
592.44	426.42	541.92	502.98	536.9	484.1	492.1	504.48	516.56	515.98	569.26	499.22	57.58	NA	NA
247.18	299.82	1135.68	1178.84	265.52	1271.9	1118.44	328.82	1061.28	100	1055.4	181.44	685.8	NA	NA
590.28	430.2	541.96	502.58	534.92	480.1	493.76	506.94	518.4	515.14	565.76	501.26	59.16	NA	NA
245.36	294.46	1143.32	1185.64	258.94	NA	1124.54	324.4	1067.64	92.82	1059.2	174.62	685	NA	NA
587.58	434.6	541.98	502.32	532.84	NA	494.92	509.24	519.66	514.4	562.42	502.98	61.4	NA	NA
243.06	288.86	1151.06	1192.16	251.96	NA	1130.7	319.92	1073.76	85.04	1063.8	167.72	684.28	NA	NA
584.6	438.8	541.88	502.16	531.12	NA	495.52	510.9	520	513.38	559.7	504.76	63.96	NA	NA
241.24	284.82	1156.52	1196.74	246.82	NA	1135.16	316.74	1078.08	79.18	1067.32	162.7	683.8	NA	NA
582.38	441.68	541.7	502.04	530	NA	495.74	511.82	520.02	512.66	558	506	65.88	NA	NA
238.9	280.08	1162.88	1202.52	240.7	NA	1140.56	312.98	1083.28	72.04	1071.46	156.62	683.28	NA	NA
579.76	445.06	541.38	501.88	528.72	NA	496.02	512.68	519.98	511.72	556.24	507.3	68.08	NA	NA
235.9	274.82	1169.7	1209.72	233.8	NA	1146.88	308.54	1089.54	63.74	1076.28	149.5	682.88	NA	NA
576.82	448.82	540.74	501.5	527.32	NA	496.34	513.06	519.74	510.34	554.88	508.34	70.58	NA	NA
232.86	269.84	1176	1217.26	227.24	NA	1153.06	303.9	1095.84	55.92	1081.44	142.5	682.76	NA	NA
573.96	452.22	539.74	500.54	525.98	NA	496.8	512.84	519.58	508.42	554.2	508.74	73	NA	NA
230.62	266.4	1180.36	1222.8	222.66	NA	1157.4	300.58	1100.46	51	1084.86	137.68	682.8	NA	NA
572.06	454.54	538.94	499.62	525.04	NA	497.3	512.3	519.44	507.02	554.3	508.66	74.68	NA	NA
228	262.18	1185.62	1229.18	217.16	NA	1162.54	296.64	1105.92	45.44	1089.04	131.98	682.92	NA	NA
569.78	457.24	537.9	498.34	523.86	NA	497.9	511.7	519.42	505.26	554.36	508.42	76.72	NA	NA
225.26	257.06	1192.04	1235.76	210.5	NA	1168.34	292.12	1113.02	39.56	1093.98	125.22	683.36	NA	NA
567.12	460.44	536.18	496.2	522.58	NA	498.72	511	520.24	502.6	554.1	507.46	79.22	NA	NA
223.04	251.88	1198.9	1240.98	203.84	NA	1174.38	287.76	1119.82	34.16	1098.84	118.24	684.26	NA	NA
564.46	463.32	534.14	493.38	521.44	NA	499.56	510.6	521.66	499.64	553.32	505.94	81.82	NA	NA
221.58	248.12	1204.04	1244.18	198.96	NA	1178.76	284.82	1124.84	30.3	1102.18	113.06	685.08	NA	NA
562.56	465.38	532.48	491.18	520.72	NA	500.14	510.48	523	497.32	552.4	504.56	83.68	NA	NA
219.9	243.74	1210.2	1247.9	193.26	NA	1184.08	281.32	1130.66	25.54	1106.08	106.84	686.18	NA	NA
560.34	467.8	530.6	488.48	519.92	NA	500.72	510.5	524.52	494.66	551.2	502.98	85.92	NA	NA
218.12	239.08	1217.4	1252.76	186.92	NA	1190.5	277.4	1137.42	19.54	1110.34	99.48	687.8	NA	NA
557.86	470.64	528.6	484.02	519.16	NA	501.04	510.92	526.32	491.78	549.38	501.16	88.52	NA	NA
216.4	235.04	1224.18	1258.66	180.94	NA	1196.96	273.58	1143.82	13.72	1114.18	92.48	689.54	NA	NA
555.62	473.34	526.96	478.86	518.54	NA	500.66	512	527.7	489.5	547.12	499.62	91.28	NA	NA
215.12	232.38	1228.78	1263.6	176.78	NA	1201.44	270.92	1148.56	9.52	1116.82	87.66	690.82	NA	NA
554.12	475.36	525.92	474.64	518.14	NA	500.08	512.98	528.64	488.06	545.36	498.64	93.28	NA	NA
213.14	229.38	1235.5	1269.18	171.54	NA	1206.5	267.68	1153.78	3.58	1118.94	81.94	693.18	NA	NA
550.62	477.88	524.48	469.96	517.68	NA	499.14	514.18	530.4	485.5	542.6	497.32	96.3	NA	NA
210.32	225.76	1242.62	1273.15	165.02	NA	1211.9	263.76	1159.92	-2.5	1121.5	75.3	695.32	NA	NA
547.14	480.86	522.62	466.525	517.22	NA	497.4	515.72	531.72	482.6	539.12	495.8	100.26	NA	NA
206.78	221.94	1249.66	1276.46666666667	158.02	NA	1216.8	259.56	1165.98	-8.06	1124.16	68.64	696.76	NA	NA
544.14	483.7	520.4	464.333333333333	516.8	NA	494.66	517.26	532.32	479.58	535.36	494.26	105.2	NA	NA
203.82	219.1	1255.06	1277	152.8	NA	1220.06	256.42	1169.88	-12.2	1125.86	63.74	697.8	NA	NA
541.68	485.68	518.64	463.95	516.5	NA	492.34	518.3	532.56	477.08	532.42	493.1	109.24	NA	NA
200.16	215.62	1261.62	1278.6	146.66	NA	1224.26	252.62	1174.6	-17.14	1128.12	57.86	698.68	NA	NA
539.22	487.92	516.46	462.8	516.12	NA	489.52	519.48	532.62	474.2	529.16	491.72	114.24	NA	NA
195.5	211.2	1268.28	NA	139.92	NA	1229.74	247.94	1180.42	-22.08	1132.04	51.1	698.02	NA	NA
538.86	490	513.82	NA	515.62	NA	486.18	520.62	531.38	471.38	526.28	490.14	120.24	NA	NA
189.62	206.2	1275.66	NA	133.54	NA	1235.68	244.28	1187.2	-29.34	1135.8	45.22	696.68	NA	NA
539.06	491.86	511.16	NA	514.84	NA	482.3	521.6	530.36	466.26	523.74	486.44	126.76	NA	NA
184.94	202.46	1281.18	NA	129.2	NA	1240.22	241.94	1192.28	-35.24	1138.34	41.38	695.44	NA	NA
539.42	493.06	509.22	NA	514.22	NA	479.58	522.24	529.66	461.84	522.14	483.16	131.58	NA	NA
179.16	198.04	1287.44	NA	123.94	NA	1243.425	238.84	1198.3	-41.48	1141.52	38.525	693.96	NA	NA
539.82	494.26	507	NA	513.36	NA	477.75	522.84	528.7	456.82	520.4	481.275	137.26	NA	NA
172.14	192.8	1293.82	NA	117.74	NA	1247.2	234.86	1205.36	-47.3	1145.48	35.4	692.32	NA	NA
540.26	495.14	504.38	NA	512.06	NA	475.533333333333	523.1	527.56	450.8	518.88	478.5	143.62	NA	NA
164.92	187.42	1298.98	NA	111.3	NA	1250.1	230.62	1212.66	-52	1149.84	33.6	690.88	NA	NA
540.62	495.58	501.62	NA	510.52	NA	473.3	522.98	526.7	444.16	518.1	474.3	149.74	NA	NA
159.98	183.86	1302	NA	106.6	NA	1250.1	226.6	1217.28	-53.34	1153.36	33.6	690.06	NA	NA
540.72	495.42	499.52	NA	509.34	NA	473.3	522.54	525.88	440.5	517.98	474.3	154.02	NA	NA
154.14	179.64	1305.54	NA	101.06	NA	NA	221.84	1222.82	-55.02	1157.92	NA	689.14	NA	NA
540.8	495.18	496.86	NA	507.96	NA	NA	522.04	525	435.98	517.96	NA	159.3	NA	NA
147.62	175.22	1309.72	NA	95.04	NA	NA	216.64	1229.66	-57.76	1163.86	NA	688.32	NA	NA
540.7	494.82	493.12	NA	506.4	NA	NA	521.3	524.22	430.18	518.1	NA	165.94	NA	NA
141.02	171.2	1313.96	NA	89.64	NA	NA	211.56	1236.54	-58.9	1170.18	NA	687.82	NA	NA
540.28	494.46	488.78	NA	504.9	NA	NA	520.74	523.58	427.6	518.16	NA	173.2	NA	NA
136.32	168.6	1317.2	NA	86.16	NA	NA	208.2	1241.6	-59.7666666666667	1174.96	NA	687.58	NA	NA
539.84	494.2	485.44	NA	503.82	NA	NA	520.38	523.14	426.1	518.1	NA	178.68	NA	NA
130.36	165.42	1321.02	NA	81.96	NA	NA	204.14	1247.86	-61.5	1180.6	NA	687.38	NA	NA
539.24	493.92	481.46	NA	502.48	NA	NA	520.06	522.54	423.1	517.92	NA	185.18	NA	NA
122.72	161.78	1325.42	NA	76.9	NA	NA	199.46	1255.5	-65	1186.84	NA	687.3	NA	NA
538.5	493.78	476.88	NA	500.18	NA	NA	519.94	521.54	418.4	517.26	NA	192.56	NA	NA
114.56	157.52	1329.4	NA	71.48	NA	NA	194.54	1262.78	NA	1192.64	NA	687.14	NA	NA
537.94	493.98	472.62	NA	498.38	NA	NA	520.44	519.98	NA	515.94	NA	199.46	NA	NA
108.42	154.32	1332.04	NA	67.3	NA	NA	191.04	1268.16	NA	1196.72	NA	686.98	NA	NA
537.66	494.24	469.78	NA	497.04	NA	NA	520.96	518.64	NA	514.8	NA	204.1	NA	NA
101.44	150.54	1335.48	NA	61.74	NA	NA	186.7	1274.22	NA	1201.6	NA	686.76	NA	NA
538	494.72	466.08	NA	494.18	NA	NA	521.72	516.78	NA	513.26	NA	209.82	NA	NA
93.6	145.44	1337.5	NA	58.375	NA	NA	181.22	1280.52	NA	1207.46	NA	686.04	NA	NA
538.66	495.32	463.925	NA	492.7	NA	NA	522.9	514.14	NA	510.92	NA	216.66	NA	NA
86.26	139.7	1339.03333333333	NA	55.6	NA	NA	175.42	1285.9	NA	1213.84	NA	684.68	NA	NA
539.82	495.84	462.266666666667	NA	492.166666666667	NA	NA	524.26	510.94	NA	508.06	NA	223.9	NA	NA
81.22	135.46	1339.7	NA	54.45	NA	NA	171.06	1289.4	NA	1218.64	NA	683.54	NA	NA
540.94	496.14	461.55	NA	490.9	NA	NA	525.28	508.46	NA	505.84	NA	229.4	NA	NA
74.92	130.42	1341.7	NA	51	NA	NA	165.92	1293.6	NA	1224.38	NA	682.02	NA	NA
542.26	496.38	459.4	NA	487.1	NA	NA	526.4	505.42	NA	503.28	NA	236.04	NA	NA
66.66	124.48	NA	NA	NA	NA	NA	160.14	1298.88	NA	1231.1	NA	679.82	NA	NA
543.3	496.16	NA	NA	NA	NA	NA	527.46	501.8	NA	500.46	NA	243.68	NA	NA
57.84	118.82	NA	NA	NA	NA	NA	155.02	1304.46	NA	1237.3	NA	677.2	NA	NA
544.68	495.38	NA	NA	NA	NA	NA	528.42	498.36	NA	497.74	NA	251.02	NA	NA
51.1	114.92	NA	NA	NA	NA	NA	151.58	1308.66	NA	1241.34	NA	675.2	NA	NA
545.72	494.62	NA	NA	NA	NA	NA	529.06	495.94	NA	495.92	NA	256.08	NA	NA
43.16	110.02	NA	NA	NA	NA	NA	147.38	1313.68	NA	1246.06	NA	672.98	NA	NA
546.66	493.6	NA	NA	NA	NA	NA	529.68	493.12	NA	493.76	NA	262.06	NA	NA
34.48	103.76	NA	NA	NA	NA	NA	142.38	1319.52	NA	1251.12	NA	670.78	NA	NA
547.08	492.08	NA	NA	NA	NA	NA	530.02	489.98	NA	491.3	NA	268.92	NA	NA
27.06	97.08	NA	NA	NA	NA	NA	137.18	1324.98	NA	1255.98	NA	668.84	NA	NA
546.52	490.4	NA	NA	NA	NA	NA	530.46	486.96	NA	488.88	NA	278.16	NA	NA
22.32	92.02	NA	NA	NA	NA	NA	133.16	1328.7	NA	1259.52	NA	667.78	NA	NA
545.46	489.18	NA	NA	NA	NA	NA	530.54	484.7	NA	487.28	NA	285.56	NA	NA
18.85	88.45	NA	NA	NA	NA	NA	130.375	1331.35	NA	1261.95	NA	667.05	NA	NA
544.8	488.3	NA	NA	NA	NA	NA	530.525	483.15	NA	486.15	NA	290.225	NA	NA
12.5	81	NA	NA	NA	NA	NA	124.2	1336.7	NA	1267.5	NA	665.4	NA	NA
542.8	486.6	NA	NA	NA	NA	NA	531	479.6	NA	483.8	NA	303.9	NA	NA
