# Supplementary material for: Disentangling the Impact of Social Groups on Response Times and Movement Dynamics in Evacuations
Source: PLoS One. 2015 Mar 18;10(3):e0121227. doi: 10.1371/journal.pone.0121227 (PMC4364745; doi:10.1371/journal.pone.0121227)
Supplement: S1 Dataset — Zip archive containing separate files for different experimental runs. Please refer to the file README.txt inside the Zip archive for further information on how the data is presented. (ZIP) [file pone.0121227.s001.zip › data/8_group.txt]

1	2	3	4	5	6	7	8	9	10	11	12	experimenter	door1	door2
NA	NA	NA	NA	NA	NA	NA	NA	NA	NA	NA	NA	NA	NA	NA
NA	NA	NA	NA	NA	NA	NA	NA	NA	NA	NA	NA	NA	NA	NA
NA	NA	NA	NA	NA	NA	NA	NA	NA	NA	NA	NA	NA	NA	NA
NA	NA	NA	NA	NA	NA	NA	NA	NA	NA	NA	NA	NA	NA	NA
NA	NA	NA	NA	NA	NA	NA	NA	NA	NA	NA	NA	NA	NA	NA
NA	NA	NA	NA	NA	NA	NA	NA	NA	NA	NA	NA	NA	NA	NA
NA	NA	NA	NA	NA	NA	NA	NA	NA	NA	NA	NA	NA	NA	NA
NA	NA	NA	NA	NA	NA	NA	NA	NA	NA	NA	NA	NA	NA	NA
NA	NA	NA	NA	NA	NA	NA	NA	NA	NA	NA	NA	NA	NA	NA
NA	NA	NA	NA	NA	NA	NA	NA	NA	NA	NA	NA	NA	NA	NA
NA	NA	NA	NA	NA	NA	NA	NA	NA	NA	NA	NA	NA	NA	NA
NA	NA	NA	NA	NA	NA	NA	NA	NA	NA	NA	NA	NA	NA	NA
NA	NA	NA	NA	NA	NA	NA	NA	NA	NA	NA	NA	NA	NA	NA
NA	NA	NA	NA	NA	NA	NA	NA	NA	NA	NA	NA	NA	NA	NA
NA	NA	NA	NA	NA	NA	NA	NA	NA	NA	NA	NA	NA	NA	NA
NA	NA	NA	NA	NA	NA	NA	NA	NA	NA	NA	NA	NA	NA	NA
NA	NA	NA	NA	NA	NA	NA	NA	NA	NA	NA	NA	NA	NA	NA
NA	NA	NA	NA	NA	NA	NA	NA	NA	NA	NA	NA	NA	NA	NA
NA	NA	NA	NA	NA	NA	NA	NA	NA	NA	NA	NA	NA	NA	NA
NA	NA	NA	NA	NA	NA	NA	NA	NA	NA	NA	NA	NA	NA	NA
NA	NA	NA	NA	NA	NA	NA	NA	NA	NA	NA	NA	NA	NA	NA
NA	NA	NA	NA	NA	NA	NA	NA	NA	NA	NA	NA	NA	NA	NA
NA	NA	NA	NA	NA	NA	NA	NA	NA	NA	NA	NA	NA	NA	NA
NA	NA	NA	NA	NA	NA	NA	NA	NA	NA	NA	NA	NA	NA	NA
NA	NA	NA	NA	NA	NA	NA	NA	NA	NA	NA	NA	NA	NA	NA
NA	NA	NA	NA	NA	NA	NA	NA	NA	NA	NA	NA	NA	NA	NA
NA	NA	NA	NA	NA	NA	NA	NA	NA	NA	NA	NA	NA	NA	NA
NA	NA	NA	NA	NA	NA	NA	NA	NA	NA	NA	NA	NA	NA	NA
NA	NA	NA	NA	NA	NA	NA	NA	NA	NA	NA	NA	NA	NA	NA
NA	NA	NA	NA	NA	NA	NA	NA	NA	NA	NA	NA	NA	NA	NA
NA	NA	NA	NA	NA	NA	NA	NA	NA	NA	NA	NA	NA	NA	NA
NA	NA	NA	NA	NA	NA	NA	NA	NA	NA	NA	NA	NA	NA	NA
NA	NA	NA	NA	NA	NA	NA	NA	NA	NA	NA	NA	NA	NA	NA
NA	NA	NA	NA	NA	NA	NA	NA	NA	NA	NA	NA	NA	NA	NA
NA	NA	NA	NA	NA	NA	NA	NA	NA	NA	NA	NA	NA	NA	NA
NA	NA	NA	NA	NA	NA	NA	NA	NA	NA	NA	NA	NA	NA	NA
NA	NA	NA	NA	NA	NA	NA	NA	NA	NA	NA	NA	NA	NA	NA
NA	NA	NA	NA	NA	NA	NA	NA	NA	NA	NA	NA	NA	NA	NA
NA	NA	NA	NA	NA	NA	NA	NA	NA	NA	NA	NA	NA	NA	NA
NA	NA	NA	NA	NA	NA	NA	NA	NA	NA	NA	NA	NA	NA	NA
NA	NA	NA	NA	NA	NA	NA	NA	NA	NA	NA	NA	NA	NA	NA
NA	NA	NA	NA	NA	NA	NA	NA	NA	NA	NA	NA	NA	NA	NA
NA	NA	NA	NA	NA	NA	NA	NA	NA	NA	NA	NA	NA	NA	NA
NA	NA	NA	NA	NA	NA	NA	NA	NA	NA	NA	NA	NA	NA	NA
NA	NA	NA	NA	NA	NA	NA	NA	NA	NA	NA	NA	NA	NA	NA
NA	NA	NA	NA	NA	NA	NA	NA	NA	NA	NA	NA	NA	NA	NA
NA	NA	NA	NA	NA	NA	NA	NA	NA	NA	NA	NA	NA	NA	NA
NA	NA	NA	NA	NA	NA	NA	NA	NA	NA	NA	NA	NA	NA	NA
NA	NA	NA	NA	NA	NA	NA	NA	NA	NA	NA	NA	NA	NA	NA
NA	NA	NA	NA	NA	NA	NA	NA	NA	NA	NA	NA	NA	NA	NA
NA	NA	NA	NA	NA	NA	NA	NA	NA	NA	NA	NA	NA	NA	NA
NA	NA	NA	NA	NA	NA	NA	NA	NA	NA	NA	NA	NA	NA	NA
NA	NA	NA	NA	NA	NA	NA	NA	NA	NA	NA	NA	NA	NA	NA
NA	NA	NA	NA	NA	NA	NA	NA	NA	NA	NA	NA	NA	NA	NA
NA	NA	NA	NA	NA	NA	NA	NA	NA	NA	NA	NA	NA	NA	NA
NA	NA	NA	NA	NA	NA	NA	NA	NA	NA	NA	NA	NA	NA	NA
NA	NA	NA	NA	NA	NA	NA	NA	NA	NA	NA	NA	NA	NA	NA
NA	NA	NA	NA	NA	NA	NA	NA	NA	NA	NA	NA	NA	NA	NA
NA	NA	NA	NA	NA	NA	NA	NA	NA	NA	NA	NA	NA	NA	NA
NA	NA	NA	NA	NA	NA	NA	NA	NA	NA	NA	NA	NA	NA	NA
NA	NA	NA	NA	NA	NA	NA	NA	NA	NA	NA	NA	NA	NA	NA
NA	NA	NA	NA	NA	NA	NA	NA	NA	NA	NA	NA	NA	NA	NA
NA	NA	NA	NA	NA	NA	NA	NA	NA	NA	NA	NA	NA	NA	NA
NA	NA	NA	NA	NA	NA	NA	NA	NA	NA	NA	NA	NA	NA	NA
NA	NA	NA	NA	NA	NA	NA	NA	NA	NA	NA	NA	NA	NA	NA
NA	NA	NA	NA	NA	NA	NA	NA	NA	NA	NA	NA	NA	NA	NA
NA	NA	NA	NA	NA	NA	NA	NA	NA	NA	NA	NA	NA	NA	NA
NA	NA	NA	NA	NA	NA	NA	NA	NA	NA	NA	NA	NA	NA	NA
NA	NA	NA	NA	NA	NA	NA	NA	NA	NA	NA	NA	NA	NA	NA
NA	NA	NA	NA	NA	NA	NA	NA	NA	NA	NA	NA	NA	NA	NA
NA	NA	NA	NA	NA	NA	NA	NA	NA	NA	NA	NA	NA	NA	NA
NA	NA	NA	NA	NA	NA	NA	NA	NA	NA	NA	NA	NA	NA	NA
NA	NA	NA	NA	NA	NA	NA	NA	NA	NA	NA	NA	NA	NA	NA
NA	NA	NA	NA	NA	NA	NA	NA	NA	NA	NA	NA	NA	NA	NA
NA	NA	NA	NA	NA	NA	NA	NA	NA	NA	NA	NA	NA	NA	NA
NA	NA	NA	NA	NA	NA	NA	NA	NA	NA	NA	NA	NA	NA	NA
NA	NA	NA	NA	NA	NA	NA	NA	NA	NA	NA	NA	NA	NA	NA
NA	NA	NA	NA	NA	NA	NA	NA	NA	NA	NA	NA	NA	NA	NA
NA	NA	NA	NA	NA	NA	NA	NA	NA	NA	NA	NA	NA	NA	NA
NA	NA	NA	NA	NA	NA	NA	NA	NA	NA	NA	NA	NA	NA	NA
NA	NA	NA	NA	NA	NA	NA	NA	NA	NA	NA	NA	NA	NA	NA
NA	NA	NA	NA	NA	NA	NA	NA	NA	NA	NA	NA	NA	NA	NA
NA	NA	NA	NA	NA	NA	NA	NA	NA	NA	NA	NA	NA	NA	NA
NA	NA	NA	NA	NA	NA	NA	NA	NA	NA	NA	NA	NA	NA	NA
NA	NA	NA	NA	NA	NA	NA	NA	NA	NA	NA	NA	NA	NA	NA
NA	NA	NA	NA	NA	NA	NA	NA	NA	NA	NA	NA	NA	NA	NA
NA	NA	NA	NA	NA	NA	NA	NA	NA	NA	NA	NA	NA	NA	NA
NA	NA	NA	NA	NA	NA	NA	NA	NA	NA	NA	NA	NA	NA	NA
NA	NA	NA	NA	NA	NA	NA	NA	NA	NA	NA	NA	NA	NA	NA
NA	NA	NA	NA	NA	NA	NA	NA	NA	NA	NA	NA	NA	NA	NA
NA	NA	NA	NA	NA	NA	NA	NA	NA	NA	NA	NA	NA	NA	NA
NA	NA	NA	NA	NA	NA	NA	NA	NA	NA	NA	NA	NA	NA	NA
NA	NA	NA	NA	NA	NA	NA	NA	NA	NA	NA	NA	NA	NA	NA
NA	NA	NA	NA	NA	NA	NA	NA	NA	NA	NA	NA	NA	NA	NA
NA	NA	NA	NA	NA	NA	NA	NA	NA	NA	NA	NA	NA	NA	NA
NA	NA	NA	NA	NA	NA	NA	NA	NA	NA	NA	NA	NA	NA	NA
NA	NA	NA	NA	NA	NA	NA	NA	NA	NA	NA	NA	NA	NA	NA
NA	NA	NA	NA	NA	NA	NA	NA	NA	NA	NA	NA	NA	NA	NA
NA	NA	NA	NA	NA	NA	NA	NA	NA	NA	NA	NA	NA	NA	NA
NA	NA	NA	NA	NA	NA	NA	NA	NA	NA	NA	NA	NA	NA	NA
NA	NA	NA	NA	NA	NA	NA	NA	NA	NA	NA	NA	NA	NA	NA
NA	NA	NA	NA	NA	NA	NA	NA	NA	NA	NA	NA	NA	NA	NA
NA	NA	NA	NA	NA	NA	NA	NA	NA	NA	NA	NA	NA	NA	NA
NA	NA	NA	NA	NA	NA	NA	NA	NA	NA	NA	NA	NA	NA	NA
NA	NA	NA	NA	NA	NA	NA	NA	NA	NA	NA	NA	NA	NA	NA
NA	NA	NA	NA	NA	NA	NA	NA	NA	NA	NA	NA	NA	NA	NA
NA	NA	NA	NA	NA	NA	NA	NA	NA	NA	NA	NA	NA	NA	NA
NA	NA	NA	NA	NA	NA	NA	NA	NA	NA	NA	NA	NA	NA	NA
NA	NA	NA	NA	NA	NA	NA	NA	NA	NA	NA	NA	NA	NA	NA
NA	NA	NA	NA	NA	NA	NA	NA	NA	NA	NA	NA	NA	NA	NA
NA	NA	NA	NA	NA	NA	NA	NA	NA	NA	NA	NA	NA	NA	NA
NA	NA	NA	NA	NA	NA	NA	NA	NA	NA	NA	NA	NA	NA	NA
NA	NA	NA	NA	NA	NA	NA	NA	NA	NA	NA	NA	NA	NA	NA
NA	NA	NA	NA	NA	NA	NA	NA	NA	NA	NA	NA	NA	NA	NA
NA	NA	NA	NA	NA	NA	NA	NA	NA	NA	NA	NA	NA	NA	NA
NA	NA	NA	NA	NA	NA	NA	NA	NA	NA	NA	NA	NA	NA	NA
NA	NA	NA	NA	NA	NA	NA	NA	NA	NA	NA	NA	NA	NA	NA
NA	NA	NA	NA	NA	NA	NA	NA	NA	NA	NA	NA	NA	NA	NA
NA	NA	NA	NA	NA	NA	NA	NA	NA	NA	NA	NA	NA	NA	NA
NA	NA	NA	NA	NA	NA	NA	NA	NA	NA	NA	NA	NA	NA	NA
NA	NA	NA	NA	NA	NA	NA	NA	NA	NA	NA	NA	NA	NA	NA
NA	NA	NA	NA	NA	NA	NA	NA	NA	NA	NA	NA	NA	NA	NA
NA	NA	NA	NA	NA	NA	NA	NA	NA	NA	NA	NA	NA	NA	NA
NA	NA	NA	NA	NA	NA	NA	NA	NA	NA	NA	NA	NA	NA	NA
NA	NA	NA	NA	NA	NA	NA	NA	NA	NA	NA	NA	NA	NA	NA
NA	NA	NA	NA	NA	NA	NA	NA	NA	NA	NA	NA	NA	NA	NA
NA	NA	NA	NA	NA	NA	NA	NA	NA	NA	NA	NA	NA	NA	NA
NA	NA	NA	NA	NA	NA	NA	NA	NA	NA	NA	NA	NA	NA	NA
NA	NA	NA	NA	NA	NA	NA	NA	NA	NA	NA	NA	NA	NA	NA
NA	NA	NA	NA	NA	NA	NA	NA	NA	NA	NA	NA	NA	NA	NA
NA	NA	NA	NA	NA	NA	NA	NA	NA	NA	NA	NA	NA	NA	NA
NA	NA	NA	NA	NA	NA	NA	NA	NA	NA	NA	NA	NA	NA	NA
NA	NA	NA	NA	NA	NA	NA	NA	NA	NA	NA	NA	NA	NA	NA
NA	NA	NA	NA	NA	NA	NA	NA	NA	NA	NA	NA	NA	NA	NA
NA	NA	NA	NA	NA	NA	NA	NA	NA	NA	NA	NA	NA	NA	NA
NA	NA	NA	NA	NA	NA	NA	NA	NA	NA	NA	NA	NA	NA	NA
NA	NA	NA	NA	NA	NA	NA	NA	NA	NA	NA	NA	NA	NA	NA
NA	NA	NA	NA	NA	NA	NA	NA	NA	NA	NA	NA	NA	NA	NA
NA	NA	NA	NA	NA	NA	NA	NA	NA	NA	NA	NA	NA	NA	NA
NA	NA	NA	NA	NA	NA	NA	NA	NA	NA	NA	NA	NA	NA	NA
NA	NA	NA	NA	NA	NA	NA	NA	NA	NA	NA	NA	NA	NA	NA
NA	NA	NA	NA	NA	NA	NA	NA	NA	NA	NA	NA	NA	NA	NA
NA	NA	NA	NA	NA	NA	NA	NA	NA	NA	NA	NA	NA	NA	NA
NA	NA	NA	NA	NA	NA	NA	NA	NA	NA	NA	NA	NA	NA	NA
NA	NA	NA	NA	NA	NA	NA	NA	NA	NA	NA	NA	NA	NA	NA
NA	NA	NA	NA	NA	NA	NA	NA	NA	NA	NA	NA	NA	NA	NA
NA	NA	NA	NA	NA	NA	NA	NA	NA	NA	NA	NA	NA	NA	NA
NA	NA	NA	NA	NA	NA	NA	NA	NA	NA	NA	NA	NA	NA	NA
NA	NA	NA	NA	NA	NA	NA	NA	NA	NA	NA	NA	NA	NA	NA
NA	NA	NA	NA	NA	NA	NA	NA	NA	NA	NA	NA	NA	NA	NA
NA	NA	NA	NA	NA	NA	NA	NA	NA	NA	NA	NA	NA	NA	NA
NA	NA	NA	NA	NA	NA	NA	NA	NA	NA	NA	NA	NA	NA	NA
NA	NA	NA	NA	NA	NA	NA	NA	NA	NA	NA	NA	NA	NA	NA
NA	NA	NA	NA	NA	NA	NA	NA	NA	NA	NA	NA	NA	NA	NA
NA	NA	NA	NA	NA	NA	NA	NA	NA	NA	NA	NA	NA	NA	NA
NA	NA	NA	NA	NA	NA	NA	NA	NA	NA	NA	NA	NA	NA	NA
NA	NA	NA	NA	NA	NA	NA	NA	NA	NA	NA	NA	NA	NA	NA
NA	NA	NA	NA	NA	NA	NA	NA	NA	NA	NA	NA	NA	NA	NA
NA	NA	NA	NA	NA	NA	NA	NA	NA	NA	NA	NA	NA	NA	NA
NA	NA	NA	NA	NA	NA	NA	NA	NA	NA	NA	NA	NA	NA	NA
NA	NA	NA	NA	NA	NA	NA	NA	NA	NA	NA	NA	NA	NA	NA
NA	NA	NA	NA	NA	NA	NA	NA	NA	NA	NA	NA	NA	NA	NA
NA	NA	NA	NA	NA	NA	NA	NA	NA	NA	NA	NA	NA	NA	NA
NA	NA	NA	NA	NA	NA	NA	NA	NA	NA	NA	NA	NA	NA	NA
NA	NA	NA	NA	NA	NA	NA	NA	NA	NA	NA	NA	NA	NA	NA
NA	NA	NA	NA	NA	NA	NA	NA	NA	NA	NA	NA	NA	NA	NA
NA	NA	NA	NA	NA	NA	NA	NA	NA	NA	NA	NA	NA	NA	NA
NA	NA	NA	NA	NA	NA	NA	NA	NA	NA	NA	NA	NA	NA	NA
NA	NA	NA	NA	NA	NA	NA	NA	NA	NA	NA	NA	NA	NA	NA
NA	NA	NA	NA	NA	NA	NA	NA	NA	NA	NA	NA	NA	NA	NA
NA	NA	NA	NA	NA	NA	NA	NA	NA	NA	NA	NA	NA	NA	NA
NA	NA	NA	NA	NA	NA	NA	NA	NA	NA	NA	NA	NA	NA	NA
NA	NA	NA	NA	NA	NA	NA	NA	NA	NA	NA	NA	NA	NA	NA
NA	NA	NA	NA	NA	NA	NA	NA	NA	NA	NA	NA	NA	NA	NA
NA	NA	NA	NA	NA	NA	NA	NA	NA	NA	NA	NA	NA	NA	NA
NA	NA	NA	NA	NA	NA	NA	NA	NA	NA	NA	NA	NA	NA	NA
NA	NA	NA	NA	NA	NA	NA	NA	NA	NA	NA	NA	NA	NA	NA
NA	NA	NA	NA	NA	NA	NA	NA	NA	NA	NA	NA	NA	NA	NA
NA	NA	NA	NA	NA	NA	NA	NA	NA	NA	NA	NA	NA	NA	NA
NA	NA	NA	NA	NA	NA	NA	NA	NA	NA	NA	NA	NA	NA	NA
NA	NA	NA	NA	NA	NA	NA	NA	NA	NA	NA	NA	NA	NA	NA
NA	NA	NA	NA	NA	NA	NA	NA	NA	NA	NA	NA	NA	NA	NA
NA	NA	NA	NA	NA	NA	NA	NA	NA	NA	NA	NA	NA	NA	NA
NA	NA	NA	NA	NA	NA	NA	NA	NA	NA	NA	NA	NA	NA	NA
NA	NA	NA	NA	NA	NA	NA	NA	NA	NA	NA	NA	NA	NA	NA
NA	NA	NA	NA	NA	NA	NA	NA	NA	NA	NA	NA	NA	NA	NA
NA	NA	NA	NA	NA	NA	NA	NA	NA	NA	NA	NA	NA	NA	NA
NA	NA	NA	NA	NA	NA	NA	NA	NA	NA	NA	NA	NA	NA	NA
NA	NA	NA	NA	NA	NA	NA	NA	NA	NA	NA	NA	NA	NA	NA
NA	NA	NA	NA	NA	NA	NA	NA	NA	NA	NA	NA	NA	NA	NA
NA	NA	NA	NA	NA	NA	NA	NA	NA	NA	NA	NA	NA	NA	NA
NA	NA	NA	NA	NA	NA	NA	NA	NA	NA	NA	NA	NA	NA	NA
NA	NA	NA	NA	NA	NA	NA	NA	NA	NA	NA	NA	NA	NA	NA
NA	NA	NA	NA	NA	NA	NA	NA	NA	NA	NA	NA	NA	NA	NA
NA	NA	NA	NA	NA	NA	NA	NA	NA	NA	NA	NA	NA	NA	NA
NA	NA	NA	NA	NA	NA	NA	NA	NA	NA	NA	NA	NA	NA	NA
NA	NA	NA	NA	NA	NA	NA	NA	NA	NA	NA	NA	NA	NA	NA
NA	NA	NA	NA	NA	NA	NA	NA	NA	NA	NA	NA	NA	NA	NA
NA	NA	NA	NA	NA	NA	NA	NA	NA	NA	NA	NA	NA	NA	NA
NA	NA	NA	NA	NA	NA	NA	NA	NA	NA	NA	NA	NA	NA	NA
NA	NA	NA	NA	NA	NA	NA	NA	NA	NA	NA	NA	NA	NA	NA
NA	NA	NA	NA	NA	NA	NA	NA	NA	NA	NA	NA	NA	NA	NA
NA	NA	NA	NA	NA	NA	NA	NA	NA	NA	NA	NA	NA	NA	NA
NA	NA	NA	NA	NA	NA	NA	NA	NA	NA	NA	NA	NA	NA	NA
NA	NA	NA	NA	NA	NA	NA	NA	NA	NA	NA	NA	NA	NA	NA
NA	NA	NA	NA	NA	NA	NA	NA	NA	NA	NA	NA	NA	NA	NA
NA	NA	NA	NA	NA	NA	NA	NA	NA	NA	NA	NA	NA	NA	NA
NA	NA	NA	NA	NA	NA	NA	NA	NA	NA	NA	NA	NA	NA	NA
NA	NA	NA	NA	NA	NA	NA	NA	NA	NA	NA	NA	NA	NA	NA
NA	NA	NA	NA	NA	NA	NA	NA	NA	NA	NA	NA	NA	NA	NA
NA	NA	NA	NA	NA	NA	NA	NA	NA	NA	NA	NA	NA	NA	NA
NA	NA	NA	NA	NA	NA	NA	NA	NA	NA	NA	NA	NA	NA	NA
NA	NA	NA	NA	NA	NA	NA	NA	NA	NA	NA	NA	NA	NA	NA
NA	NA	NA	NA	NA	NA	NA	NA	NA	NA	NA	NA	NA	NA	NA
NA	NA	NA	NA	NA	NA	NA	NA	NA	NA	NA	NA	NA	NA	NA
NA	NA	NA	NA	NA	NA	NA	NA	NA	NA	NA	NA	NA	NA	NA
NA	NA	NA	NA	NA	NA	NA	NA	NA	NA	NA	NA	NA	NA	NA
NA	NA	NA	NA	NA	NA	NA	NA	NA	NA	NA	NA	NA	NA	NA
NA	NA	NA	NA	NA	NA	NA	NA	NA	NA	NA	NA	NA	NA	NA
NA	NA	NA	NA	NA	NA	NA	NA	NA	NA	NA	NA	NA	NA	NA
NA	NA	NA	NA	NA	NA	NA	NA	NA	NA	NA	NA	NA	NA	NA
NA	NA	NA	NA	NA	NA	NA	NA	NA	NA	NA	NA	NA	NA	NA
NA	NA	NA	NA	NA	NA	NA	NA	NA	NA	NA	NA	NA	NA	NA
NA	NA	NA	NA	NA	NA	NA	NA	NA	NA	NA	NA	NA	NA	NA
NA	NA	NA	NA	NA	NA	NA	NA	NA	NA	NA	NA	NA	NA	NA
NA	NA	NA	NA	NA	NA	NA	NA	NA	NA	NA	NA	NA	NA	NA
NA	NA	NA	NA	NA	NA	NA	NA	NA	NA	NA	NA	NA	NA	NA
NA	NA	NA	NA	NA	NA	NA	NA	NA	NA	NA	NA	NA	NA	NA
NA	NA	NA	NA	NA	NA	NA	NA	NA	NA	NA	NA	NA	NA	NA
NA	NA	NA	NA	NA	NA	NA	NA	NA	NA	NA	NA	NA	NA	NA
NA	NA	NA	NA	NA	NA	NA	NA	NA	NA	NA	NA	NA	NA	NA
NA	NA	NA	NA	NA	NA	NA	NA	NA	NA	NA	NA	NA	NA	NA
NA	NA	NA	NA	NA	NA	NA	NA	NA	NA	NA	NA	NA	NA	NA
NA	NA	NA	NA	NA	NA	NA	NA	NA	NA	NA	NA	NA	NA	NA
NA	NA	NA	NA	NA	NA	NA	NA	NA	NA	NA	NA	NA	NA	NA
NA	NA	NA	NA	NA	NA	NA	NA	NA	NA	NA	NA	NA	NA	NA
NA	NA	NA	NA	NA	NA	NA	NA	NA	NA	NA	NA	NA	NA	NA
NA	NA	NA	NA	NA	NA	NA	NA	NA	NA	NA	NA	NA	NA	NA
NA	NA	NA	NA	NA	NA	NA	NA	NA	NA	NA	NA	NA	NA	NA
NA	NA	NA	NA	NA	NA	NA	NA	NA	NA	NA	NA	NA	NA	NA
NA	NA	NA	NA	NA	NA	NA	NA	NA	NA	NA	NA	NA	NA	NA
NA	NA	NA	NA	NA	NA	NA	NA	NA	NA	NA	NA	NA	NA	NA
NA	NA	NA	NA	NA	NA	NA	NA	NA	NA	NA	NA	NA	NA	NA
NA	NA	NA	NA	NA	NA	NA	NA	NA	NA	NA	NA	NA	NA	NA
NA	NA	NA	NA	NA	NA	NA	NA	NA	NA	NA	NA	NA	NA	NA
NA	NA	NA	NA	NA	NA	NA	NA	NA	NA	NA	NA	NA	NA	NA
NA	NA	NA	NA	NA	NA	NA	NA	NA	NA	NA	NA	NA	NA	NA
NA	NA	NA	NA	NA	NA	NA	NA	NA	NA	NA	NA	NA	NA	NA
NA	NA	NA	NA	NA	NA	NA	NA	NA	NA	NA	NA	NA	NA	NA
NA	NA	NA	NA	NA	NA	NA	NA	NA	NA	NA	NA	NA	NA	NA
NA	NA	NA	NA	NA	NA	NA	NA	NA	NA	NA	NA	NA	NA	NA
NA	NA	NA	NA	NA	NA	NA	NA	NA	NA	NA	NA	NA	NA	NA
NA	NA	NA	NA	NA	NA	NA	NA	NA	NA	NA	NA	NA	NA	NA
NA	NA	NA	NA	NA	NA	NA	NA	NA	NA	NA	NA	NA	NA	NA
NA	NA	NA	NA	NA	NA	NA	NA	NA	NA	NA	NA	NA	NA	NA
NA	NA	NA	NA	NA	NA	NA	NA	NA	NA	NA	NA	NA	NA	NA
NA	NA	NA	NA	NA	NA	NA	NA	NA	NA	NA	NA	NA	NA	NA
NA	NA	NA	NA	NA	NA	NA	NA	NA	NA	NA	NA	NA	NA	NA
NA	NA	NA	NA	NA	NA	NA	NA	NA	NA	NA	NA	NA	NA	NA
NA	NA	NA	NA	NA	NA	NA	NA	NA	NA	NA	NA	NA	NA	NA
NA	NA	NA	NA	NA	NA	NA	NA	NA	NA	NA	NA	NA	NA	NA
NA	NA	NA	NA	NA	NA	NA	NA	NA	NA	NA	NA	NA	NA	NA
NA	NA	NA	NA	NA	NA	NA	NA	NA	NA	NA	NA	NA	NA	NA
NA	NA	NA	NA	NA	NA	NA	NA	NA	NA	NA	NA	NA	NA	NA
NA	NA	NA	NA	NA	NA	NA	NA	NA	NA	NA	NA	NA	NA	NA
NA	NA	NA	NA	NA	NA	NA	NA	NA	NA	NA	NA	NA	NA	NA
NA	NA	NA	NA	NA	NA	NA	NA	NA	NA	NA	NA	NA	NA	NA
NA	NA	NA	NA	NA	NA	NA	NA	NA	NA	NA	NA	NA	NA	NA
NA	NA	NA	NA	NA	NA	NA	NA	NA	NA	NA	NA	NA	NA	NA
NA	NA	NA	NA	NA	NA	NA	NA	NA	NA	NA	NA	NA	NA	NA
NA	NA	NA	NA	NA	NA	NA	NA	NA	NA	NA	NA	NA	NA	NA
NA	NA	NA	NA	NA	NA	NA	NA	NA	NA	NA	NA	NA	NA	NA
NA	NA	NA	NA	NA	NA	NA	NA	NA	NA	NA	NA	NA	NA	NA
NA	NA	NA	NA	NA	NA	NA	NA	NA	NA	NA	NA	NA	NA	NA
NA	NA	NA	NA	NA	NA	NA	NA	NA	NA	NA	NA	NA	NA	NA
NA	NA	NA	NA	NA	NA	NA	NA	NA	NA	NA	NA	NA	NA	NA
NA	NA	NA	NA	NA	NA	NA	NA	NA	NA	NA	NA	NA	NA	NA
NA	NA	NA	NA	NA	NA	NA	NA	NA	NA	NA	NA	NA	NA	NA
NA	NA	NA	NA	NA	NA	NA	NA	NA	NA	NA	NA	NA	NA	NA
NA	NA	NA	NA	NA	NA	NA	NA	NA	NA	NA	NA	NA	NA	NA
NA	NA	NA	NA	NA	NA	NA	NA	NA	NA	NA	NA	NA	NA	NA
NA	NA	NA	NA	NA	NA	NA	NA	NA	NA	NA	NA	NA	NA	NA
NA	NA	NA	NA	NA	NA	NA	NA	NA	NA	NA	NA	NA	NA	NA
NA	NA	NA	NA	NA	NA	NA	NA	NA	NA	NA	NA	NA	NA	NA
NA	NA	NA	NA	NA	NA	NA	NA	NA	NA	NA	NA	NA	NA	NA
NA	NA	NA	NA	NA	NA	NA	NA	NA	NA	NA	NA	NA	NA	NA
NA	NA	NA	NA	NA	NA	NA	NA	NA	NA	NA	NA	NA	NA	NA
NA	NA	NA	NA	NA	NA	NA	NA	NA	NA	NA	NA	NA	NA	NA
NA	NA	NA	NA	NA	NA	NA	NA	NA	NA	NA	NA	NA	NA	NA
NA	NA	NA	NA	NA	NA	NA	NA	NA	NA	NA	NA	NA	NA	NA
NA	NA	NA	NA	NA	NA	NA	NA	NA	NA	NA	NA	NA	NA	NA
NA	NA	NA	NA	NA	NA	NA	NA	NA	NA	NA	NA	NA	NA	NA
NA	NA	NA	NA	NA	NA	NA	NA	NA	NA	NA	NA	NA	NA	NA
NA	NA	NA	NA	NA	NA	NA	NA	NA	NA	NA	NA	NA	NA	NA
NA	NA	NA	NA	NA	NA	NA	NA	NA	NA	NA	NA	NA	NA	NA
NA	NA	NA	NA	NA	NA	NA	NA	NA	NA	NA	NA	NA	NA	NA
NA	NA	NA	NA	NA	NA	NA	NA	NA	NA	NA	NA	NA	NA	NA
NA	NA	NA	NA	NA	NA	NA	NA	NA	NA	NA	NA	NA	NA	NA
NA	NA	NA	NA	NA	NA	NA	NA	NA	NA	NA	NA	NA	NA	NA
NA	NA	NA	NA	NA	NA	NA	NA	NA	NA	NA	NA	NA	NA	NA
NA	NA	NA	NA	NA	NA	NA	NA	NA	NA	NA	NA	NA	NA	NA
NA	NA	NA	NA	NA	NA	NA	NA	NA	NA	NA	NA	NA	NA	NA
NA	NA	NA	NA	NA	NA	NA	NA	NA	NA	NA	NA	NA	NA	NA
NA	NA	NA	NA	NA	NA	NA	NA	NA	NA	NA	NA	NA	NA	NA
NA	NA	NA	NA	NA	NA	NA	NA	NA	NA	NA	NA	NA	NA	NA
NA	NA	NA	NA	NA	NA	NA	NA	NA	NA	NA	NA	NA	NA	NA
NA	NA	NA	NA	NA	NA	NA	NA	NA	NA	NA	NA	NA	NA	NA
NA	NA	NA	NA	NA	NA	NA	NA	NA	NA	NA	NA	NA	NA	NA
NA	NA	NA	NA	NA	NA	NA	NA	NA	NA	NA	NA	NA	NA	NA
NA	NA	NA	NA	NA	NA	NA	NA	NA	NA	NA	NA	NA	NA	NA
NA	NA	NA	NA	NA	NA	NA	NA	NA	NA	NA	NA	NA	NA	NA
NA	NA	NA	NA	NA	NA	NA	NA	NA	NA	NA	NA	NA	NA	NA
NA	NA	NA	NA	NA	NA	NA	NA	NA	NA	NA	NA	NA	NA	NA
NA	NA	NA	NA	NA	NA	NA	NA	NA	NA	NA	NA	NA	NA	NA
NA	NA	NA	NA	NA	NA	NA	NA	NA	NA	NA	NA	NA	NA	NA
NA	NA	NA	NA	NA	NA	NA	NA	NA	NA	NA	NA	NA	NA	NA
NA	NA	NA	NA	NA	NA	NA	NA	NA	NA	NA	NA	NA	NA	NA
NA	NA	NA	NA	NA	NA	NA	NA	NA	NA	NA	NA	NA	NA	NA
NA	NA	NA	NA	NA	NA	NA	NA	NA	NA	NA	NA	NA	NA	NA
NA	NA	NA	NA	NA	NA	NA	NA	NA	NA	NA	NA	NA	NA	NA
NA	NA	NA	NA	NA	NA	NA	NA	NA	NA	NA	NA	NA	NA	NA
NA	NA	NA	NA	NA	NA	NA	NA	NA	NA	NA	NA	NA	NA	NA
NA	NA	NA	NA	NA	NA	NA	NA	NA	NA	NA	NA	NA	NA	NA
NA	NA	NA	NA	NA	NA	NA	NA	NA	NA	NA	NA	NA	NA	NA
NA	NA	NA	NA	NA	NA	NA	NA	NA	NA	NA	NA	NA	NA	NA
NA	NA	NA	NA	NA	NA	NA	NA	NA	NA	NA	NA	NA	NA	NA
NA	NA	NA	NA	NA	NA	NA	NA	NA	NA	NA	NA	NA	NA	NA
NA	NA	NA	NA	NA	NA	NA	NA	NA	NA	NA	NA	NA	NA	NA
NA	NA	NA	NA	NA	NA	NA	NA	NA	NA	NA	NA	NA	NA	NA
NA	NA	NA	NA	NA	NA	NA	NA	NA	NA	NA	NA	NA	NA	NA
NA	NA	NA	NA	NA	NA	NA	NA	NA	NA	NA	NA	NA	NA	NA
NA	NA	NA	NA	NA	NA	NA	NA	NA	NA	NA	NA	NA	NA	NA
NA	NA	NA	NA	NA	NA	NA	NA	NA	NA	NA	NA	NA	NA	NA
NA	NA	NA	NA	NA	NA	NA	NA	NA	NA	NA	NA	NA	NA	NA
NA	NA	NA	NA	NA	NA	NA	NA	NA	NA	NA	NA	NA	NA	NA
NA	NA	NA	NA	NA	NA	NA	NA	NA	NA	NA	NA	NA	NA	NA
NA	NA	NA	NA	NA	NA	NA	NA	NA	NA	NA	NA	NA	NA	NA
NA	NA	NA	NA	NA	NA	NA	NA	NA	NA	NA	NA	NA	NA	NA
NA	NA	NA	NA	NA	NA	NA	NA	NA	NA	NA	NA	NA	NA	NA
NA	NA	NA	NA	NA	NA	NA	NA	NA	NA	NA	NA	NA	NA	NA
NA	NA	NA	NA	NA	NA	NA	NA	NA	NA	NA	NA	NA	NA	NA
NA	NA	NA	NA	NA	NA	NA	NA	NA	NA	NA	NA	NA	NA	NA
NA	NA	NA	NA	NA	NA	NA	NA	NA	NA	NA	NA	NA	NA	NA
NA	NA	NA	NA	NA	NA	NA	NA	NA	NA	NA	NA	NA	NA	NA
NA	NA	NA	NA	NA	NA	NA	NA	NA	NA	NA	NA	NA	NA	NA
NA	NA	NA	NA	NA	NA	NA	NA	NA	NA	NA	NA	NA	NA	NA
NA	NA	NA	NA	NA	NA	NA	NA	NA	NA	NA	NA	NA	NA	NA
NA	NA	NA	NA	NA	NA	NA	NA	NA	NA	NA	NA	NA	NA	NA
NA	NA	NA	NA	NA	NA	NA	NA	NA	NA	NA	NA	NA	NA	NA
NA	NA	NA	NA	NA	NA	NA	NA	NA	NA	NA	NA	NA	NA	NA
NA	NA	NA	NA	NA	NA	NA	NA	NA	NA	NA	NA	NA	NA	NA
NA	NA	NA	NA	NA	NA	NA	NA	NA	NA	NA	NA	NA	NA	NA
NA	NA	NA	NA	NA	NA	NA	NA	NA	NA	NA	NA	NA	NA	NA
NA	NA	NA	NA	NA	NA	NA	NA	NA	NA	NA	NA	NA	NA	NA
NA	NA	NA	NA	NA	NA	NA	NA	NA	NA	NA	NA	NA	NA	NA
NA	NA	NA	NA	NA	NA	NA	NA	NA	NA	NA	NA	NA	NA	NA
NA	NA	NA	NA	NA	NA	NA	NA	NA	NA	NA	NA	NA	NA	NA
NA	NA	NA	NA	NA	NA	NA	NA	NA	NA	NA	NA	NA	NA	NA
NA	NA	NA	NA	NA	NA	NA	NA	NA	NA	NA	NA	NA	NA	NA
NA	NA	NA	NA	NA	NA	NA	NA	NA	NA	NA	NA	NA	NA	NA
NA	NA	NA	NA	NA	NA	NA	NA	NA	NA	NA	NA	NA	NA	NA
NA	NA	NA	NA	NA	NA	NA	NA	NA	NA	NA	NA	NA	NA	NA
NA	NA	NA	NA	NA	NA	NA	NA	NA	NA	NA	NA	NA	NA	NA
NA	NA	NA	NA	NA	NA	NA	NA	NA	NA	NA	NA	NA	NA	NA
NA	NA	NA	NA	NA	NA	NA	NA	NA	NA	NA	NA	NA	NA	NA
NA	NA	NA	NA	NA	NA	NA	NA	NA	NA	NA	NA	NA	NA	NA
NA	NA	NA	NA	NA	NA	NA	NA	NA	NA	NA	NA	NA	NA	NA
NA	NA	NA	NA	NA	NA	NA	NA	NA	NA	NA	NA	NA	NA	NA
NA	NA	NA	NA	NA	NA	NA	NA	NA	NA	NA	NA	NA	NA	NA
NA	NA	NA	NA	NA	NA	NA	NA	NA	NA	NA	NA	NA	NA	NA
NA	NA	NA	NA	NA	NA	NA	NA	NA	NA	NA	NA	NA	NA	NA
NA	NA	NA	NA	NA	NA	NA	NA	NA	NA	NA	NA	NA	NA	NA
NA	NA	NA	NA	NA	NA	NA	NA	NA	NA	NA	NA	NA	NA	NA
NA	NA	NA	NA	NA	NA	NA	NA	NA	NA	NA	NA	NA	NA	NA
NA	NA	NA	NA	NA	NA	NA	NA	NA	NA	NA	NA	NA	NA	NA
NA	NA	NA	NA	NA	NA	NA	NA	NA	NA	NA	NA	NA	NA	NA
NA	NA	NA	NA	NA	NA	NA	NA	NA	NA	NA	NA	NA	NA	NA
NA	NA	NA	NA	NA	NA	NA	NA	NA	NA	NA	NA	NA	NA	NA
NA	NA	NA	NA	NA	NA	NA	NA	NA	NA	NA	NA	NA	NA	NA
NA	NA	NA	NA	NA	NA	NA	NA	NA	NA	NA	NA	NA	NA	NA
NA	NA	NA	NA	NA	NA	NA	NA	NA	NA	NA	NA	NA	NA	NA
NA	NA	NA	NA	NA	NA	NA	NA	NA	NA	NA	NA	NA	NA	NA
NA	NA	NA	NA	NA	NA	NA	NA	NA	NA	NA	NA	NA	NA	NA
NA	NA	NA	NA	NA	NA	NA	NA	NA	NA	NA	NA	NA	NA	NA
NA	NA	NA	NA	NA	NA	NA	NA	NA	NA	NA	NA	NA	NA	NA
NA	NA	NA	NA	NA	NA	NA	NA	NA	NA	NA	NA	NA	NA	NA
NA	NA	NA	NA	NA	NA	NA	NA	NA	NA	NA	NA	NA	NA	NA
NA	NA	NA	NA	NA	NA	NA	NA	NA	NA	NA	NA	NA	NA	NA
NA	NA	NA	NA	NA	NA	NA	NA	NA	NA	NA	NA	NA	NA	NA
NA	NA	NA	NA	NA	NA	NA	NA	NA	NA	NA	NA	NA	NA	NA
NA	NA	NA	NA	NA	NA	NA	NA	NA	NA	NA	NA	NA	NA	NA
NA	NA	NA	NA	NA	NA	NA	NA	NA	NA	NA	NA	NA	NA	NA
NA	NA	NA	NA	NA	NA	NA	NA	NA	NA	NA	NA	NA	NA	NA
NA	NA	NA	NA	NA	NA	NA	NA	NA	NA	NA	NA	NA	NA	NA
NA	NA	NA	NA	NA	NA	NA	NA	NA	NA	NA	NA	NA	NA	NA
NA	NA	NA	NA	NA	NA	NA	NA	NA	NA	NA	NA	NA	NA	NA
NA	NA	NA	NA	NA	NA	NA	NA	NA	NA	NA	NA	NA	NA	NA
NA	NA	NA	NA	NA	NA	NA	NA	NA	NA	NA	NA	NA	NA	NA
NA	NA	NA	NA	NA	NA	NA	NA	NA	NA	NA	NA	NA	NA	NA
NA	NA	NA	NA	NA	NA	NA	NA	NA	NA	NA	NA	NA	NA	NA
NA	NA	NA	NA	NA	NA	NA	NA	NA	NA	NA	NA	NA	NA	NA
NA	NA	NA	NA	NA	NA	NA	NA	NA	NA	NA	NA	NA	NA	NA
NA	NA	NA	NA	NA	NA	NA	NA	NA	NA	NA	NA	NA	NA	NA
NA	NA	NA	NA	NA	NA	NA	NA	NA	NA	NA	NA	NA	NA	NA
NA	NA	NA	NA	NA	NA	NA	NA	NA	NA	NA	NA	NA	NA	NA
NA	NA	NA	NA	NA	NA	NA	NA	NA	NA	NA	NA	NA	NA	NA
NA	NA	NA	NA	NA	NA	NA	NA	NA	NA	NA	NA	NA	NA	NA
NA	NA	NA	NA	NA	NA	NA	NA	NA	NA	NA	NA	NA	NA	NA
NA	NA	NA	NA	NA	NA	NA	NA	NA	NA	NA	NA	NA	NA	NA
NA	NA	NA	NA	NA	NA	NA	NA	NA	NA	NA	NA	NA	NA	NA
NA	NA	NA	NA	NA	NA	NA	NA	NA	NA	NA	NA	NA	NA	NA
NA	NA	NA	NA	NA	NA	NA	NA	NA	NA	NA	NA	NA	NA	NA
NA	NA	NA	NA	NA	NA	NA	NA	NA	NA	NA	NA	NA	NA	NA
NA	NA	NA	NA	NA	NA	NA	NA	NA	NA	NA	NA	NA	NA	NA
NA	NA	NA	NA	NA	NA	NA	NA	NA	NA	NA	NA	NA	NA	NA
NA	NA	NA	NA	NA	NA	NA	NA	NA	NA	NA	NA	NA	NA	NA
NA	NA	NA	NA	NA	NA	NA	NA	NA	NA	NA	NA	NA	NA	NA
NA	NA	NA	NA	NA	NA	NA	NA	NA	NA	NA	NA	NA	NA	NA
NA	NA	NA	NA	NA	NA	NA	NA	NA	NA	NA	NA	NA	NA	NA
NA	NA	NA	NA	NA	NA	NA	NA	NA	NA	NA	NA	NA	NA	NA
NA	NA	NA	NA	NA	NA	NA	NA	NA	NA	NA	NA	NA	NA	NA
NA	NA	NA	NA	NA	NA	NA	NA	NA	NA	NA	NA	NA	NA	NA
NA	NA	NA	NA	NA	NA	NA	NA	NA	NA	NA	NA	NA	NA	NA
NA	NA	NA	NA	NA	NA	NA	NA	NA	NA	NA	NA	NA	NA	NA
NA	NA	NA	NA	NA	NA	NA	NA	NA	NA	NA	NA	NA	NA	NA
NA	NA	NA	NA	NA	NA	NA	NA	NA	NA	NA	NA	NA	NA	NA
NA	NA	NA	NA	NA	NA	NA	NA	NA	NA	NA	NA	NA	NA	NA
NA	NA	NA	NA	NA	NA	NA	NA	NA	NA	NA	NA	NA	NA	NA
NA	NA	NA	NA	NA	NA	NA	NA	NA	NA	NA	NA	NA	NA	NA
NA	NA	NA	NA	NA	NA	NA	NA	NA	NA	NA	NA	NA	NA	NA
NA	NA	NA	NA	NA	NA	NA	NA	NA	NA	NA	NA	NA	NA	NA
NA	NA	NA	NA	NA	NA	NA	NA	NA	NA	NA	NA	NA	NA	NA
NA	NA	NA	NA	NA	NA	NA	NA	NA	NA	NA	NA	NA	NA	NA
NA	NA	NA	NA	NA	NA	NA	NA	NA	NA	NA	NA	NA	NA	NA
NA	NA	NA	NA	NA	NA	NA	NA	NA	NA	NA	NA	NA	NA	NA
NA	NA	NA	NA	NA	NA	NA	NA	NA	NA	NA	NA	NA	NA	NA
NA	NA	NA	NA	NA	NA	NA	NA	NA	NA	NA	NA	NA	NA	NA
NA	NA	NA	NA	NA	NA	NA	NA	NA	NA	NA	NA	NA	NA	NA
NA	NA	NA	NA	NA	NA	NA	NA	NA	NA	NA	NA	NA	NA	NA
NA	NA	NA	NA	NA	NA	NA	NA	NA	NA	NA	NA	NA	NA	NA
NA	NA	NA	NA	NA	NA	NA	NA	NA	NA	NA	NA	NA	NA	NA
NA	NA	NA	NA	NA	NA	NA	NA	NA	NA	NA	NA	NA	NA	NA
NA	NA	NA	NA	NA	NA	NA	NA	NA	NA	NA	NA	NA	NA	NA
NA	NA	NA	NA	NA	NA	NA	NA	NA	NA	NA	NA	NA	NA	NA
NA	NA	NA	NA	NA	NA	NA	NA	NA	NA	NA	NA	NA	NA	NA
NA	NA	NA	NA	NA	NA	NA	NA	NA	NA	NA	NA	NA	NA	NA
NA	NA	NA	NA	NA	NA	NA	NA	NA	NA	NA	NA	NA	NA	NA
NA	NA	NA	NA	NA	NA	NA	NA	NA	NA	NA	NA	NA	NA	NA
NA	NA	NA	NA	NA	NA	NA	NA	NA	NA	NA	NA	NA	NA	NA
NA	NA	NA	NA	NA	NA	NA	NA	NA	NA	NA	NA	NA	NA	NA
NA	NA	NA	NA	NA	NA	NA	NA	NA	NA	NA	NA	NA	NA	NA
NA	NA	NA	NA	NA	NA	NA	NA	NA	NA	NA	NA	NA	NA	NA
NA	NA	NA	NA	NA	NA	NA	NA	NA	NA	NA	NA	NA	NA	NA
NA	NA	NA	NA	NA	NA	NA	NA	NA	NA	NA	NA	NA	NA	NA
NA	NA	NA	NA	NA	NA	NA	NA	NA	NA	NA	NA	NA	NA	NA
NA	NA	NA	NA	NA	NA	NA	NA	NA	NA	NA	NA	NA	NA	NA
NA	NA	NA	NA	NA	NA	NA	NA	NA	NA	NA	NA	NA	NA	NA
NA	NA	NA	NA	NA	NA	NA	NA	NA	NA	NA	NA	NA	NA	NA
NA	NA	NA	NA	NA	NA	NA	NA	NA	NA	NA	NA	NA	NA	NA
NA	NA	NA	NA	NA	NA	NA	NA	NA	NA	NA	NA	NA	NA	NA
NA	NA	NA	NA	NA	NA	NA	NA	NA	NA	NA	NA	NA	NA	NA
NA	NA	NA	NA	NA	NA	NA	NA	NA	NA	NA	NA	NA	NA	NA
NA	NA	NA	NA	NA	NA	NA	NA	NA	NA	NA	NA	NA	NA	NA
NA	NA	NA	NA	NA	NA	NA	NA	NA	NA	NA	NA	NA	NA	NA
NA	NA	NA	NA	NA	NA	NA	NA	NA	NA	NA	NA	NA	NA	NA
NA	NA	NA	NA	NA	NA	NA	NA	NA	NA	NA	NA	NA	NA	NA
NA	NA	NA	NA	NA	NA	NA	NA	NA	NA	NA	NA	NA	NA	NA
NA	NA	NA	NA	NA	NA	NA	NA	NA	NA	NA	NA	NA	NA	NA
NA	NA	NA	NA	NA	NA	NA	NA	NA	NA	NA	NA	NA	NA	NA
NA	NA	NA	NA	NA	NA	NA	NA	NA	NA	NA	NA	NA	NA	NA
NA	NA	NA	NA	NA	NA	NA	NA	NA	NA	NA	NA	NA	NA	NA
NA	NA	NA	NA	NA	NA	NA	NA	NA	NA	NA	NA	NA	NA	NA
NA	NA	NA	NA	NA	NA	NA	NA	NA	NA	NA	NA	NA	NA	NA
NA	NA	NA	NA	NA	NA	NA	NA	NA	NA	NA	NA	NA	NA	NA
NA	NA	NA	NA	NA	NA	NA	NA	NA	NA	NA	NA	NA	NA	NA
NA	NA	NA	NA	NA	NA	NA	NA	NA	NA	NA	NA	NA	NA	NA
NA	NA	NA	NA	NA	NA	NA	NA	NA	NA	NA	NA	NA	NA	NA
NA	NA	NA	NA	NA	NA	NA	NA	NA	NA	NA	NA	NA	NA	NA
NA	NA	NA	NA	NA	NA	NA	NA	NA	NA	NA	NA	NA	NA	NA
NA	NA	NA	NA	NA	NA	NA	NA	NA	NA	NA	NA	NA	NA	NA
NA	NA	NA	NA	NA	NA	NA	NA	NA	NA	NA	NA	NA	NA	NA
NA	NA	NA	NA	NA	NA	NA	NA	NA	NA	NA	NA	NA	NA	NA
NA	NA	NA	NA	NA	NA	NA	NA	NA	NA	NA	NA	NA	NA	NA
NA	NA	NA	NA	NA	NA	NA	NA	NA	NA	NA	NA	NA	NA	NA
NA	NA	NA	NA	NA	NA	NA	NA	NA	NA	NA	NA	NA	NA	NA
NA	NA	NA	NA	NA	NA	NA	NA	NA	NA	NA	NA	NA	NA	NA
NA	NA	NA	NA	NA	NA	NA	NA	NA	NA	NA	NA	NA	NA	NA
NA	NA	NA	NA	NA	NA	NA	NA	NA	NA	NA	NA	NA	NA	NA
NA	NA	NA	NA	NA	NA	NA	NA	NA	NA	NA	NA	NA	NA	NA
NA	NA	NA	NA	NA	NA	NA	NA	NA	NA	NA	NA	NA	NA	NA
NA	NA	NA	NA	NA	NA	NA	NA	NA	NA	NA	NA	NA	NA	NA
NA	NA	NA	NA	NA	NA	NA	NA	NA	NA	NA	NA	NA	NA	NA
NA	NA	NA	NA	NA	NA	NA	NA	NA	NA	NA	NA	NA	NA	NA
NA	NA	NA	NA	NA	NA	NA	NA	NA	NA	NA	NA	NA	NA	NA
NA	NA	NA	NA	NA	NA	NA	NA	NA	NA	NA	NA	NA	NA	NA
NA	NA	NA	NA	NA	NA	NA	NA	NA	NA	NA	NA	NA	NA	NA
NA	NA	NA	NA	NA	NA	NA	NA	NA	NA	NA	NA	NA	NA	NA
NA	NA	NA	NA	NA	NA	NA	NA	NA	NA	NA	NA	NA	NA	NA
NA	NA	NA	NA	NA	NA	NA	NA	NA	NA	NA	NA	NA	NA	NA
NA	NA	NA	NA	NA	NA	NA	NA	NA	NA	NA	NA	NA	NA	NA
NA	NA	NA	NA	NA	NA	NA	NA	NA	NA	NA	NA	NA	NA	NA
NA	NA	NA	NA	NA	NA	NA	NA	NA	NA	NA	NA	NA	NA	NA
NA	NA	NA	NA	NA	NA	NA	NA	NA	NA	NA	NA	NA	NA	NA
NA	NA	NA	NA	NA	NA	NA	NA	NA	NA	NA	NA	NA	NA	NA
NA	NA	NA	NA	NA	NA	NA	NA	NA	NA	NA	NA	NA	NA	NA
NA	NA	NA	NA	NA	NA	NA	NA	NA	NA	NA	NA	NA	NA	NA
NA	NA	NA	NA	NA	NA	NA	NA	NA	NA	NA	NA	NA	NA	NA
NA	NA	NA	NA	NA	NA	NA	NA	NA	NA	NA	NA	NA	NA	NA
NA	NA	NA	NA	NA	NA	NA	NA	NA	NA	NA	NA	NA	NA	NA
NA	NA	NA	NA	NA	NA	NA	NA	NA	NA	NA	NA	NA	NA	NA
NA	NA	NA	NA	NA	NA	NA	NA	NA	NA	NA	NA	NA	NA	NA
NA	NA	NA	NA	NA	NA	NA	NA	NA	NA	NA	NA	NA	NA	NA
NA	NA	NA	NA	NA	NA	NA	NA	NA	NA	NA	NA	NA	NA	NA
NA	NA	NA	NA	NA	NA	NA	NA	NA	NA	NA	NA	NA	NA	NA
NA	NA	NA	NA	NA	NA	NA	NA	NA	NA	NA	NA	NA	NA	NA
NA	NA	NA	NA	NA	NA	NA	NA	NA	NA	NA	NA	NA	NA	NA
NA	NA	NA	NA	NA	NA	NA	NA	NA	NA	NA	NA	NA	NA	NA
NA	NA	NA	NA	NA	NA	NA	NA	NA	NA	NA	NA	NA	NA	NA
NA	NA	NA	NA	NA	NA	NA	NA	NA	NA	NA	NA	NA	NA	NA
NA	NA	NA	NA	NA	NA	NA	NA	NA	NA	NA	NA	NA	NA	NA
NA	NA	NA	NA	NA	NA	NA	NA	NA	NA	NA	NA	NA	NA	NA
NA	NA	NA	NA	NA	NA	NA	NA	NA	NA	NA	NA	NA	NA	NA
NA	NA	NA	NA	NA	NA	NA	NA	NA	NA	NA	NA	NA	NA	NA
NA	NA	NA	NA	NA	NA	NA	NA	NA	NA	NA	NA	NA	NA	NA
NA	NA	NA	NA	NA	NA	NA	NA	NA	NA	NA	NA	NA	NA	NA
NA	NA	NA	NA	NA	NA	NA	NA	NA	NA	NA	NA	NA	NA	NA
NA	NA	NA	NA	NA	NA	NA	NA	NA	NA	NA	NA	NA	NA	NA
NA	NA	NA	NA	NA	NA	NA	NA	NA	NA	NA	NA	NA	NA	NA
NA	NA	NA	NA	NA	NA	NA	NA	NA	NA	NA	NA	NA	NA	NA
NA	NA	NA	NA	NA	NA	NA	NA	NA	NA	NA	NA	NA	NA	NA
NA	NA	NA	NA	NA	NA	NA	NA	NA	NA	NA	NA	NA	NA	NA
NA	NA	NA	NA	NA	NA	NA	NA	NA	NA	NA	NA	NA	NA	NA
NA	NA	NA	NA	NA	NA	NA	NA	NA	NA	NA	NA	NA	NA	NA
NA	NA	NA	NA	NA	NA	NA	NA	NA	NA	NA	NA	NA	NA	NA
NA	NA	NA	NA	NA	NA	NA	NA	NA	NA	NA	NA	NA	NA	NA
NA	NA	NA	NA	NA	NA	NA	NA	NA	NA	NA	NA	NA	NA	NA
NA	NA	NA	NA	NA	NA	NA	NA	NA	NA	NA	NA	NA	NA	NA
NA	NA	NA	NA	NA	NA	NA	NA	NA	NA	NA	NA	NA	NA	NA
NA	NA	NA	NA	NA	NA	NA	NA	NA	NA	NA	NA	NA	NA	NA
NA	NA	NA	NA	NA	NA	NA	NA	NA	NA	NA	NA	NA	NA	NA
NA	NA	NA	NA	NA	NA	NA	NA	NA	NA	NA	NA	NA	NA	NA
NA	NA	NA	NA	NA	NA	NA	NA	NA	NA	NA	NA	NA	NA	NA
NA	NA	NA	NA	NA	NA	NA	NA	NA	NA	NA	NA	NA	NA	NA
NA	NA	NA	NA	NA	NA	NA	NA	NA	NA	NA	NA	NA	NA	NA
NA	NA	NA	NA	NA	NA	NA	NA	NA	NA	NA	NA	NA	NA	NA
NA	NA	NA	NA	NA	NA	NA	NA	NA	NA	NA	NA	NA	NA	NA
NA	NA	NA	NA	NA	NA	NA	NA	NA	NA	NA	NA	NA	NA	NA
NA	NA	NA	NA	NA	NA	NA	NA	NA	NA	NA	NA	NA	NA	NA
NA	NA	NA	NA	NA	NA	NA	NA	NA	NA	NA	NA	NA	NA	NA
NA	NA	NA	NA	NA	NA	NA	NA	NA	NA	NA	NA	NA	NA	NA
NA	NA	NA	NA	NA	NA	NA	NA	NA	NA	NA	NA	NA	NA	NA
NA	NA	NA	NA	NA	NA	NA	NA	NA	NA	NA	NA	NA	NA	NA
NA	NA	NA	NA	NA	NA	NA	NA	NA	NA	NA	NA	NA	NA	NA
NA	NA	NA	NA	NA	NA	NA	NA	NA	NA	NA	NA	NA	NA	NA
NA	NA	NA	NA	NA	NA	NA	NA	NA	NA	NA	NA	NA	NA	NA
NA	NA	NA	NA	NA	NA	NA	NA	NA	NA	NA	NA	NA	NA	NA
NA	NA	NA	NA	NA	NA	NA	NA	NA	NA	NA	NA	NA	NA	NA
NA	NA	NA	NA	NA	NA	NA	NA	NA	NA	NA	NA	NA	NA	NA
NA	NA	NA	NA	NA	NA	NA	NA	NA	NA	NA	NA	NA	NA	NA
NA	NA	NA	NA	NA	NA	NA	NA	NA	NA	NA	NA	NA	NA	NA
NA	NA	NA	NA	NA	NA	NA	NA	NA	NA	NA	NA	NA	NA	NA
NA	NA	NA	NA	NA	NA	NA	NA	NA	NA	NA	NA	NA	NA	NA
NA	NA	NA	NA	NA	NA	NA	NA	NA	NA	NA	NA	NA	NA	NA
NA	NA	NA	NA	NA	NA	NA	NA	NA	NA	NA	NA	NA	NA	NA
NA	NA	NA	NA	NA	NA	NA	NA	NA	NA	NA	NA	NA	NA	NA
NA	NA	NA	NA	NA	NA	NA	NA	NA	NA	NA	NA	NA	NA	NA
NA	NA	NA	NA	NA	NA	NA	NA	NA	NA	NA	NA	NA	NA	NA
NA	NA	NA	NA	NA	NA	NA	NA	NA	NA	NA	NA	NA	NA	NA
NA	NA	NA	NA	NA	NA	NA	NA	NA	NA	NA	NA	NA	NA	NA
NA	NA	NA	NA	NA	NA	NA	NA	NA	NA	NA	NA	NA	NA	NA
NA	NA	NA	NA	NA	NA	NA	NA	NA	NA	NA	NA	NA	NA	NA
NA	NA	NA	NA	NA	NA	NA	NA	NA	NA	NA	NA	NA	NA	NA
NA	NA	NA	NA	NA	NA	NA	NA	NA	NA	NA	NA	NA	NA	NA
NA	NA	NA	NA	NA	NA	NA	NA	NA	NA	NA	NA	NA	NA	NA
NA	NA	NA	NA	NA	NA	NA	NA	NA	NA	NA	NA	NA	NA	NA
NA	NA	NA	NA	NA	NA	NA	NA	NA	NA	NA	NA	NA	NA	NA
NA	NA	NA	NA	NA	NA	NA	NA	NA	NA	NA	NA	NA	NA	NA
NA	NA	NA	NA	NA	NA	NA	NA	NA	NA	NA	NA	NA	NA	NA
NA	NA	NA	NA	NA	NA	NA	NA	NA	NA	NA	NA	NA	NA	NA
NA	NA	NA	NA	NA	NA	NA	NA	NA	NA	NA	NA	NA	NA	NA
NA	NA	NA	NA	NA	NA	NA	NA	NA	NA	NA	NA	NA	NA	NA
NA	NA	NA	NA	NA	NA	NA	NA	NA	NA	NA	NA	NA	NA	NA
NA	NA	NA	NA	NA	NA	NA	NA	NA	NA	NA	NA	NA	NA	NA
NA	NA	NA	NA	NA	NA	NA	NA	NA	NA	NA	NA	NA	NA	NA
NA	NA	NA	NA	NA	NA	NA	NA	NA	NA	NA	NA	NA	NA	NA
NA	NA	NA	NA	NA	NA	NA	NA	NA	NA	NA	NA	NA	NA	NA
NA	NA	NA	NA	NA	NA	NA	NA	NA	NA	NA	NA	NA	NA	NA
NA	NA	NA	NA	NA	NA	NA	NA	NA	NA	NA	NA	NA	NA	NA
NA	NA	NA	NA	NA	NA	NA	NA	NA	NA	NA	NA	NA	NA	NA
NA	NA	NA	NA	NA	NA	NA	NA	NA	NA	NA	NA	NA	NA	NA
NA	NA	NA	NA	NA	NA	NA	NA	NA	NA	NA	NA	NA	NA	NA
NA	NA	NA	NA	NA	NA	NA	NA	NA	NA	NA	NA	NA	NA	NA
NA	NA	NA	NA	NA	NA	NA	NA	NA	NA	NA	NA	NA	NA	NA
NA	NA	NA	NA	NA	NA	NA	NA	NA	NA	NA	NA	NA	NA	NA
NA	NA	NA	NA	NA	NA	NA	NA	NA	NA	NA	NA	NA	NA	NA
NA	NA	NA	NA	NA	NA	NA	NA	NA	NA	NA	NA	NA	NA	NA
NA	NA	NA	NA	NA	NA	NA	NA	NA	NA	NA	NA	NA	NA	NA
NA	NA	NA	NA	NA	NA	NA	NA	NA	NA	NA	NA	NA	NA	NA
NA	NA	NA	NA	NA	NA	NA	NA	NA	NA	NA	NA	NA	NA	NA
NA	NA	NA	NA	NA	NA	NA	NA	NA	NA	NA	NA	NA	NA	NA
NA	NA	NA	NA	NA	NA	NA	NA	NA	NA	NA	NA	NA	NA	NA
NA	NA	NA	NA	NA	NA	NA	NA	NA	NA	NA	NA	NA	NA	NA
NA	NA	NA	NA	NA	NA	NA	NA	NA	NA	NA	NA	NA	NA	NA
NA	NA	NA	NA	NA	NA	NA	NA	NA	NA	NA	NA	NA	NA	NA
NA	NA	NA	NA	NA	NA	NA	NA	NA	NA	NA	NA	NA	NA	NA
NA	NA	NA	NA	NA	NA	NA	NA	NA	NA	NA	NA	NA	NA	NA
NA	NA	NA	NA	NA	NA	NA	NA	NA	NA	NA	NA	NA	NA	NA
NA	NA	NA	NA	NA	NA	NA	NA	NA	NA	NA	NA	NA	NA	NA
NA	NA	NA	NA	NA	NA	NA	NA	NA	NA	NA	NA	NA	NA	NA
NA	NA	NA	NA	NA	NA	NA	NA	NA	NA	NA	NA	NA	NA	NA
NA	NA	NA	NA	NA	NA	NA	NA	NA	NA	NA	NA	NA	NA	NA
NA	NA	NA	NA	NA	NA	NA	NA	NA	NA	NA	NA	NA	NA	NA
NA	NA	NA	NA	NA	NA	NA	NA	NA	NA	NA	NA	NA	NA	NA
NA	NA	NA	NA	NA	NA	NA	NA	NA	NA	NA	NA	NA	NA	NA
NA	NA	NA	NA	NA	NA	NA	NA	NA	NA	NA	NA	NA	NA	NA
NA	NA	NA	NA	NA	NA	NA	NA	NA	NA	NA	NA	NA	NA	NA
NA	NA	NA	NA	NA	NA	NA	NA	NA	NA	NA	NA	NA	NA	NA
NA	NA	NA	NA	NA	NA	NA	NA	NA	NA	NA	NA	NA	NA	NA
NA	NA	NA	NA	NA	NA	NA	NA	NA	NA	NA	NA	NA	NA	NA
NA	NA	NA	NA	NA	NA	NA	NA	NA	NA	NA	NA	NA	NA	NA
NA	NA	NA	NA	NA	NA	NA	NA	NA	NA	NA	NA	NA	NA	NA
NA	NA	NA	NA	NA	NA	NA	NA	NA	NA	NA	NA	NA	NA	NA
NA	NA	NA	NA	NA	NA	NA	NA	NA	NA	NA	NA	NA	NA	NA
NA	NA	NA	NA	NA	NA	NA	NA	NA	NA	NA	NA	NA	NA	NA
NA	NA	NA	NA	NA	NA	NA	NA	NA	NA	NA	NA	NA	NA	NA
NA	NA	NA	NA	NA	NA	NA	NA	NA	NA	NA	NA	NA	NA	NA
NA	NA	NA	NA	NA	NA	NA	NA	NA	NA	NA	NA	NA	NA	NA
NA	NA	NA	NA	NA	NA	NA	NA	NA	NA	NA	NA	NA	NA	NA
NA	NA	NA	NA	NA	NA	NA	NA	NA	NA	NA	NA	NA	NA	NA
NA	NA	NA	NA	NA	NA	NA	NA	NA	NA	NA	NA	NA	NA	NA
NA	NA	NA	NA	NA	NA	NA	NA	NA	NA	NA	NA	NA	NA	NA
NA	NA	NA	NA	NA	NA	NA	NA	NA	NA	NA	NA	NA	NA	NA
NA	NA	NA	NA	NA	NA	NA	NA	NA	NA	NA	NA	NA	NA	NA
NA	NA	NA	NA	NA	NA	NA	NA	NA	NA	NA	NA	NA	NA	NA
NA	NA	NA	NA	NA	NA	NA	NA	NA	NA	NA	NA	NA	NA	NA
NA	NA	NA	NA	NA	NA	NA	NA	NA	NA	NA	NA	NA	NA	NA
NA	NA	NA	NA	NA	NA	NA	NA	NA	NA	NA	NA	NA	NA	NA
NA	NA	NA	NA	NA	NA	NA	NA	NA	NA	NA	NA	NA	NA	NA
NA	NA	NA	NA	NA	NA	NA	NA	NA	NA	NA	NA	NA	NA	NA
NA	NA	NA	NA	NA	NA	NA	NA	NA	NA	NA	NA	NA	NA	NA
NA	NA	NA	NA	NA	NA	NA	NA	NA	NA	NA	NA	NA	NA	NA
NA	NA	NA	NA	NA	NA	NA	NA	NA	NA	NA	NA	NA	NA	NA
NA	NA	NA	NA	NA	NA	NA	NA	NA	NA	NA	NA	NA	NA	NA
NA	NA	NA	NA	NA	NA	NA	NA	NA	NA	NA	NA	NA	NA	NA
NA	NA	NA	NA	NA	NA	NA	NA	NA	NA	NA	NA	NA	NA	NA
NA	NA	NA	NA	NA	NA	NA	NA	NA	NA	NA	NA	NA	NA	NA
NA	NA	NA	NA	NA	NA	NA	NA	NA	NA	NA	NA	NA	NA	NA
NA	NA	NA	NA	NA	NA	NA	NA	NA	NA	NA	NA	NA	NA	NA
NA	NA	NA	NA	NA	NA	NA	NA	NA	NA	NA	NA	NA	NA	NA
NA	NA	NA	NA	NA	NA	NA	NA	NA	NA	NA	NA	NA	NA	NA
NA	NA	NA	NA	NA	NA	NA	NA	NA	NA	NA	NA	NA	NA	NA
NA	NA	NA	NA	NA	NA	NA	NA	NA	NA	NA	NA	NA	NA	NA
NA	NA	NA	NA	NA	NA	NA	NA	NA	NA	NA	NA	NA	NA	NA
NA	NA	NA	NA	NA	NA	NA	NA	NA	NA	NA	NA	NA	NA	NA
NA	NA	NA	NA	NA	NA	NA	NA	NA	NA	NA	NA	NA	NA	NA
NA	NA	NA	NA	NA	NA	NA	NA	NA	NA	NA	NA	NA	NA	NA
NA	NA	NA	NA	NA	NA	NA	NA	NA	NA	NA	NA	NA	NA	NA
NA	NA	NA	NA	NA	NA	NA	NA	NA	NA	NA	NA	NA	NA	NA
NA	NA	NA	NA	NA	NA	NA	NA	NA	NA	NA	NA	NA	NA	NA
NA	NA	NA	NA	NA	NA	NA	NA	NA	NA	NA	NA	NA	NA	NA
NA	NA	NA	NA	NA	NA	NA	NA	NA	NA	NA	NA	NA	NA	NA
NA	NA	NA	NA	NA	NA	NA	NA	NA	NA	NA	NA	NA	NA	NA
538.6	620.1	594	554.3	558.4	631.5	654.4	590.4	653.6	672.6	665.2	598.2	700.7	1131.4	172.1
205.7	230.1	166.1	400	479	450.3	607.2	642.3	686	768.2	845.3	805.6	52	520.8	528.9
538.65	619.95	594	554.2	558.5	631.55	654.65	590.65	653.6	672.6	665.25	598.35	700.7	1131.35	172.1
205.65	230.15	166.1	400	479.05	450.4	607.2	642.3	686	768	845.4	805.55	52	520.9	529.45
538.666666666667	619.9	594	554.166666666667	558.533333333333	631.566666666667	654.733333333333	590.733333333333	653.6	672.6	665.266666666667	598.4	700.7	1131.33333333333	172.1
205.633333333333	230.166666666667	166.1	400	479.066666666667	450.433333333333	607.2	642.3	686	767.933333333333	845.433333333333	805.533333333333	52	520.933333333333	529.633333333333
538.675	619.825	594.025	554.1	558.575	631.55	654.825	590.825	653.6	672.6	665.3	598.475	700.7	1131.325	172.1
205.625	230.2	166.15	399.975	479.075	450.45	607.225	642.325	686	767.875	845.45	805.5	52.025	520.95	529.875
538.68	619.74	594.04	554	558.64	631.5	654.98	590.96	653.6	672.58	665.34	598.58	700.7	1131.26	172.06
205.62	230.2	166.24	399.96	479.14	450.48	607.3	642.38	686	767.84	845.48	805.44	52.02	521	530.22
538.7	619.58	594.06	553.82	558.78	631.36	655.4	591.24	653.6	672.6	665.42	598.76	700.7	1131.14	171.94
205.6	230.2	166.38	399.92	479.3	450.58	607.42	642.5	685.98	767.74	845.54	805.3	52.02	521.1	530.9
538.7	619.48	594.08	553.68	558.88	631.2	655.72	591.42	653.6	672.62	665.48	598.88	700.7	1131.04	171.82
205.6	230.18	166.52	399.88	479.44	450.64	607.54	642.62	685.96	767.72	845.56	805.18	52.02	521.16	531.36
538.72	619.42	594.3	553.52	559.04	631.02	656.12	591.72	653.58	672.7	665.56	598.94	700.7	1130.92	171.64
205.6	230.16	166.82	399.96	479.58	450.66	607.66	642.7	685.92	767.9	845.58	804.82	52	521.22	532.04
538.78	619.4	594.48	553.36	559.18	630.76	656.62	592.02	653.56	672.78	665.64	599.02	700.7	1130.76	171.4
205.62	230.08	167.08	400.02	479.7	450.72	607.8	642.84	685.88	768.14	845.62	804.4	51.98	521.3	532.64
538.86	619.44	594.66	553.24	559.28	630.44	657.16	592.24	653.54	672.84	665.76	599.08	700.72	1130.6	171.14
205.66	229.98	167.3	400.04	479.72	450.8	607.92	643	685.82	768.46	845.66	803.98	51.96	521.34	533.02
538.94	619.5	594.84	553.16	559.34	630.22	657.52	592.4	653.52	672.86	665.86	599.12	700.74	1130.48	170.96
205.7	229.9	167.48	400.08	479.66	450.84	608	643.1	685.78	768.78	845.7	803.62	51.94	521.36	533.26
539.04	619.56	595	553.08	559.4	629.94	657.96	592.56	653.5	672.86	665.96	599.18	700.76	1130.34	170.76
205.76	229.8	167.66	400.1	479.58	450.9	608.08	643.2	685.74	769.12	845.74	803.24	51.94	521.38	533.48
539.14	619.62	594.96	553.02	559.38	629.6	658.46	592.62	653.5	672.86	666.1	599.36	700.78	1130.16	170.62
205.86	229.68	167.7	399.98	479.46	451.04	608.1	643.34	685.74	769.28	845.8	803.06	51.98	521.4	533.38
539.2	619.84	594.94	553	559.34	629.3	658.92	592.42	653.48	672.96	666.4	599.54	700.82	1130.14	170.64
205.92	229.72	167.84	399.88	479.34	451.34	608.04	643.36	685.74	769.42	846	802.94	52.06	521.18	533.1
539.24	620.04	594.92	553	559.3	629.1	659.24	592.22	653.46	673.1	666.64	599.68	700.84	1130.18	170.72
205.96	229.8	167.96	399.82	479.26	451.6	607.94	643.32	685.76	769.48	846.18	802.86	52.16	520.96	532.84
539.3	620.26	594.9	553.02	559.24	628.9	659.62	591.98	653.44	673.28	666.9	599.86	700.86	1130.2	170.78
206.1	229.88	168.1	399.76	479.18	451.86	607.82	643.22	685.78	769.56	846.36	802.76	52.26	520.74	532.5
539.38	620.54	594.92	553.04	559.16	628.72	659.98	591.7	653.42	673.52	667.18	600.1	700.9	1130.22	170.86
206.34	230.02	168.28	399.7	479.14	452.1	607.66	643	685.8	769.68	846.52	802.66	52.36	520.52	532.02
539.48	620.8	594.98	553.06	559.04	628.6	660.22	591.44	653.4	673.64	667.48	600.36	700.94	1130.28	170.98
206.58	230.2	168.46	399.66	479.16	452.28	607.54	642.66	685.8	769.84	846.74	802.62	52.46	520.32	531.5
539.58	620.9	595.04	553.08	558.94	628.54	660.36	591.4	653.4	673.66	667.6	600.56	700.96	1130.22	171
206.84	230.26	168.54	399.64	479.2	452.26	607.46	642.36	685.8	769.98	846.8	802.6	52.5	520.34	531.12
539.72	621.02	595.12	553.12	558.84	628.48	660.5	591.36	653.4	673.68	667.74	600.8	700.98	1130.16	171.04
207.14	230.32	168.64	399.62	479.26	452.22	607.38	642.02	685.8	770.12	846.9	802.58	52.58	520.36	530.68
539.88	621.14	595.1	552.96	558.74	628.54	660.56	591.34	653.42	673.76	668	600.9	700.98	1130.08	170.8
207.36	230.4	168.56	399.6	479.32	452.04	607.3	641.68	685.82	770.34	847.12	802.6	52.64	520.4	530.36
540.04	621.22	595.08	552.82	558.68	628.64	660.54	591.38	653.44	673.88	668.28	600.96	700.96	1130.02	170.58
207.46	230.44	168.44	399.6	479.36	451.82	607.24	641.42	685.82	770.5	847.38	802.66	52.72	520.44	530.14
540.16	621.28	595.02	552.68	558.68	628.76	660.5	591.38	653.46	674.06	668.48	600.94	700.94	1129.98	170.32
207.52	230.46	168.3	399.6	479.38	451.62	607.2	641.28	685.82	770.6	847.56	802.7	52.78	520.46	530.06
540.28	621.36	594.96	552.54	558.68	628.88	660.4	591.38	653.48	674.3	668.7	600.92	700.92	1129.96	170.06
207.58	230.48	168.18	399.6	479.4	451.36	607.14	641.14	685.84	770.68	847.74	802.76	52.82	520.48	529.98
540.36	621.44	594.88	552.44	558.68	628.98	660.16	591.42	653.52	674.56	668.92	600.82	700.9	1129.94	169.78
207.6	230.5	168.06	399.58	479.4	451.02	607.04	641.06	685.84	770.78	847.9	802.88	52.86	520.46	529.94
540.38	621.52	594.86	552.58	558.72	628.96	659.78	591.54	653.54	674.68	669	600.74	700.88	1129.98	169.82
207.6	230.5	168.12	399.52	479.4	450.72	606.96	641.1	685.82	770.8	847.92	803.06	52.92	520.4	529.9
540.36	621.58	594.82	552.7	558.74	628.94	659.42	591.64	653.56	674.72	669.04	600.62	700.86	1130.02	169.84
207.6	230.5	168.18	399.46	479.4	450.46	606.9	641.18	685.82	770.82	847.92	803.22	52.94	520.34	529.92
540.34	621.7	594.76	552.84	558.78	628.9	658.94	591.72	653.62	674.6	669.08	600.5	700.84	1130.08	169.9
207.6	230.52	168.26	399.32	479.4	450.14	606.8	641.18	685.82	770.84	847.9	803.3	52.74	520.28	529.9
540.32	621.78	594.68	553.06	558.84	628.86	658.44	591.86	653.68	674.36	669.08	600.3	700.8	1130.16	169.98
207.62	230.54	168.32	399.1	479.4	449.82	606.74	641.24	685.8	770.86	847.9	803.5	52.54	520.2	529.92
540.3	621.8	594.6	553.26	558.88	628.84	658.04	592.02	653.74	674.08	669.06	600.08	700.74	1130.26	170.04
207.64	230.56	168.36	398.88	479.34	449.58	606.72	641.34	685.8	770.8	847.88	803.76	52.32	520.12	529.98
540.3	621.8	594.56	553.4	558.9	628.82	657.8	592.12	653.8	673.84	669.04	599.94	700.7	1130.34	170.08
207.66	230.58	168.38	398.7	479.28	449.44	606.7	641.38	685.8	770.72	847.88	803.94	52.1	520.06	530
540.3	621.8	594.52	553.54	558.92	628.8	657.56	592.26	653.86	673.6	669	599.78	700.66	1130.44	170.1
207.7	230.6	168.4	398.5	479.16	449.3	606.68	641.42	685.8	770.62	847.88	804.18	51.86	519.98	530.04
540.3	621.72	594.52	553.66	558.94	628.8	657.48	592.48	653.88	673.5	668.96	599.58	700.6	1130.54	170.08
207.76	230.62	168.4	398.4	478.92	449.24	606.72	641.58	685.8	770.42	847.9	804.62	51.84	519.84	530.12
540.46	621.54	594.54	553.82	558.78	628.84	657.52	592.76	653.74	673.4	668.88	599.5	700.48	1130.4	170.02
208.86	230.7	168.38	398.54	478.72	449.24	606.76	641.66	685.76	770.14	847.68	805.04	51.78	519.76	530.2
540.62	621.4	594.56	553.94	558.64	628.88	657.6	592.98	653.58	673.32	668.8	599.48	700.38	1130.24	169.98
209.96	230.78	168.36	398.7	478.58	449.26	606.8	641.68	685.72	769.92	847.46	805.34	51.7	519.72	530.26
540.76	621.28	594.58	554.06	558.54	628.94	657.68	593.22	653.42	673.18	668.72	599.46	700.28	1130.08	169.96
211.1	230.86	168.32	398.86	478.4	449.32	606.88	641.72	685.66	769.68	847.22	805.66	51.64	519.68	530.3
540.84	621.18	594.6	554.16	558.62	629.04	657.76	593.46	653.28	672.94	668.62	599.42	700.2	1129.92	170
212.3	230.94	168.24	399.08	478.28	449.5	607.04	641.78	685.56	769.4	846.92	805.96	51.58	519.64	530.32
540.88	621.12	594.6	554.26	558.88	629.18	657.8	593.72	653.14	672.62	668.54	599.4	700.14	1129.74	170.08
213.54	230.98	168.12	399.3	478.36	449.84	607.34	641.84	685.44	769.16	846.68	806.18	51.48	519.64	530.32
540.76	621.18	594.6	554.24	559.3	629.28	657.8	593.86	653.16	672.36	668.52	599.34	700.16	1129.76	170.18
213.72	230.96	168.02	399.36	478.4	450.18	607.62	641.92	685.36	769.02	846.66	806.28	51.44	519.6	530.28
540.64	621.24	594.6	554.22	559.8	629.4	657.8	594.06	653.16	672.08	668.52	599.28	700.18	1129.78	170.3
213.92	230.92	167.9	399.44	478.5	450.64	607.98	642.02	685.26	768.84	846.7	806.38	51.4	519.54	530.22
540.5	621.12	594.66	554.2	560.3	629.54	657.76	594.44	653.14	671.78	668.66	599.18	700.22	1129.78	170.66
214.02	230.82	167.58	399.56	478.9	451.32	608.5	642.16	685.16	768.64	847.02	806.54	51.34	519.46	530.08
540.42	621	594.72	554.2	560.66	629.68	657.72	594.98	653.08	671.52	668.8	599.12	700.24	1129.76	171.02
214.02	230.7	167.26	399.68	479.34	452.16	609.18	642.3	685.1	768.48	847.52	806.64	51.28	519.36	529.88
540.38	620.86	594.78	554.2	560.82	629.78	657.68	595.44	653.02	671.36	668.92	599.08	700.26	1129.74	171.34
213.96	230.6	166.98	399.78	479.7	452.82	609.7	642.4	685.06	768.38	847.96	806.7	51.26	519.28	529.7
540.38	620.74	594.86	554.2	560.98	629.9	657.6	596	652.94	671.14	669.02	599.04	700.3	1129.72	171.66
213.92	230.5	166.66	399.88	480.06	453.62	610.3	642.52	685.02	768.26	848.48	806.72	51.24	519.2	529.48
540.44	620.64	594.96	554.22	561.06	630	657.46	596.6	652.86	670.82	668.98	599.02	700.34	1129.72	172.02
213.88	230.44	166.32	400	480.34	454.54	610.9	642.64	684.96	768.18	849.08	806.7	51.22	519.18	529.24
540.6	620.7	595.04	554.2	561.08	630.02	657.4	596.98	652.78	670.48	668.64	599.04	700.36	1129.76	172.2
213.92	230.44	166.18	400.12	480.32	455.38	611.34	642.7	684.9	768.18	849.58	806.52	51.2	519.22	529.04
540.76	620.74	595.12	554.18	561.06	630	657.34	597.16	652.72	670.2	668.34	599.06	700.38	1129.8	172.34
213.98	230.46	166.08	400.2	480.26	455.94	611.54	642.74	684.84	768.2	849.96	806.36	51.2	519.3	528.9
540.92	620.82	595.12	554.32	561.04	629.8	657.26	597.22	652.78	669.92	667.94	599.1	700.44	1129.88	172.5
214.02	230.52	165.84	400.24	480.18	456.98	611.76	642.86	684.68	768.32	850.46	805.98	51.44	519.5	528.74
541.1	620.88	595.12	554.4	560.98	629.58	657.34	597.02	652.84	669.68	667.38	599.16	700.46	1129.96	172.7
214.02	230.58	165.66	400.3	480.06	457.96	611.86	642.94	684.48	768.52	851	805.58	51.68	519.74	528.58
541.28	620.94	595.1	554.46	560.88	629.36	657.54	596.5	652.92	669.56	666.8	599.18	700.48	1130.04	172.86
213.96	230.64	165.56	400.32	479.92	458.76	611.76	642.94	684.32	768.78	851.5	805.16	51.92	519.96	528.46
541.4	621	595.04	554.56	560.8	629.18	657.7	596	653.02	669.54	666.38	599.2	700.5	1130.1	172.94
213.88	230.7	165.48	400.3	479.82	459.38	611.62	642.94	684.18	769	851.84	804.82	52.16	520.14	528.4
541.54	621.06	594.98	554.66	560.72	629.02	657.86	595.36	653.1	669.56	665.88	599.22	700.52	1130.16	173.02
213.8	230.76	165.4	400.26	479.7	460.02	611.38	642.88	684.04	769.26	852.24	804.44	52.38	520.34	528.32
541.7	621.08	594.92	554.6	560.64	629.08	657.96	594.58	653.08	669.64	665.34	599.22	700.52	1130.16	173.06
213.72	230.78	165.5	400.22	479.58	460.24	610.88	642.64	684	769.44	852.56	804.22	52.36	520.42	528.26
541.8	621.1	594.74	554.62	560.6	629	657.78	593.74	653.18	669.84	664.86	599.32	700.56	1130.16	172.9
213.64	230.76	165.56	400.1	479.5	460.56	610.12	642.14	684.08	769.64	852.78	804.02	52.26	520.34	527.52
541.84	621.1	594.56	554.64	560.6	628.92	657.54	593.12	653.28	670.04	664.52	599.44	700.6	1130.14	172.72
213.6	230.72	165.58	399.98	479.46	460.82	609.48	641.7	684.16	769.78	852.9	803.88	52.16	520.24	526.78
541.88	621.1	594.32	554.66	560.58	628.86	657.18	592.4	653.42	670.24	664.14	599.58	700.64	1130.12	172.52
213.56	230.68	165.58	399.8	479.42	461.1	608.7	641.22	684.28	769.92	853.02	803.7	52.04	520.14	526.04
541.88	621.06	594	554.72	560.54	628.82	656.54	591.68	653.66	670.44	663.78	599.74	700.68	1130.08	172.32
213.5	230.68	165.52	399.46	479.44	461.38	607.68	640.76	684.48	770.02	853.04	803.48	51.94	520.04	525.3
541.86	620.98	593.7	554.86	560.44	628.8	655.66	591.18	653.96	670.66	663.52	599.94	700.7	1130.08	172.14
213.44	230.72	165.36	399	479.52	461.56	606.54	640.36	684.74	770.08	852.94	803.22	51.82	519.96	524.56
541.84	620.9	593.5	554.98	560.34	628.92	654.94	590.9	654.16	670.78	663.38	600.02	700.7	1130.08	172.12
213.4	230.8	165.22	398.6	479.6	461.56	605.7	640.24	684.92	770.06	852.82	803	51.78	520	524.54
541.82	620.8	593.28	555.08	560.22	629.08	654.06	590.62	654.38	670.96	663.22	600.12	700.68	1130.08	172.1
213.36	230.94	165.06	398.16	479.7	461.54	604.66	640.12	685.14	770.04	852.64	802.74	51.74	520.04	524.52
541.8	620.44	593.1	555.16	560.08	629.64	652.92	590.46	654.62	671.24	663.12	600.18	700.66	1130.08	172.1
213.28	231.26	164.74	397.74	479.82	461.02	603.34	640.04	685.36	770.02	852.28	802.38	51.72	520.1	524.5
541.88	620.06	593	555.18	559.96	630.16	651.76	590.46	654.78	671.44	663.1	600.28	700.64	1130.1	172.1
213.2	231.66	164.5	397.54	479.92	460.28	602.06	639.98	685.52	770	851.82	802.04	51.68	520.14	524.5
541.96	619.72	592.96	555.12	559.9	630.62	650.92	590.5	654.86	671.56	663.12	600.34	700.62	1130.1	172.1
213.14	232.02	164.32	397.5	479.98	459.58	601.14	639.96	685.62	770	851.44	801.8	51.66	520.16	524.5
542.08	619.36	592.94	555.04	559.84	631.06	649.96	590.56	654.92	671.62	663.14	600.42	700.6	1130.1	172.1
213.06	232.46	164.16	397.48	480.06	458.76	600.1	639.94	685.7	769.98	850.96	801.52	51.64	520.2	524.52
542.28	619.08	592.98	555	559.76	631.36	649	590.66	654.88	671.5	663.2	600.5	700.6	1130.08	172.1
212.98	232.96	164.1	397.54	480.16	457.68	599.08	639.92	685.7	769.98	850.4	801.2	51.6	520.24	524.54
542.54	619.16	593.1	555	559.62	631.06	648.4	590.78	654.72	671.22	663.26	600.62	700.58	1130.04	172.12
212.92	233.34	164.28	397.7	480.3	456.72	598.4	639.9	685.64	769.98	849.84	800.98	51.58	520.26	524.56
542.72	619.3	593.22	555.02	559.48	630.76	648.1	590.88	654.56	670.98	663.3	600.68	700.56	1130	172.14
212.88	233.6	164.44	397.82	480.42	455.96	598.02	639.9	685.56	769.98	849.42	800.82	51.58	520.28	524.58
542.64	619.68	593.38	555.26	559.3	630.48	647.84	591.14	654.38	670.62	663.5	600.88	700.52	1129.9	172.18
212.64	233.86	164.62	397.96	480.56	454.8	597.5	639.92	685.46	770.04	848.82	800.64	51.54	520.08	524.62
542.52	620.08	593.56	555.48	559.02	630.04	647.86	591.4	654.18	670.26	663.7	601.06	700.48	1129.78	172.24
212.4	234	164.8	398.14	480.74	453.32	597.18	640	685.34	770.14	848.18	800.46	51.52	519.86	524.64
542.26	620.34	593.74	555.56	558.7	629.56	648.26	591.6	654.08	670	663.88	601.22	700.44	1129.66	172.32
212.12	234	164.94	398.36	480.92	451.62	597.22	640.14	685.26	770.26	847.52	800.36	51.5	519.64	524.66
541.94	620.5	593.86	555.62	558.48	629.26	648.68	591.76	654.04	669.8	664.04	601.36	700.42	1129.56	172.38
211.86	233.94	165.02	398.52	481.04	450.28	597.34	640.28	685.2	770.38	847.04	800.3	51.46	519.42	524.68
541.58	620.62	593.98	555.6	558.24	628.88	649.24	591.92	654	669.58	664.2	601.52	700.38	1129.46	172.46
211.6	233.88	165.12	398.72	481.18	448.68	597.58	640.46	685.14	770.5	846.5	800.22	51.44	519.2	524.7
541.46	620.42	594.08	555.18	558	628.38	650.04	591.9	654	669.44	664.18	601.56	700.36	1129.38	172.52
211.58	233.82	165.24	398.94	481.34	446.92	598.26	640.66	685.1	770.6	846	800.16	51.44	519.22	524.7
541.34	620.16	594.02	554.72	557.76	627.44	650.94	591.86	654.16	669.34	664.2	601.68	700.32	1129.3	172.56
211.6	233.72	165.5	399.16	481.46	444.58	599.22	640.84	685.28	770.7	845.4	800.08	51.46	519.24	524.7
541.28	619.98	593.92	554.38	557.6	626.64	651.62	591.84	654.3	669.26	664.22	601.8	700.28	1129.24	172.58
211.66	233.64	165.72	399.3	481.54	442.74	600	640.96	685.46	770.76	844.96	800	51.5	519.26	524.7
541.22	619.78	593.82	554.02	557.44	625.76	652.4	591.82	654.46	669.18	664.22	601.92	700.22	1129.18	172.6
211.72	233.46	165.94	399.46	481.64	440.68	600.94	641.08	685.64	770.82	844.48	799.92	51.54	519.28	524.7
541.18	619.62	593.72	553.78	557.3	624.84	653.22	591.82	654.64	669.16	664.24	602.02	700.18	1129.1	172.6
211.78	233.04	166.16	399.6	481.74	438.52	602.04	641.18	685.82	770.9	843.98	799.88	51.56	519.32	524.68
541.16	619.62	593.62	553.78	557.22	623.9	653.9	591.82	654.82	669.24	664.3	602.08	700.14	1129.04	172.6
211.8	232.36	166.36	399.72	481.82	436.72	603.1	641.28	685.98	770.94	843.56	799.86	51.58	519.34	524.64
541.14	619.68	593.64	553.86	557.24	623.58	654.32	591.82	654.88	669.34	664.32	602.06	700.12	1129	172.6
211.8	231.76	166.4	399.78	481.88	435.94	603.8	641.34	685.96	770.96	843.38	799.9	51.56	519.36	524.6
541.12	619.82	593.66	554	557.28	623.22	654.8	591.8	654.94	669.44	664.34	602.04	700.1	1128.94	172.6
211.8	231.02	166.44	399.84	481.94	435.12	604.62	641.44	685.94	771	843.2	799.94	51.56	519.38	524.56
541.1	620.14	593.74	554.16	557.34	623.04	655.32	591.74	654.86	669.4	664.12	602	700.3	1128.88	172.6
211.78	230.08	166.52	399.9	482	434.48	605.56	641.5	685.86	771.2	843.2	800.06	51.54	519.4	524.4
541.04	620.58	593.84	554.34	557.44	622.98	655.76	591.68	654.74	669.3	663.94	601.96	700.5	1128.84	172.6
211.74	229.08	166.58	399.92	482.04	434.4	606.38	641.54	685.74	771.38	843.3	800.2	51.48	519.4	524.26
540.98	620.94	593.92	554.46	557.52	623.04	656.06	591.64	654.6	669.14	663.74	601.94	700.7	1128.82	172.6
211.7	228.34	166.62	399.92	482.06	434.52	606.94	641.54	685.64	771.56	843.46	800.32	51.44	519.4	524.14
540.92	621.34	594	554.6	557.62	623.12	656.4	591.62	654.46	668.98	663.58	601.92	700.9	1128.78	172.62
211.68	227.48	166.64	399.9	482.08	434.78	607.56	641.54	685.54	771.74	843.64	800.46	51.44	519.38	524
540.88	621.66	594.08	554.78	557.76	623.36	656.74	591.64	654.3	668.86	663.5	601.9	701.1	1128.78	172.64
211.68	226.54	166.66	399.8	482.12	435.52	608.18	641.48	685.44	771.86	843.86	800.64	51.42	519.36	523.86
540.86	621.82	594.1	555.06	557.94	623.76	656.98	591.68	654.26	668.96	663.74	601.9	701.1	1128.8	172.64
211.72	225.74	166.64	399.62	482.14	436.92	608.58	641.44	685.4	771.76	843.96	800.8	51.38	519.34	523.84
540.9	621.86	594.1	555.28	558.08	624.16	657.12	591.7	654.24	669.08	663.92	601.9	701.1	1128.82	172.64
211.78	225.24	166.62	399.46	482.16	438.12	608.82	641.4	685.4	771.66	844.04	800.92	51.38	519.32	523.82
540.94	621.78	593.92	555.5	558.22	624.7	657.36	591.72	654.2	669.2	664.08	601.92	701.08	1128.86	172.62
211.88	224.62	166.58	399.26	482.16	439.78	609.12	641.36	685.4	771.54	843.96	800.98	51.4	519.28	523.78
541	621.54	593.72	555.68	558.38	625.58	657.58	591.72	654.16	669.3	664.22	601.94	701.06	1128.94	172.58
211.98	224.16	166.56	399.1	482.14	442.1	609.4	641.34	685.4	771.4	843.82	801.1	51.34	519.26	523.76
541.04	621.1	593.5	555.66	558.5	626.7	657.76	591.72	654.14	669.28	664.3	601.92	701.02	1129.02	172.54
212.08	224.06	166.54	399.06	482.04	444.8	609.58	641.34	685.42	771.3	843.58	801.28	51.26	519.26	523.76
541.06	620.66	593.28	555.54	558.56	627.56	657.9	591.74	654.12	669.18	664.32	601.9	700.98	1129.08	172.52
212.16	224.12	166.52	399.08	481.94	446.88	609.7	641.36	685.44	771.26	843.32	801.4	51.22	519.26	523.76
541.1	620.12	592.98	555.38	558.62	628.6	658.04	591.76	654.1	669.06	664.34	601.86	700.94	1129.14	172.5
212.24	224.28	166.44	399.12	481.82	449.32	609.82	641.36	685.48	771.22	843.06	801.58	51.2	519.26	523.76
541.14	619.48	592.74	555.12	558.7	629.82	658.06	591.8	654.1	668.98	664.42	601.76	700.92	1129.2	172.48
212.3	224.9	166.34	399.26	481.66	451.92	609.9	641.32	685.54	771.16	842.96	801.96	51.14	519.28	523.78
541.22	618.72	592.46	554.86	558.76	630.92	658.04	591.94	654.1	668.96	664.36	601.6	700.9	1129.32	172.44
212.18	225.92	166.22	399.44	481.46	454.2	609.76	641.46	685.62	771.04	842.88	802.42	51.32	519.3	523.82
541.3	618.16	592.2	554.7	558.8	631.66	658	592.06	654.1	669.02	664.28	601.48	700.9	1129.42	172.4
212.04	226.8	166.1	399.58	481.32	455.66	609.6	641.6	685.68	770.92	842.86	802.78	51.52	519.3	523.84
541.38	617.48	591.92	554.56	558.84	632.48	657.96	592.2	654.1	669.12	664.22	601.32	700.92	1129.52	172.34
211.9	227.94	165.92	399.74	481.16	457.28	609.44	641.76	685.76	770.8	842.86	803.22	51.7	519.3	523.86
541.44	616.64	591.68	554.54	558.88	633.3	657.9	592.4	654.12	669.28	664.2	601.1	700.98	1129.62	172.28
211.76	229.58	165.8	399.9	480.98	458.74	609.28	642.02	685.86	770.66	842.9	803.74	51.84	519.3	523.86
541.5	615.72	591.56	554.68	558.9	633.9	657.84	592.6	654.16	669.38	664.2	600.86	701.06	1129.7	172.22
211.58	231.52	165.64	400.02	480.82	459.6	609.08	642.4	686	770.58	843	804.24	52	519.3	523.86
541.5	615.04	591.5	554.84	558.9	634.26	657.8	592.7	654.2	669.44	664.32	600.68	701.14	1129.7	172.18
211.56	233.02	165.5	400.08	480.72	459.98	609.06	642.58	686.12	770.58	843.12	804.58	51.96	519.3	523.84
541.52	614.2	591.46	555.04	558.9	634.66	657.74	592.8	654.26	669.48	664.46	600.46	701.24	1129.7	172.14
211.54	234.86	165.34	400.16	480.6	460.3	609.04	642.82	686.26	770.58	843.26	804.98	51.94	519.3	523.82
541.48	613.14	591.48	555.36	558.9	635.04	657.78	592.9	654.4	669.54	664.62	600.22	701.02	1129.72	172.04
211.54	237.3	165.32	400.2	480.48	460.32	609	643.1	686.38	770.64	843.54	805.38	52	519.3	523.76
541.46	611.98	591.58	555.7	558.9	635.2	657.8	593	654.54	669.62	664.76	600.04	700.8	1129.72	171.92
211.56	239.82	165.32	400.18	480.38	459.74	608.98	643.32	686.48	770.74	843.82	805.72	52.12	519.28	523.7
541.44	611.12	591.68	555.98	558.9	635.26	657.84	593.08	654.66	669.72	664.84	599.92	700.56	1129.72	171.82
211.6	241.7	165.4	400.14	480.32	459.14	608.98	643.46	686.52	770.82	844.04	805.94	52.24	519.26	523.64
541.44	610.08	591.78	556.3	558.9	635.26	657.86	593.16	654.78	669.84	664.94	599.8	700.34	1129.72	171.72
211.64	243.9	165.48	400.1	480.26	458.28	609	643.6	686.58	770.9	844.28	806.2	52.34	519.24	523.58
541.42	608.9	591.86	556.6	558.9	635.1	657.86	593.24	654.9	670.04	665.04	599.74	700.14	1129.7	171.6
211.7	246.34	165.6	400.06	480.24	456.9	609.04	643.68	686.62	770.98	844.52	806.46	52.46	519.22	523.52
541.48	607.86	591.92	556.8	558.88	634.68	657.68	593.26	654.98	670.18	665.12	599.82	700.24	1129.64	171.5
211.74	248.42	165.64	400.04	480.24	454.92	609.1	643.68	686.68	771	844.62	806.68	52.56	519.18	523.44
541.52	607.18	591.94	556.9	558.86	634.3	657.54	593.22	655.04	670.26	665.18	599.92	700.3	1129.6	171.42
211.76	249.82	165.66	400.06	480.26	453.34	609.14	643.66	686.72	771	844.68	806.82	52.62	519.16	523.38
541.6	606.42	591.82	556.78	558.78	633.78	657.36	593.16	654.98	670.34	665.34	600.02	700.36	1129.56	171.48
211.84	251.4	165.5	400.04	480.26	451.36	609.24	643.62	686.86	771	844.84	807	52.7	519.12	523.3
541.66	605.8	591.7	556.66	558.66	633	657.16	593.08	654.94	670.4	665.48	600.2	700.4	1129.5	171.42
211.94	252.92	165.44	400	480.26	448.8	609.32	643.54	687.02	771	845	807.2	52.86	518.94	522.88
541.8	605.46	591.58	556.5	558.52	632.06	657	593.02	654.92	670.44	665.6	600.42	700.4	1129.48	171.2
212.06	254.02	165.52	399.94	480.24	446.16	609.38	643.38	687.22	770.98	845.14	807.38	53.02	518.44	521.98
541.92	605.32	591.44	556.3	558.4	631.32	656.92	593	654.86	670.48	665.7	600.56	700.4	1129.48	171.04
212.18	254.62	165.6	399.88	480.22	444.26	609.44	643.24	687.4	770.96	845.26	807.52	53.14	517.96	521.14
542.14	605.2	591.28	556.08	558.28	630.44	656.84	592.98	654.82	670.54	665.8	600.74	700.4	1129.44	170.76
212.3	255.26	165.74	399.82	480.16	442.1	609.52	643.06	687.6	770.92	845.38	807.68	53.24	517.28	520.04
542.62	605.2	591.16	555.98	558.26	629.48	656.8	593.04	654.88	670.58	665.74	600.98	700.38	1129.26	169.74
212.32	255.72	166.24	399.82	480.04	439.98	609.54	642.84	687.72	770.92	845.38	807.8	53.36	516.24	518.44
543.4	605.32	591.28	555.6	558.42	628.68	656.82	593.32	654.86	670.7	665.52	601.2	700.32	1129.32	168.1
212.28	255.84	167.4	399.7	479.84	438.56	609.58	642.72	687.74	770.98	845.44	807.84	53.52	515.16	516.54
544.1	605.46	591.4	555.24	558.6	628.16	656.84	593.58	654.8	670.78	665.3	601.36	700.26	1129.36	166.64
212.2	255.8	168.4	399.58	479.64	437.8	609.62	642.68	687.72	771.06	845.5	807.84	53.64	514.4	515.12
544.96	605.7	591.4	554.86	558.9	627.58	656.84	594	654.66	670.8	665	601.54	700.2	1129.72	164.6
212.12	255.7	169.52	399.46	479.4	437.04	609.66	642.7	687.64	771.14	845.58	807.82	53.78	513.54	513.66
546	606.3	591.16	554.44	559.52	627.12	656.78	594.88	654.26	670.68	664.5	601.7	700.14	1131.28	160.88
212.14	255.34	170.9	399.4	479.18	436.68	609.74	642.86	687.4	771.24	845.72	807.78	53.94	512.96	512.6
546.98	607.42	590.88	553.96	560.52	626.94	656.56	596.46	653.5	670.44	663.8	601.84	700.08	1134.66	155.42
212.42	254.62	172.56	399.44	479.06	437.02	609.94	643.16	687.06	771.26	845.96	807.76	54.06	513.16	512.36
547.66	608.46	590.36	553.72	561.38	626.92	656.32	597.84	652.8	670.12	663.26	601.92	700.06	1137.82	150.7
212.74	253.98	173.46	399.62	479.02	437.5	610.12	643.4	686.78	771.22	846.12	807.76	54.08	513.54	512.76
548.48	609.8	589.78	553.36	562.5	626.96	655.98	599.64	651.84	669.66	662.58	602.02	700.04	1141.92	144.98
213.22	253.12	174.58	399.9	479.02	438.2	610.34	643.64	686.48	771.14	846.34	807.78	54.1	514.22	513.3
549.52	611.58	589.2	552.68	564.2	627.2	655.54	602.26	650.26	668.9	661.46	602.14	700.26	1147.44	137.92
214.32	251.76	176.14	400.4	479.14	439.54	610.66	643.68	686.26	770.84	846.84	807.8	54.06	515.68	514.14
550.4	613.3	588.96	551.62	566.22	627.6	655.14	605.16	648.22	667.72	660.18	602.28	700.46	1153.44	130.76
215.78	250.1	177.44	401.08	479.42	441.24	610.98	643.22	686.12	770.12	847.42	807.76	54.02	517.6	514.54
551.04	614.46	588.86	550.72	567.82	627.94	654.9	607.3	646.56	666.68	659.16	602.38	700.68	1157.76	125.94
217.02	248.8	178.28	401.64	479.68	442.6	611.18	642.68	686.06	769.44	847.92	807.7	53.98	519.12	514.64
551.64	615.72	588.84	549.56	569.68	628.34	654.7	609.78	644.56	665.34	657.96	602.5	700.9	1163.1	120.3
218.58	247.32	179.08	402.32	479.98	444.16	611.42	641.9	685.94	768.44	848.48	807.62	53.9	520.88	514.46
551.9	616.9	589.1	547.88	571.72	628.82	654.64	612.62	642.24	663.4	656.56	602.72	701.1	1169.78	114.38
220.86	245.96	179.52	403.16	480.34	445.84	611.42	640.72	685.74	766.54	849	807.44	53.82	522.82	513.24
551.34	617.76	589.78	546.04	573.32	629.22	654.66	615.38	640.2	660.84	655.4	603.04	701.04	1177.04	109.18
223.66	245.44	179.32	404.02	480.64	447.16	610.98	639.46	685.46	763.64	848.98	807.06	53.74	524.56	510.34
550.66	618.3	590.38	544.64	574.28	629.48	654.7	617.4	638.86	658.82	654.6	603.32	701	1182.66	105.88
226	245.44	179.06	404.64	480.8	447.98	610.48	638.6	685.24	761.16	848.82	806.74	53.66	525.76	507.74
549.5	619	591.18	543.12	575.4	629.76	654.54	620.08	637.32	656.18	653.66	603.86	700.92	1189.4	101.58
228.94	245.62	178.8	405.34	481.16	449.06	609.52	637.68	685.12	758.06	848.42	806.42	53.5	527.14	504.5
547.64	619.68	592.18	541.92	576.26	629.94	654.3	623.56	635.94	651.48	652.68	604.14	700.84	1197.08	96.94
232.74	246.8	178.64	405.96	481.52	450.14	608.36	636.94	685.08	753.9	847.2	805.78	53.38	528.58	499.84
545.28	620.12	593.16	541.58	576.52	629.9	654.12	627.36	635.08	645.08	651.9	603.74	700.78	1204.18	92.42
236.8	249.46	178.76	406.26	481.8	451	607.06	636.62	685.2	749.32	844.82	804.82	53.24	529.84	494.72
543.36	620.34	593.84	541.74	576.52	629.8	653.98	630.26	634.64	639.66	651.4	603.2	700.74	1208.96	89.1
239.72	251.84	178.96	406.32	482.06	451.58	606.1	636.52	685.38	745.96	842.68	804.08	53.14	530.62	491.02
541.12	620.52	594.56	542.02	576.4	629.66	653.96	633.7	634.2	633.08	650.84	602.26	700.7	1214.62	85.22
243.18	255.1	179.26	406.34	482.32	452.2	604.9	636.5	685.56	741.78	839.88	803.12	53.04	531.64	486.84
538.86	620.32	595.04	542.6	575.76	629.44	654.64	637.72	634.12	624.24	650.24	599.96	700.7	1221.06	81.5
247.02	259.98	179.9	406.22	482.36	452.6	603.6	636.72	685.68	737.26	835.94	801.62	53.02	533.08	482.52
535.8	619.6	594.88	543.12	574.68	629.2	655.42	642.2	633.76	614.34	649.22	596.4	700.66	1227.32	77.66
251.38	265.66	181.08	406.02	482.34	452.8	602.36	637.04	685.56	733.16	831.36	799.94	53	535.26	478.78
533.44	618.9	594.52	543.42	573.76	629.04	656.1	645.58	633.46	606.88	648.34	593.4	700.62	1231.88	74.98
254.6	269.96	182.12	405.88	482.3	452.88	601.46	637.34	685.38	730.42	827.92	798.66	53	537.14	476.4
530.9	617.82	593.84	543.62	572.62	628.86	657.3	649.82	633.38	597.88	647.16	589.5	700.58	1237.22	73.15
258.3	274.94	183.56	405.74	482.2	452.94	600.16	637.56	685.18	727.16	823.86	797.16	52.98	539.54	474.775
528.44	615.72	592.1	543.3	571.12	628.66	659.6	655.38	633.92	587.38	645.22	584.06	700.52	1242.86	71.0333333333333
262.42	280.18	186	405.52	482.02	452.94	598.24	637.38	684.88	723.34	819.12	795.5	52.96	542.84	472.866666666667
526.22	612.4	588.84	542.28	569.54	628.46	662.78	661.68	635.14	577.26	642.3	577.66	700.46	1248.06	68.9
266.54	284.8	189.44	405.22	481.82	452.9	595.98	636.54	684.3	719.08	814.32	793.8	52.94	547.9	471
525.54	609.52	585.94	541.26	568.4	628.32	665.9	666.38	636.82	570.56	640.02	572.76	700.44	1251.48	68.9
268.96	287.8	192.28	404.96	481.64	452.86	593.82	635.66	683.94	715.78	810.92	792.62	52.92	551.92	471
524.64	605.78	582.1	539.96	567.08	628.14	669.74	672.12	639.04	562.58	636.98	566.86	700.42	1254.62	NA
271.84	291.36	195.82	404.62	481.46	452.84	591.26	634.5	683.44	711.76	806.78	791	52.92	556.1	NA
522.82	600.36	576.64	538.22	565.74	627.76	674.6	679.2	642.32	553.44	631.26	559.9	700.36	1259.66	NA
275.56	295.3	200.18	404.08	481.32	452.98	588.2	632.76	682.48	706.78	800.36	788.22	52.94	563.34	NA
520.32	593.62	570.6	536.18	564.98	627.1	679.86	686.64	646.46	543.84	624.36	552.74	700.3	1261.65	NA
279.18	298.92	204.44	403.5	481.22	453.32	585.06	630.9	681.32	701.88	793.88	784.38	52.96	566.675	NA
518.08	588.32	566.12	534.66	564.66	626.5	683.74	692.1	649.76	536.74	618.62	547.64	700.24	1262.53333333333	NA
281.82	301.36	207.36	403.06	481.16	453.66	582.82	629.52	680.4	698.38	788.84	781.12	52.98	568.3	NA
515.22	581.8	560.94	532.76	564.46	625.66	688.5	698.68	653.8	528.06	612	541.36	700.18	1264.3	NA
284.84	304.1	210.84	402.6	481.08	454.06	580.16	628	679.34	694.36	783.2	777.14	52.98	571.55	NA
511.02	573.9	555.46	530.36	564.72	624.26	694.52	706.28	658.74	517.46	604.58	533.56	700.12	1271	NA
288.12	306.84	215.04	402.18	480.86	454.42	577.08	626.32	678.06	689.98	777.02	772.46	52.96	580.5	NA
506	566.16	550.88	527.58	565.36	622.3	701.08	713.64	663.82	506.22	598.64	525.18	700.06	NA	NA
290.6	309.28	219.66	401.92	480.4	454.4	574.2	624.9	676.7	686.04	772.12	768.1	52.92	NA	NA
501.9	560.8	547.9	525.5	565.9	620.68	706.02	718.78	667.42	498.1	594.7	518.94	700.02	NA	NA
292.22	310.9	223.28	401.82	479.98	454.2	572.26	623.92	675.64	683.4	768.62	765.18	52.88	NA	NA
495.84	554.5	544.34	523.04	566.44	618.3	712.14	725.02	671.74	487.92	589.94	511.36	699.98	NA	NA
293.8	313.12	227.76	401.68	479.44	454.08	569.96	622.8	674.2	679.9	764.02	761.56	52.86	NA	NA
488.38	547.62	540.7	520.2	566.58	614.92	719.52	732.52	676.64	476.14	584.48	502.5	699.92	NA	NA
295.3	316.22	232.98	401.62	478.88	453.22	567.54	621.44	672.02	675.38	758	757.12	52.82	NA	NA
480.88	541.08	537.06	517.3	565.84	610.76	726.88	740.36	681.44	464.74	578.78	493.22	699.82	NA	NA
296.46	320.14	237.66	401.84	478.76	451.46	565.34	619.98	669.14	670.02	751.12	752.38	52.76	NA	NA
475.3	536.44	534.46	515.32	564.96	607.38	732.16	746.24	684.82	456.68	574.58	486.48	699.76	NA	NA
297.1	323.3	240.7	402.1	478.9	449.94	563.84	618.92	666.82	665.7	745.86	748.7	52.72	NA	NA
469	530.76	531.06	512.84	563.66	603.24	738.38	753.3	688.84	447.26	569.42	478.18	699.66	NA	NA
297.96	327.26	244.1	402.56	479.32	448	561.94	617.46	663.92	660.26	739.66	744.26	52.68	NA	NA
463.3	523.78	526.54	509.64	561.32	598.42	745.34	761.58	693.48	437.22	563.22	468.02	699.5	NA	NA
299.38	332.1	247.46	403.66	480.58	445.22	559.44	615.18	659.9	653.56	733.1	738.84	52.58	NA	NA
458.3	516.14	520.92	506.04	558.08	592.76	752.12	770.9	698.26	427.26	556.5	457.44	699.32	NA	NA
300.96	336.98	250.36	405.4	482.74	442.02	556.32	612.44	655.44	647.06	727.18	732.76	52.72	NA	NA
454.9	510.4	516.54	503.28	555.44	588.48	756.94	777.82	701.7	420.12	551.58	449.8	699.18	NA	NA
302.16	340.48	252.38	406.9	484.6	439.74	553.8	610.24	652.04	642.48	723.4	728.12	52.88	NA	NA
450.8	503.5	511.12	499.88	552.14	583.56	762.76	786	705.94	411.42	545.56	440.9	699.04	NA	NA
303.66	344.24	254.72	408.74	486.98	437.34	550.68	607.48	648.12	637.48	718.86	722.24	53.02	NA	NA
445.92	495.4	504.16	495.56	547.86	578.04	769.68	795.18	711.24	401.3	538.22	431.1	698.94	NA	NA
305.6	347.82	257.06	411.02	490.1	435.3	546.84	604.28	643.84	632.66	713.68	714.64	53.18	NA	NA
440.76	487.4	496.82	490.96	543.3	572.42	776.74	804.46	717.02	391.16	530.14	421.72	698.9	NA	NA
307.56	350.68	258.9	413.34	493.32	434.28	543.04	601.54	640.2	628.68	708.44	706.82	53.4	NA	NA
436.92	481.86	491.36	487.52	539.92	568.88	781.84	810.32	721.34	384.12	524.16	415.22	698.9	NA	NA
309.06	352.32	259.9	414.96	495.68	434.36	540.4	599.64	637.88	626.04	704.58	701.2	53.42	NA	NA
432.26	475.26	485	483.36	535.88	564.46	787.88	817.32	726.64	375.6	516.72	407.24	698.9	NA	NA
310.76	354.3	261.12	416.96	498.38	434.7	537.36	597.48	635.16	622.7	700.04	694.8	53.42	NA	NA
426.54	467.22	478.1	478.34	531.14	558.62	795.38	825.14	733.34	365.74	507.6	397.72	698.9	NA	NA
312.44	356.28	262.62	419.3	501.14	435.78	534.04	595.28	632.2	618.38	695	687.88	53.44	NA	NA
420.46	458.9	472.2	472.82	526.44	552.26	802.98	832.98	740.82	356.18	498.34	388.42	698.86	NA	NA
313.64	358.04	264.72	421.54	503.34	437.46	531.42	593.34	629.5	613.42	690.42	681.54	53.38	NA	NA
416.02	452.72	468.38	468.68	523.06	547.44	808.52	838.4	746.48	349.32	491.68	381.9	698.82	NA	NA
314.3	359.04	266.5	423.14	504.72	438.88	529.72	591.9	627.66	609.74	687.36	677.1	53.3	NA	NA
410.64	445.3	464.02	463.5	519.06	541.72	815.2	845.06	753.28	341.4	483.86	374.22	698.78	NA	NA
315.06	360.34	268.92	424.98	506.24	440.54	527.84	590.22	625.42	605.16	683.64	671.74	53.26	NA	NA
404.14	436.52	459.8	457	514.52	535.1	823.26	853.04	761.22	332.8	475.32	365.62	698.74	NA	NA
315.74	362.2	272.56	426.94	507.5	442.44	525.98	588.28	622.62	599.32	678.98	665.42	53.26	NA	NA
397.26	428.16	456.52	450.14	510.26	528.66	831.14	861.4	768.94	324.7	467.4	357.46	698.7	NA	NA
316.08	365.2	277.16	428.84	508.18	444.24	524.56	586.24	619.46	593.12	673.7	659.16	53.26	NA	NA
392.24	422.32	454.58	445.2	507.36	524.1	836.88	867.56	774.18	319.08	461.9	351.54	698.7	NA	NA
316.24	367.8	280.8	430.2	508.4	445.5	523.56	584.78	616.98	588.5	669.54	654.8	53.32	NA	NA
386.26	415.16	452.32	439.4	502.5	518.54	843.74	874.82	780.48	311.8	454.92	344.32	698.88	NA	NA
316.28	371.28	285.14	431.9	510.42	446.98	522.32	582.86	613.96	583.12	663.1	649.7	53.4	NA	NA
379.46	407.16	449.46	432.92	497.24	511.52	851.74	882.94	787.5	302.92	446.62	336.38	699.06	NA	NA
316.36	376.24	290.12	434.18	512.02	448.6	520.66	580.24	610.12	577.8	655.5	643.58	53.4	NA	NA
373.12	399.14	446.1	426.88	491.82	504.12	859.72	890.8	794.38	293.92	438.08	328.88	699.2	NA	NA
316.62	382.18	294.94	436.92	513.58	450.32	518.74	577.22	605.84	573.94	648.1	637.28	53.44	NA	NA
368.92	393.3	443.38	422.7	487.48	498.6	865.42	896.2	799.28	287.32	431.7	323.74	699.34	NA	NA
316.94	386.72	298.2	439.04	515.14	451.52	517.26	574.9	602.68	571.84	642.58	632.68	53.48	NA	NA
364.04	386.2	440	417.66	482.46	492.08	872.28	902.8	805.28	279.62	424.1	317.46	699.46	NA	NA
317.5	392.08	302.14	441.68	516.92	453.04	515.52	572.12	598.88	569.62	636.46	627.24	53.52	NA	NA
358.8	377.88	435.5	411.66	477.98	484.74	880.22	910.68	812.44	271.22	415.6	310.08	699.38	NA	NA
318.82	397.74	306.66	445.06	517.4	454.98	513.68	569.02	594.68	568	631.5	621.14	53.58	NA	NA
353.8	368.2	430.36	405.62	472.84	477.18	888.06	919.14	820.54	262.98	406.22	302.6	699.28	NA	NA
321.26	403.08	311.02	448.64	517.74	457.66	512.24	566.42	590.28	566.9	627.42	615.42	53.66	NA	NA
350.28	360.96	426.48	401.18	469.06	471.78	893.6	925.4	826.66	257.02	399.26	297.08	699.22	NA	NA
323.4	406.54	314.1	451.26	518.04	459.74	511.44	564.74	587.28	566.3	624.76	611.62	53.68	NA	NA
346.12	352.64	421.72	395.82	464.52	465.52	900.06	932.72	833.8	249.88	391.1	290.66	699.16	NA	NA
326.06	410.44	317.7	454.32	518.74	462.16	510.54	562.84	584.06	565.4	621.54	607.12	53.7	NA	NA
341.28	343.6	416.06	389.52	459.16	458.38	907.16	940.92	841.94	241.8	381.5	283.52	699.1	NA	NA
329.54	414.42	321.82	457.66	520.14	464.98	509.74	560.9	581.08	563.8	617.88	602.14	53.72	NA	NA
336.4	335.1	410.54	383.4	453.64	451.18	913.78	949.02	850.16	234.12	371.58	276.84	699.06	NA	NA
333.28	418.02	326.2	460.7	522.02	467.5	509.28	559.42	578.72	561.38	614.4	597.28	53.74	NA	NA
333.04	330.04	406.8	379.04	449.8	446.56	918.22	954.44	855.58	228.94	365.02	272.14	699.04	NA	NA
335.76	420.16	329.46	462.72	524.32	468.9	509.02	558.38	577.78	559.28	611.86	593.98	53.78	NA	NA
329.06	323.84	402.48	373.88	445.22	441.04	923.58	961.12	862.3	222.54	357.1	266.36	699.04	NA	NA
338.64	422.62	333.6	465.1	527.02	470.36	508.78	557.22	576.72	556.66	608.84	590.04	53.84	NA	NA
324.44	316.34	398.02	367.86	439.98	434.72	930.48	969.48	870.66	214.38	347.8	259.28	699.04	NA	NA
341.8	425.16	339.22	467.76	530	471.5	508.42	555.98	575.44	553.22	605.32	585.72	53.98	NA	NA
319.94	308.68	394.04	362.06	434.82	428.82	937.54	978.6	879.22	205.12	339	252.28	699.04	NA	NA
344.7	427.62	345.6	470.3	532.4	471.88	508.08	554.86	573.92	549.64	601.6	581.54	54.12	NA	NA
316.8	303.02	391.36	357.9	431.24	424.8	942.88	985.44	885.48	197.82	332.9	247.22	699.04	NA	NA
346.7	429.28	350.44	472.06	533.82	471.92	507.74	554.06	572.72	547.04	598.82	578.64	54.22	NA	NA
313.02	296.56	388.1	352.98	426.92	420.04	949.18	993.3	892.82	189.12	325.82	241.36	699.02	NA	NA
349.12	431.4	356.14	474.16	535.38	471.88	507.32	553.06	571.1	544.06	595.36	575.14	54.34	NA	NA
308.52	289.9	384.18	347.46	421.84	414.54	956.5	1001.92	900.88	179.44	318.1	234.92	698.96	NA	NA
352.06	434.2	362.42	476.6	536.74	471.5	506.66	551.72	568.68	540.9	590.92	571.06	54.44	NA	NA
303.8	284.46	380	342.48	416.58	408.68	963.44	1009.9	908.34	170.38	310.66	228.66	698.88	NA	NA
355.14	437.52	368.02	479	537.52	470.72	505.9	549.84	565.68	538.32	586.08	567.1	54.5	NA	NA
300.32	281.16	376.9	339.08	412.74	404.28	968.42	1015.04	913.5	164.46	305.38	224.18	698.82	NA	NA
357.42	440.02	371.66	480.72	537.96	469.98	505.28	548.34	563.32	536.7	582.48	564.32	54.56	NA	NA
295.88	277.4	373.02	335.06	407.86	398.9	974.58	1021.44	919.86	156.9	298.92	218.74	698.88	NA	NA
360.32	443.04	376.1	482.78	538.3	469.12	504.42	546.38	560.42	534.72	578.34	561.1	54.26	NA	NA
290.54	273.46	368.48	330.5	406.1	392.4	982.04	1029.56	927.52	147.96	291.12	212.26	698.9	NA	NA
363.78	446.76	380.96	485.16	540.62	468.18	503.3	544	557.22	532.18	574.06	557.84	53.96	NA	NA
285.34	269.68	363.8	325.9	403.98	385.92	989.7	1038.38	935.52	138.52	283.06	205.56	698.9	NA	NA
367.24	450.64	385.42	487.58	542.88	467.52	502.24	541.84	554.6	528.84	570.66	555.26	53.66	NA	NA
281.64	267.06	360.4	322.54	403.46	381.46	995.28	1045.1	941.46	131.4	277.3	200.88	698.92	NA	NA
369.76	453.48	388.56	489.32	545.04	467.24	501.5	540.52	553	526.04	568.72	553.64	53.32	NA	NA
277.4	263.82	356.2	318.44	402.14	376.28	1001.84	1052.96	948.46	123.36	270.48	195.06	698.9	NA	NA
372.72	456.74	392.14	491.42	547.34	467.08	500.76	539.1	551.32	522.48	566.5	551.82	53	NA	NA
273.24	259.88	351.3	313.46	400.4	370.84	1009.12	1061.48	956.28	115.42	262.84	187.82	698.7	NA	NA
375.96	460.2	395.72	493.96	550.12	467.42	500.4	537.94	550.14	517.8	564.42	549.96	53.08	NA	NA
269.64	255.98	346.34	308.42	390.32	366.1	1016.1	1069.58	963.7	107.92	255.34	180	698.44	NA	NA
379.48	463.16	398.76	496.58	549	468.34	500.66	537.46	549.66	512.28	563.12	548.34	53.2	NA	NA
267.24	253.26	342.76	304.82	382.1	362.98	1020.94	1074.96	968.76	103.12	250.1	174.06	698.22	NA	NA
382.08	464.96	400.74	498.46	547.74	469.26	501.08	537.22	549.52	508.26	562.4	547.26	53.32	NA	NA
264.52	250.1	338.64	300.58	373.18	359.24	1026.88	1081.66	974.9	96.96	243.7	167.02	697.98	NA	NA
385.22	467.1	403.16	500.66	546.68	470.34	501.7	537.08	549.46	502.8	561.58	546.02	53.44	NA	NA
261.74	246.56	334.42	295.9	363.72	355.02	1034.28	1089.9	982.6	89.34	236.04	159.14	697.74	NA	NA
389.02	469.38	406.12	503.02	545.98	471.68	502.74	537.04	549.62	496.38	560.66	544.64	53.56	NA	NA
259.2	243.04	330.98	291.58	354.3	350.96	1042.14	1098.7	990.62	80.9	228.08	151.7	697.52	NA	NA
392.96	471.18	409.34	504.88	545.62	473.08	503.86	536.88	549.84	490.4	559.52	543.24	53.68	NA	NA
257.64	240.46	328.84	288.62	350.84	348.06	1048.04	1105.18	996.66	74.8	222.3	146.68	697.42	NA	NA
395.64	472.32	411.82	506	547.04	474.06	504.7	536.66	550.08	486.2	558.42	542.24	53.74	NA	NA
255.78	237.2	326.36	285.14	346.56	344.62	1055.04	1112.68	1003.8	67.78	215.5	140.56	697.34	NA	NA
398.8	473.46	414.84	507.14	548.84	475.26	505.58	536.3	550.24	481.22	556.98	541	53.78	NA	NA
253.66	233.18	323.58	281.28	341.14	340.4	1062.94	1121.02	1011.92	61.64	207.98	132.98	697.36	NA	NA
402.32	474.22	418.34	509.2	551.12	476.7	506.2	535.54	550	476.22	554.64	539.56	53.92	NA	NA
251.46	229.06	320.74	277.56	335.62	335.86	1070.3	1128.88	1019.24	58.7	200.72	125.08	697.42	NA	NA
405.58	474.48	421.72	510.78	553.24	478.18	506.14	534.36	549.18	474.425	551.68	538.08	54.06	NA	NA
249.9	226.08	318.6	274.98	331.52	332.4	1075.3	1134.26	1024.22	57.7333333333333	195.76	119.12	697.52	NA	NA
407.8	474.5	424.04	512.08	554.64	479.22	505.86	533.5	548.34	473.166666666667	549.34	537.1	54.16	NA	NA
248.02	222.64	315.94	271.88	326.74	328.24	1081.36	1140.94	1030.08	55.8	189.6	112.18	697.62	NA	NA
410.46	474.62	426.74	513.5	556.12	480.54	505.38	532.36	547.24	470.65	546.42	535.84	54.24	NA	NA
245.78	219.1	312.58	268.24	321.48	323.38	1088.6	1149.24	1036.76	54.6	181.98	104.42	697.68	NA	NA
413.58	475.14	429.56	515.24	557.32	482.3	504.46	531.1	545.7	467	542.72	534.24	54.34	NA	NA
243.38	216.06	309	264.52	316.84	318.92	1096.12	1157.88	1043.52	NA	173.8	96.96	697.64	NA	NA
416.76	476.48	431.86	516.24	557.72	484.42	503.38	530.12	544.02	NA	539.24	532.28	54.38	NA	NA
241.66	214.12	306.38	261.84	313.64	315.98	1101.74	1164.32	1048.46	NA	167.68	91.8	697.6	NA	NA
419.1	477.76	433.3	517.2	557.78	486.12	502.56	529.56	542.78	NA	536.76	530.7	54.4	NA	NA
239.46	211.72	302.8	258.64	309.86	312.42	1108.68	1171.76	1054.52	NA	160.3	85.44	697.78	NA	NA
422.46	479.58	434.84	518.72	557.68	488.18	501.7	528.78	541.36	NA	533.7	528.64	54.44	NA	NA
236.64	208.72	298.54	254.9	305.5	308.68	1116.46	1179.72	1061.82	NA	151.88	77.76	697.92	NA	NA
426.38	482.56	436.32	520.9	557.12	490.84	501.08	528.2	540.04	NA	530.62	525.82	54.5	NA	NA
233.34	205.14	294.32	251.16	301.2	305.16	1123.84	1187.3	1069.06	NA	143.88	70.2	698.06	NA	NA
430.3	486.32	437.56	523.52	556.22	493.56	500.84	527.9	539.2	NA	528.12	522.38	54.54	NA	NA
230.78	202.26	291.16	248.52	298.12	302.64	1128.94	1192.38	1074.16	NA	138.32	64.9	698.22	NA	NA
433.26	489.3	438.4	525.64	555.44	495.52	500.82	527.62	538.82	NA	526.4	519.66	54.54	NA	NA
227.68	198.68	287.54	245.28	294.5	299.58	1135.02	1198.7	1080.12	NA	131.72	58.96	698.36	NA	NA
436.64	492.76	439.46	528.16	554.58	497.74	500.84	527.34	538.44	NA	524.42	516.28	54.54	NA	NA
224.2	194.28	284.1	241.24	290.42	296.08	1142.02	1206.7	1086.78	NA	124.18	53.04	698.28	NA	NA
439.74	496.44	440.92	530.86	553.82	500.02	500.96	527	538.36	NA	522.6	512.06	54.5	NA	NA
220.82	189.76	281.16	237.16	286.16	292.48	1149.34	1215.42	1093.58	NA	116.46	47.5	698.16	NA	NA
442.74	500.06	442.3	533.62	553.24	501.7	500.82	526.2	538.62	NA	520.72	507.3	54.5	NA	NA
218.58	186.6	279.22	234.14	283.14	289.9	1154.78	1221.88	1098.52	NA	110.8	43.76	698.06	NA	NA
444.8	502.5	443.26	535.6	552.9	502.66	500.7	525.38	538.92	NA	519.38	503.74	54.52	NA	NA
216.06	182.88	277.04	230.58	279.54	286.74	1161.36	1229.34	1104.66	NA	103.9	39.14	697.94	NA	NA
447.14	505.04	444.58	537.82	552.66	503.72	500.52	524.22	539.26	NA	517.66	499.62	54.54	NA	NA
213.62	178.56	274.96	226.58	275.38	282.66	1168.94	1237.28	1112.3	NA	95.66	33.68	697.84	NA	NA
449.6	507.22	446.48	540.02	552.76	504.62	500.14	522.28	539.46	NA	515.32	495.02	54.58	NA	NA
211.7	174.12	273.34	222.88	271.18	278.22	1176.04	1244.48	1120.32	NA	87.78	28.36	697.74	NA	NA
451.88	508.6	448.72	541.74	553.42	505.2	499.46	519.62	539.26	NA	512.38	490.44	54.64	NA	NA
210.62	170.86	272.42	220.28	268.42	274.76	1180.92	1249.14	1126.08	NA	82.32	24.96	697.72	NA	NA
453.26	508.78	450.72	542.62	554.28	505.5	499	517.5	538.88	NA	510.1	487.44	54.66	NA	NA
209.38	166.86	271.32	217.14	265.08	270.64	1186.7	1254.9	1132.78	NA	76.12	21.24	697.7	NA	NA
454.92	508.82	453.12	543.6	555.42	505.9	498.4	514.88	538.34	NA	507.26	483.88	54.68	NA	NA
208.16	161.74	270.36	213.08	261.24	265.68	1193.3	1262.38	1139.98	NA	69.4	15.98	697.86	NA	NA
456.88	508.32	455.98	543.94	556.94	506.4	497.46	511.54	537.42	NA	503.16	477.9	54.72	NA	NA
207.18	156.4	269.46	208.86	257.58	261.12	1199.9	1270.44	1146.56	NA	63.42	14.175	698.02	NA	NA
458.98	507.48	458.78	543.9	558.52	507.06	496.24	508.36	536.16	NA	498.6	475.575	54.74	NA	NA
206.54	152.46	268.88	205.66	255	257.98	1204.74	1276.56	1150.94	NA	59.28	12.9	698.18	NA	NA
460.52	506.68	460.74	543.6	559.6	507.62	495.26	506.18	535.18	NA	495.06	473.866666666667	54.76	NA	NA
205.8	147.6	268.14	201.8	252.02	254.32	1210.56	1283.52	1156.4	NA	53.94	10.35	698.34	NA	NA
462.44	505.94	463.06	543.28	560.74	508.34	494.06	503.74	533.96	NA	489.44	470.45	54.8	NA	NA
205.06	141.56	267.2	197.28	248.84	250.22	1217.3	1290.9	1163.28	NA	47.38	4.3	698.5	NA	NA
464.94	505.62	465.7	542.86	561.62	509.38	492.52	501.4	532.5	NA	483.58	463	54.86	NA	NA
204.34	135.56	265.92	192.96	246	246.22	1223.9	1297.84	1170.86	NA	40.72	NA	698.5	NA	NA
467.82	506.26	468.22	542.8	561.86	510.7	490.94	500.06	531.22	NA	478.42	NA	54.92	NA	NA
203.84	131.08	264.94	189.84	244.08	243.28	1228.52	1302.48	1176.7	NA	35.7	NA	698.5	NA	NA
470.02	507.12	470	542.74	561.78	511.76	489.8	499.34	530.42	NA	474.6	NA	54.98	NA	NA
203.2	125.68	263.3	186.1	241.66	239.36	1234.16	1308.56	1183.62	NA	30.6	NA	698.5	NA	NA
472.68	508.48	471.72	542.64	561.52	513.12	488.32	498.68	529.6	NA	470.52	NA	55.04	NA	NA
202.42	119.76	261.22	181.76	238.9	234.64	1240.66	1316.44	1191.42	NA	27.225	NA	698.5	NA	NA
475.8	510.38	473.54	542.34	560.76	514.6	486.64	497.66	529.06	NA	468.95	NA	55.1	NA	NA
201.44	114.02	258.86	177.64	236.18	229.86	1247.56	1325.2	1198.72	NA	24.8666666666667	NA	698.5	NA	NA
478.74	512.56	475.04	541.88	559.44	515.84	485.02	496.26	529.1	NA	467.666666666667	NA	55.14	NA	NA
200.7	109.92	256.94	174.78	234.2	226.4	1252.64	1331.68	1203.62	NA	24.8	NA	698.5	NA	NA
480.72	514.22	475.84	541.46	558.28	516.6	483.84	494.92	529.3	NA	467.45	NA	55.16	NA	NA
199.7	104.96	254.68	171.44	231.88	222.42	1258.72	1339.08	1209.58	NA	24.6	NA	698.5	NA	NA
482.98	516.06	476.84	541.04	556.8	517.4	482.46	493.26	529.66	NA	466.8	NA	55.16	NA	NA
198.28	99.52	252.44	167.5	229.24	218.18	1265.54	1346.74	1217.2	NA	NA	NA	698.5	NA	NA
485.24	517.52	478.3	540.8	554.86	517.88	481.04	490.98	530.34	NA	NA	NA	55.16	NA	NA
196.44	94.68	250	163.1	226.46	213.92	1272.86	1353.8	1225.58	NA	NA	NA	698.5	NA	NA
487.86	518.34	478.5	540.72	552.86	518	478.62	488.72	530.86	NA	NA	NA	55.1	NA	NA
194.96	91.58	248.22	159.68	224.42	210.82	1277.96	1358.46	1232.1	NA	NA	NA	698.5	NA	NA
489.8	518.6	478.3	540.8	551.4	517.94	476.62	487.24	531.2	NA	NA	NA	55.04	NA	NA
193.04	88.16	246.1	155.5	222.04	207.14	1283.66	1364.3	1239.86	NA	NA	NA	698.5	NA	NA
491.9	518.8	478.34	540.96	549.74	517.96	474.42	485.5	531.5	NA	NA	NA	54.96	NA	NA
190.44	85.08	243.72	150.38	219.34	202.9	1290.18	1371.92	1248.7	NA	NA	NA	698.5	NA	NA
494.04	518.6	478.68	541.3	548.12	518.2	471.5	483.86	531.46	NA	NA	NA	54.9	NA	NA
187.38	82.96	241.46	145.26	216.78	198.92	1297.54	1379.86	1256.58	NA	NA	NA	698.5	NA	NA
495.98	517.98	479.22	541.56	547	518.76	468.36	482.76	530.78	NA	NA	NA	54.86	NA	NA
184.98	81.68	240	141.86	215.1	196.28	1302.56	1385.76	1261.74	NA	NA	NA	698.5	NA	NA
496.72	517.4	480.56	541.88	546.38	519.4	466.64	482.26	530.22	NA	NA	NA	54.86	NA	NA
181.98	80.18	238.3	137.9	213.04	193.12	1308.82	1392.36	1267.78	NA	NA	NA	698.48	NA	NA
497.58	516.58	482.22	542.2	545.72	520.22	464.72	481.78	529.46	NA	NA	NA	54.86	NA	NA
178.26	78.58	236.62	133.92	210.94	189.12	1316.22	1398.9	1274.66	NA	NA	NA	698.44	NA	NA
498.04	515.2	485	542.4	544.88	521.52	462.74	481.64	528.3	NA	NA	NA	54.94	NA	NA
174.1	76.86	234.72	130.4	208.5	184.96	1319.875	1401.55	1281.92	NA	NA	NA	698.34	NA	NA
498.36	513.54	488.6	542.2	544.34	522.74	461.975	481.65	527.02	NA	NA	NA	55	NA	NA
170.96	75.58	233.34	128.1	206.74	181.78	1321.63333333333	1402.6	1287.4	NA	NA	NA	698.24	NA	NA
498.42	512.18	491.6	541.94	543.94	523.66	461.7	481.7	526.08	NA	NA	NA	55.04	NA	NA
167.18	73.92	232.12	125.34	204.46	178	1325.15	1404.7	1294.18	NA	NA	NA	698.04	NA	NA
498.58	510.6	495.46	541.58	543.6	524.66	461.15	481.8	525.08	NA	NA	NA	55	NA	NA
162.9	71.68	230.34	122.16	201.42	173.64	1329.5	1407.5	1302.34	NA	NA	NA	697.58	NA	NA
498.8	508.9	500.18	541.08	543.5	525.66	460.5	482	524.3	NA	NA	NA	54.82	NA	NA
158.82	69.14	228.54	118.8	197.36	169.5	NA	NA	1310.2	NA	NA	NA	696.9	NA	NA
499.42	507.48	504.36	540.56	543.96	526.26	NA	NA	524.04	NA	NA	NA	54.52	NA	NA
156.12	67.24	227.56	116.4	194.3	166.6	NA	NA	1315.54	NA	NA	NA	696.28	NA	NA
499.86	506.56	507.22	540.26	544.4	526.68	NA	NA	524.08	NA	NA	NA	54.24	NA	NA
153.16	64.98	225.88	113.52	190.78	163.14	NA	NA	1322.12	NA	NA	NA	695.9	NA	NA
500.18	505.46	510.08	539.96	544.98	527.22	NA	NA	524.08	NA	NA	NA	54.12	NA	NA
150.04	62.28	223.3	110.16	186.64	159.3	NA	NA	1329.32	NA	NA	NA	695.64	NA	NA
500.56	504.16	512.38	539.88	545.8	527.96	NA	NA	524.32	NA	NA	NA	54.18	NA	NA
147.34	59.36	220.68	106.76	182.68	155.74	NA	NA	1336.74	NA	NA	NA	695.76	NA	NA
500.92	502.72	513.54	540.16	546.64	528.8	NA	NA	524.68	NA	NA	NA	54.54	NA	NA
145.6	57.16	218.4	104.32	180.12	153.38	NA	NA	1342.38	NA	NA	NA	696.12	NA	NA
501.12	501.62	513.88	540.5	547.3	529.48	NA	NA	524.96	NA	NA	NA	54.96	NA	NA
143.52	54.4	215.68	101.34	177.12	150.62	NA	NA	1349.26	NA	NA	NA	696.6	NA	NA
501.4	500.22	514.14	541	548.04	530.3	NA	NA	525.22	NA	NA	NA	55.52	NA	NA
140.96	50.72	212.78	97.62	173.78	147.62	NA	NA	1357.18	NA	NA	NA	697.24	NA	NA
502	498.34	514.1	541.82	548.84	531.34	NA	NA	525.38	NA	NA	NA	56.28	NA	NA
138.7	46.28	209.64	93.14	170.84	144.84	NA	NA	1364.74	NA	NA	NA	698.04	NA	NA
502.5	495.98	512.82	542.86	549.5	532.44	NA	NA	525.14	NA	NA	NA	57.3	NA	NA
137.12	42.86	207.34	89.68	168.86	142.88	NA	NA	1369.82	NA	NA	NA	698.74	NA	NA
502.84	494.12	511.5	543.68	549.94	533.26	NA	NA	524.76	NA	NA	NA	58.16	NA	NA
135.975	40.55	205.75	87.375	167.45	141.5	NA	NA	1373.55	NA	NA	NA	699.25	NA	NA
503.1	492.875	510.725	544.25	550.25	533.825	NA	NA	524.525	NA	NA	NA	58.75	NA	NA
133.8	35	202.2	81.6	164.6	138.6	NA	NA	1380.3	NA	NA	NA	700.2	NA	NA
503.5	489.8	508	545.5	550.9	535.1	NA	NA	523.8	NA	NA	NA	60.1	NA	NA
