# Supplementary material for: Disentangling the Impact of Social Groups on Response Times and Movement Dynamics in Evacuations
Source: PLoS One. 2015 Mar 18;10(3):e0121227. doi: 10.1371/journal.pone.0121227 (PMC4364745; doi:10.1371/journal.pone.0121227)
Supplement: S1 Dataset — Zip archive containing separate files for different experimental runs. Please refer to the file README.txt inside the Zip archive for further information on how the data is presented. (ZIP) [file pone.0121227.s001.zip › data/8_individual.txt]

1	2	3	4	5	6	7	8	9	10	11	12	experimenter	door1	door2
NA	NA	NA	NA	NA	NA	NA	NA	NA	NA	NA	NA	NA	NA	NA
NA	NA	NA	NA	NA	NA	NA	NA	NA	NA	NA	NA	NA	NA	NA
NA	NA	NA	NA	NA	NA	NA	NA	NA	NA	NA	NA	NA	NA	NA
NA	NA	NA	NA	NA	NA	NA	NA	NA	NA	NA	NA	NA	NA	NA
NA	NA	NA	NA	NA	NA	NA	NA	NA	NA	NA	NA	NA	NA	NA
NA	NA	NA	NA	NA	NA	NA	NA	NA	NA	NA	NA	NA	NA	NA
NA	NA	NA	NA	NA	NA	NA	NA	NA	NA	NA	NA	NA	NA	NA
NA	NA	NA	NA	NA	NA	NA	NA	NA	NA	NA	NA	NA	NA	NA
NA	NA	NA	NA	NA	NA	NA	NA	NA	NA	NA	NA	NA	NA	NA
NA	NA	NA	NA	NA	NA	NA	NA	NA	NA	NA	NA	NA	NA	NA
NA	NA	NA	NA	NA	NA	NA	NA	NA	NA	NA	NA	NA	NA	NA
NA	NA	NA	NA	NA	NA	NA	NA	NA	NA	NA	NA	NA	NA	NA
NA	NA	NA	NA	NA	NA	NA	NA	NA	NA	NA	NA	NA	NA	NA
NA	NA	NA	NA	NA	NA	NA	NA	NA	NA	NA	NA	NA	NA	NA
NA	NA	NA	NA	NA	NA	NA	NA	NA	NA	NA	NA	NA	NA	NA
NA	NA	NA	NA	NA	NA	NA	NA	NA	NA	NA	NA	NA	NA	NA
NA	NA	NA	NA	NA	NA	NA	NA	NA	NA	NA	NA	NA	NA	NA
NA	NA	NA	NA	NA	NA	NA	NA	NA	NA	NA	NA	NA	NA	NA
NA	NA	NA	NA	NA	NA	NA	NA	NA	NA	NA	NA	NA	NA	NA
NA	NA	NA	NA	NA	NA	NA	NA	NA	NA	NA	NA	NA	NA	NA
NA	NA	NA	NA	NA	NA	NA	NA	NA	NA	NA	NA	NA	NA	NA
NA	NA	NA	NA	NA	NA	NA	NA	NA	NA	NA	NA	NA	NA	NA
NA	NA	NA	NA	NA	NA	NA	NA	NA	NA	NA	NA	NA	NA	NA
NA	NA	NA	NA	NA	NA	NA	NA	NA	NA	NA	NA	NA	NA	NA
NA	NA	NA	NA	NA	NA	NA	NA	NA	NA	NA	NA	NA	NA	NA
NA	NA	NA	NA	NA	NA	NA	NA	NA	NA	NA	NA	NA	NA	NA
NA	NA	NA	NA	NA	NA	NA	NA	NA	NA	NA	NA	NA	NA	NA
NA	NA	NA	NA	NA	NA	NA	NA	NA	NA	NA	NA	NA	NA	NA
NA	NA	NA	NA	NA	NA	NA	NA	NA	NA	NA	NA	NA	NA	NA
NA	NA	NA	NA	NA	NA	NA	NA	NA	NA	NA	NA	NA	NA	NA
NA	NA	NA	NA	NA	NA	NA	NA	NA	NA	NA	NA	NA	NA	NA
NA	NA	NA	NA	NA	NA	NA	NA	NA	NA	NA	NA	NA	NA	NA
NA	NA	NA	NA	NA	NA	NA	NA	NA	NA	NA	NA	NA	NA	NA
NA	NA	NA	NA	NA	NA	NA	NA	NA	NA	NA	NA	NA	NA	NA
NA	NA	NA	NA	NA	NA	NA	NA	NA	NA	NA	NA	NA	NA	NA
NA	NA	NA	NA	NA	NA	NA	NA	NA	NA	NA	NA	NA	NA	NA
NA	NA	NA	NA	NA	NA	NA	NA	NA	NA	NA	NA	NA	NA	NA
NA	NA	NA	NA	NA	NA	NA	NA	NA	NA	NA	NA	NA	NA	NA
NA	NA	NA	NA	NA	NA	NA	NA	NA	NA	NA	NA	NA	NA	NA
NA	NA	NA	NA	NA	NA	NA	NA	NA	NA	NA	NA	NA	NA	NA
NA	NA	NA	NA	NA	NA	NA	NA	NA	NA	NA	NA	NA	NA	NA
NA	NA	NA	NA	NA	NA	NA	NA	NA	NA	NA	NA	NA	NA	NA
NA	NA	NA	NA	NA	NA	NA	NA	NA	NA	NA	NA	NA	NA	NA
NA	NA	NA	NA	NA	NA	NA	NA	NA	NA	NA	NA	NA	NA	NA
NA	NA	NA	NA	NA	NA	NA	NA	NA	NA	NA	NA	NA	NA	NA
NA	NA	NA	NA	NA	NA	NA	NA	NA	NA	NA	NA	NA	NA	NA
NA	NA	NA	NA	NA	NA	NA	NA	NA	NA	NA	NA	NA	NA	NA
NA	NA	NA	NA	NA	NA	NA	NA	NA	NA	NA	NA	NA	NA	NA
NA	NA	NA	NA	NA	NA	NA	NA	NA	NA	NA	NA	NA	NA	NA
NA	NA	NA	NA	NA	NA	NA	NA	NA	NA	NA	NA	NA	NA	NA
NA	NA	NA	NA	NA	NA	NA	NA	NA	NA	NA	NA	NA	NA	NA
NA	NA	NA	NA	NA	NA	NA	NA	NA	NA	NA	NA	NA	NA	NA
NA	NA	NA	NA	NA	NA	NA	NA	NA	NA	NA	NA	NA	NA	NA
NA	NA	NA	NA	NA	NA	NA	NA	NA	NA	NA	NA	NA	NA	NA
NA	NA	NA	NA	NA	NA	NA	NA	NA	NA	NA	NA	NA	NA	NA
NA	NA	NA	NA	NA	NA	NA	NA	NA	NA	NA	NA	NA	NA	NA
NA	NA	NA	NA	NA	NA	NA	NA	NA	NA	NA	NA	NA	NA	NA
NA	NA	NA	NA	NA	NA	NA	NA	NA	NA	NA	NA	NA	NA	NA
NA	NA	NA	NA	NA	NA	NA	NA	NA	NA	NA	NA	NA	NA	NA
NA	NA	NA	NA	NA	NA	NA	NA	NA	NA	NA	NA	NA	NA	NA
NA	NA	NA	NA	NA	NA	NA	NA	NA	NA	NA	NA	NA	NA	NA
NA	NA	NA	NA	NA	NA	NA	NA	NA	NA	NA	NA	NA	NA	NA
NA	NA	NA	NA	NA	NA	NA	NA	NA	NA	NA	NA	NA	NA	NA
NA	NA	NA	NA	NA	NA	NA	NA	NA	NA	NA	NA	NA	NA	NA
NA	NA	NA	NA	NA	NA	NA	NA	NA	NA	NA	NA	NA	NA	NA
NA	NA	NA	NA	NA	NA	NA	NA	NA	NA	NA	NA	NA	NA	NA
NA	NA	NA	NA	NA	NA	NA	NA	NA	NA	NA	NA	NA	NA	NA
NA	NA	NA	NA	NA	NA	NA	NA	NA	NA	NA	NA	NA	NA	NA
NA	NA	NA	NA	NA	NA	NA	NA	NA	NA	NA	NA	NA	NA	NA
NA	NA	NA	NA	NA	NA	NA	NA	NA	NA	NA	NA	NA	NA	NA
NA	NA	NA	NA	NA	NA	NA	NA	NA	NA	NA	NA	NA	NA	NA
NA	NA	NA	NA	NA	NA	NA	NA	NA	NA	NA	NA	NA	NA	NA
NA	NA	NA	NA	NA	NA	NA	NA	NA	NA	NA	NA	NA	NA	NA
NA	NA	NA	NA	NA	NA	NA	NA	NA	NA	NA	NA	NA	NA	NA
NA	NA	NA	NA	NA	NA	NA	NA	NA	NA	NA	NA	NA	NA	NA
NA	NA	NA	NA	NA	NA	NA	NA	NA	NA	NA	NA	NA	NA	NA
NA	NA	NA	NA	NA	NA	NA	NA	NA	NA	NA	NA	NA	NA	NA
NA	NA	NA	NA	NA	NA	NA	NA	NA	NA	NA	NA	NA	NA	NA
NA	NA	NA	NA	NA	NA	NA	NA	NA	NA	NA	NA	NA	NA	NA
NA	NA	NA	NA	NA	NA	NA	NA	NA	NA	NA	NA	NA	NA	NA
NA	NA	NA	NA	NA	NA	NA	NA	NA	NA	NA	NA	NA	NA	NA
NA	NA	NA	NA	NA	NA	NA	NA	NA	NA	NA	NA	NA	NA	NA
NA	NA	NA	NA	NA	NA	NA	NA	NA	NA	NA	NA	NA	NA	NA
NA	NA	NA	NA	NA	NA	NA	NA	NA	NA	NA	NA	NA	NA	NA
NA	NA	NA	NA	NA	NA	NA	NA	NA	NA	NA	NA	NA	NA	NA
NA	NA	NA	NA	NA	NA	NA	NA	NA	NA	NA	NA	NA	NA	NA
NA	NA	NA	NA	NA	NA	NA	NA	NA	NA	NA	NA	NA	NA	NA
NA	NA	NA	NA	NA	NA	NA	NA	NA	NA	NA	NA	NA	NA	NA
NA	NA	NA	NA	NA	NA	NA	NA	NA	NA	NA	NA	NA	NA	NA
NA	NA	NA	NA	NA	NA	NA	NA	NA	NA	NA	NA	NA	NA	NA
NA	NA	NA	NA	NA	NA	NA	NA	NA	NA	NA	NA	NA	NA	NA
NA	NA	NA	NA	NA	NA	NA	NA	NA	NA	NA	NA	NA	NA	NA
NA	NA	NA	NA	NA	NA	NA	NA	NA	NA	NA	NA	NA	NA	NA
NA	NA	NA	NA	NA	NA	NA	NA	NA	NA	NA	NA	NA	NA	NA
NA	NA	NA	NA	NA	NA	NA	NA	NA	NA	NA	NA	NA	NA	NA
NA	NA	NA	NA	NA	NA	NA	NA	NA	NA	NA	NA	NA	NA	NA
NA	NA	NA	NA	NA	NA	NA	NA	NA	NA	NA	NA	NA	NA	NA
NA	NA	NA	NA	NA	NA	NA	NA	NA	NA	NA	NA	NA	NA	NA
NA	NA	NA	NA	NA	NA	NA	NA	NA	NA	NA	NA	NA	NA	NA
NA	NA	NA	NA	NA	NA	NA	NA	NA	NA	NA	NA	NA	NA	NA
NA	NA	NA	NA	NA	NA	NA	NA	NA	NA	NA	NA	NA	NA	NA
NA	NA	NA	NA	NA	NA	NA	NA	NA	NA	NA	NA	NA	NA	NA
NA	NA	NA	NA	NA	NA	NA	NA	NA	NA	NA	NA	NA	NA	NA
NA	NA	NA	NA	NA	NA	NA	NA	NA	NA	NA	NA	NA	NA	NA
NA	NA	NA	NA	NA	NA	NA	NA	NA	NA	NA	NA	NA	NA	NA
NA	NA	NA	NA	NA	NA	NA	NA	NA	NA	NA	NA	NA	NA	NA
NA	NA	NA	NA	NA	NA	NA	NA	NA	NA	NA	NA	NA	NA	NA
NA	NA	NA	NA	NA	NA	NA	NA	NA	NA	NA	NA	NA	NA	NA
NA	NA	NA	NA	NA	NA	NA	NA	NA	NA	NA	NA	NA	NA	NA
NA	NA	NA	NA	NA	NA	NA	NA	NA	NA	NA	NA	NA	NA	NA
NA	NA	NA	NA	NA	NA	NA	NA	NA	NA	NA	NA	NA	NA	NA
NA	NA	NA	NA	NA	NA	NA	NA	NA	NA	NA	NA	NA	NA	NA
NA	NA	NA	NA	NA	NA	NA	NA	NA	NA	NA	NA	NA	NA	NA
NA	NA	NA	NA	NA	NA	NA	NA	NA	NA	NA	NA	NA	NA	NA
NA	NA	NA	NA	NA	NA	NA	NA	NA	NA	NA	NA	NA	NA	NA
NA	NA	NA	NA	NA	NA	NA	NA	NA	NA	NA	NA	NA	NA	NA
NA	NA	NA	NA	NA	NA	NA	NA	NA	NA	NA	NA	NA	NA	NA
NA	NA	NA	NA	NA	NA	NA	NA	NA	NA	NA	NA	NA	NA	NA
NA	NA	NA	NA	NA	NA	NA	NA	NA	NA	NA	NA	NA	NA	NA
NA	NA	NA	NA	NA	NA	NA	NA	NA	NA	NA	NA	NA	NA	NA
NA	NA	NA	NA	NA	NA	NA	NA	NA	NA	NA	NA	NA	NA	NA
NA	NA	NA	NA	NA	NA	NA	NA	NA	NA	NA	NA	NA	NA	NA
NA	NA	NA	NA	NA	NA	NA	NA	NA	NA	NA	NA	NA	NA	NA
NA	NA	NA	NA	NA	NA	NA	NA	NA	NA	NA	NA	NA	NA	NA
NA	NA	NA	NA	NA	NA	NA	NA	NA	NA	NA	NA	NA	NA	NA
NA	NA	NA	NA	NA	NA	NA	NA	NA	NA	NA	NA	NA	NA	NA
NA	NA	NA	NA	NA	NA	NA	NA	NA	NA	NA	NA	NA	NA	NA
NA	NA	NA	NA	NA	NA	NA	NA	NA	NA	NA	NA	NA	NA	NA
NA	NA	NA	NA	NA	NA	NA	NA	NA	NA	NA	NA	NA	NA	NA
NA	NA	NA	NA	NA	NA	NA	NA	NA	NA	NA	NA	NA	NA	NA
NA	NA	NA	NA	NA	NA	NA	NA	NA	NA	NA	NA	NA	NA	NA
NA	NA	NA	NA	NA	NA	NA	NA	NA	NA	NA	NA	NA	NA	NA
NA	NA	NA	NA	NA	NA	NA	NA	NA	NA	NA	NA	NA	NA	NA
NA	NA	NA	NA	NA	NA	NA	NA	NA	NA	NA	NA	NA	NA	NA
NA	NA	NA	NA	NA	NA	NA	NA	NA	NA	NA	NA	NA	NA	NA
NA	NA	NA	NA	NA	NA	NA	NA	NA	NA	NA	NA	NA	NA	NA
NA	NA	NA	NA	NA	NA	NA	NA	NA	NA	NA	NA	NA	NA	NA
NA	NA	NA	NA	NA	NA	NA	NA	NA	NA	NA	NA	NA	NA	NA
NA	NA	NA	NA	NA	NA	NA	NA	NA	NA	NA	NA	NA	NA	NA
NA	NA	NA	NA	NA	NA	NA	NA	NA	NA	NA	NA	NA	NA	NA
NA	NA	NA	NA	NA	NA	NA	NA	NA	NA	NA	NA	NA	NA	NA
NA	NA	NA	NA	NA	NA	NA	NA	NA	NA	NA	NA	NA	NA	NA
NA	NA	NA	NA	NA	NA	NA	NA	NA	NA	NA	NA	NA	NA	NA
NA	NA	NA	NA	NA	NA	NA	NA	NA	NA	NA	NA	NA	NA	NA
NA	NA	NA	NA	NA	NA	NA	NA	NA	NA	NA	NA	NA	NA	NA
NA	NA	NA	NA	NA	NA	NA	NA	NA	NA	NA	NA	NA	NA	NA
NA	NA	NA	NA	NA	NA	NA	NA	NA	NA	NA	NA	NA	NA	NA
NA	NA	NA	NA	NA	NA	NA	NA	NA	NA	NA	NA	NA	NA	NA
NA	NA	NA	NA	NA	NA	NA	NA	NA	NA	NA	NA	NA	NA	NA
NA	NA	NA	NA	NA	NA	NA	NA	NA	NA	NA	NA	NA	NA	NA
NA	NA	NA	NA	NA	NA	NA	NA	NA	NA	NA	NA	NA	NA	NA
NA	NA	NA	NA	NA	NA	NA	NA	NA	NA	NA	NA	NA	NA	NA
NA	NA	NA	NA	NA	NA	NA	NA	NA	NA	NA	NA	NA	NA	NA
NA	NA	NA	NA	NA	NA	NA	NA	NA	NA	NA	NA	NA	NA	NA
NA	NA	NA	NA	NA	NA	NA	NA	NA	NA	NA	NA	NA	NA	NA
NA	NA	NA	NA	NA	NA	NA	NA	NA	NA	NA	NA	NA	NA	NA
NA	NA	NA	NA	NA	NA	NA	NA	NA	NA	NA	NA	NA	NA	NA
NA	NA	NA	NA	NA	NA	NA	NA	NA	NA	NA	NA	NA	NA	NA
NA	NA	NA	NA	NA	NA	NA	NA	NA	NA	NA	NA	NA	NA	NA
NA	NA	NA	NA	NA	NA	NA	NA	NA	NA	NA	NA	NA	NA	NA
NA	NA	NA	NA	NA	NA	NA	NA	NA	NA	NA	NA	NA	NA	NA
NA	NA	NA	NA	NA	NA	NA	NA	NA	NA	NA	NA	NA	NA	NA
NA	NA	NA	NA	NA	NA	NA	NA	NA	NA	NA	NA	NA	NA	NA
NA	NA	NA	NA	NA	NA	NA	NA	NA	NA	NA	NA	NA	NA	NA
NA	NA	NA	NA	NA	NA	NA	NA	NA	NA	NA	NA	NA	NA	NA
NA	NA	NA	NA	NA	NA	NA	NA	NA	NA	NA	NA	NA	NA	NA
NA	NA	NA	NA	NA	NA	NA	NA	NA	NA	NA	NA	NA	NA	NA
NA	NA	NA	NA	NA	NA	NA	NA	NA	NA	NA	NA	NA	NA	NA
NA	NA	NA	NA	NA	NA	NA	NA	NA	NA	NA	NA	NA	NA	NA
NA	NA	NA	NA	NA	NA	NA	NA	NA	NA	NA	NA	NA	NA	NA
NA	NA	NA	NA	NA	NA	NA	NA	NA	NA	NA	NA	NA	NA	NA
NA	NA	NA	NA	NA	NA	NA	NA	NA	NA	NA	NA	NA	NA	NA
NA	NA	NA	NA	NA	NA	NA	NA	NA	NA	NA	NA	NA	NA	NA
NA	NA	NA	NA	NA	NA	NA	NA	NA	NA	NA	NA	NA	NA	NA
NA	NA	NA	NA	NA	NA	NA	NA	NA	NA	NA	NA	NA	NA	NA
NA	NA	NA	NA	NA	NA	NA	NA	NA	NA	NA	NA	NA	NA	NA
NA	NA	NA	NA	NA	NA	NA	NA	NA	NA	NA	NA	NA	NA	NA
NA	NA	NA	NA	NA	NA	NA	NA	NA	NA	NA	NA	NA	NA	NA
NA	NA	NA	NA	NA	NA	NA	NA	NA	NA	NA	NA	NA	NA	NA
NA	NA	NA	NA	NA	NA	NA	NA	NA	NA	NA	NA	NA	NA	NA
NA	NA	NA	NA	NA	NA	NA	NA	NA	NA	NA	NA	NA	NA	NA
NA	NA	NA	NA	NA	NA	NA	NA	NA	NA	NA	NA	NA	NA	NA
NA	NA	NA	NA	NA	NA	NA	NA	NA	NA	NA	NA	NA	NA	NA
NA	NA	NA	NA	NA	NA	NA	NA	NA	NA	NA	NA	NA	NA	NA
NA	NA	NA	NA	NA	NA	NA	NA	NA	NA	NA	NA	NA	NA	NA
NA	NA	NA	NA	NA	NA	NA	NA	NA	NA	NA	NA	NA	NA	NA
NA	NA	NA	NA	NA	NA	NA	NA	NA	NA	NA	NA	NA	NA	NA
NA	NA	NA	NA	NA	NA	NA	NA	NA	NA	NA	NA	NA	NA	NA
NA	NA	NA	NA	NA	NA	NA	NA	NA	NA	NA	NA	NA	NA	NA
NA	NA	NA	NA	NA	NA	NA	NA	NA	NA	NA	NA	NA	NA	NA
NA	NA	NA	NA	NA	NA	NA	NA	NA	NA	NA	NA	NA	NA	NA
NA	NA	NA	NA	NA	NA	NA	NA	NA	NA	NA	NA	NA	NA	NA
NA	NA	NA	NA	NA	NA	NA	NA	NA	NA	NA	NA	NA	NA	NA
NA	NA	NA	NA	NA	NA	NA	NA	NA	NA	NA	NA	NA	NA	NA
NA	NA	NA	NA	NA	NA	NA	NA	NA	NA	NA	NA	NA	NA	NA
NA	NA	NA	NA	NA	NA	NA	NA	NA	NA	NA	NA	NA	NA	NA
NA	NA	NA	NA	NA	NA	NA	NA	NA	NA	NA	NA	NA	NA	NA
NA	NA	NA	NA	NA	NA	NA	NA	NA	NA	NA	NA	NA	NA	NA
NA	NA	NA	NA	NA	NA	NA	NA	NA	NA	NA	NA	NA	NA	NA
NA	NA	NA	NA	NA	NA	NA	NA	NA	NA	NA	NA	NA	NA	NA
NA	NA	NA	NA	NA	NA	NA	NA	NA	NA	NA	NA	NA	NA	NA
NA	NA	NA	NA	NA	NA	NA	NA	NA	NA	NA	NA	NA	NA	NA
NA	NA	NA	NA	NA	NA	NA	NA	NA	NA	NA	NA	NA	NA	NA
NA	NA	NA	NA	NA	NA	NA	NA	NA	NA	NA	NA	NA	NA	NA
NA	NA	NA	NA	NA	NA	NA	NA	NA	NA	NA	NA	NA	NA	NA
NA	NA	NA	NA	NA	NA	NA	NA	NA	NA	NA	NA	NA	NA	NA
NA	NA	NA	NA	NA	NA	NA	NA	NA	NA	NA	NA	NA	NA	NA
NA	NA	NA	NA	NA	NA	NA	NA	NA	NA	NA	NA	NA	NA	NA
NA	NA	NA	NA	NA	NA	NA	NA	NA	NA	NA	NA	NA	NA	NA
NA	NA	NA	NA	NA	NA	NA	NA	NA	NA	NA	NA	NA	NA	NA
NA	NA	NA	NA	NA	NA	NA	NA	NA	NA	NA	NA	NA	NA	NA
NA	NA	NA	NA	NA	NA	NA	NA	NA	NA	NA	NA	NA	NA	NA
NA	NA	NA	NA	NA	NA	NA	NA	NA	NA	NA	NA	NA	NA	NA
NA	NA	NA	NA	NA	NA	NA	NA	NA	NA	NA	NA	NA	NA	NA
NA	NA	NA	NA	NA	NA	NA	NA	NA	NA	NA	NA	NA	NA	NA
NA	NA	NA	NA	NA	NA	NA	NA	NA	NA	NA	NA	NA	NA	NA
NA	NA	NA	NA	NA	NA	NA	NA	NA	NA	NA	NA	NA	NA	NA
NA	NA	NA	NA	NA	NA	NA	NA	NA	NA	NA	NA	NA	NA	NA
NA	NA	NA	NA	NA	NA	NA	NA	NA	NA	NA	NA	NA	NA	NA
NA	NA	NA	NA	NA	NA	NA	NA	NA	NA	NA	NA	NA	NA	NA
NA	NA	NA	NA	NA	NA	NA	NA	NA	NA	NA	NA	NA	NA	NA
NA	NA	NA	NA	NA	NA	NA	NA	NA	NA	NA	NA	NA	NA	NA
NA	NA	NA	NA	NA	NA	NA	NA	NA	NA	NA	NA	NA	NA	NA
NA	NA	NA	NA	NA	NA	NA	NA	NA	NA	NA	NA	NA	NA	NA
NA	NA	NA	NA	NA	NA	NA	NA	NA	NA	NA	NA	NA	NA	NA
NA	NA	NA	NA	NA	NA	NA	NA	NA	NA	NA	NA	NA	NA	NA
NA	NA	NA	NA	NA	NA	NA	NA	NA	NA	NA	NA	NA	NA	NA
NA	NA	NA	NA	NA	NA	NA	NA	NA	NA	NA	NA	NA	NA	NA
NA	NA	NA	NA	NA	NA	NA	NA	NA	NA	NA	NA	NA	NA	NA
NA	NA	NA	NA	NA	NA	NA	NA	NA	NA	NA	NA	NA	NA	NA
NA	NA	NA	NA	NA	NA	NA	NA	NA	NA	NA	NA	NA	NA	NA
NA	NA	NA	NA	NA	NA	NA	NA	NA	NA	NA	NA	NA	NA	NA
NA	NA	NA	NA	NA	NA	NA	NA	NA	NA	NA	NA	NA	NA	NA
NA	NA	NA	NA	NA	NA	NA	NA	NA	NA	NA	NA	NA	NA	NA
NA	NA	NA	NA	NA	NA	NA	NA	NA	NA	NA	NA	NA	NA	NA
NA	NA	NA	NA	NA	NA	NA	NA	NA	NA	NA	NA	NA	NA	NA
NA	NA	NA	NA	NA	NA	NA	NA	NA	NA	NA	NA	NA	NA	NA
NA	NA	NA	NA	NA	NA	NA	NA	NA	NA	NA	NA	NA	NA	NA
NA	NA	NA	NA	NA	NA	NA	NA	NA	NA	NA	NA	NA	NA	NA
NA	NA	NA	NA	NA	NA	NA	NA	NA	NA	NA	NA	NA	NA	NA
NA	NA	NA	NA	NA	NA	NA	NA	NA	NA	NA	NA	NA	NA	NA
NA	NA	NA	NA	NA	NA	NA	NA	NA	NA	NA	NA	NA	NA	NA
NA	NA	NA	NA	NA	NA	NA	NA	NA	NA	NA	NA	NA	NA	NA
NA	NA	NA	NA	NA	NA	NA	NA	NA	NA	NA	NA	NA	NA	NA
NA	NA	NA	NA	NA	NA	NA	NA	NA	NA	NA	NA	NA	NA	NA
NA	NA	NA	NA	NA	NA	NA	NA	NA	NA	NA	NA	NA	NA	NA
NA	NA	NA	NA	NA	NA	NA	NA	NA	NA	NA	NA	NA	NA	NA
NA	NA	NA	NA	NA	NA	NA	NA	NA	NA	NA	NA	NA	NA	NA
NA	NA	NA	NA	NA	NA	NA	NA	NA	NA	NA	NA	NA	NA	NA
NA	NA	NA	NA	NA	NA	NA	NA	NA	NA	NA	NA	NA	NA	NA
NA	NA	NA	NA	NA	NA	NA	NA	NA	NA	NA	NA	NA	NA	NA
NA	NA	NA	NA	NA	NA	NA	NA	NA	NA	NA	NA	NA	NA	NA
NA	NA	NA	NA	NA	NA	NA	NA	NA	NA	NA	NA	NA	NA	NA
NA	NA	NA	NA	NA	NA	NA	NA	NA	NA	NA	NA	NA	NA	NA
NA	NA	NA	NA	NA	NA	NA	NA	NA	NA	NA	NA	NA	NA	NA
NA	NA	NA	NA	NA	NA	NA	NA	NA	NA	NA	NA	NA	NA	NA
NA	NA	NA	NA	NA	NA	NA	NA	NA	NA	NA	NA	NA	NA	NA
NA	NA	NA	NA	NA	NA	NA	NA	NA	NA	NA	NA	NA	NA	NA
NA	NA	NA	NA	NA	NA	NA	NA	NA	NA	NA	NA	NA	NA	NA
NA	NA	NA	NA	NA	NA	NA	NA	NA	NA	NA	NA	NA	NA	NA
NA	NA	NA	NA	NA	NA	NA	NA	NA	NA	NA	NA	NA	NA	NA
NA	NA	NA	NA	NA	NA	NA	NA	NA	NA	NA	NA	NA	NA	NA
NA	NA	NA	NA	NA	NA	NA	NA	NA	NA	NA	NA	NA	NA	NA
NA	NA	NA	NA	NA	NA	NA	NA	NA	NA	NA	NA	NA	NA	NA
NA	NA	NA	NA	NA	NA	NA	NA	NA	NA	NA	NA	NA	NA	NA
NA	NA	NA	NA	NA	NA	NA	NA	NA	NA	NA	NA	NA	NA	NA
NA	NA	NA	NA	NA	NA	NA	NA	NA	NA	NA	NA	NA	NA	NA
NA	NA	NA	NA	NA	NA	NA	NA	NA	NA	NA	NA	NA	NA	NA
NA	NA	NA	NA	NA	NA	NA	NA	NA	NA	NA	NA	NA	NA	NA
NA	NA	NA	NA	NA	NA	NA	NA	NA	NA	NA	NA	NA	NA	NA
NA	NA	NA	NA	NA	NA	NA	NA	NA	NA	NA	NA	NA	NA	NA
NA	NA	NA	NA	NA	NA	NA	NA	NA	NA	NA	NA	NA	NA	NA
NA	NA	NA	NA	NA	NA	NA	NA	NA	NA	NA	NA	NA	NA	NA
NA	NA	NA	NA	NA	NA	NA	NA	NA	NA	NA	NA	NA	NA	NA
NA	NA	NA	NA	NA	NA	NA	NA	NA	NA	NA	NA	NA	NA	NA
NA	NA	NA	NA	NA	NA	NA	NA	NA	NA	NA	NA	NA	NA	NA
NA	NA	NA	NA	NA	NA	NA	NA	NA	NA	NA	NA	NA	NA	NA
NA	NA	NA	NA	NA	NA	NA	NA	NA	NA	NA	NA	NA	NA	NA
NA	NA	NA	NA	NA	NA	NA	NA	NA	NA	NA	NA	NA	NA	NA
NA	NA	NA	NA	NA	NA	NA	NA	NA	NA	NA	NA	NA	NA	NA
NA	NA	NA	NA	NA	NA	NA	NA	NA	NA	NA	NA	NA	NA	NA
NA	NA	NA	NA	NA	NA	NA	NA	NA	NA	NA	NA	NA	NA	NA
NA	NA	NA	NA	NA	NA	NA	NA	NA	NA	NA	NA	NA	NA	NA
NA	NA	NA	NA	NA	NA	NA	NA	NA	NA	NA	NA	NA	NA	NA
NA	NA	NA	NA	NA	NA	NA	NA	NA	NA	NA	NA	NA	NA	NA
NA	NA	NA	NA	NA	NA	NA	NA	NA	NA	NA	NA	NA	NA	NA
NA	NA	NA	NA	NA	NA	NA	NA	NA	NA	NA	NA	NA	NA	NA
NA	NA	NA	NA	NA	NA	NA	NA	NA	NA	NA	NA	NA	NA	NA
NA	NA	NA	NA	NA	NA	NA	NA	NA	NA	NA	NA	NA	NA	NA
NA	NA	NA	NA	NA	NA	NA	NA	NA	NA	NA	NA	NA	NA	NA
NA	NA	NA	NA	NA	NA	NA	NA	NA	NA	NA	NA	NA	NA	NA
NA	NA	NA	NA	NA	NA	NA	NA	NA	NA	NA	NA	NA	NA	NA
NA	NA	NA	NA	NA	NA	NA	NA	NA	NA	NA	NA	NA	NA	NA
NA	NA	NA	NA	NA	NA	NA	NA	NA	NA	NA	NA	NA	NA	NA
NA	NA	NA	NA	NA	NA	NA	NA	NA	NA	NA	NA	NA	NA	NA
NA	NA	NA	NA	NA	NA	NA	NA	NA	NA	NA	NA	NA	NA	NA
NA	NA	NA	NA	NA	NA	NA	NA	NA	NA	NA	NA	NA	NA	NA
NA	NA	NA	NA	NA	NA	NA	NA	NA	NA	NA	NA	NA	NA	NA
NA	NA	NA	NA	NA	NA	NA	NA	NA	NA	NA	NA	NA	NA	NA
NA	NA	NA	NA	NA	NA	NA	NA	NA	NA	NA	NA	NA	NA	NA
NA	NA	NA	NA	NA	NA	NA	NA	NA	NA	NA	NA	NA	NA	NA
NA	NA	NA	NA	NA	NA	NA	NA	NA	NA	NA	NA	NA	NA	NA
NA	NA	NA	NA	NA	NA	NA	NA	NA	NA	NA	NA	NA	NA	NA
NA	NA	NA	NA	NA	NA	NA	NA	NA	NA	NA	NA	NA	NA	NA
NA	NA	NA	NA	NA	NA	NA	NA	NA	NA	NA	NA	NA	NA	NA
NA	NA	NA	NA	NA	NA	NA	NA	NA	NA	NA	NA	NA	NA	NA
NA	NA	NA	NA	NA	NA	NA	NA	NA	NA	NA	NA	NA	NA	NA
NA	NA	NA	NA	NA	NA	NA	NA	NA	NA	NA	NA	NA	NA	NA
NA	NA	NA	NA	NA	NA	NA	NA	NA	NA	NA	NA	NA	NA	NA
NA	NA	NA	NA	NA	NA	NA	NA	NA	NA	NA	NA	NA	NA	NA
NA	NA	NA	NA	NA	NA	NA	NA	NA	NA	NA	NA	NA	NA	NA
NA	NA	NA	NA	NA	NA	NA	NA	NA	NA	NA	NA	NA	NA	NA
NA	NA	NA	NA	NA	NA	NA	NA	NA	NA	NA	NA	NA	NA	NA
NA	NA	NA	NA	NA	NA	NA	NA	NA	NA	NA	NA	NA	NA	NA
NA	NA	NA	NA	NA	NA	NA	NA	NA	NA	NA	NA	NA	NA	NA
NA	NA	NA	NA	NA	NA	NA	NA	NA	NA	NA	NA	NA	NA	NA
NA	NA	NA	NA	NA	NA	NA	NA	NA	NA	NA	NA	NA	NA	NA
NA	NA	NA	NA	NA	NA	NA	NA	NA	NA	NA	NA	NA	NA	NA
NA	NA	NA	NA	NA	NA	NA	NA	NA	NA	NA	NA	NA	NA	NA
NA	NA	NA	NA	NA	NA	NA	NA	NA	NA	NA	NA	NA	NA	NA
NA	NA	NA	NA	NA	NA	NA	NA	NA	NA	NA	NA	NA	NA	NA
NA	NA	NA	NA	NA	NA	NA	NA	NA	NA	NA	NA	NA	NA	NA
NA	NA	NA	NA	NA	NA	NA	NA	NA	NA	NA	NA	NA	NA	NA
NA	NA	NA	NA	NA	NA	NA	NA	NA	NA	NA	NA	NA	NA	NA
NA	NA	NA	NA	NA	NA	NA	NA	NA	NA	NA	NA	NA	NA	NA
NA	NA	NA	NA	NA	NA	NA	NA	NA	NA	NA	NA	NA	NA	NA
NA	NA	NA	NA	NA	NA	NA	NA	NA	NA	NA	NA	NA	NA	NA
NA	NA	NA	NA	NA	NA	NA	NA	NA	NA	NA	NA	NA	NA	NA
NA	NA	NA	NA	NA	NA	NA	NA	NA	NA	NA	NA	NA	NA	NA
NA	NA	NA	NA	NA	NA	NA	NA	NA	NA	NA	NA	NA	NA	NA
NA	NA	NA	NA	NA	NA	NA	NA	NA	NA	NA	NA	NA	NA	NA
NA	NA	NA	NA	NA	NA	NA	NA	NA	NA	NA	NA	NA	NA	NA
NA	NA	NA	NA	NA	NA	NA	NA	NA	NA	NA	NA	NA	NA	NA
NA	NA	NA	NA	NA	NA	NA	NA	NA	NA	NA	NA	NA	NA	NA
NA	NA	NA	NA	NA	NA	NA	NA	NA	NA	NA	NA	NA	NA	NA
NA	NA	NA	NA	NA	NA	NA	NA	NA	NA	NA	NA	NA	NA	NA
NA	NA	NA	NA	NA	NA	NA	NA	NA	NA	NA	NA	NA	NA	NA
NA	NA	NA	NA	NA	NA	NA	NA	NA	NA	NA	NA	NA	NA	NA
NA	NA	NA	NA	NA	NA	NA	NA	NA	NA	NA	NA	NA	NA	NA
NA	NA	NA	NA	NA	NA	NA	NA	NA	NA	NA	NA	NA	NA	NA
NA	NA	NA	NA	NA	NA	NA	NA	NA	NA	NA	NA	NA	NA	NA
NA	NA	NA	NA	NA	NA	NA	NA	NA	NA	NA	NA	NA	NA	NA
NA	NA	NA	NA	NA	NA	NA	NA	NA	NA	NA	NA	NA	NA	NA
NA	NA	NA	NA	NA	NA	NA	NA	NA	NA	NA	NA	NA	NA	NA
NA	NA	NA	NA	NA	NA	NA	NA	NA	NA	NA	NA	NA	NA	NA
NA	NA	NA	NA	NA	NA	NA	NA	NA	NA	NA	NA	NA	NA	NA
NA	NA	NA	NA	NA	NA	NA	NA	NA	NA	NA	NA	NA	NA	NA
NA	NA	NA	NA	NA	NA	NA	NA	NA	NA	NA	NA	NA	NA	NA
NA	NA	NA	NA	NA	NA	NA	NA	NA	NA	NA	NA	NA	NA	NA
NA	NA	NA	NA	NA	NA	NA	NA	NA	NA	NA	NA	NA	NA	NA
NA	NA	NA	NA	NA	NA	NA	NA	NA	NA	NA	NA	NA	NA	NA
NA	NA	NA	NA	NA	NA	NA	NA	NA	NA	NA	NA	NA	NA	NA
NA	NA	NA	NA	NA	NA	NA	NA	NA	NA	NA	NA	NA	NA	NA
NA	NA	NA	NA	NA	NA	NA	NA	NA	NA	NA	NA	NA	NA	NA
NA	NA	NA	NA	NA	NA	NA	NA	NA	NA	NA	NA	NA	NA	NA
NA	NA	NA	NA	NA	NA	NA	NA	NA	NA	NA	NA	NA	NA	NA
NA	NA	NA	NA	NA	NA	NA	NA	NA	NA	NA	NA	NA	NA	NA
NA	NA	NA	NA	NA	NA	NA	NA	NA	NA	NA	NA	NA	NA	NA
NA	NA	NA	NA	NA	NA	NA	NA	NA	NA	NA	NA	NA	NA	NA
NA	NA	NA	NA	NA	NA	NA	NA	NA	NA	NA	NA	NA	NA	NA
NA	NA	NA	NA	NA	NA	NA	NA	NA	NA	NA	NA	NA	NA	NA
NA	NA	NA	NA	NA	NA	NA	NA	NA	NA	NA	NA	NA	NA	NA
NA	NA	NA	NA	NA	NA	NA	NA	NA	NA	NA	NA	NA	NA	NA
NA	NA	NA	NA	NA	NA	NA	NA	NA	NA	NA	NA	NA	NA	NA
NA	NA	NA	NA	NA	NA	NA	NA	NA	NA	NA	NA	NA	NA	NA
NA	NA	NA	NA	NA	NA	NA	NA	NA	NA	NA	NA	NA	NA	NA
NA	NA	NA	NA	NA	NA	NA	NA	NA	NA	NA	NA	NA	NA	NA
NA	NA	NA	NA	NA	NA	NA	NA	NA	NA	NA	NA	NA	NA	NA
NA	NA	NA	NA	NA	NA	NA	NA	NA	NA	NA	NA	NA	NA	NA
NA	NA	NA	NA	NA	NA	NA	NA	NA	NA	NA	NA	NA	NA	NA
NA	NA	NA	NA	NA	NA	NA	NA	NA	NA	NA	NA	NA	NA	NA
NA	NA	NA	NA	NA	NA	NA	NA	NA	NA	NA	NA	NA	NA	NA
NA	NA	NA	NA	NA	NA	NA	NA	NA	NA	NA	NA	NA	NA	NA
NA	NA	NA	NA	NA	NA	NA	NA	NA	NA	NA	NA	NA	NA	NA
NA	NA	NA	NA	NA	NA	NA	NA	NA	NA	NA	NA	NA	NA	NA
NA	NA	NA	NA	NA	NA	NA	NA	NA	NA	NA	NA	NA	NA	NA
NA	NA	NA	NA	NA	NA	NA	NA	NA	NA	NA	NA	NA	NA	NA
NA	NA	NA	NA	NA	NA	NA	NA	NA	NA	NA	NA	NA	NA	NA
NA	NA	NA	NA	NA	NA	NA	NA	NA	NA	NA	NA	NA	NA	NA
NA	NA	NA	NA	NA	NA	NA	NA	NA	NA	NA	NA	NA	NA	NA
NA	NA	NA	NA	NA	NA	NA	NA	NA	NA	NA	NA	NA	NA	NA
NA	NA	NA	NA	NA	NA	NA	NA	NA	NA	NA	NA	NA	NA	NA
NA	NA	NA	NA	NA	NA	NA	NA	NA	NA	NA	NA	NA	NA	NA
NA	NA	NA	NA	NA	NA	NA	NA	NA	NA	NA	NA	NA	NA	NA
NA	NA	NA	NA	NA	NA	NA	NA	NA	NA	NA	NA	NA	NA	NA
NA	NA	NA	NA	NA	NA	NA	NA	NA	NA	NA	NA	NA	NA	NA
NA	NA	NA	NA	NA	NA	NA	NA	NA	NA	NA	NA	NA	NA	NA
NA	NA	NA	NA	NA	NA	NA	NA	NA	NA	NA	NA	NA	NA	NA
NA	NA	NA	NA	NA	NA	NA	NA	NA	NA	NA	NA	NA	NA	NA
NA	NA	NA	NA	NA	NA	NA	NA	NA	NA	NA	NA	NA	NA	NA
NA	NA	NA	NA	NA	NA	NA	NA	NA	NA	NA	NA	NA	NA	NA
NA	NA	NA	NA	NA	NA	NA	NA	NA	NA	NA	NA	NA	NA	NA
NA	NA	NA	NA	NA	NA	NA	NA	NA	NA	NA	NA	NA	NA	NA
NA	NA	NA	NA	NA	NA	NA	NA	NA	NA	NA	NA	NA	NA	NA
NA	NA	NA	NA	NA	NA	NA	NA	NA	NA	NA	NA	NA	NA	NA
NA	NA	NA	NA	NA	NA	NA	NA	NA	NA	NA	NA	NA	NA	NA
NA	NA	NA	NA	NA	NA	NA	NA	NA	NA	NA	NA	NA	NA	NA
NA	NA	NA	NA	NA	NA	NA	NA	NA	NA	NA	NA	NA	NA	NA
NA	NA	NA	NA	NA	NA	NA	NA	NA	NA	NA	NA	NA	NA	NA
NA	NA	NA	NA	NA	NA	NA	NA	NA	NA	NA	NA	NA	NA	NA
NA	NA	NA	NA	NA	NA	NA	NA	NA	NA	NA	NA	NA	NA	NA
NA	NA	NA	NA	NA	NA	NA	NA	NA	NA	NA	NA	NA	NA	NA
NA	NA	NA	NA	NA	NA	NA	NA	NA	NA	NA	NA	NA	NA	NA
NA	NA	NA	NA	NA	NA	NA	NA	NA	NA	NA	NA	NA	NA	NA
NA	NA	NA	NA	NA	NA	NA	NA	NA	NA	NA	NA	NA	NA	NA
NA	NA	NA	NA	NA	NA	NA	NA	NA	NA	NA	NA	NA	NA	NA
NA	NA	NA	NA	NA	NA	NA	NA	NA	NA	NA	NA	NA	NA	NA
NA	NA	NA	NA	NA	NA	NA	NA	NA	NA	NA	NA	NA	NA	NA
NA	NA	NA	NA	NA	NA	NA	NA	NA	NA	NA	NA	NA	NA	NA
NA	NA	NA	NA	NA	NA	NA	NA	NA	NA	NA	NA	NA	NA	NA
NA	NA	NA	NA	NA	NA	NA	NA	NA	NA	NA	NA	NA	NA	NA
NA	NA	NA	NA	NA	NA	NA	NA	NA	NA	NA	NA	NA	NA	NA
NA	NA	NA	NA	NA	NA	NA	NA	NA	NA	NA	NA	NA	NA	NA
NA	NA	NA	NA	NA	NA	NA	NA	NA	NA	NA	NA	NA	NA	NA
NA	NA	NA	NA	NA	NA	NA	NA	NA	NA	NA	NA	NA	NA	NA
NA	NA	NA	NA	NA	NA	NA	NA	NA	NA	NA	NA	NA	NA	NA
NA	NA	NA	NA	NA	NA	NA	NA	NA	NA	NA	NA	NA	NA	NA
NA	NA	NA	NA	NA	NA	NA	NA	NA	NA	NA	NA	NA	NA	NA
NA	NA	NA	NA	NA	NA	NA	NA	NA	NA	NA	NA	NA	NA	NA
NA	NA	NA	NA	NA	NA	NA	NA	NA	NA	NA	NA	NA	NA	NA
NA	NA	NA	NA	NA	NA	NA	NA	NA	NA	NA	NA	NA	NA	NA
NA	NA	NA	NA	NA	NA	NA	NA	NA	NA	NA	NA	NA	NA	NA
NA	NA	NA	NA	NA	NA	NA	NA	NA	NA	NA	NA	NA	NA	NA
NA	NA	NA	NA	NA	NA	NA	NA	NA	NA	NA	NA	NA	NA	NA
NA	NA	NA	NA	NA	NA	NA	NA	NA	NA	NA	NA	NA	NA	NA
NA	NA	NA	NA	NA	NA	NA	NA	NA	NA	NA	NA	NA	NA	NA
NA	NA	NA	NA	NA	NA	NA	NA	NA	NA	NA	NA	NA	NA	NA
NA	NA	NA	NA	NA	NA	NA	NA	NA	NA	NA	NA	NA	NA	NA
NA	NA	NA	NA	NA	NA	NA	NA	NA	NA	NA	NA	NA	NA	NA
NA	NA	NA	NA	NA	NA	NA	NA	NA	NA	NA	NA	NA	NA	NA
NA	NA	NA	NA	NA	NA	NA	NA	NA	NA	NA	NA	NA	NA	NA
NA	NA	NA	NA	NA	NA	NA	NA	NA	NA	NA	NA	NA	NA	NA
NA	NA	NA	NA	NA	NA	NA	NA	NA	NA	NA	NA	NA	NA	NA
NA	NA	NA	NA	NA	NA	NA	NA	NA	NA	NA	NA	NA	NA	NA
NA	NA	NA	NA	NA	NA	NA	NA	NA	NA	NA	NA	NA	NA	NA
NA	NA	NA	NA	NA	NA	NA	NA	NA	NA	NA	NA	NA	NA	NA
NA	NA	NA	NA	NA	NA	NA	NA	NA	NA	NA	NA	NA	NA	NA
NA	NA	NA	NA	NA	NA	NA	NA	NA	NA	NA	NA	NA	NA	NA
NA	NA	NA	NA	NA	NA	NA	NA	NA	NA	NA	NA	NA	NA	NA
NA	NA	NA	NA	NA	NA	NA	NA	NA	NA	NA	NA	NA	NA	NA
NA	NA	NA	NA	NA	NA	NA	NA	NA	NA	NA	NA	NA	NA	NA
NA	NA	NA	NA	NA	NA	NA	NA	NA	NA	NA	NA	NA	NA	NA
NA	NA	NA	NA	NA	NA	NA	NA	NA	NA	NA	NA	NA	NA	NA
NA	NA	NA	NA	NA	NA	NA	NA	NA	NA	NA	NA	NA	NA	NA
NA	NA	NA	NA	NA	NA	NA	NA	NA	NA	NA	NA	NA	NA	NA
NA	NA	NA	NA	NA	NA	NA	NA	NA	NA	NA	NA	NA	NA	NA
NA	NA	NA	NA	NA	NA	NA	NA	NA	NA	NA	NA	NA	NA	NA
NA	NA	NA	NA	NA	NA	NA	NA	NA	NA	NA	NA	NA	NA	NA
NA	NA	NA	NA	NA	NA	NA	NA	NA	NA	NA	NA	NA	NA	NA
NA	NA	NA	NA	NA	NA	NA	NA	NA	NA	NA	NA	NA	NA	NA
NA	NA	NA	NA	NA	NA	NA	NA	NA	NA	NA	NA	NA	NA	NA
NA	NA	NA	NA	NA	NA	NA	NA	NA	NA	NA	NA	NA	NA	NA
NA	NA	NA	NA	NA	NA	NA	NA	NA	NA	NA	NA	NA	NA	NA
NA	NA	NA	NA	NA	NA	NA	NA	NA	NA	NA	NA	NA	NA	NA
NA	NA	NA	NA	NA	NA	NA	NA	NA	NA	NA	NA	NA	NA	NA
NA	NA	NA	NA	NA	NA	NA	NA	NA	NA	NA	NA	NA	NA	NA
NA	NA	NA	NA	NA	NA	NA	NA	NA	NA	NA	NA	NA	NA	NA
NA	NA	NA	NA	NA	NA	NA	NA	NA	NA	NA	NA	NA	NA	NA
NA	NA	NA	NA	NA	NA	NA	NA	NA	NA	NA	NA	NA	NA	NA
NA	NA	NA	NA	NA	NA	NA	NA	NA	NA	NA	NA	NA	NA	NA
NA	NA	NA	NA	NA	NA	NA	NA	NA	NA	NA	NA	NA	NA	NA
NA	NA	NA	NA	NA	NA	NA	NA	NA	NA	NA	NA	NA	NA	NA
NA	NA	NA	NA	NA	NA	NA	NA	NA	NA	NA	NA	NA	NA	NA
NA	NA	NA	NA	NA	NA	NA	NA	NA	NA	NA	NA	NA	NA	NA
NA	NA	NA	NA	NA	NA	NA	NA	NA	NA	NA	NA	NA	NA	NA
NA	NA	NA	NA	NA	NA	NA	NA	NA	NA	NA	NA	NA	NA	NA
NA	NA	NA	NA	NA	NA	NA	NA	NA	NA	NA	NA	NA	NA	NA
NA	NA	NA	NA	NA	NA	NA	NA	NA	NA	NA	NA	NA	NA	NA
NA	NA	NA	NA	NA	NA	NA	NA	NA	NA	NA	NA	NA	NA	NA
NA	NA	NA	NA	NA	NA	NA	NA	NA	NA	NA	NA	NA	NA	NA
NA	NA	NA	NA	NA	NA	NA	NA	NA	NA	NA	NA	NA	NA	NA
NA	NA	NA	NA	NA	NA	NA	NA	NA	NA	NA	NA	NA	NA	NA
NA	NA	NA	NA	NA	NA	NA	NA	NA	NA	NA	NA	NA	NA	NA
NA	NA	NA	NA	NA	NA	NA	NA	NA	NA	NA	NA	NA	NA	NA
NA	NA	NA	NA	NA	NA	NA	NA	NA	NA	NA	NA	NA	NA	NA
NA	NA	NA	NA	NA	NA	NA	NA	NA	NA	NA	NA	NA	NA	NA
NA	NA	NA	NA	NA	NA	NA	NA	NA	NA	NA	NA	NA	NA	NA
NA	NA	NA	NA	NA	NA	NA	NA	NA	NA	NA	NA	NA	NA	NA
NA	NA	NA	NA	NA	NA	NA	NA	NA	NA	NA	NA	NA	NA	NA
NA	NA	NA	NA	NA	NA	NA	NA	NA	NA	NA	NA	NA	NA	NA
NA	NA	NA	NA	NA	NA	NA	NA	NA	NA	NA	NA	NA	NA	NA
NA	NA	NA	NA	NA	NA	NA	NA	NA	NA	NA	NA	NA	NA	NA
NA	NA	NA	NA	NA	NA	NA	NA	NA	NA	NA	NA	NA	NA	NA
NA	NA	NA	NA	NA	NA	NA	NA	NA	NA	NA	NA	NA	NA	NA
NA	NA	NA	NA	NA	NA	NA	NA	NA	NA	NA	NA	NA	NA	NA
NA	NA	NA	NA	NA	NA	NA	NA	NA	NA	NA	NA	NA	NA	NA
NA	NA	NA	NA	NA	NA	NA	NA	NA	NA	NA	NA	NA	NA	NA
NA	NA	NA	NA	NA	NA	NA	NA	NA	NA	NA	NA	NA	NA	NA
NA	NA	NA	NA	NA	NA	NA	NA	NA	NA	NA	NA	NA	NA	NA
NA	NA	NA	NA	NA	NA	NA	NA	NA	NA	NA	NA	NA	NA	NA
NA	NA	NA	NA	NA	NA	NA	NA	NA	NA	NA	NA	NA	NA	NA
NA	NA	NA	NA	NA	NA	NA	NA	NA	NA	NA	NA	NA	NA	NA
NA	NA	NA	NA	NA	NA	NA	NA	NA	NA	NA	NA	NA	NA	NA
NA	NA	NA	NA	NA	NA	NA	NA	NA	NA	NA	NA	NA	NA	NA
NA	NA	NA	NA	NA	NA	NA	NA	NA	NA	NA	NA	NA	NA	NA
NA	NA	NA	NA	NA	NA	NA	NA	NA	NA	NA	NA	NA	NA	NA
592.8	722.7	702.7	595.8	681.8	677.1	611.4	745.7	613.3	620.9	616.3	676.3	696	1140.3	182.5
692	645.7	292.7	172.9	481.6	232.8	564.7	857.8	428	927.9	774.6	367.4	52.2	521	519.2
592.8	722.75	702.1	595.8	681.8	677.1	611.35	745.65	613.35	620.95	616.3	676.3	695.95	1140.25	182.5
692	645.7	292.7	172.9	481.6	232.75	564.7	857.8	428	927.8	774.6	367.4	52.2	520.95	519.2
592.8	722.8	701.1	595.8	681.8	677.133333333333	611.333333333333	745.566666666667	613.366666666667	620.966666666667	616.266666666667	676.3	695.933333333333	1140.2	182.5
691.966666666667	645.666666666667	292.6	172.933333333333	481.633333333333	232.733333333333	564.733333333333	857.833333333333	428	927.633333333333	774.566666666667	367.333333333333	52.2	520.933333333333	519.2
592.8	722.825	700.3	595.775	681.8	677.15	611.3	745.5	613.375	621	616.25	676.3	695.925	1140.15	182.5
691.95	645.65	292.525	172.975	481.65	232.725	564.775	857.85	428	927.475	774.55	367.3	52.2	520.925	519.225
592.8	722.86	699.6	595.76	681.8	677.18	611.28	745.46	613.38	621.04	616.24	676.3	695.92	1140.12	182.5
691.94	645.62	292.46	173.02	481.66	232.72	564.8	857.86	428	927.32	774.54	367.26	52.2	520.92	519.24
592.84	722.98	698.08	595.72	681.78	677.24	611.4	745.22	613.4	621.1	616.18	676.3	695.88	1139.98	182.48
691.9	645.52	292.38	173.12	481.72	232.7	564.72	857.94	428.02	927.04	774.5	367.32	52.2	520.92	519.3
592.88	723.12	696.42	595.64	681.76	677.3	611.54	744.98	613.4	621.14	616.12	676.32	695.86	1139.84	182.46
691.84	645.42	292.24	173.28	481.8	232.68	564.64	858.02	428.04	926.76	774.44	367.36	52.2	520.94	519.36
592.92	723.28	695.06	595.54	681.74	677.36	611.68	744.76	613.4	621.16	616.06	676.34	695.84	1139.7	182.44
691.8	645.32	292.12	173.46	481.86	232.66	564.56	858.08	428.06	926.52	774.4	367.42	52.2	520.98	519.42
592.98	723.46	693.78	595.44	681.72	677.42	611.84	744.56	613.4	621.16	616	676.38	695.82	1139.56	182.42
691.76	645.2	291.98	173.66	481.92	232.62	564.46	858.16	428.08	926.3	774.34	367.48	52.2	521.02	519.46
593.04	723.64	692.58	595.32	681.7	677.46	611.98	744.36	613.4	621.14	615.94	676.42	695.78	1139.42	182.4
691.72	645.1	291.82	173.86	481.98	232.58	564.36	858.24	428.1	926.1	774.28	367.56	52.2	521.06	519.5
593.08	723.86	691.44	595.22	681.68	677.48	611.94	744.26	613.4	621.1	615.92	676.46	695.78	1139.64	182.4
691.64	645.02	291.72	174.06	482.06	232.54	564.44	858.04	428.1	925.86	774.22	367.5	52.26	521.14	519.54
593.12	724.1	690.6	595.14	681.66	677.5	611.88	744.18	613.4	621.06	615.9	676.48	695.78	1139.86	182.4
691.58	644.94	291.66	174.22	482.12	232.52	564.52	857.84	428.08	925.6	774.18	367.46	52.32	521.22	519.58
593.16	724.36	689.88	595.06	681.64	677.52	611.82	744.14	613.4	621.04	615.9	676.5	695.78	1140.1	182.38
691.52	644.88	291.64	174.36	482.18	232.5	564.58	857.66	428.06	925.32	774.12	367.44	52.36	521.28	519.62
593.18	724.66	689.28	594.98	681.62	677.52	611.76	744.12	613.4	621.02	615.92	676.48	695.78	1140.36	182.36
691.46	644.82	291.64	174.48	482.24	232.48	564.64	857.46	428.04	925	774.08	367.42	52.4	521.34	519.66
593.2	725.04	688.78	594.86	681.6	677.52	611.72	744.12	613.4	621.02	615.9	676.44	695.78	1140.6	182.34
691.38	644.74	291.7	174.58	482.3	232.44	564.7	857.28	428.02	924.58	774.04	367.4	52.44	521.4	519.7
593.18	725.36	688.56	594.72	681.62	677.44	611.68	744.2	613.38	621.06	615.8	676.38	695.8	1140.54	182.28
691.36	644.68	291.7	174.66	482.3	232.38	564.7	857.32	427.98	924.06	774.26	367.4	52.42	521.4	519.7
593.16	725.66	688.46	594.58	681.64	677.34	611.66	744.3	613.36	621.08	615.7	676.28	695.82	1140.5	182.22
691.34	644.62	291.76	174.74	482.3	232.3	564.7	857.34	427.96	923.54	774.46	367.38	52.4	521.4	519.7
593.14	725.92	688.46	594.46	681.66	677.18	611.64	744.4	613.36	621.08	615.58	676.14	695.84	1140.46	182.18
691.3	644.54	291.84	174.82	482.3	232.2	564.7	857.34	427.92	923.04	774.64	367.34	52.42	521.4	519.7
593.12	726.14	688.58	594.36	681.68	676.96	611.62	744.5	613.36	621	615.42	675.9	695.86	1140.44	182.14
691.26	644.5	292	174.88	482.3	232.1	564.7	857.3	427.88	922.58	774.68	367.12	52.44	521.4	519.68
593.1	726.24	688.76	594.32	681.7	676.7	611.6	744.58	613.36	620.88	615.3	675.6	695.9	1140.44	182.1
691.24	644.48	292.16	174.94	482.3	232.02	564.7	857.22	427.82	922.24	774.66	366.76	52.46	521.4	519.66
593.1	726.3	688.98	594.3	681.7	676.44	611.62	744.66	613.4	620.58	615.18	675.32	695.92	1140.48	182.1
691.2	644.5	292.32	174.98	482.3	232.14	564.66	857.12	427.74	921.94	774.26	366.4	52.48	521.38	519.64
593.08	726.32	689.2	594.32	681.7	676.14	611.64	744.74	613.44	620.3	615.06	675.02	695.94	1140.52	182.08
691.16	644.52	292.46	175	482.3	232.28	564.62	857.02	427.66	921.68	773.8	366.06	52.5	521.34	519.62
593.06	726.3	689.46	594.36	681.7	675.82	611.66	744.82	613.46	620	615	674.68	695.96	1140.58	182.06
691.12	644.56	292.62	174.96	482.28	232.46	564.58	856.88	427.6	921.46	773.3	365.76	52.5	521.3	519.6
593.04	726.24	689.68	594.4	681.7	675.54	611.68	744.9	613.48	619.78	614.98	674.44	695.98	1140.62	182.04
691.08	644.6	292.72	174.92	482.26	232.68	564.52	856.78	427.54	921.28	772.92	365.62	52.52	521.26	519.6
593.02	726.2	689.92	594.46	681.7	675.24	611.7	744.98	613.52	619.56	615	674.26	696	1140.66	182.02
691.04	644.66	292.82	174.86	482.24	232.94	564.46	856.68	427.48	921.12	772.6	365.62	52.54	521.2	519.6
593	726.16	690.16	594.62	681.7	674.98	611.72	745.18	613.56	619.44	615.14	674.08	696.02	1140.72	181.96
691.02	644.72	292.92	174.74	482.16	233.04	564.4	856.8	427.44	921.08	772.42	365.62	52.48	521.12	519.58
593	726.08	690.42	594.8	681.7	674.76	611.74	745.38	613.6	619.32	615.36	674	696.04	1140.78	181.9
691	644.84	293.04	174.62	482.08	233.2	564.34	856.94	427.38	921.08	772.32	365.62	52.42	521.04	519.58
593	726.02	690.64	594.98	681.7	674.58	611.76	745.56	613.64	619.2	615.58	674.04	696.06	1140.82	181.84
691	645	293.14	174.54	482	233.36	564.26	857.12	427.32	921.1	772.3	365.6	52.36	520.96	519.58
592.98	725.96	690.84	595.18	681.7	674.44	611.78	745.74	613.68	619.04	615.82	674.12	696.08	1140.86	181.78
690.98	645.16	293.26	174.46	481.92	233.52	564.2	857.3	427.26	921.16	772.32	365.62	52.3	520.88	519.58
592.98	725.88	691.02	595.36	681.7	674.36	611.8	745.92	613.7	618.86	616.08	674.24	696.1	1140.9	181.7
690.96	645.32	293.36	174.4	481.82	233.66	564.14	857.5	427.22	921.26	772.36	365.62	52.2	520.82	519.58
592.96	725.74	691.36	595.42	681.72	674.42	611.8	745.8	613.7	618.7	616.42	674.38	696.08	1140.9	181.96
691.12	645.5	293.42	174.4	481.78	233.94	564.1	857.48	427.18	921.48	772.54	365.66	52.18	520.76	519.6
592.94	725.62	691.64	595.46	681.74	674.48	611.8	745.66	613.7	618.54	616.8	674.54	696.06	1140.9	182.24
691.28	645.64	293.42	174.4	481.74	234.16	564.06	857.44	427.16	921.72	772.74	365.7	52.16	520.72	519.6
592.92	725.5	691.9	595.52	681.78	674.56	611.8	745.52	613.7	618.42	617.26	674.7	696.04	1140.9	182.52
691.44	645.74	293.36	174.4	481.7	234.38	564.04	857.4	427.14	921.98	772.98	365.78	52.14	520.68	519.6
592.92	725.38	692.14	595.58	681.84	674.62	611.8	745.36	613.68	618.34	617.84	674.88	696	1140.92	182.8
691.62	645.82	293.24	174.4	481.66	234.58	564.02	857.34	427.14	922.24	773.24	365.88	52.1	520.64	519.6
592.88	725.3	692.38	595.7	681.92	674.66	611.82	745.2	613.66	618.3	618.7	675.12	695.96	1140.94	183.1
691.78	645.84	293.08	174.42	481.64	234.76	564	857.26	427.14	922.52	773.58	366.12	52.08	520.62	519.6
592.86	725.26	692.42	596.06	682.04	674.6	611.86	745.2	613.6	618.3	619.74	675.38	695.94	1140.98	183.1
691.76	645.78	292.92	174.46	481.62	234.78	564	857.18	427.18	922.7	773.82	366.44	52.02	520.64	519.6
592.84	725.26	692.48	596.42	682.16	674.56	611.9	745.2	613.54	618.3	620.86	675.6	695.92	1141.02	183.1
691.74	645.7	292.78	174.5	481.6	234.8	564	857.1	427.22	922.86	774.1	366.88	51.98	520.66	519.58
592.82	725.28	692.54	596.76	682.28	674.52	611.94	745.2	613.48	618.32	622.08	675.82	695.9	1141.06	183.1
691.74	645.58	292.68	174.54	481.6	234.8	564	857	427.26	923	774.4	367.34	51.92	520.68	519.56
592.78	725.34	692.64	597.12	682.38	674.52	612	745.2	613.42	618.36	623.58	676.08	695.9	1141.1	183.08
691.74	645.4	292.64	174.56	481.6	234.8	564	856.9	427.26	923.14	774.78	367.8	51.86	520.7	519.54
592.76	725.36	692.76	597.44	682.46	674.54	612.04	745.2	613.36	618.4	624.96	676.26	695.9	1141.14	183.06
691.76	645.24	292.64	174.56	481.62	234.8	564	856.8	427.28	923.24	775.12	368.16	51.82	520.7	519.52
592.94	725.44	693.08	597.4	682.48	674.62	612.08	745.26	613.5	618.52	626.22	676.4	695.9	1141.16	183
691.8	645.2	292.68	174.5	481.66	234.82	564	856.92	427.26	923.54	775.54	368.46	51.8	520.7	519.5
593.12	725.5	693.42	597.34	682.5	674.72	612.12	745.32	613.64	618.66	627.46	676.5	695.9	1141.16	182.94
691.86	645.16	292.72	174.44	481.72	234.84	564	857.04	427.24	923.86	775.94	368.66	51.78	520.7	519.5
593.3	725.52	693.8	597.26	682.5	674.84	612.16	745.4	613.78	618.8	628.8	676.54	695.9	1141.16	182.88
691.9	645.12	292.78	174.38	481.8	234.84	564.02	857.18	427.24	924.26	776.36	368.86	51.78	520.7	519.5
593.5	725.5	694.18	597.14	682.48	674.94	612.18	745.5	613.94	618.92	629.84	676.5	695.92	1141.12	182.84
691.94	645.12	292.84	174.34	481.88	234.82	564.04	857.32	427.26	924.68	776.7	369.06	51.8	520.72	519.5
593.7	725.5	694.54	596.98	682.46	675.04	612.2	745.62	614.1	619.04	630.78	676.48	695.94	1141.06	182.8
691.98	645.12	292.92	174.3	481.96	234.8	564.06	857.48	427.26	925.14	777	369.28	51.82	520.72	519.5
593.7	726.3	694.74	596.92	682.4	675.12	612.2	745.68	614.08	619.08	631.56	676.5	695.96	1140.9	182.78
692.02	644.72	292.98	174.34	482.08	234.72	564.12	857.42	427.34	925.46	777.38	369.46	51.88	520.74	519.5
593.7	727.12	694.98	596.86	682.32	675.2	612.2	745.76	614.06	619.1	632.36	676.56	695.98	1140.72	182.76
692.04	644.28	293.1	174.4	482.2	234.64	564.18	857.36	427.42	925.84	777.68	369.7	51.92	520.76	519.5
593.7	727.96	695.2	596.8	682.24	675.26	612.2	745.82	614.04	619.1	632.92	676.62	696	1140.54	182.74
692.08	643.86	293.24	174.46	482.32	234.58	564.24	857.3	427.5	926.16	777.9	369.9	51.96	520.78	519.52
593.7	728.82	695.42	596.74	682.18	675.32	612.18	745.88	614.02	619.1	633.4	676.68	696	1140.34	182.72
692.12	643.42	293.44	174.54	482.46	234.56	564.3	857.26	427.58	926.46	778.06	370.08	52.02	520.78	519.54
593.7	729.68	695.68	596.7	682.12	675.38	612.16	745.92	614	619.1	633.8	676.72	696	1140.14	182.7
692.18	642.96	293.7	174.62	482.6	234.54	564.36	857.22	427.66	926.72	778.2	370.22	52.06	520.8	519.56
593.72	729.66	695.96	596.7	682.08	675.4	612.14	745.82	613.98	619.1	634.16	676.76	696.02	1140	182.7
692.08	642.84	294.06	174.7	482.7	234.56	564.42	857.16	427.68	926.86	778.1	370.44	52.1	520.8	519.6
593.74	729.6	696.18	596.7	682.06	675.42	612.12	745.7	613.96	619.1	634.3	676.8	696.04	1139.86	182.7
691.98	642.74	294.42	174.74	482.8	234.58	564.48	857.12	427.7	926.9	778.08	370.58	52.16	520.8	519.64
593.76	729.54	696.36	596.7	682.02	675.44	612.1	745.58	613.94	619.08	634.32	676.86	696.06	1139.7	182.7
691.86	642.64	294.78	174.78	482.9	234.62	564.54	857.08	427.7	926.9	778.08	370.7	52.22	520.8	519.66
593.78	729.46	696.48	596.72	681.98	675.46	612.1	745.44	613.92	619.06	634.22	676.92	696.08	1139.56	182.68
691.74	642.56	295.1	174.8	482.98	234.64	564.6	857.04	427.7	926.86	778.12	370.78	52.24	520.8	519.7
593.8	729.34	696.5	596.76	681.92	675.5	612.1	745.3	613.92	619.02	633.9	677	696.1	1139.4	182.66
691.62	642.48	295.42	174.8	483.06	234.68	564.66	857	427.7	926.8	778.22	370.82	52.3	520.82	519.74
593.62	729.26	696.34	596.84	681.86	675.34	612.1	745.28	613.94	618.92	633.46	677.04	696.12	1139.52	182.64
691.68	642.36	295.74	174.68	483.14	234.78	564.68	857	427.68	926.84	778.58	370.72	52.34	520.84	519.54
593.44	729.22	696.14	596.94	681.8	675.18	612.12	745.26	613.96	618.8	632.9	677.08	696.12	1139.68	182.64
691.74	642.24	296.04	174.58	483.2	234.9	564.72	857.02	427.66	926.86	778.92	370.58	52.38	520.88	519.34
593.26	729.18	695.92	597.04	681.74	675.02	612.14	745.24	613.98	618.7	632.24	677.12	696.12	1139.84	182.64
691.8	642.12	296.32	174.48	483.24	235.02	564.74	857.04	427.64	926.88	779.28	370.42	52.42	520.92	519.14
593.08	729.16	695.66	597.12	681.66	674.86	612.16	745.2	614.02	618.56	631.3	677.18	696.14	1140	182.68
691.86	641.98	296.58	174.38	483.28	235.16	564.76	857.08	427.62	926.88	779.72	370.24	52.48	520.96	518.92
592.9	729.18	695.42	597.18	681.58	674.68	612.18	745.16	614.04	618.42	630.34	677.2	696.16	1140.2	182.74
691.92	641.88	296.76	174.32	483.3	235.3	564.78	857.12	427.58	926.86	780.14	370.08	52.52	520.98	518.7
592.92	729.2	695.36	597.22	681.5	674.7	612.24	745.1	614.08	618.22	629.34	677.28	696.2	1140.12	182.86
691.94	641.88	296.68	174.38	483.3	235.38	564.64	857.22	427.54	926.72	780.4	370.04	52.58	521.04	518.7
592.94	729.18	695.3	597.22	681.42	674.72	612.28	745.04	614.12	618.02	628.28	677.34	696.26	1140.04	182.96
691.96	641.9	296.56	174.44	483.3	235.46	564.48	857.3	427.5	926.6	780.68	370.02	52.64	521.08	518.7
592.98	729.12	695.22	597.2	681.34	674.76	612.34	744.96	614.16	617.78	626.96	677.38	696.34	1139.98	183.04
692	641.92	296.36	174.54	483.28	235.52	564.32	857.4	427.44	926.46	780.96	370	52.7	521.12	518.7
593.02	729.04	695.18	597.16	681.3	674.82	612.4	744.92	614.18	617.56	625.8	677.4	696.4	1139.94	183.1
692.06	641.98	296.12	174.66	483.26	235.56	564.16	857.48	427.38	926.32	781.16	370.02	52.76	521.16	518.7
593.06	728.96	695.14	597.08	681.28	674.9	612.48	744.88	614.22	617.34	624.66	677.44	696.46	1139.9	183.14
692.1	642.04	295.84	174.76	483.24	235.58	563.98	857.58	427.34	926.18	781.34	370.04	52.82	521.2	518.7
593.12	728.86	694.92	596.98	681.26	675.08	612.4	744.9	614.24	617.08	623.52	677.44	696.3	1139.92	183.08
691.98	642.02	295.7	174.84	483.18	235.4	563.94	857.66	427.32	926.36	781.48	369.94	52.92	521.2	518.72
593.18	728.78	694.68	596.86	681.24	675.28	612.34	744.94	614.26	616.82	622.24	677.44	696.14	1139.94	183.02
691.88	642	295.44	174.94	483.1	235.2	563.9	857.76	427.32	926.5	781.58	369.88	53	521.2	518.74
593.24	728.74	694.44	596.72	681.24	675.46	612.28	745.02	614.3	616.58	621.22	677.46	695.96	1139.98	182.98
691.76	642	295.18	174.98	483.04	235	563.86	857.84	427.34	926.64	781.62	369.82	53.08	521.2	518.76
593.3	728.72	694.18	596.58	681.22	675.64	612.22	745.08	614.34	616.36	620.22	677.48	695.78	1140.04	182.94
691.62	641.98	294.86	175	482.98	234.8	563.8	857.94	427.36	926.76	781.64	369.76	53.16	521.2	518.78
593.36	728.68	693.9	596.46	681.2	675.8	612.16	745.16	614.36	616.14	619.26	677.5	695.6	1140.1	182.9
691.48	641.96	294.52	175.02	482.92	234.6	563.76	858.02	427.38	926.88	781.62	369.7	53.24	521.2	518.8
593.38	728.82	693.68	596.3	681.22	675.88	612.12	745.26	614.26	616.08	618.18	677.5	695.58	1140.26	182.9
691.52	642.16	294.08	174.96	482.92	234.58	563.88	858.1	427.44	926.74	781.6	369.64	53.28	521.2	518.8
593.4	728.94	693.46	596.16	681.24	675.92	612.08	745.36	614.16	616.04	617.34	677.5	695.56	1140.44	182.92
691.54	642.38	293.72	174.86	482.94	234.54	563.98	858.16	427.5	926.62	781.58	369.56	53.32	521.2	518.8
593.4	729.06	693.26	596.04	681.26	675.98	612.04	745.44	614.04	616.04	616.54	677.5	695.54	1140.62	182.94
691.56	642.62	293.4	174.76	482.98	234.5	564.08	858.22	427.56	926.5	781.58	369.48	53.38	521.2	518.8
593.38	729.16	693.06	595.94	681.28	676.02	612	745.52	613.92	616.04	615.82	677.5	695.52	1140.8	182.96
691.58	642.9	293.12	174.64	483.06	234.44	564.18	858.26	427.62	926.4	781.58	369.38	53.42	521.18	518.8
593.36	729.26	692.82	595.86	681.28	676.06	611.96	745.6	613.8	616.08	615.1	677.48	695.5	1141.02	182.96
691.6	643.24	292.84	174.48	483.22	234.36	564.26	858.3	427.7	926.28	781.6	369.26	53.42	521.16	518.8
593.32	729.06	692.6	595.8	681.22	676.1	612.06	745.66	613.82	616.18	614.48	677.42	695.48	1140.88	182.96
691.62	643.32	292.44	174.3	483.38	234.48	564.14	858.3	427.78	926.4	781.66	369.28	53.46	521.12	518.82
593.3	728.88	692.4	595.78	681.14	676.14	612.14	745.7	613.84	616.28	613.9	677.34	695.46	1140.74	182.92
691.64	643.4	292.06	174.12	483.58	234.6	564.04	858.28	427.84	926.52	781.72	369.26	53.48	521.08	518.84
593.26	728.68	692.18	595.82	681.08	676.16	612.2	745.74	613.86	616.36	613.36	677.24	695.44	1140.6	182.88
691.66	643.48	291.68	173.96	483.76	234.72	563.92	858.26	427.9	926.66	781.78	369.24	53.5	521.02	518.86
593.26	728.5	691.96	595.94	681.02	676.16	612.24	745.78	613.88	616.44	612.82	677.08	695.42	1140.48	182.82
691.7	643.6	291.3	173.84	483.92	234.82	563.8	858.24	427.98	926.8	781.82	369.2	53.5	520.98	518.88
593.24	728.34	691.82	596.12	680.98	676.16	612.26	745.8	613.88	616.5	612.4	676.92	695.38	1140.32	182.78
691.74	643.68	290.96	173.78	484	234.92	563.7	858.22	428.04	926.98	781.84	369.18	53.54	520.94	518.9
593.26	728.32	691.7	596.42	681	676.14	612.24	745.8	613.86	616.5	612.16	676.86	695.38	1140.5	182.72
691.76	643.82	290.84	173.82	484.08	234.82	563.8	858.2	428.06	926.88	781.8	369.1	53.5	520.9	518.88
593.26	728.28	691.6	596.76	681.06	676.12	612.22	745.8	613.84	616.5	611.96	676.8	695.38	1140.68	182.68
691.8	643.96	290.72	173.9	484.14	234.7	563.88	858.18	428.08	926.8	781.74	369.04	53.5	520.86	518.86
593.28	728.26	691.54	597.2	681.12	676.1	612.18	745.82	613.8	616.5	611.8	676.72	695.36	1140.84	182.62
691.84	644.12	290.58	174	484.2	234.54	563.94	858.16	428.12	926.68	781.64	368.96	53.46	520.84	518.84
593.28	728.22	691.54	597.6	681.18	676.1	612.14	745.84	613.76	616.5	611.74	676.68	695.34	1140.98	182.6
691.86	644.24	290.46	174.08	484.26	234.42	564	858.14	428.14	926.58	781.54	368.92	53.44	520.82	518.82
593.3	728.18	691.54	598	681.22	676.1	612.08	745.86	613.74	616.5	611.7	676.64	695.36	1141.12	182.58
691.88	644.36	290.34	174.16	484.34	234.3	564.04	858.12	428.16	926.46	781.44	368.88	53.42	520.82	518.8
593.3	728.1	691.62	598.34	681.2	676.1	612	745.9	613.68	616.5	611.7	676.44	695.36	1141.16	182.58
691.9	644.56	290.12	174.22	484.24	234.34	563.92	858.1	428.02	926.4	781.32	368.7	53.38	520.84	518.76
593.3	728	691.74	598.66	681.14	676.1	611.86	745.92	613.6	616.5	611.74	676.24	695.36	1141.18	182.58
691.9	644.78	289.92	174.28	484.14	234.4	563.76	858.12	427.88	926.34	781.18	368.52	53.34	520.86	518.72
593.3	727.9	691.88	598.84	681.06	676.1	611.72	745.92	613.54	616.5	611.8	676.06	695.38	1141.18	182.62
691.9	644.98	289.76	174.34	484.04	234.5	563.62	858.14	427.72	926.34	781.04	368.36	53.3	520.88	518.68
593.32	727.82	692.02	598.98	680.98	676.1	611.56	745.92	613.48	616.5	611.84	675.9	695.4	1141.18	182.64
691.9	645.18	289.62	174.4	483.92	234.6	563.48	858.18	427.56	926.34	780.92	368.2	53.28	520.9	518.64
593.34	727.72	692.22	599.06	680.9	676.1	611.38	745.9	613.42	616.5	611.9	675.74	695.4	1141.16	182.66
691.9	645.38	289.52	174.44	483.78	234.74	563.34	858.24	427.4	926.34	780.8	368.04	53.26	520.9	518.6
593.38	727.66	692.5	599.04	680.86	676.08	611.16	745.74	613.4	616.5	612	675.62	695.42	1141.1	182.7
691.9	645.52	289.6	174.52	483.8	234.76	563.02	858.14	427.42	926.32	780.6	367.92	53.32	520.9	518.82
593.42	727.64	692.82	598.94	680.82	676.06	610.94	745.6	613.4	616.5	612.08	675.52	695.44	1141.04	182.74
691.9	645.64	289.72	174.58	483.78	234.82	562.74	858.02	427.44	926.3	780.44	367.82	53.36	520.88	519.04
593.46	727.62	693.22	598.8	680.78	676.04	610.7	745.44	613.4	616.5	612.18	675.44	695.46	1141	182.76
691.9	645.74	289.92	174.62	483.78	234.88	562.44	857.92	427.46	926.24	780.34	367.74	53.42	520.86	519.26
593.48	727.6	693.7	598.62	680.74	676.02	610.46	745.28	613.4	616.5	612.28	675.36	695.48	1140.92	182.78
691.9	645.84	290.22	174.68	483.8	234.96	562.14	857.82	427.48	926.16	780.24	367.68	53.46	520.84	519.48
593.5	727.6	694.24	598.36	680.74	675.98	610.2	745.12	613.4	616.5	612.36	675.3	695.52	1140.84	182.78
691.9	645.96	290.7	174.74	483.84	235.04	561.82	857.72	427.5	926.08	780.2	367.66	53.5	520.82	519.7
593.5	727.58	694.62	598.1	680.76	675.94	609.96	745.08	613.42	616.48	612.42	675.32	695.54	1140.78	182.76
691.92	645.94	291.06	174.78	483.9	235.18	561.7	857.78	427.52	926.26	780.12	367.78	53.48	520.76	519.72
593.5	727.54	694.92	597.84	680.8	675.9	609.76	745.04	613.42	616.46	612.48	675.34	695.56	1140.7	182.72
691.94	645.92	291.42	174.84	483.96	235.32	561.6	857.84	427.54	926.42	780.06	367.92	53.46	520.72	519.74
593.5	727.5	695.1	597.58	680.84	675.84	609.56	745.02	613.44	616.46	612.52	675.38	695.6	1140.62	182.68
691.96	645.9	291.74	174.9	483.98	235.46	561.54	857.88	427.56	926.58	779.98	368.1	53.42	520.68	519.76
593.5	727.44	695.12	597.28	680.9	675.78	609.36	745	613.44	616.48	612.56	675.42	695.68	1140.56	182.64
691.98	645.88	292.04	174.96	483.94	235.6	561.5	857.92	427.58	926.74	779.92	368.28	53.36	520.64	519.78
593.5	727.38	694.98	597.02	680.94	675.74	609.18	745	613.46	616.5	612.6	675.48	695.76	1140.52	182.62
692	645.84	292.16	175	483.86	235.74	561.52	857.94	427.6	926.92	779.82	368.46	53.28	520.6	519.8
593.48	727.34	694.84	596.78	680.96	675.7	609.04	745.02	613.46	616.56	612.6	675.56	695.88	1140.46	182.62
692	645.92	292.34	175.02	483.62	235.64	561.56	857.98	427.62	926.84	779.92	368.48	53.22	520.6	519.58
593.46	727.32	694.66	596.54	680.98	675.66	608.9	745.04	613.48	616.62	612.62	675.66	696.02	1140.42	182.64
692	646	292.5	175.02	483.36	235.54	561.62	858.02	427.64	926.78	780	368.5	53.14	520.6	519.38
593.44	727.32	694.46	596.26	680.98	675.62	608.76	745.04	613.48	616.7	612.64	675.74	696.16	1140.4	182.68
692	646.1	292.6	175.02	483.08	235.48	561.7	858.06	427.66	926.72	780.1	368.52	53.08	520.6	519.18
593.42	727.34	694.3	596.02	680.94	675.58	608.66	745.04	613.5	616.76	612.66	675.84	696.28	1140.38	182.72
692	646.18	292.62	174.98	482.84	235.4	561.8	858.1	427.68	926.68	780.2	368.54	53.04	520.6	518.98
593.4	727.36	694.18	595.78	680.9	675.54	608.58	745.04	613.5	616.84	612.68	675.92	696.42	1140.36	182.76
692	646.26	292.6	174.98	482.62	235.32	561.88	858.14	427.7	926.62	780.32	368.56	53	520.6	518.78
593.42	727.42	694.06	595.54	680.86	675.52	608.5	745	613.5	616.74	612.74	675.96	696.54	1140.42	182.8
692	646.2	292.54	174.94	482.56	235.42	561.96	858.16	427.7	926.52	780.2	368.7	52.94	520.62	518.82
593.44	727.48	693.96	595.3	680.8	675.5	608.42	744.96	613.5	616.64	612.78	675.98	696.64	1140.48	182.84
692	646.14	292.34	174.9	482.56	235.5	562.06	858.2	427.7	926.4	780.1	368.86	52.9	520.64	518.84
593.46	727.5	693.9	595.12	680.74	675.5	608.38	744.92	613.5	616.52	612.82	676	696.72	1140.56	182.84
692	646.06	292.08	174.84	482.6	235.54	562.14	858.24	427.7	926.3	780	369	52.88	520.64	518.88
593.48	727.52	693.84	594.94	680.68	675.5	608.34	744.88	613.5	616.4	612.86	676	696.78	1140.68	182.78
692	645.98	291.76	174.76	482.64	235.6	562.2	858.26	427.7	926.18	779.88	369.14	52.86	520.62	518.96
593.5	727.54	693.74	594.78	680.6	675.48	608.32	744.82	613.5	616.26	612.9	676	696.8	1140.8	182.62
692	645.88	291.36	174.56	482.7	235.64	562.26	858.28	427.7	926.06	779.76	369.26	52.9	520.58	519.08
593.48	727.5	693.46	594.54	680.52	675.66	608.46	744.74	613.48	616.28	612.88	675.86	696.76	1140.86	182.28
691.98	645.94	290.8	173.96	482.8	235.44	562.34	858.3	427.68	925.9	779.86	369.26	52.78	520.4	519.26
593.46	727.48	693.08	594.3	680.48	675.86	608.62	744.66	613.46	616.32	612.84	675.74	696.72	1140.88	181.84
691.96	645.98	290.28	173.24	482.92	235.22	562.38	858.3	427.66	925.66	779.94	369.24	52.66	520.16	519.44
593.44	727.48	692.58	594	680.48	676.06	608.78	744.58	613.44	616.36	612.8	675.66	696.68	1140.76	181.3
691.94	646	289.74	172.42	483.04	235	562.42	858.28	427.64	925.28	779.98	369.18	52.54	519.9	519.56
593.42	727.48	691.98	593.52	680.5	676.26	608.96	744.48	613.4	616.42	612.76	675.62	696.64	1140.54	180.68
691.9	646	289.16	171.58	483.14	234.76	562.44	858.26	427.6	924.74	780	369.1	52.4	519.64	519.56
593.4	727.44	691.04	592.26	680.58	676.32	609.14	744.36	613.34	616.5	612.68	675.72	696.6	1140.64	179.52
691.84	645.96	288.52	170.84	483.22	234.5	562.44	858.24	427.5	923.7	779.92	368.98	52.24	519.5	519.44
593.42	727.34	690.02	590.56	680.62	676.08	609.16	744.12	613.26	616.62	612.52	676.08	696.6	1141.02	177.74
691.74	645.82	288.02	170.68	483.32	234.48	562.34	858.2	427.34	922.44	780.88	368.9	52.3	519.62	518.96
593.44	727.16	688.74	588.26	680.66	675.82	609.18	743.86	613.14	616.6	612.3	676.6	696.6	1141.96	175.5
691.64	645.66	287.58	170.86	483.34	234.48	562.22	858.14	427.08	920.92	781.68	368.76	52.38	520	518.38
593.48	726.94	687.1	585.3	680.68	675.56	609.2	743.6	612.94	616.3	611.94	677.28	696.6	1143.56	172.78
691.52	645.48	287.26	171.46	483.32	234.46	562.08	858.1	426.7	919.18	782.32	368.6	52.44	520.66	517.72
593.54	726.54	684.44	580.72	680.74	675.26	609.16	743.32	612.46	615.08	610.88	678.36	696.6	1146.34	168.94
691.38	645.22	287.38	172.74	483.12	234.3	561.88	858.02	426.02	916.94	782.56	368.3	52.52	522	516.84
593.62	726.06	681.52	575.9	680.8	675.08	609.08	743.06	611.78	613.2	609.32	679.54	696.6	1149.32	165.12
691.22	644.92	287.94	174.36	482.8	234.1	561.66	857.92	425.3	914.9	782.66	367.98	52.6	523.62	515.9
593.7	725.56	678.2	570.48	680.8	675	608.96	742.82	610.86	610.36	607.18	680.88	696.58	1152.5	161.46
691.08	644.6	288.9	176.34	482.4	233.8	561.6	857.74	424.58	912.96	781.42	367.64	52.64	525.4	514.42
593.82	725.04	674.46	564.62	680.8	674.92	608.78	742.58	609.68	606.82	604.3	682.3	696.56	1155.72	157.46
690.9	644.22	290.22	178.34	481.84	233.42	561.52	857.58	423.96	911.14	780.06	367.28	52.66	527.3	512.88
594.02	724.42	669.52	557.28	680.66	674.86	608.4	742.32	607.74	601.74	599.64	684.1	696.54	1159.82	151.54
690.64	643.72	292.08	180.66	480.98	232.88	561.36	857.34	423.68	909.38	778.28	366.9	52.7	529.4	511.14
594.28	723.96	664.86	550.7	680.26	674.84	607.92	742.08	605.58	596.72	594.66	685.74	696.52	1163.64	145.56
690.36	643.24	293.8	182.8	480.2	232.38	561.24	857.1	423.88	908.24	776.66	366.6	52.72	531.02	509.54
594.6	723.62	659.92	544.08	679.48	674.82	607.32	741.84	603.08	591.56	589.16	687.44	696.48	1167.76	138.94
690.04	642.78	295.44	185.12	479.48	231.82	561.14	856.8	424.34	907.38	775.02	366.3	52.76	532.4	507.9
595.04	722.28	654.72	537.46	678.24	674.8	607.34	741.64	600.24	586.78	581.58	689.04	696.7	1172.28	131.58
689.54	641.82	296.92	187.42	478.68	231.04	560.46	856.5	425.06	906.72	773.38	365.84	52.76	533.6	506.36
595.7	721.34	648.28	529.26	675.56	674.6	606.92	741.46	596.32	581.48	572.84	690.8	696.9	1177.98	123.06
688.92	640.82	298.48	190.16	478.24	230.12	559.8	855.94	426.16	905.98	771.46	365.16	52.74	534.72	504.62
596.4	720.84	642.42	521.8	672.12	674.36	606.38	741.34	592.6	577.32	565.12	692.16	697.1	1183.06	116.26
688.3	639.9	299.68	192.5	478.3	229.26	559.24	855.24	427.24	905.26	769.7	364.32	52.72	535.5	503
597.18	720.74	636.28	513.94	667.86	674.16	605.62	741.32	588.76	573.36	557.54	693.36	697.3	1188.12	110.08
687.64	638.98	300.86	194.68	478.66	228.4	558.72	854.36	428.3	904.22	767.68	363.28	52.7	536.16	501.34
598.02	721.08	629.9	505.74	662.84	674.2	604.58	741.44	584.8	569.52	550.18	694.36	697.52	1193.18	104.54
686.96	638.02	301.98	196.72	479.28	227.58	558.26	853.32	429.36	902.78	765.28	362.04	52.64	536.78	499.62
598.92	723.54	622.08	496.22	655.96	674.88	602.16	741.84	579.94	564.92	542.62	695.58	697.5	1199.12	99.4
686.34	637.4	303.1	199.5	480.48	227.22	558.24	851.94	430.5	900.16	760.44	359.3	52.56	537.7	497.32
599.62	726.24	615.18	488.18	649.52	676	599.5	742.46	575.64	560.98	536.02	696.54	697.5	1204.24	95.84
685.8	636.78	303.9	202.44	481.62	227.14	558.36	850.5	431.4	897.12	755.46	356.58	52.52	538.72	495.04
600.16	729.2	608.32	480.46	642.96	677.44	596.28	743.32	571.14	556.98	529.28	697.56	697.5	1209.52	92.64
685.28	636.14	304.68	206.02	482.66	227.24	558.66	848.92	432.22	893.56	750.34	353.88	52.42	540.04	492.68
600.46	732.36	601.58	473	636.4	679.24	592.42	744.4	566.42	552.84	522.4	698.8	697.5	1214.94	89.78
684.78	635.48	305.54	210.18	483.54	227.52	559.18	847.16	433	889.5	745.3	351.32	52.34	541.76	490.28
600.22	736.32	594	464.24	628.74	681.88	586.72	746.14	560.62	547.68	514.2	700.82	697.48	1221.28	86.82
684.28	634.62	307.02	215.46	484.18	228.1	560.14	844.7	433.7	884.32	740.02	349.02	52.26	544.4	487.76
599.66	740.74	587.66	456.6	622.26	684.52	580.66	747.96	555.48	542.98	507.82	702.96	697.46	1226.56	85.74
683.72	633.76	308.74	220.16	484.42	228.7	561.38	842.14	434	879.76	737.22	348.58	52.18	547.06	485.7
598.66	745.24	581.36	448.78	615.48	687.58	574.12	750.1	550.1	538.08	501.4	705.52	697.44	1229.3	84.9
683.24	632.66	310.9	224.6	484.48	229.44	562.68	839.3	434.02	875.44	734.48	348.62	52.08	548.425	484.85
597.24	749.84	575	440.82	608.38	691.06	567.24	752.54	544.48	533	494.92	708.44	697.42	1232.23333333333	84.2333333333333
682.86	631.2	313.48	228.8	484.3	230.32	563.92	836.2	433.86	871.4	731.66	349.18	52	550.033333333333	483.9
595.02	755.2	567.3	431.82	599.68	695.6	558.92	755.86	537.62	526.86	487.02	712.36	697.38	1235.7	83.8
682.56	628.64	317.22	233.92	484.04	231.44	565.14	832.32	433.72	866.92	728.08	350.66	51.94	552.1	482.6
592.8	760.04	560.42	424.4	591.88	699.92	551.68	759	531.52	521.44	479.9	716.14	697.38	1237.4	86.1
682.34	625.64	320.88	238.5	484.04	232.48	565.92	828.8	433.68	863.16	724.84	352.62	51.88	553.2	480.5
590.16	765.2	553.54	416.82	584.14	704.44	544.44	763.42	525.32	515.88	472.42	720.14	697.36	NA	NA
682.46	621.12	324.76	243.4	484.28	233.46	566.46	825.24	434	859	721.34	354.88	51.8	NA	NA
587.5	770.54	546.66	409.3	576.5	709.14	537.26	767.88	519.26	510.06	464.74	724.28	697.34	NA	NA
682.5	616.1	328.48	248.76	484.98	234.4	566.82	821.64	434.74	854.48	717.94	357.32	51.74	NA	NA
584.48	777	538.76	400.5	567.82	714.9	529	772.86	512.4	502.4	455.8	729.16	697.3	NA	NA
682.24	609.92	332.28	255.02	486.66	235.38	566.9	817.08	436.2	849.1	714.02	360.04	51.66	NA	NA
581.96	783.04	532.18	392.72	560.48	720.1	522.06	777.16	506.76	495.24	448.2	733.34	697.28	NA	NA
681.78	604.34	335.06	260.24	488.78	236.12	566.76	812.78	437.9	844.46	710.64	362.2	51.58	NA	NA
579.46	789.38	525.7	385	553.06	725.38	515.22	781.34	501.26	487.84	440.92	737.46	697.24	NA	NA
681.08	598.98	337.62	265.32	491.12	236.8	566.56	808.06	439.8	840.08	707.06	364.06	51.48	NA	NA
576.84	795.14	519.3	377.82	545.42	730.74	508.48	784.78	495.8	480.36	434.12	741.66	697.22	NA	NA
679.86	594.98	339.84	270.36	493.48	237.4	566.38	802.82	441.9	835.98	702.98	365.68	51.46	NA	NA
573.76	802.16	511.64	370	536.2	737.02	500.82	788.9	489.32	472.24	426.58	746.66	697.2	NA	NA
677.9	590.8	342.54	276.36	495.82	237.96	566.28	796.08	444.5	830.92	697.8	367.24	51.44	NA	NA
571	808.5	504.88	363.78	528.08	742.36	494.44	792.62	483.74	466.02	420.36	751.16	697.2	NA	NA
675.72	587.84	344.92	281.8	497.42	238.44	566.38	789.94	446.72	826.12	693	368.36	51.46	NA	NA
568.12	815.04	497.96	357.68	520.06	747.62	488.16	796.56	478.06	460.34	414.14	755.92	697.2	NA	NA
673.2	585.16	347.26	287.36	498.68	239.1	566.54	783.78	448.82	820.68	688.1	369.42	51.46	NA	NA
565.08	821.76	490.94	351.48	512.34	752.78	481.92	800.76	472.28	455.04	407.84	760.96	697.2	NA	NA
670.36	582.74	349.52	292.88	499.48	240.06	566.8	777.68	450.74	814.58	683.26	370.44	51.46	NA	NA
561.62	829.84	482.62	343.18	502.72	758.62	474.56	805.62	465.66	449.1	400.18	767.22	697.12	NA	NA
666.66	580.12	352.5	299.18	500.24	242	567.24	770.6	452.58	806.74	678.24	371.5	51.5	NA	NA
558.44	837.04	475.62	335.76	494.5	763.46	468.16	809.86	460.1	444.12	393.38	772.88	697.04	NA	NA
663.1	578.22	355.22	304.26	500.62	244.42	567.72	764.58	453.78	799.62	674.4	372.36	51.52	NA	NA
555.16	844.32	468.84	328.4	486.1	768.26	461.68	814.04	454.58	439.08	386.56	778.6	696.94	NA	NA
659.34	576.34	358.26	309.24	500.9	247.32	568.24	758.42	454.82	792.7	670.88	373.28	51.54	NA	NA
551.8	851.62	462.24	321.34	477.48	773.04	455.12	818.18	449	433.86	379.8	784.28	696.84	NA	NA
655.44	574.38	361.66	314.24	501.2	250.62	568.76	752.06	455.66	786.18	667.66	374.28	51.52	NA	NA
547.64	859.84	454.78	313.76	467.16	778.62	447.56	823.24	442.06	427.58	372.02	790.6	696.7	NA	NA
650.84	571.8	366.28	320.26	501.9	254.74	569.18	744.52	456.3	779.28	664.28	375.86	51.5	NA	NA
544.1	866.48	448.62	308.08	458.84	783.28	440.22	827.84	435.06	422.02	365.46	795.88	696.76	NA	NA
646.76	569.34	370.7	325.56	502.56	258.54	569.4	737.9	456.46	773.8	661.72	377.56	51.66	NA	NA
540.34	872.94	442.36	302.54	450.58	787.9	433.04	832.58	427.78	416.4	358.84	801.02	696.8	NA	NA
642.74	566.7	375.3	330.98	503.52	262.34	569.48	731.4	456.6	768.46	659.28	379.66	51.82	NA	NA
536.32	879.26	436.02	297.02	442.46	792.42	426	837.46	420.3	410.78	352.02	806.04	696.84	NA	NA
638.82	563.92	379.94	336.56	504.82	266.14	569.46	725.06	456.8	763.04	657	382.14	51.96	NA	NA
531.04	886.62	428.5	290.96	432.86	797.54	418.08	842.98	411.72	403.96	344.02	811.82	696.86	NA	NA
634.54	560.42	385.06	343.4	506.64	270.68	569.28	717.76	457.54	756.62	654.36	385.64	52.12	NA	NA
526.08	893.02	421.98	286.2	424.54	801.78	411.18	847.42	404.5	397.82	337.18	816.88	696.9	NA	NA
631.16	557.3	389.12	349.62	508.34	274.74	569.04	711.48	458.6	751.04	652.1	389.06	52.3	NA	NA
520.18	900.68	415.38	281.84	415.38	806.06	405.14	851.38	398.06	391.58	330.66	821.82	696.7	NA	NA
627.66	554.12	392.92	356.44	509.42	278.8	568.64	705.08	460.12	745.74	648.84	392.66	52.16	NA	NA
514.2	908.62	408.94	278.06	406.1	810.34	399.08	855.14	391.86	385.24	324.6	826.86	696.5	NA	NA
624.7	551.14	396.52	363.56	510.3	282.96	568.18	698.44	461.9	740.68	646.02	396.18	52.02	NA	NA
506.8	917.98	401.64	273.92	395.48	815.46	392.02	859.64	384.86	378.18	318.2	832.9	696.32	NA	NA
621.56	548.16	400.54	372.52	511.08	287.8	567.66	690.6	464.32	734.96	642.52	399.84	51.88	NA	NA
500.24	926.28	395.52	270.4	386.72	819.9	386.02	863.66	378.96	372.6	313.28	838.2	696.16	NA	NA
619.08	546.04	403.9	380.66	511.38	291.94	567.22	684	466.58	730.12	639.3	402.54	51.76	NA	NA
493.64	934.54	389.32	266.48	378.44	824.3	380.16	867.98	372.96	367.58	308.58	843.48	696.02	NA	NA
616.46	544.2	407.2	388.8	511.42	296.1	566.8	677.66	468.88	725.04	635.94	404.92	51.64	NA	NA
486.1	941.66	383.06	262.28	370.56	828.68	374.46	872.56	366.7	363.12	303.92	848.64	695.9	NA	NA
613.24	542.68	410.32	396.8	511.56	300.48	566.66	671.64	471.12	719.62	633.36	407.08	51.66	NA	NA
477.34	949.94	375.68	257.32	361.44	833.4	367.98	878.14	359.18	358.72	298.26	854.66	695.76	NA	NA
608.78	541.12	413.74	406.04	511.54	305.88	566.46	665.04	473.42	712.74	629.72	409.4	51.64	NA	NA
469.78	957.12	369.28	253.22	353.62	837.06	362.56	882.96	352.64	355.46	293.34	859.82	695.6	NA	NA
604.42	539.9	416.52	413.7	511.38	310.92	566.3	659.7	475.06	706.52	626.7	411.26	51.62	NA	NA
462.2	964.5	362.98	249.44	345.5	840.44	357.08	887.74	346.26	352.38	288.3	865.06	695.42	NA	NA
599.7	538.74	419.28	421.34	511.24	316.22	566.16	654.32	476.44	700.36	623.88	413.06	51.6	NA	NA
454.66	972.02	356.92	245.92	337.1	843.58	351.52	892.58	340.12	349.36	283.22	870.42	695.22	NA	NA
594.72	537.56	422.12	429.1	511.26	321.76	566.06	648.92	477.56	694.48	621.26	414.8	51.58	NA	NA
447.24	981.06	349.94	242.08	327.94	846.84	345	898.9	333.74	345.48	276.94	876.96	695.32	NA	NA
589.58	535.96	425.86	438.92	511.94	328.24	565.74	642.94	478.68	688.22	618.44	416.82	51.44	NA	NA
440.7	988.8	344.34	238.66	320.26	849.44	339.36	904.68	328.62	341.92	271.56	882.58	695.46	NA	NA
585.12	534.38	429.36	447.44	512.94	333.88	565.46	637.96	479.36	683.52	616.24	418.58	51.32	NA	NA
433.98	996.26	339.04	234.96	312.76	852.02	333.78	910.76	323.44	338.26	266.22	888.06	695.62	NA	NA
580.8	532.64	433	455.66	514.12	339.42	565.08	633.14	479.9	679.22	614.1	420.44	51.26	NA	NA
427.08	1003.48	333.94	231.08	305.3	854.62	328.42	916.96	318.1	334.54	260.9	893.3	695.82	NA	NA
576.72	530.78	436.7	463.62	515.44	344.82	564.54	628.52	480.34	675.2	612.02	422.46	51.18	NA	NA
419	1011.66	328.26	226.96	296.58	857.78	322.72	923.86	311.4	330.08	254.6	898.9	696.06	NA	NA
572.52	528.4	440.78	472.24	516.94	350.86	563.58	623.22	480.86	670.92	609.76	425.24	51.1	NA	NA
412.04	1018.54	324.04	223.7	288.94	860.56	318.34	929.26	305.2	326.34	249.48	903.1	696.04	NA	NA
569.44	526.06	444.12	478.5	518.2	355.94	562.52	618.62	481.16	667.7	607.82	427.94	50.96	NA	NA
405.22	1025.52	319.82	220.36	281.3	863.44	314.28	934.42	298.96	322.34	244.44	907.16	695.98	NA	NA
566.6	523.56	447.1	484.5	519.26	360.94	561.28	613.96	481.62	664.78	605.9	430.94	50.84	NA	NA
398.48	1032.74	315.58	216.6	273.72	866.44	310.5	939.44	292.84	318.12	239.56	911.18	695.86	NA	NA
563.96	520.98	449.7	490.32	520.1	365.82	559.92	609.18	482.24	662.14	603.96	434.22	50.72	NA	NA
390.48	1041.82	310.52	211.06	265.7	870.28	306.32	945.54	286.18	313.08	234.48	916.12	695.56	NA	NA
561.22	518.2	452.22	496.28	520.6	371.28	558.28	603.54	483.22	659.42	601.5	438.3	50.76	NA	NA
383.48	1050.2	306.16	205.3	259.42	873.8	302.88	951.1	280.94	308.8	230.72	920.54	695.16	NA	NA
559.02	516.04	454.04	500.7	520.74	375.78	556.86	598.74	484.3	657.3	599.18	441.84	50.9	NA	NA
376.42	1058.86	301.76	199.02	253.74	877.54	298.92	956.94	275.94	304.56	227.34	925.28	694.6	NA	NA
556.92	514.7	455.4	504.3	520.48	380.06	555.02	593.92	485.64	655.22	596.84	445.26	51.3	NA	NA
369.38	1067.56	297.3	192.34	248.3	881.4	295	963	271.08	300.74	224.32	930.2	694.02	NA	NA
554.76	513.78	456.68	507.22	520.2	384.22	553.28	589.32	487.16	652.96	594.32	448.38	51.84	NA	NA
361.68	1077.24	291.72	183.94	242.04	885.82	290.58	969.92	265.3	297	221.46	936.06	693.34	NA	NA
551.94	513.24	457.94	509.4	520.16	389.06	551.5	584.4	489.22	649.86	591.06	451.48	52.58	NA	NA
355.64	1085.12	286.68	176.44	236.6	889.46	286.78	975.66	260.22	294.36	219.48	941.08	692.74	NA	NA
549.2	513.24	458.8	510.34	520.4	393.26	550.06	580.44	491.08	646.78	588.06	453.66	53.36	NA	NA
350.04	1092.76	281.5	168.5	231.14	892.88	282.98	981.22	255	292.02	217.78	946.08	692.14	NA	NA
546.26	513.44	459.5	510.78	520.86	397.6	548.7	576.62	492.84	643.4	584.96	455.64	54.2	NA	NA
344.56	1100.16	276.22	160.32	225.68	896.24	279.68	986.94	249.72	290.06	216.26	951.14	691.66	NA	NA
543.04	513.62	460.2	510.6	521.74	402.18	547.82	572.96	494.46	639.66	581.8	457.46	55	NA	NA
338.56	1108.96	270.3	151.12	219.18	899.88	275.74	994.02	243.54	288.02	214.64	957.12	691.26	NA	NA
538.96	513.9	461.08	509.88	523.1	407.78	546.78	568.92	495.88	634.92	578.22	459.36	56.04	NA	NA
333.56	1116.78	265.54	143.74	213.44	902.82	272.3	1000.5	238.34	286.44	213.2	962.42	691.06	NA	NA
535.26	514.12	461.98	508.92	524.44	412.8	545.86	565.62	496.58	630.64	575.34	460.82	57.06	NA	NA
328.54	1124.76	261.18	136.78	207.48	905.66	268.92	1007.28	233.2	284.92	211.52	967.9	691.02	NA	NA
531.5	514.18	463.06	507.8	525.76	417.86	544.86	562.48	497.04	626.32	572.64	462.2	58.16	NA	NA
323.5	1132.66	257.18	130.06	201.26	908.54	265.68	1014.16	228.16	283.42	209.62	973.52	691.2	NA	NA
527.8	514	464.34	506.52	527	422.9	543.8	559.46	497.28	622.06	570.1	463.54	59.44	NA	NA
317.52	1141.18	252.88	121.54	193.76	911.98	262.24	1021.88	222.3	281.58	207.46	980.02	691.98	NA	NA
523.3	513.06	466.3	504.96	528.24	428.76	542.44	556.08	497.12	617.42	567.24	465.34	60.2	NA	NA
312.4	1148.04	249.58	113.8	187.38	915.04	259.64	1028.1	217.24	279.96	205.3	985.56	693.12	NA	NA
519.82	511.88	468.24	503.38	528.92	433.74	541.18	553.2	496.7	613.84	565	467.1	60.88	NA	NA
307.42	1154.62	246.54	105.76	181.34	918.24	257.3	1034.1	212.06	278.3	202.94	990.82	694.64	NA	NA
516.72	510.54	470.32	501.56	529.28	438.68	539.82	550.28	496.14	610.56	562.86	469.12	61.68	NA	NA
302.62	1161	243.66	97.76	175.62	921.6	255.14	1040.02	206.82	276.58	200.42	995.82	696.54	NA	NA
514.08	509	472.52	499.54	529.32	443.56	538.38	547.28	495.52	607.64	560.84	471.38	62.5	NA	NA
297.5	1168.7	240.42	89.42	169.16	925.72	252.8	1047.24	200.72	274.36	196.94	1001.2	699.16	NA	NA
511.9	506.86	475.08	496.9	528.9	448.98	536.58	543.76	495.02	604.76	558.78	474.42	63.46	NA	NA
293.56	1175.72	237.82	83.36	163.6	929.44	250.84	1053.72	195.58	272.3	193.26	1005.76	701.66	NA	NA
511.24	504.96	477.34	493.34	528.06	453.3	535	541	494.74	602.74	557.4	477.28	65.08	NA	NA
289.78	1183.06	235.18	80.325	157.72	933.38	248.84	1060.5	190.58	270.08	189.4	1010.38	704.08	NA	NA
510.96	503	479.48	491.8	527.08	457.38	533.5	538.44	494.68	600.94	556.18	480.38	66.68	NA	NA
286.16	1190.76	232.48	77.4333333333333	151.62	937.52	246.78	1067.44	185.8	267.66	185.4	1015.24	706.34	NA	NA
511	501.12	481.44	489.933333333333	526.02	461.22	532.14	536.1	494.88	599.36	555.08	483.58	68.22	NA	NA
282.24	1199.96	229.28	74.2	144.26	942.6	244.28	1075.2	180.5	264.36	180.72	1021.24	708.54	NA	NA
511.12	499.34	483.46	487.25	524.9	465.44	530.8	533.86	495.42	597.82	553.96	487.08	70.02	NA	NA
278.96	1207.76	226.46	72.2	137.7	947.16	242	1081.48	176.08	261.16	176.8	1026.82	709.96	NA	NA
511.18	498.24	485.02	483.5	524.04	468.92	529.9	532.44	496.04	596.74	553.1	489.8	71.62	NA	NA
275.88	1215.56	223.68	NA	131.34	951.66	240.04	1087.02	171.56	257.68	173.2	1032.32	711.02	NA	NA
511.08	497.58	486.46	NA	523.34	472.34	529.24	531.1	496.86	595.66	552.44	492.18	73.26	NA	NA
272.92	1222.94	220.74	NA	125.2	956.12	238	1092.38	167.02	254.18	169.64	1037.8	711.72	NA	NA
510.74	497.08	487.78	NA	522.8	475.78	528.6	529.98	497.82	594.58	551.68	494.12	74.8	NA	NA
269.68	1230.86	216.82	NA	118.14	961.3	235.38	1098.94	161.36	250.42	165.38	1043.94	711.92	NA	NA
509.92	496.52	489.04	NA	522.3	479.9	527.82	529.02	499.06	593.08	550.52	495.78	76.06	NA	NA
266.98	1237.3	213.1	NA	112.1	965.72	232.96	1104.82	156.16	247.56	161.62	1049.02	711.52	NA	NA
508.88	496.04	489.88	NA	521.88	483.52	527.16	528.38	500.12	591.54	549.32	496.78	76.66	NA	NA
264.34	1243.76	209.24	NA	105.98	970.22	230.42	1110.98	150.72	245.16	157.68	1054.04	710.76	NA	NA
507.62	495.42	490.56	NA	521.38	487.18	526.5	527.8	501.02	589.76	548.02	497.62	76.86	NA	NA
261.74	1249.6	204.6	NA	99.24	974.86	227.54	1117.74	145.18	243.16	153.52	1059.08	709.2	NA	NA
505.92	493.5	491.14	NA	520.32	490.84	526.38	527.34	501.96	587.92	546.92	498.32	77.62	NA	NA
258.68	1256.68	199.22	NA	91.46	980.44	224.16	1125.36	138.58	241.66	148	1065.38	706.9	NA	NA
503.6	490.88	491.6	NA	518.64	494.9	526.3	526.78	502.44	585.58	545.98	498.92	78.02	NA	NA
255.96	1262.78	194.6	NA	84.88	985.34	221.26	1131.58	133.06	240.94	142.92	1071.12	704.54	NA	NA
501.3	488.02	491.88	NA	516.64	498.14	526.48	526.24	502.36	583.46	545.56	499.34	78.36	NA	NA
253.16	1268.52	190.04	NA	78.76	990.3	218.42	1137.52	127.78	240.5	137.72	1077.08	702.1	NA	NA
498.98	484.74	492.14	NA	514.3	501.14	526.76	525.7	501.98	581.26	545.42	499.8	78.78	NA	NA
250.26	1273.76	185.4	NA	73.28	995.22	215.64	1143.28	122.82	240.2	132.42	1083.16	699.72	NA	NA
496.74	481.04	492.46	NA	511.62	503.88	527.14	525.12	501.36	579.06	545.52	500.34	79.22	NA	NA
246.86	1279.94	180.34	NA	68.12	1000.86	212.74	1149.72	117.16	240.16	125.7	1090.28	697.62	NA	NA
494.54	476.06	492.84	NA	507.9	506.64	527.1	524.4	499.94	575.08	545.98	501.9	78.48	NA	NA
243.9	1282.2	175.8	NA	64.2	1005.64	210.28	1155.44	112.5	239.84	120	1096.14	696.04	NA	NA
493.06	474.2	493.48	NA	504.26	508.62	527	523.74	498.44	571.54	546.68	503.6	77.7	NA	NA
240.96	1284.36666666667	171.06	NA	60.28	1010.46	207.78	1161.44	107.74	239.2	114.12	1101.76	694.5	NA	NA
491.98	471.9	494.44	NA	500.54	510.36	526.74	523.04	496.84	568.14	547.64	505.54	76.72	NA	NA
238.04	1286.8	166.08	NA	56.38	1015.36	205.2	1167.66	102.78	238.18	108.02	1107.2	693	NA	NA
491.26	468.75	495.66	NA	495.64	511.86	526.36	522.32	495.28	564.94	548.8	507.7	75.48	NA	NA
234.64	1290.9	160.06	NA	51.7	1021.38	201.88	1174.88	96.78	236.3	100.84	1113.5	691.32	NA	NA
491.2	462.6	497.18	NA	490.06	513.26	525.68	521.5	493.78	561.82	550.14	510.36	73.6	NA	NA
231.9	NA	154.74	NA	47.74	1026.86	198.62	1181.26	91.38	233.94	94.8	1118.66	689.74	NA	NA
492.16	NA	498.52	NA	485.22	514.18	524.4	520.66	493.22	560.7	550.9	512.52	71.64	NA	NA
229	NA	149.4	NA	45.75	1032.44	195.2	1187.36	86.08	231.24	88.86	1124.02	688.28	NA	NA
493.54	NA	499.68	NA	482.65	515.04	523.2	519.8	492.8	559.8	551.46	514.66	69.5	NA	NA
225.92	NA	144.1	NA	43.7333333333333	1038.04	191.64	1193.24	80.94	228.16	83.16	1129.62	686.9	NA	NA
495.22	NA	500.56	NA	479.233333333333	515.88	522.1	518.88	492.44	559.1	551.74	516.62	67.26	NA	NA
222.18	NA	138	NA	41.15	1044.4	187.36	1200.2	75.34	224.2	76.84	1136.46	685.5	NA	NA
497.36	NA	501.06	NA	476.5	516.96	521.02	517.66	491.74	558.54	551.58	518.32	64.6	NA	NA
218.86	NA	132.86	NA	39.7	1049.68	183.66	1206.34	70.86	220.58	71.68	1142.4	684.42	NA	NA
499.28	NA	501.04	NA	474.2	518	520.26	516.38	490.98	558.2	551.02	519.32	62.4	NA	NA
215.42	NA	127.56	NA	NA	1054.78	179.8	1212.76	66.76	216.72	66.54	1148.38	684.02	NA	NA
500.92	NA	500.9	NA	NA	519.14	519.98	514.72	488.74	557.84	550.18	519.66	61.22	NA	NA
212.04	NA	122.18	NA	NA	1059.86	175.94	1219.32	64.55	212.94	61.34	1154.12	683.72	NA	NA
502.32	NA	500.46	NA	NA	520.38	519.82	512.84	487.75	557.42	549.1	519.64	60.26	NA	NA
208.12	NA	115.86	NA	NA	1065.98	171.26	1226.48	62.0666666666667	208.9	54.88	1160.42	683.5	NA	NA
503.54	NA	499.6	NA	NA	522	519.94	510.26	486.433333333333	556.78	547.58	519.02	59.46	NA	NA
204.68	NA	110.42	NA	NA	1071.46	166.98	1232.08	60.5	205.7	49.12	1165.48	683.5	NA	NA
504.24	NA	498.68	NA	NA	523.5	520.34	507.6	485.1	556.04	546.12	518.02	59.36	NA	NA
201.12	NA	105.02	NA	NA	1077.1	162.4	1237.2	58.9	202.7	43.28	1170.56	683.54	NA	NA
504.7	NA	497.76	NA	NA	524.98	520.88	504.68	482.3	555.18	544.66	516.74	59.56	NA	NA
197.64	NA	100.1	NA	NA	1082.88	157.6	1241.72	NA	200.2	37.46	1176.02	683.2	NA	NA
504.68	NA	496.78	NA	NA	526.52	521.52	501.8	NA	554.18	543.22	515.46	59.18	NA	NA
193.18	NA	94.62	NA	NA	1089.68	151.76	1246.86	NA	197.78	30.94	1182.56	682.94	NA	NA
504.1	NA	495.92	NA	NA	528.02	522.32	498.08	NA	552.82	541.56	513.8	58.98	NA	NA
188.98	NA	90.22	NA	NA	1095.48	146.54	1251.3	NA	196.02	25.74	1188.38	682.82	NA	NA
503.1	NA	495.38	NA	NA	529.04	522.96	494.7	NA	551.44	540.12	512.38	59.06	NA	NA
184.44	NA	85.92	NA	NA	1101.18	141.36	1255.96	NA	194.32	20.72	1194.24	682.82	NA	NA
501.8	NA	494.9	NA	NA	529.8	523.48	491.26	NA	549.98	538.6	511.06	59.3	NA	NA
179.62	NA	81.62	NA	NA	1106.78	136.28	1260.8	NA	192.64	15.7	1200.02	682.94	NA	NA
500.28	NA	494.48	NA	NA	530.34	523.86	487.76	NA	548.48	537.02	509.88	59.68	NA	NA
173.34	NA	76.24	NA	NA	1113.46	130.64	1266.74	NA	190.66	9.62	1206.22	683.38	NA	NA
498.62	NA	493.8	NA	NA	530.54	524.26	482.4	NA	546.72	534.68	508.68	60.5	NA	NA
167.82	NA	71.44	NA	NA	1119.26	125.92	1269.1	NA	188.64	4.24	1211.32	683.94	NA	NA
497.32	NA	493.06	NA	NA	530.4	524.32	480.525	NA	545.28	532.42	507.8	61.66	NA	NA
162.44	NA	66.56	NA	NA	1125.16	121.2	1271.6	NA	186.4	-1.24	1216.38	684.62	NA	NA
496.24	NA	492.22	NA	NA	530.08	524.2	478.3	NA	544	529.94	506.9	63.12	NA	NA
157.3	NA	61.6	NA	NA	1131.16	116.56	1274.45	NA	183.98	-6.7	1221.58	685.4	NA	NA
495.42	NA	491.28	NA	NA	529.68	523.9	475.25	NA	542.92	527.2	505.92	64.88	NA	NA
151.78	NA	56.02	NA	NA	1138.26	111.14	1278.9	NA	180.62	-12.54	1228.08	686.44	NA	NA
494.9	NA	489.88	NA	NA	529.1	523.2	469.1	NA	542.22	523.5	504.52	67.4	NA	NA
147.64	NA	51.74	NA	NA	1144.08	106.4	NA	NA	177.4	-17.42	1234.82	688.58	NA	NA
494.84	NA	488.38	NA	NA	528.46	522.28	NA	NA	542.12	519.58	503.62	70.16	NA	NA
143.66	NA	49.55	NA	NA	1149.74	101.6	NA	NA	173.84	-21.82	1241.6	690.72	NA	NA
494.96	NA	487.675	NA	NA	527.82	521.36	NA	NA	542.42	515.24	502.46	72.96	NA	NA
139.76	NA	47.2	NA	NA	1155.22	96.78	NA	NA	169.92	-25.78	1248.2	692.8	NA	NA
495.3	NA	486.8	NA	NA	527.18	520.44	NA	NA	543.1	510.48	501.04	75.7	NA	NA
134.96	NA	44.55	NA	NA	1161.46	90.96	NA	NA	164.46	-30.24	1254.8	694.9	NA	NA
496.12	NA	485.55	NA	NA	526.4	519.38	NA	NA	544.36	504.18	498.8	78.6	NA	NA
130.66	NA	43.6	NA	NA	1166.72	85.82	NA	NA	159.34	-34.16	1259.56	696.72	NA	NA
497.06	NA	484.5	NA	NA	525.72	518.6	NA	NA	545.68	498.1	496.62	80.94	NA	NA
126.04	NA	NA	NA	NA	1172.28	80.56	NA	NA	153.7	-37.58	1262.76	697.24	NA	NA
498.04	NA	NA	NA	NA	525.04	517.78	NA	NA	547.36	491.96	493.52	82.94	NA	NA
121.28	NA	NA	NA	NA	1178.04	75.38	NA	NA	148.12	-41.14	1265.48	697.62	NA	NA
498.88	NA	NA	NA	NA	524.3	516.8	NA	NA	548.86	485.78	490.26	84.92	NA	NA
115.64	NA	NA	NA	NA	1184.98	69.12	NA	NA	142	-45.3	1268.7	697.8	NA	NA
499.64	NA	NA	NA	NA	523.18	515.7	NA	NA	550	478.84	486.28	87.38	NA	NA
110.92	NA	NA	NA	NA	1191.06	63.62	NA	NA	137.32	-48.7	1271.38	697.7	NA	NA
499.72	NA	NA	NA	NA	521.96	514.64	NA	NA	550.52	473.1	482.88	89.64	NA	NA
106.32	NA	NA	NA	NA	1197	58.1	NA	NA	133	-51.86	1274.02	697.42	NA	NA
499.5	NA	NA	NA	NA	520.48	513.46	NA	NA	550.7	467.48	479.56	92	NA	NA
102	NA	NA	NA	NA	1202.52	52.54	NA	NA	128.64	-54.68	1278.74	697	NA	NA
499.1	NA	NA	NA	NA	518.84	512.1	NA	NA	550.42	461.26	475.08	94.44	NA	NA
96.84	NA	NA	NA	NA	1208.42	46.08	NA	NA	123.92	-56.425	1281.025	695.96	NA	NA
498.18	NA	NA	NA	NA	516.48	510.34	NA	NA	549.64	458	472.85	97.34	NA	NA
92.36	NA	NA	NA	NA	1213	40.86	NA	NA	120.04	-57.5666666666667	1282.86666666667	694.64	NA	NA
496.84	NA	NA	NA	NA	514.08	508.44	NA	NA	548.66	455.366666666667	471.133333333333	99.8	NA	NA
87.6	NA	NA	NA	NA	1217.48	35.98	NA	NA	116.16	-58.5	1285.35	693.02	NA	NA
495.38	NA	NA	NA	NA	511.46	506.36	NA	NA	547.44	452.3	468.95	102.2	NA	NA
82.6	NA	NA	NA	NA	1221.96	31.4	NA	NA	112.18	-58.8	1291.4	691.18	NA	NA
493.68	NA	NA	NA	NA	508.66	504.04	NA	NA	545.98	447.6	464.7	104.46	NA	NA
75.58	NA	NA	NA	NA	1227.56	26.44	NA	NA	107.76	NA	NA	688.6	NA	NA
490.74	NA	NA	NA	NA	505.1	500.98	NA	NA	543.8	NA	NA	106.72	NA	NA
72.825	NA	NA	NA	NA	1232.42	22.42	NA	NA	103.72	NA	NA	686.52	NA	NA
489.625	NA	NA	NA	NA	501.98	498.1	NA	NA	541.82	NA	NA	108.44	NA	NA
69.7	NA	NA	NA	NA	1238.14	18.38	NA	NA	99.54	NA	NA	684.76	NA	NA
488.333333333333	NA	NA	NA	NA	498.32	495.16	NA	NA	539.92	NA	NA	110	NA	NA
65.95	NA	NA	NA	NA	1243.92	14.32	NA	NA	95.34	NA	NA	683.4	NA	NA
486.6	NA	NA	NA	NA	494.6	492.22	NA	NA	538.18	NA	NA	111.5	NA	NA
59.5	NA	NA	NA	NA	1250.58	9.56	NA	NA	90.54	NA	NA	682.68	NA	NA
483.3	NA	NA	NA	NA	490.22	488.9	NA	NA	536.52	NA	NA	113.18	NA	NA
NA	NA	NA	NA	NA	1255.98	5.14	NA	NA	86.44	NA	NA	685.26	NA	NA
NA	NA	NA	NA	NA	486.14	484.6	NA	NA	535.62	NA	NA	115.42	NA	NA
NA	NA	NA	NA	NA	1259.2	1.04	NA	NA	82.34	NA	NA	688.36	NA	NA
NA	NA	NA	NA	NA	483.825	480.34	NA	NA	534.92	NA	NA	117.58	NA	NA
NA	NA	NA	NA	NA	1261.96666666667	-2.7	NA	NA	78.1	NA	NA	691.94	NA	NA
NA	NA	NA	NA	NA	481.766666666667	476.04	NA	NA	534.46	NA	NA	119.72	NA	NA
NA	NA	NA	NA	NA	1265.3	-6.46	NA	NA	72.34	NA	NA	696.34	NA	NA
NA	NA	NA	NA	NA	479.15	471.14	NA	NA	534.26	NA	NA	121.96	NA	NA
NA	NA	NA	NA	NA	1266.6	-8.075	NA	NA	70.1	NA	NA	699.5	NA	NA
NA	NA	NA	NA	NA	477.3	468.25	NA	NA	534.3	NA	NA	123.275	NA	NA
NA	NA	NA	NA	NA	NA	-12.1	NA	NA	58.9	NA	NA	704.2	NA	NA
NA	NA	NA	NA	NA	NA	462.5	NA	NA	534.6	NA	NA	125.4	NA	NA
