# Supplementary material for: Disentangling the Impact of Social Groups on Response Times and Movement Dynamics in Evacuations
Source: PLoS One. 2015 Mar 18;10(3):e0121227. doi: 10.1371/journal.pone.0121227 (PMC4364745; doi:10.1371/journal.pone.0121227)
Supplement: S1 Dataset — Zip archive containing separate files for different experimental runs. Please refer to the file README.txt inside the Zip archive for further information on how the data is presented. (ZIP) [file pone.0121227.s001.zip › data/9_group.txt]

1	2	3	4	5	6	7	8	9	10	11	12	experimenter	door1	door2
NA	NA	NA	NA	NA	NA	NA	NA	NA	NA	NA	NA	NA	NA	NA
NA	NA	NA	NA	NA	NA	NA	NA	NA	NA	NA	NA	NA	NA	NA
NA	NA	NA	NA	NA	NA	NA	NA	NA	NA	NA	NA	NA	NA	NA
NA	NA	NA	NA	NA	NA	NA	NA	NA	NA	NA	NA	NA	NA	NA
NA	NA	NA	NA	NA	NA	NA	NA	NA	NA	NA	NA	NA	NA	NA
NA	NA	NA	NA	NA	NA	NA	NA	NA	NA	NA	NA	NA	NA	NA
NA	NA	NA	NA	NA	NA	NA	NA	NA	NA	NA	NA	NA	NA	NA
NA	NA	NA	NA	NA	NA	NA	NA	NA	NA	NA	NA	NA	NA	NA
NA	NA	NA	NA	NA	NA	NA	NA	NA	NA	NA	NA	NA	NA	NA
NA	NA	NA	NA	NA	NA	NA	NA	NA	NA	NA	NA	NA	NA	NA
NA	NA	NA	NA	NA	NA	NA	NA	NA	NA	NA	NA	NA	NA	NA
NA	NA	NA	NA	NA	NA	NA	NA	NA	NA	NA	NA	NA	NA	NA
NA	NA	NA	NA	NA	NA	NA	NA	NA	NA	NA	NA	NA	NA	NA
NA	NA	NA	NA	NA	NA	NA	NA	NA	NA	NA	NA	NA	NA	NA
NA	NA	NA	NA	NA	NA	NA	NA	NA	NA	NA	NA	NA	NA	NA
NA	NA	NA	NA	NA	NA	NA	NA	NA	NA	NA	NA	NA	NA	NA
NA	NA	NA	NA	NA	NA	NA	NA	NA	NA	NA	NA	NA	NA	NA
NA	NA	NA	NA	NA	NA	NA	NA	NA	NA	NA	NA	NA	NA	NA
NA	NA	NA	NA	NA	NA	NA	NA	NA	NA	NA	NA	NA	NA	NA
NA	NA	NA	NA	NA	NA	NA	NA	NA	NA	NA	NA	NA	NA	NA
NA	NA	NA	NA	NA	NA	NA	NA	NA	NA	NA	NA	NA	NA	NA
NA	NA	NA	NA	NA	NA	NA	NA	NA	NA	NA	NA	NA	NA	NA
NA	NA	NA	NA	NA	NA	NA	NA	NA	NA	NA	NA	NA	NA	NA
NA	NA	NA	NA	NA	NA	NA	NA	NA	NA	NA	NA	NA	NA	NA
NA	NA	NA	NA	NA	NA	NA	NA	NA	NA	NA	NA	NA	NA	NA
NA	NA	NA	NA	NA	NA	NA	NA	NA	NA	NA	NA	NA	NA	NA
NA	NA	NA	NA	NA	NA	NA	NA	NA	NA	NA	NA	NA	NA	NA
NA	NA	NA	NA	NA	NA	NA	NA	NA	NA	NA	NA	NA	NA	NA
NA	NA	NA	NA	NA	NA	NA	NA	NA	NA	NA	NA	NA	NA	NA
NA	NA	NA	NA	NA	NA	NA	NA	NA	NA	NA	NA	NA	NA	NA
NA	NA	NA	NA	NA	NA	NA	NA	NA	NA	NA	NA	NA	NA	NA
NA	NA	NA	NA	NA	NA	NA	NA	NA	NA	NA	NA	NA	NA	NA
NA	NA	NA	NA	NA	NA	NA	NA	NA	NA	NA	NA	NA	NA	NA
NA	NA	NA	NA	NA	NA	NA	NA	NA	NA	NA	NA	NA	NA	NA
NA	NA	NA	NA	NA	NA	NA	NA	NA	NA	NA	NA	NA	NA	NA
NA	NA	NA	NA	NA	NA	NA	NA	NA	NA	NA	NA	NA	NA	NA
NA	NA	NA	NA	NA	NA	NA	NA	NA	NA	NA	NA	NA	NA	NA
NA	NA	NA	NA	NA	NA	NA	NA	NA	NA	NA	NA	NA	NA	NA
NA	NA	NA	NA	NA	NA	NA	NA	NA	NA	NA	NA	NA	NA	NA
NA	NA	NA	NA	NA	NA	NA	NA	NA	NA	NA	NA	NA	NA	NA
NA	NA	NA	NA	NA	NA	NA	NA	NA	NA	NA	NA	NA	NA	NA
NA	NA	NA	NA	NA	NA	NA	NA	NA	NA	NA	NA	NA	NA	NA
NA	NA	NA	NA	NA	NA	NA	NA	NA	NA	NA	NA	NA	NA	NA
NA	NA	NA	NA	NA	NA	NA	NA	NA	NA	NA	NA	NA	NA	NA
NA	NA	NA	NA	NA	NA	NA	NA	NA	NA	NA	NA	NA	NA	NA
NA	NA	NA	NA	NA	NA	NA	NA	NA	NA	NA	NA	NA	NA	NA
NA	NA	NA	NA	NA	NA	NA	NA	NA	NA	NA	NA	NA	NA	NA
NA	NA	NA	NA	NA	NA	NA	NA	NA	NA	NA	NA	NA	NA	NA
NA	NA	NA	NA	NA	NA	NA	NA	NA	NA	NA	NA	NA	NA	NA
NA	NA	NA	NA	NA	NA	NA	NA	NA	NA	NA	NA	NA	NA	NA
NA	NA	NA	NA	NA	NA	NA	NA	NA	NA	NA	NA	NA	NA	NA
NA	NA	NA	NA	NA	NA	NA	NA	NA	NA	NA	NA	NA	NA	NA
NA	NA	NA	NA	NA	NA	NA	NA	NA	NA	NA	NA	NA	NA	NA
NA	NA	NA	NA	NA	NA	NA	NA	NA	NA	NA	NA	NA	NA	NA
NA	NA	NA	NA	NA	NA	NA	NA	NA	NA	NA	NA	NA	NA	NA
NA	NA	NA	NA	NA	NA	NA	NA	NA	NA	NA	NA	NA	NA	NA
NA	NA	NA	NA	NA	NA	NA	NA	NA	NA	NA	NA	NA	NA	NA
NA	NA	NA	NA	NA	NA	NA	NA	NA	NA	NA	NA	NA	NA	NA
NA	NA	NA	NA	NA	NA	NA	NA	NA	NA	NA	NA	NA	NA	NA
NA	NA	NA	NA	NA	NA	NA	NA	NA	NA	NA	NA	NA	NA	NA
NA	NA	NA	NA	NA	NA	NA	NA	NA	NA	NA	NA	NA	NA	NA
NA	NA	NA	NA	NA	NA	NA	NA	NA	NA	NA	NA	NA	NA	NA
NA	NA	NA	NA	NA	NA	NA	NA	NA	NA	NA	NA	NA	NA	NA
NA	NA	NA	NA	NA	NA	NA	NA	NA	NA	NA	NA	NA	NA	NA
NA	NA	NA	NA	NA	NA	NA	NA	NA	NA	NA	NA	NA	NA	NA
NA	NA	NA	NA	NA	NA	NA	NA	NA	NA	NA	NA	NA	NA	NA
NA	NA	NA	NA	NA	NA	NA	NA	NA	NA	NA	NA	NA	NA	NA
NA	NA	NA	NA	NA	NA	NA	NA	NA	NA	NA	NA	NA	NA	NA
NA	NA	NA	NA	NA	NA	NA	NA	NA	NA	NA	NA	NA	NA	NA
NA	NA	NA	NA	NA	NA	NA	NA	NA	NA	NA	NA	NA	NA	NA
NA	NA	NA	NA	NA	NA	NA	NA	NA	NA	NA	NA	NA	NA	NA
NA	NA	NA	NA	NA	NA	NA	NA	NA	NA	NA	NA	NA	NA	NA
NA	NA	NA	NA	NA	NA	NA	NA	NA	NA	NA	NA	NA	NA	NA
NA	NA	NA	NA	NA	NA	NA	NA	NA	NA	NA	NA	NA	NA	NA
NA	NA	NA	NA	NA	NA	NA	NA	NA	NA	NA	NA	NA	NA	NA
NA	NA	NA	NA	NA	NA	NA	NA	NA	NA	NA	NA	NA	NA	NA
NA	NA	NA	NA	NA	NA	NA	NA	NA	NA	NA	NA	NA	NA	NA
NA	NA	NA	NA	NA	NA	NA	NA	NA	NA	NA	NA	NA	NA	NA
NA	NA	NA	NA	NA	NA	NA	NA	NA	NA	NA	NA	NA	NA	NA
NA	NA	NA	NA	NA	NA	NA	NA	NA	NA	NA	NA	NA	NA	NA
NA	NA	NA	NA	NA	NA	NA	NA	NA	NA	NA	NA	NA	NA	NA
NA	NA	NA	NA	NA	NA	NA	NA	NA	NA	NA	NA	NA	NA	NA
NA	NA	NA	NA	NA	NA	NA	NA	NA	NA	NA	NA	NA	NA	NA
NA	NA	NA	NA	NA	NA	NA	NA	NA	NA	NA	NA	NA	NA	NA
NA	NA	NA	NA	NA	NA	NA	NA	NA	NA	NA	NA	NA	NA	NA
NA	NA	NA	NA	NA	NA	NA	NA	NA	NA	NA	NA	NA	NA	NA
NA	NA	NA	NA	NA	NA	NA	NA	NA	NA	NA	NA	NA	NA	NA
NA	NA	NA	NA	NA	NA	NA	NA	NA	NA	NA	NA	NA	NA	NA
NA	NA	NA	NA	NA	NA	NA	NA	NA	NA	NA	NA	NA	NA	NA
NA	NA	NA	NA	NA	NA	NA	NA	NA	NA	NA	NA	NA	NA	NA
NA	NA	NA	NA	NA	NA	NA	NA	NA	NA	NA	NA	NA	NA	NA
NA	NA	NA	NA	NA	NA	NA	NA	NA	NA	NA	NA	NA	NA	NA
NA	NA	NA	NA	NA	NA	NA	NA	NA	NA	NA	NA	NA	NA	NA
NA	NA	NA	NA	NA	NA	NA	NA	NA	NA	NA	NA	NA	NA	NA
NA	NA	NA	NA	NA	NA	NA	NA	NA	NA	NA	NA	NA	NA	NA
NA	NA	NA	NA	NA	NA	NA	NA	NA	NA	NA	NA	NA	NA	NA
NA	NA	NA	NA	NA	NA	NA	NA	NA	NA	NA	NA	NA	NA	NA
NA	NA	NA	NA	NA	NA	NA	NA	NA	NA	NA	NA	NA	NA	NA
NA	NA	NA	NA	NA	NA	NA	NA	NA	NA	NA	NA	NA	NA	NA
NA	NA	NA	NA	NA	NA	NA	NA	NA	NA	NA	NA	NA	NA	NA
NA	NA	NA	NA	NA	NA	NA	NA	NA	NA	NA	NA	NA	NA	NA
NA	NA	NA	NA	NA	NA	NA	NA	NA	NA	NA	NA	NA	NA	NA
NA	NA	NA	NA	NA	NA	NA	NA	NA	NA	NA	NA	NA	NA	NA
NA	NA	NA	NA	NA	NA	NA	NA	NA	NA	NA	NA	NA	NA	NA
NA	NA	NA	NA	NA	NA	NA	NA	NA	NA	NA	NA	NA	NA	NA
NA	NA	NA	NA	NA	NA	NA	NA	NA	NA	NA	NA	NA	NA	NA
NA	NA	NA	NA	NA	NA	NA	NA	NA	NA	NA	NA	NA	NA	NA
NA	NA	NA	NA	NA	NA	NA	NA	NA	NA	NA	NA	NA	NA	NA
NA	NA	NA	NA	NA	NA	NA	NA	NA	NA	NA	NA	NA	NA	NA
NA	NA	NA	NA	NA	NA	NA	NA	NA	NA	NA	NA	NA	NA	NA
NA	NA	NA	NA	NA	NA	NA	NA	NA	NA	NA	NA	NA	NA	NA
NA	NA	NA	NA	NA	NA	NA	NA	NA	NA	NA	NA	NA	NA	NA
NA	NA	NA	NA	NA	NA	NA	NA	NA	NA	NA	NA	NA	NA	NA
NA	NA	NA	NA	NA	NA	NA	NA	NA	NA	NA	NA	NA	NA	NA
NA	NA	NA	NA	NA	NA	NA	NA	NA	NA	NA	NA	NA	NA	NA
NA	NA	NA	NA	NA	NA	NA	NA	NA	NA	NA	NA	NA	NA	NA
NA	NA	NA	NA	NA	NA	NA	NA	NA	NA	NA	NA	NA	NA	NA
NA	NA	NA	NA	NA	NA	NA	NA	NA	NA	NA	NA	NA	NA	NA
NA	NA	NA	NA	NA	NA	NA	NA	NA	NA	NA	NA	NA	NA	NA
NA	NA	NA	NA	NA	NA	NA	NA	NA	NA	NA	NA	NA	NA	NA
NA	NA	NA	NA	NA	NA	NA	NA	NA	NA	NA	NA	NA	NA	NA
NA	NA	NA	NA	NA	NA	NA	NA	NA	NA	NA	NA	NA	NA	NA
NA	NA	NA	NA	NA	NA	NA	NA	NA	NA	NA	NA	NA	NA	NA
NA	NA	NA	NA	NA	NA	NA	NA	NA	NA	NA	NA	NA	NA	NA
NA	NA	NA	NA	NA	NA	NA	NA	NA	NA	NA	NA	NA	NA	NA
NA	NA	NA	NA	NA	NA	NA	NA	NA	NA	NA	NA	NA	NA	NA
NA	NA	NA	NA	NA	NA	NA	NA	NA	NA	NA	NA	NA	NA	NA
NA	NA	NA	NA	NA	NA	NA	NA	NA	NA	NA	NA	NA	NA	NA
NA	NA	NA	NA	NA	NA	NA	NA	NA	NA	NA	NA	NA	NA	NA
NA	NA	NA	NA	NA	NA	NA	NA	NA	NA	NA	NA	NA	NA	NA
NA	NA	NA	NA	NA	NA	NA	NA	NA	NA	NA	NA	NA	NA	NA
NA	NA	NA	NA	NA	NA	NA	NA	NA	NA	NA	NA	NA	NA	NA
NA	NA	NA	NA	NA	NA	NA	NA	NA	NA	NA	NA	NA	NA	NA
NA	NA	NA	NA	NA	NA	NA	NA	NA	NA	NA	NA	NA	NA	NA
NA	NA	NA	NA	NA	NA	NA	NA	NA	NA	NA	NA	NA	NA	NA
NA	NA	NA	NA	NA	NA	NA	NA	NA	NA	NA	NA	NA	NA	NA
NA	NA	NA	NA	NA	NA	NA	NA	NA	NA	NA	NA	NA	NA	NA
NA	NA	NA	NA	NA	NA	NA	NA	NA	NA	NA	NA	NA	NA	NA
NA	NA	NA	NA	NA	NA	NA	NA	NA	NA	NA	NA	NA	NA	NA
NA	NA	NA	NA	NA	NA	NA	NA	NA	NA	NA	NA	NA	NA	NA
NA	NA	NA	NA	NA	NA	NA	NA	NA	NA	NA	NA	NA	NA	NA
NA	NA	NA	NA	NA	NA	NA	NA	NA	NA	NA	NA	NA	NA	NA
NA	NA	NA	NA	NA	NA	NA	NA	NA	NA	NA	NA	NA	NA	NA
NA	NA	NA	NA	NA	NA	NA	NA	NA	NA	NA	NA	NA	NA	NA
NA	NA	NA	NA	NA	NA	NA	NA	NA	NA	NA	NA	NA	NA	NA
NA	NA	NA	NA	NA	NA	NA	NA	NA	NA	NA	NA	NA	NA	NA
NA	NA	NA	NA	NA	NA	NA	NA	NA	NA	NA	NA	NA	NA	NA
NA	NA	NA	NA	NA	NA	NA	NA	NA	NA	NA	NA	NA	NA	NA
NA	NA	NA	NA	NA	NA	NA	NA	NA	NA	NA	NA	NA	NA	NA
NA	NA	NA	NA	NA	NA	NA	NA	NA	NA	NA	NA	NA	NA	NA
NA	NA	NA	NA	NA	NA	NA	NA	NA	NA	NA	NA	NA	NA	NA
NA	NA	NA	NA	NA	NA	NA	NA	NA	NA	NA	NA	NA	NA	NA
NA	NA	NA	NA	NA	NA	NA	NA	NA	NA	NA	NA	NA	NA	NA
NA	NA	NA	NA	NA	NA	NA	NA	NA	NA	NA	NA	NA	NA	NA
NA	NA	NA	NA	NA	NA	NA	NA	NA	NA	NA	NA	NA	NA	NA
NA	NA	NA	NA	NA	NA	NA	NA	NA	NA	NA	NA	NA	NA	NA
NA	NA	NA	NA	NA	NA	NA	NA	NA	NA	NA	NA	NA	NA	NA
NA	NA	NA	NA	NA	NA	NA	NA	NA	NA	NA	NA	NA	NA	NA
NA	NA	NA	NA	NA	NA	NA	NA	NA	NA	NA	NA	NA	NA	NA
NA	NA	NA	NA	NA	NA	NA	NA	NA	NA	NA	NA	NA	NA	NA
NA	NA	NA	NA	NA	NA	NA	NA	NA	NA	NA	NA	NA	NA	NA
NA	NA	NA	NA	NA	NA	NA	NA	NA	NA	NA	NA	NA	NA	NA
NA	NA	NA	NA	NA	NA	NA	NA	NA	NA	NA	NA	NA	NA	NA
NA	NA	NA	NA	NA	NA	NA	NA	NA	NA	NA	NA	NA	NA	NA
NA	NA	NA	NA	NA	NA	NA	NA	NA	NA	NA	NA	NA	NA	NA
NA	NA	NA	NA	NA	NA	NA	NA	NA	NA	NA	NA	NA	NA	NA
NA	NA	NA	NA	NA	NA	NA	NA	NA	NA	NA	NA	NA	NA	NA
NA	NA	NA	NA	NA	NA	NA	NA	NA	NA	NA	NA	NA	NA	NA
NA	NA	NA	NA	NA	NA	NA	NA	NA	NA	NA	NA	NA	NA	NA
NA	NA	NA	NA	NA	NA	NA	NA	NA	NA	NA	NA	NA	NA	NA
NA	NA	NA	NA	NA	NA	NA	NA	NA	NA	NA	NA	NA	NA	NA
NA	NA	NA	NA	NA	NA	NA	NA	NA	NA	NA	NA	NA	NA	NA
NA	NA	NA	NA	NA	NA	NA	NA	NA	NA	NA	NA	NA	NA	NA
NA	NA	NA	NA	NA	NA	NA	NA	NA	NA	NA	NA	NA	NA	NA
NA	NA	NA	NA	NA	NA	NA	NA	NA	NA	NA	NA	NA	NA	NA
NA	NA	NA	NA	NA	NA	NA	NA	NA	NA	NA	NA	NA	NA	NA
NA	NA	NA	NA	NA	NA	NA	NA	NA	NA	NA	NA	NA	NA	NA
NA	NA	NA	NA	NA	NA	NA	NA	NA	NA	NA	NA	NA	NA	NA
NA	NA	NA	NA	NA	NA	NA	NA	NA	NA	NA	NA	NA	NA	NA
NA	NA	NA	NA	NA	NA	NA	NA	NA	NA	NA	NA	NA	NA	NA
NA	NA	NA	NA	NA	NA	NA	NA	NA	NA	NA	NA	NA	NA	NA
NA	NA	NA	NA	NA	NA	NA	NA	NA	NA	NA	NA	NA	NA	NA
NA	NA	NA	NA	NA	NA	NA	NA	NA	NA	NA	NA	NA	NA	NA
NA	NA	NA	NA	NA	NA	NA	NA	NA	NA	NA	NA	NA	NA	NA
NA	NA	NA	NA	NA	NA	NA	NA	NA	NA	NA	NA	NA	NA	NA
NA	NA	NA	NA	NA	NA	NA	NA	NA	NA	NA	NA	NA	NA	NA
NA	NA	NA	NA	NA	NA	NA	NA	NA	NA	NA	NA	NA	NA	NA
NA	NA	NA	NA	NA	NA	NA	NA	NA	NA	NA	NA	NA	NA	NA
NA	NA	NA	NA	NA	NA	NA	NA	NA	NA	NA	NA	NA	NA	NA
NA	NA	NA	NA	NA	NA	NA	NA	NA	NA	NA	NA	NA	NA	NA
NA	NA	NA	NA	NA	NA	NA	NA	NA	NA	NA	NA	NA	NA	NA
NA	NA	NA	NA	NA	NA	NA	NA	NA	NA	NA	NA	NA	NA	NA
NA	NA	NA	NA	NA	NA	NA	NA	NA	NA	NA	NA	NA	NA	NA
NA	NA	NA	NA	NA	NA	NA	NA	NA	NA	NA	NA	NA	NA	NA
NA	NA	NA	NA	NA	NA	NA	NA	NA	NA	NA	NA	NA	NA	NA
NA	NA	NA	NA	NA	NA	NA	NA	NA	NA	NA	NA	NA	NA	NA
NA	NA	NA	NA	NA	NA	NA	NA	NA	NA	NA	NA	NA	NA	NA
NA	NA	NA	NA	NA	NA	NA	NA	NA	NA	NA	NA	NA	NA	NA
NA	NA	NA	NA	NA	NA	NA	NA	NA	NA	NA	NA	NA	NA	NA
NA	NA	NA	NA	NA	NA	NA	NA	NA	NA	NA	NA	NA	NA	NA
NA	NA	NA	NA	NA	NA	NA	NA	NA	NA	NA	NA	NA	NA	NA
NA	NA	NA	NA	NA	NA	NA	NA	NA	NA	NA	NA	NA	NA	NA
NA	NA	NA	NA	NA	NA	NA	NA	NA	NA	NA	NA	NA	NA	NA
NA	NA	NA	NA	NA	NA	NA	NA	NA	NA	NA	NA	NA	NA	NA
NA	NA	NA	NA	NA	NA	NA	NA	NA	NA	NA	NA	NA	NA	NA
NA	NA	NA	NA	NA	NA	NA	NA	NA	NA	NA	NA	NA	NA	NA
NA	NA	NA	NA	NA	NA	NA	NA	NA	NA	NA	NA	NA	NA	NA
NA	NA	NA	NA	NA	NA	NA	NA	NA	NA	NA	NA	NA	NA	NA
NA	NA	NA	NA	NA	NA	NA	NA	NA	NA	NA	NA	NA	NA	NA
NA	NA	NA	NA	NA	NA	NA	NA	NA	NA	NA	NA	NA	NA	NA
NA	NA	NA	NA	NA	NA	NA	NA	NA	NA	NA	NA	NA	NA	NA
NA	NA	NA	NA	NA	NA	NA	NA	NA	NA	NA	NA	NA	NA	NA
NA	NA	NA	NA	NA	NA	NA	NA	NA	NA	NA	NA	NA	NA	NA
NA	NA	NA	NA	NA	NA	NA	NA	NA	NA	NA	NA	NA	NA	NA
NA	NA	NA	NA	NA	NA	NA	NA	NA	NA	NA	NA	NA	NA	NA
NA	NA	NA	NA	NA	NA	NA	NA	NA	NA	NA	NA	NA	NA	NA
NA	NA	NA	NA	NA	NA	NA	NA	NA	NA	NA	NA	NA	NA	NA
NA	NA	NA	NA	NA	NA	NA	NA	NA	NA	NA	NA	NA	NA	NA
NA	NA	NA	NA	NA	NA	NA	NA	NA	NA	NA	NA	NA	NA	NA
NA	NA	NA	NA	NA	NA	NA	NA	NA	NA	NA	NA	NA	NA	NA
NA	NA	NA	NA	NA	NA	NA	NA	NA	NA	NA	NA	NA	NA	NA
NA	NA	NA	NA	NA	NA	NA	NA	NA	NA	NA	NA	NA	NA	NA
NA	NA	NA	NA	NA	NA	NA	NA	NA	NA	NA	NA	NA	NA	NA
NA	NA	NA	NA	NA	NA	NA	NA	NA	NA	NA	NA	NA	NA	NA
NA	NA	NA	NA	NA	NA	NA	NA	NA	NA	NA	NA	NA	NA	NA
NA	NA	NA	NA	NA	NA	NA	NA	NA	NA	NA	NA	NA	NA	NA
NA	NA	NA	NA	NA	NA	NA	NA	NA	NA	NA	NA	NA	NA	NA
NA	NA	NA	NA	NA	NA	NA	NA	NA	NA	NA	NA	NA	NA	NA
NA	NA	NA	NA	NA	NA	NA	NA	NA	NA	NA	NA	NA	NA	NA
NA	NA	NA	NA	NA	NA	NA	NA	NA	NA	NA	NA	NA	NA	NA
NA	NA	NA	NA	NA	NA	NA	NA	NA	NA	NA	NA	NA	NA	NA
NA	NA	NA	NA	NA	NA	NA	NA	NA	NA	NA	NA	NA	NA	NA
NA	NA	NA	NA	NA	NA	NA	NA	NA	NA	NA	NA	NA	NA	NA
NA	NA	NA	NA	NA	NA	NA	NA	NA	NA	NA	NA	NA	NA	NA
NA	NA	NA	NA	NA	NA	NA	NA	NA	NA	NA	NA	NA	NA	NA
NA	NA	NA	NA	NA	NA	NA	NA	NA	NA	NA	NA	NA	NA	NA
NA	NA	NA	NA	NA	NA	NA	NA	NA	NA	NA	NA	NA	NA	NA
NA	NA	NA	NA	NA	NA	NA	NA	NA	NA	NA	NA	NA	NA	NA
NA	NA	NA	NA	NA	NA	NA	NA	NA	NA	NA	NA	NA	NA	NA
NA	NA	NA	NA	NA	NA	NA	NA	NA	NA	NA	NA	NA	NA	NA
NA	NA	NA	NA	NA	NA	NA	NA	NA	NA	NA	NA	NA	NA	NA
NA	NA	NA	NA	NA	NA	NA	NA	NA	NA	NA	NA	NA	NA	NA
NA	NA	NA	NA	NA	NA	NA	NA	NA	NA	NA	NA	NA	NA	NA
NA	NA	NA	NA	NA	NA	NA	NA	NA	NA	NA	NA	NA	NA	NA
NA	NA	NA	NA	NA	NA	NA	NA	NA	NA	NA	NA	NA	NA	NA
NA	NA	NA	NA	NA	NA	NA	NA	NA	NA	NA	NA	NA	NA	NA
NA	NA	NA	NA	NA	NA	NA	NA	NA	NA	NA	NA	NA	NA	NA
NA	NA	NA	NA	NA	NA	NA	NA	NA	NA	NA	NA	NA	NA	NA
NA	NA	NA	NA	NA	NA	NA	NA	NA	NA	NA	NA	NA	NA	NA
NA	NA	NA	NA	NA	NA	NA	NA	NA	NA	NA	NA	NA	NA	NA
NA	NA	NA	NA	NA	NA	NA	NA	NA	NA	NA	NA	NA	NA	NA
NA	NA	NA	NA	NA	NA	NA	NA	NA	NA	NA	NA	NA	NA	NA
NA	NA	NA	NA	NA	NA	NA	NA	NA	NA	NA	NA	NA	NA	NA
NA	NA	NA	NA	NA	NA	NA	NA	NA	NA	NA	NA	NA	NA	NA
NA	NA	NA	NA	NA	NA	NA	NA	NA	NA	NA	NA	NA	NA	NA
NA	NA	NA	NA	NA	NA	NA	NA	NA	NA	NA	NA	NA	NA	NA
NA	NA	NA	NA	NA	NA	NA	NA	NA	NA	NA	NA	NA	NA	NA
NA	NA	NA	NA	NA	NA	NA	NA	NA	NA	NA	NA	NA	NA	NA
NA	NA	NA	NA	NA	NA	NA	NA	NA	NA	NA	NA	NA	NA	NA
NA	NA	NA	NA	NA	NA	NA	NA	NA	NA	NA	NA	NA	NA	NA
NA	NA	NA	NA	NA	NA	NA	NA	NA	NA	NA	NA	NA	NA	NA
NA	NA	NA	NA	NA	NA	NA	NA	NA	NA	NA	NA	NA	NA	NA
NA	NA	NA	NA	NA	NA	NA	NA	NA	NA	NA	NA	NA	NA	NA
NA	NA	NA	NA	NA	NA	NA	NA	NA	NA	NA	NA	NA	NA	NA
NA	NA	NA	NA	NA	NA	NA	NA	NA	NA	NA	NA	NA	NA	NA
NA	NA	NA	NA	NA	NA	NA	NA	NA	NA	NA	NA	NA	NA	NA
NA	NA	NA	NA	NA	NA	NA	NA	NA	NA	NA	NA	NA	NA	NA
NA	NA	NA	NA	NA	NA	NA	NA	NA	NA	NA	NA	NA	NA	NA
NA	NA	NA	NA	NA	NA	NA	NA	NA	NA	NA	NA	NA	NA	NA
NA	NA	NA	NA	NA	NA	NA	NA	NA	NA	NA	NA	NA	NA	NA
NA	NA	NA	NA	NA	NA	NA	NA	NA	NA	NA	NA	NA	NA	NA
NA	NA	NA	NA	NA	NA	NA	NA	NA	NA	NA	NA	NA	NA	NA
NA	NA	NA	NA	NA	NA	NA	NA	NA	NA	NA	NA	NA	NA	NA
NA	NA	NA	NA	NA	NA	NA	NA	NA	NA	NA	NA	NA	NA	NA
NA	NA	NA	NA	NA	NA	NA	NA	NA	NA	NA	NA	NA	NA	NA
NA	NA	NA	NA	NA	NA	NA	NA	NA	NA	NA	NA	NA	NA	NA
NA	NA	NA	NA	NA	NA	NA	NA	NA	NA	NA	NA	NA	NA	NA
NA	NA	NA	NA	NA	NA	NA	NA	NA	NA	NA	NA	NA	NA	NA
NA	NA	NA	NA	NA	NA	NA	NA	NA	NA	NA	NA	NA	NA	NA
NA	NA	NA	NA	NA	NA	NA	NA	NA	NA	NA	NA	NA	NA	NA
NA	NA	NA	NA	NA	NA	NA	NA	NA	NA	NA	NA	NA	NA	NA
NA	NA	NA	NA	NA	NA	NA	NA	NA	NA	NA	NA	NA	NA	NA
NA	NA	NA	NA	NA	NA	NA	NA	NA	NA	NA	NA	NA	NA	NA
NA	NA	NA	NA	NA	NA	NA	NA	NA	NA	NA	NA	NA	NA	NA
NA	NA	NA	NA	NA	NA	NA	NA	NA	NA	NA	NA	NA	NA	NA
NA	NA	NA	NA	NA	NA	NA	NA	NA	NA	NA	NA	NA	NA	NA
NA	NA	NA	NA	NA	NA	NA	NA	NA	NA	NA	NA	NA	NA	NA
NA	NA	NA	NA	NA	NA	NA	NA	NA	NA	NA	NA	NA	NA	NA
NA	NA	NA	NA	NA	NA	NA	NA	NA	NA	NA	NA	NA	NA	NA
NA	NA	NA	NA	NA	NA	NA	NA	NA	NA	NA	NA	NA	NA	NA
NA	NA	NA	NA	NA	NA	NA	NA	NA	NA	NA	NA	NA	NA	NA
NA	NA	NA	NA	NA	NA	NA	NA	NA	NA	NA	NA	NA	NA	NA
NA	NA	NA	NA	NA	NA	NA	NA	NA	NA	NA	NA	NA	NA	NA
NA	NA	NA	NA	NA	NA	NA	NA	NA	NA	NA	NA	NA	NA	NA
NA	NA	NA	NA	NA	NA	NA	NA	NA	NA	NA	NA	NA	NA	NA
NA	NA	NA	NA	NA	NA	NA	NA	NA	NA	NA	NA	NA	NA	NA
NA	NA	NA	NA	NA	NA	NA	NA	NA	NA	NA	NA	NA	NA	NA
NA	NA	NA	NA	NA	NA	NA	NA	NA	NA	NA	NA	NA	NA	NA
NA	NA	NA	NA	NA	NA	NA	NA	NA	NA	NA	NA	NA	NA	NA
NA	NA	NA	NA	NA	NA	NA	NA	NA	NA	NA	NA	NA	NA	NA
NA	NA	NA	NA	NA	NA	NA	NA	NA	NA	NA	NA	NA	NA	NA
NA	NA	NA	NA	NA	NA	NA	NA	NA	NA	NA	NA	NA	NA	NA
NA	NA	NA	NA	NA	NA	NA	NA	NA	NA	NA	NA	NA	NA	NA
NA	NA	NA	NA	NA	NA	NA	NA	NA	NA	NA	NA	NA	NA	NA
NA	NA	NA	NA	NA	NA	NA	NA	NA	NA	NA	NA	NA	NA	NA
NA	NA	NA	NA	NA	NA	NA	NA	NA	NA	NA	NA	NA	NA	NA
NA	NA	NA	NA	NA	NA	NA	NA	NA	NA	NA	NA	NA	NA	NA
NA	NA	NA	NA	NA	NA	NA	NA	NA	NA	NA	NA	NA	NA	NA
NA	NA	NA	NA	NA	NA	NA	NA	NA	NA	NA	NA	NA	NA	NA
NA	NA	NA	NA	NA	NA	NA	NA	NA	NA	NA	NA	NA	NA	NA
NA	NA	NA	NA	NA	NA	NA	NA	NA	NA	NA	NA	NA	NA	NA
NA	NA	NA	NA	NA	NA	NA	NA	NA	NA	NA	NA	NA	NA	NA
NA	NA	NA	NA	NA	NA	NA	NA	NA	NA	NA	NA	NA	NA	NA
NA	NA	NA	NA	NA	NA	NA	NA	NA	NA	NA	NA	NA	NA	NA
NA	NA	NA	NA	NA	NA	NA	NA	NA	NA	NA	NA	NA	NA	NA
NA	NA	NA	NA	NA	NA	NA	NA	NA	NA	NA	NA	NA	NA	NA
NA	NA	NA	NA	NA	NA	NA	NA	NA	NA	NA	NA	NA	NA	NA
NA	NA	NA	NA	NA	NA	NA	NA	NA	NA	NA	NA	NA	NA	NA
NA	NA	NA	NA	NA	NA	NA	NA	NA	NA	NA	NA	NA	NA	NA
NA	NA	NA	NA	NA	NA	NA	NA	NA	NA	NA	NA	NA	NA	NA
NA	NA	NA	NA	NA	NA	NA	NA	NA	NA	NA	NA	NA	NA	NA
NA	NA	NA	NA	NA	NA	NA	NA	NA	NA	NA	NA	NA	NA	NA
NA	NA	NA	NA	NA	NA	NA	NA	NA	NA	NA	NA	NA	NA	NA
NA	NA	NA	NA	NA	NA	NA	NA	NA	NA	NA	NA	NA	NA	NA
NA	NA	NA	NA	NA	NA	NA	NA	NA	NA	NA	NA	NA	NA	NA
NA	NA	NA	NA	NA	NA	NA	NA	NA	NA	NA	NA	NA	NA	NA
NA	NA	NA	NA	NA	NA	NA	NA	NA	NA	NA	NA	NA	NA	NA
NA	NA	NA	NA	NA	NA	NA	NA	NA	NA	NA	NA	NA	NA	NA
NA	NA	NA	NA	NA	NA	NA	NA	NA	NA	NA	NA	NA	NA	NA
NA	NA	NA	NA	NA	NA	NA	NA	NA	NA	NA	NA	NA	NA	NA
NA	NA	NA	NA	NA	NA	NA	NA	NA	NA	NA	NA	NA	NA	NA
NA	NA	NA	NA	NA	NA	NA	NA	NA	NA	NA	NA	NA	NA	NA
NA	NA	NA	NA	NA	NA	NA	NA	NA	NA	NA	NA	NA	NA	NA
NA	NA	NA	NA	NA	NA	NA	NA	NA	NA	NA	NA	NA	NA	NA
NA	NA	NA	NA	NA	NA	NA	NA	NA	NA	NA	NA	NA	NA	NA
NA	NA	NA	NA	NA	NA	NA	NA	NA	NA	NA	NA	NA	NA	NA
NA	NA	NA	NA	NA	NA	NA	NA	NA	NA	NA	NA	NA	NA	NA
NA	NA	NA	NA	NA	NA	NA	NA	NA	NA	NA	NA	NA	NA	NA
NA	NA	NA	NA	NA	NA	NA	NA	NA	NA	NA	NA	NA	NA	NA
NA	NA	NA	NA	NA	NA	NA	NA	NA	NA	NA	NA	NA	NA	NA
NA	NA	NA	NA	NA	NA	NA	NA	NA	NA	NA	NA	NA	NA	NA
NA	NA	NA	NA	NA	NA	NA	NA	NA	NA	NA	NA	NA	NA	NA
NA	NA	NA	NA	NA	NA	NA	NA	NA	NA	NA	NA	NA	NA	NA
NA	NA	NA	NA	NA	NA	NA	NA	NA	NA	NA	NA	NA	NA	NA
NA	NA	NA	NA	NA	NA	NA	NA	NA	NA	NA	NA	NA	NA	NA
NA	NA	NA	NA	NA	NA	NA	NA	NA	NA	NA	NA	NA	NA	NA
NA	NA	NA	NA	NA	NA	NA	NA	NA	NA	NA	NA	NA	NA	NA
NA	NA	NA	NA	NA	NA	NA	NA	NA	NA	NA	NA	NA	NA	NA
NA	NA	NA	NA	NA	NA	NA	NA	NA	NA	NA	NA	NA	NA	NA
NA	NA	NA	NA	NA	NA	NA	NA	NA	NA	NA	NA	NA	NA	NA
NA	NA	NA	NA	NA	NA	NA	NA	NA	NA	NA	NA	NA	NA	NA
NA	NA	NA	NA	NA	NA	NA	NA	NA	NA	NA	NA	NA	NA	NA
NA	NA	NA	NA	NA	NA	NA	NA	NA	NA	NA	NA	NA	NA	NA
NA	NA	NA	NA	NA	NA	NA	NA	NA	NA	NA	NA	NA	NA	NA
NA	NA	NA	NA	NA	NA	NA	NA	NA	NA	NA	NA	NA	NA	NA
NA	NA	NA	NA	NA	NA	NA	NA	NA	NA	NA	NA	NA	NA	NA
NA	NA	NA	NA	NA	NA	NA	NA	NA	NA	NA	NA	NA	NA	NA
NA	NA	NA	NA	NA	NA	NA	NA	NA	NA	NA	NA	NA	NA	NA
NA	NA	NA	NA	NA	NA	NA	NA	NA	NA	NA	NA	NA	NA	NA
NA	NA	NA	NA	NA	NA	NA	NA	NA	NA	NA	NA	NA	NA	NA
NA	NA	NA	NA	NA	NA	NA	NA	NA	NA	NA	NA	NA	NA	NA
NA	NA	NA	NA	NA	NA	NA	NA	NA	NA	NA	NA	NA	NA	NA
NA	NA	NA	NA	NA	NA	NA	NA	NA	NA	NA	NA	NA	NA	NA
NA	NA	NA	NA	NA	NA	NA	NA	NA	NA	NA	NA	NA	NA	NA
NA	NA	NA	NA	NA	NA	NA	NA	NA	NA	NA	NA	NA	NA	NA
NA	NA	NA	NA	NA	NA	NA	NA	NA	NA	NA	NA	NA	NA	NA
NA	NA	NA	NA	NA	NA	NA	NA	NA	NA	NA	NA	NA	NA	NA
NA	NA	NA	NA	NA	NA	NA	NA	NA	NA	NA	NA	NA	NA	NA
NA	NA	NA	NA	NA	NA	NA	NA	NA	NA	NA	NA	NA	NA	NA
NA	NA	NA	NA	NA	NA	NA	NA	NA	NA	NA	NA	NA	NA	NA
NA	NA	NA	NA	NA	NA	NA	NA	NA	NA	NA	NA	NA	NA	NA
NA	NA	NA	NA	NA	NA	NA	NA	NA	NA	NA	NA	NA	NA	NA
NA	NA	NA	NA	NA	NA	NA	NA	NA	NA	NA	NA	NA	NA	NA
NA	NA	NA	NA	NA	NA	NA	NA	NA	NA	NA	NA	NA	NA	NA
NA	NA	NA	NA	NA	NA	NA	NA	NA	NA	NA	NA	NA	NA	NA
NA	NA	NA	NA	NA	NA	NA	NA	NA	NA	NA	NA	NA	NA	NA
NA	NA	NA	NA	NA	NA	NA	NA	NA	NA	NA	NA	NA	NA	NA
NA	NA	NA	NA	NA	NA	NA	NA	NA	NA	NA	NA	NA	NA	NA
NA	NA	NA	NA	NA	NA	NA	NA	NA	NA	NA	NA	NA	NA	NA
NA	NA	NA	NA	NA	NA	NA	NA	NA	NA	NA	NA	NA	NA	NA
NA	NA	NA	NA	NA	NA	NA	NA	NA	NA	NA	NA	NA	NA	NA
NA	NA	NA	NA	NA	NA	NA	NA	NA	NA	NA	NA	NA	NA	NA
NA	NA	NA	NA	NA	NA	NA	NA	NA	NA	NA	NA	NA	NA	NA
NA	NA	NA	NA	NA	NA	NA	NA	NA	NA	NA	NA	NA	NA	NA
NA	NA	NA	NA	NA	NA	NA	NA	NA	NA	NA	NA	NA	NA	NA
NA	NA	NA	NA	NA	NA	NA	NA	NA	NA	NA	NA	NA	NA	NA
NA	NA	NA	NA	NA	NA	NA	NA	NA	NA	NA	NA	NA	NA	NA
NA	NA	NA	NA	NA	NA	NA	NA	NA	NA	NA	NA	NA	NA	NA
NA	NA	NA	NA	NA	NA	NA	NA	NA	NA	NA	NA	NA	NA	NA
NA	NA	NA	NA	NA	NA	NA	NA	NA	NA	NA	NA	NA	NA	NA
NA	NA	NA	NA	NA	NA	NA	NA	NA	NA	NA	NA	NA	NA	NA
NA	NA	NA	NA	NA	NA	NA	NA	NA	NA	NA	NA	NA	NA	NA
NA	NA	NA	NA	NA	NA	NA	NA	NA	NA	NA	NA	NA	NA	NA
NA	NA	NA	NA	NA	NA	NA	NA	NA	NA	NA	NA	NA	NA	NA
NA	NA	NA	NA	NA	NA	NA	NA	NA	NA	NA	NA	NA	NA	NA
NA	NA	NA	NA	NA	NA	NA	NA	NA	NA	NA	NA	NA	NA	NA
NA	NA	NA	NA	NA	NA	NA	NA	NA	NA	NA	NA	NA	NA	NA
NA	NA	NA	NA	NA	NA	NA	NA	NA	NA	NA	NA	NA	NA	NA
NA	NA	NA	NA	NA	NA	NA	NA	NA	NA	NA	NA	NA	NA	NA
NA	NA	NA	NA	NA	NA	NA	NA	NA	NA	NA	NA	NA	NA	NA
NA	NA	NA	NA	NA	NA	NA	NA	NA	NA	NA	NA	NA	NA	NA
NA	NA	NA	NA	NA	NA	NA	NA	NA	NA	NA	NA	NA	NA	NA
NA	NA	NA	NA	NA	NA	NA	NA	NA	NA	NA	NA	NA	NA	NA
NA	NA	NA	NA	NA	NA	NA	NA	NA	NA	NA	NA	NA	NA	NA
NA	NA	NA	NA	NA	NA	NA	NA	NA	NA	NA	NA	NA	NA	NA
NA	NA	NA	NA	NA	NA	NA	NA	NA	NA	NA	NA	NA	NA	NA
NA	NA	NA	NA	NA	NA	NA	NA	NA	NA	NA	NA	NA	NA	NA
NA	NA	NA	NA	NA	NA	NA	NA	NA	NA	NA	NA	NA	NA	NA
NA	NA	NA	NA	NA	NA	NA	NA	NA	NA	NA	NA	NA	NA	NA
NA	NA	NA	NA	NA	NA	NA	NA	NA	NA	NA	NA	NA	NA	NA
NA	NA	NA	NA	NA	NA	NA	NA	NA	NA	NA	NA	NA	NA	NA
NA	NA	NA	NA	NA	NA	NA	NA	NA	NA	NA	NA	NA	NA	NA
NA	NA	NA	NA	NA	NA	NA	NA	NA	NA	NA	NA	NA	NA	NA
NA	NA	NA	NA	NA	NA	NA	NA	NA	NA	NA	NA	NA	NA	NA
NA	NA	NA	NA	NA	NA	NA	NA	NA	NA	NA	NA	NA	NA	NA
NA	NA	NA	NA	NA	NA	NA	NA	NA	NA	NA	NA	NA	NA	NA
NA	NA	NA	NA	NA	NA	NA	NA	NA	NA	NA	NA	NA	NA	NA
NA	NA	NA	NA	NA	NA	NA	NA	NA	NA	NA	NA	NA	NA	NA
NA	NA	NA	NA	NA	NA	NA	NA	NA	NA	NA	NA	NA	NA	NA
NA	NA	NA	NA	NA	NA	NA	NA	NA	NA	NA	NA	NA	NA	NA
NA	NA	NA	NA	NA	NA	NA	NA	NA	NA	NA	NA	NA	NA	NA
NA	NA	NA	NA	NA	NA	NA	NA	NA	NA	NA	NA	NA	NA	NA
NA	NA	NA	NA	NA	NA	NA	NA	NA	NA	NA	NA	NA	NA	NA
NA	NA	NA	NA	NA	NA	NA	NA	NA	NA	NA	NA	NA	NA	NA
NA	NA	NA	NA	NA	NA	NA	NA	NA	NA	NA	NA	NA	NA	NA
NA	NA	NA	NA	NA	NA	NA	NA	NA	NA	NA	NA	NA	NA	NA
NA	NA	NA	NA	NA	NA	NA	NA	NA	NA	NA	NA	NA	NA	NA
NA	NA	NA	NA	NA	NA	NA	NA	NA	NA	NA	NA	NA	NA	NA
NA	NA	NA	NA	NA	NA	NA	NA	NA	NA	NA	NA	NA	NA	NA
NA	NA	NA	NA	NA	NA	NA	NA	NA	NA	NA	NA	NA	NA	NA
NA	NA	NA	NA	NA	NA	NA	NA	NA	NA	NA	NA	NA	NA	NA
NA	NA	NA	NA	NA	NA	NA	NA	NA	NA	NA	NA	NA	NA	NA
NA	NA	NA	NA	NA	NA	NA	NA	NA	NA	NA	NA	NA	NA	NA
NA	NA	NA	NA	NA	NA	NA	NA	NA	NA	NA	NA	NA	NA	NA
NA	NA	NA	NA	NA	NA	NA	NA	NA	NA	NA	NA	NA	NA	NA
NA	NA	NA	NA	NA	NA	NA	NA	NA	NA	NA	NA	NA	NA	NA
NA	NA	NA	NA	NA	NA	NA	NA	NA	NA	NA	NA	NA	NA	NA
NA	NA	NA	NA	NA	NA	NA	NA	NA	NA	NA	NA	NA	NA	NA
NA	NA	NA	NA	NA	NA	NA	NA	NA	NA	NA	NA	NA	NA	NA
NA	NA	NA	NA	NA	NA	NA	NA	NA	NA	NA	NA	NA	NA	NA
NA	NA	NA	NA	NA	NA	NA	NA	NA	NA	NA	NA	NA	NA	NA
NA	NA	NA	NA	NA	NA	NA	NA	NA	NA	NA	NA	NA	NA	NA
NA	NA	NA	NA	NA	NA	NA	NA	NA	NA	NA	NA	NA	NA	NA
NA	NA	NA	NA	NA	NA	NA	NA	NA	NA	NA	NA	NA	NA	NA
NA	NA	NA	NA	NA	NA	NA	NA	NA	NA	NA	NA	NA	NA	NA
NA	NA	NA	NA	NA	NA	NA	NA	NA	NA	NA	NA	NA	NA	NA
NA	NA	NA	NA	NA	NA	NA	NA	NA	NA	NA	NA	NA	NA	NA
NA	NA	NA	NA	NA	NA	NA	NA	NA	NA	NA	NA	NA	NA	NA
NA	NA	NA	NA	NA	NA	NA	NA	NA	NA	NA	NA	NA	NA	NA
NA	NA	NA	NA	NA	NA	NA	NA	NA	NA	NA	NA	NA	NA	NA
NA	NA	NA	NA	NA	NA	NA	NA	NA	NA	NA	NA	NA	NA	NA
NA	NA	NA	NA	NA	NA	NA	NA	NA	NA	NA	NA	NA	NA	NA
NA	NA	NA	NA	NA	NA	NA	NA	NA	NA	NA	NA	NA	NA	NA
NA	NA	NA	NA	NA	NA	NA	NA	NA	NA	NA	NA	NA	NA	NA
NA	NA	NA	NA	NA	NA	NA	NA	NA	NA	NA	NA	NA	NA	NA
NA	NA	NA	NA	NA	NA	NA	NA	NA	NA	NA	NA	NA	NA	NA
NA	NA	NA	NA	NA	NA	NA	NA	NA	NA	NA	NA	NA	NA	NA
NA	NA	NA	NA	NA	NA	NA	NA	NA	NA	NA	NA	NA	NA	NA
NA	NA	NA	NA	NA	NA	NA	NA	NA	NA	NA	NA	NA	NA	NA
NA	NA	NA	NA	NA	NA	NA	NA	NA	NA	NA	NA	NA	NA	NA
NA	NA	NA	NA	NA	NA	NA	NA	NA	NA	NA	NA	NA	NA	NA
NA	NA	NA	NA	NA	NA	NA	NA	NA	NA	NA	NA	NA	NA	NA
NA	NA	NA	NA	NA	NA	NA	NA	NA	NA	NA	NA	NA	NA	NA
NA	NA	NA	NA	NA	NA	NA	NA	NA	NA	NA	NA	NA	NA	NA
NA	NA	NA	NA	NA	NA	NA	NA	NA	NA	NA	NA	NA	NA	NA
NA	NA	NA	NA	NA	NA	NA	NA	NA	NA	NA	NA	NA	NA	NA
NA	NA	NA	NA	NA	NA	NA	NA	NA	NA	NA	NA	NA	NA	NA
NA	NA	NA	NA	NA	NA	NA	NA	NA	NA	NA	NA	NA	NA	NA
NA	NA	NA	NA	NA	NA	NA	NA	NA	NA	NA	NA	NA	NA	NA
NA	NA	NA	NA	NA	NA	NA	NA	NA	NA	NA	NA	NA	NA	NA
NA	NA	NA	NA	NA	NA	NA	NA	NA	NA	NA	NA	NA	NA	NA
NA	NA	NA	NA	NA	NA	NA	NA	NA	NA	NA	NA	NA	NA	NA
NA	NA	NA	NA	NA	NA	NA	NA	NA	NA	NA	NA	NA	NA	NA
NA	NA	NA	NA	NA	NA	NA	NA	NA	NA	NA	NA	NA	NA	NA
NA	NA	NA	NA	NA	NA	NA	NA	NA	NA	NA	NA	NA	NA	NA
NA	NA	NA	NA	NA	NA	NA	NA	NA	NA	NA	NA	NA	NA	NA
NA	NA	NA	NA	NA	NA	NA	NA	NA	NA	NA	NA	NA	NA	NA
NA	NA	NA	NA	NA	NA	NA	NA	NA	NA	NA	NA	NA	NA	NA
NA	NA	NA	NA	NA	NA	NA	NA	NA	NA	NA	NA	NA	NA	NA
NA	NA	NA	NA	NA	NA	NA	NA	NA	NA	NA	NA	NA	NA	NA
NA	NA	NA	NA	NA	NA	NA	NA	NA	NA	NA	NA	NA	NA	NA
NA	NA	NA	NA	NA	NA	NA	NA	NA	NA	NA	NA	NA	NA	NA
NA	NA	NA	NA	NA	NA	NA	NA	NA	NA	NA	NA	NA	NA	NA
NA	NA	NA	NA	NA	NA	NA	NA	NA	NA	NA	NA	NA	NA	NA
NA	NA	NA	NA	NA	NA	NA	NA	NA	NA	NA	NA	NA	NA	NA
NA	NA	NA	NA	NA	NA	NA	NA	NA	NA	NA	NA	NA	NA	NA
NA	NA	NA	NA	NA	NA	NA	NA	NA	NA	NA	NA	NA	NA	NA
NA	NA	NA	NA	NA	NA	NA	NA	NA	NA	NA	NA	NA	NA	NA
NA	NA	NA	NA	NA	NA	NA	NA	NA	NA	NA	NA	NA	NA	NA
NA	NA	NA	NA	NA	NA	NA	NA	NA	NA	NA	NA	NA	NA	NA
NA	NA	NA	NA	NA	NA	NA	NA	NA	NA	NA	NA	NA	NA	NA
NA	NA	NA	NA	NA	NA	NA	NA	NA	NA	NA	NA	NA	NA	NA
NA	NA	NA	NA	NA	NA	NA	NA	NA	NA	NA	NA	NA	NA	NA
NA	NA	NA	NA	NA	NA	NA	NA	NA	NA	NA	NA	NA	NA	NA
NA	NA	NA	NA	NA	NA	NA	NA	NA	NA	NA	NA	NA	NA	NA
NA	NA	NA	NA	NA	NA	NA	NA	NA	NA	NA	NA	NA	NA	NA
NA	NA	NA	NA	NA	NA	NA	NA	NA	NA	NA	NA	NA	NA	NA
NA	NA	NA	NA	NA	NA	NA	NA	NA	NA	NA	NA	NA	NA	NA
NA	NA	NA	NA	NA	NA	NA	NA	NA	NA	NA	NA	NA	NA	NA
NA	NA	NA	NA	NA	NA	NA	NA	NA	NA	NA	NA	NA	NA	NA
NA	NA	NA	NA	NA	NA	NA	NA	NA	NA	NA	NA	NA	NA	NA
NA	NA	NA	NA	NA	NA	NA	NA	NA	NA	NA	NA	NA	NA	NA
NA	NA	NA	NA	NA	NA	NA	NA	NA	NA	NA	NA	NA	NA	NA
NA	NA	NA	NA	NA	NA	NA	NA	NA	NA	NA	NA	NA	NA	NA
NA	NA	NA	NA	NA	NA	NA	NA	NA	NA	NA	NA	NA	NA	NA
NA	NA	NA	NA	NA	NA	NA	NA	NA	NA	NA	NA	NA	NA	NA
NA	NA	NA	NA	NA	NA	NA	NA	NA	NA	NA	NA	NA	NA	NA
NA	NA	NA	NA	NA	NA	NA	NA	NA	NA	NA	NA	NA	NA	NA
NA	NA	NA	NA	NA	NA	NA	NA	NA	NA	NA	NA	NA	NA	NA
NA	NA	NA	NA	NA	NA	NA	NA	NA	NA	NA	NA	NA	NA	NA
NA	NA	NA	NA	NA	NA	NA	NA	NA	NA	NA	NA	NA	NA	NA
NA	NA	NA	NA	NA	NA	NA	NA	NA	NA	NA	NA	NA	NA	NA
NA	NA	NA	NA	NA	NA	NA	NA	NA	NA	NA	NA	NA	NA	NA
NA	NA	NA	NA	NA	NA	NA	NA	NA	NA	NA	NA	NA	NA	NA
NA	NA	NA	NA	NA	NA	NA	NA	NA	NA	NA	NA	NA	NA	NA
NA	NA	NA	NA	NA	NA	NA	NA	NA	NA	NA	NA	NA	NA	NA
NA	NA	NA	NA	NA	NA	NA	NA	NA	NA	NA	NA	NA	NA	NA
NA	NA	NA	NA	NA	NA	NA	NA	NA	NA	NA	NA	NA	NA	NA
NA	NA	NA	NA	NA	NA	NA	NA	NA	NA	NA	NA	NA	NA	NA
NA	NA	NA	NA	NA	NA	NA	NA	NA	NA	NA	NA	NA	NA	NA
NA	NA	NA	NA	NA	NA	NA	NA	NA	NA	NA	NA	NA	NA	NA
NA	NA	NA	NA	NA	NA	NA	NA	NA	NA	NA	NA	NA	NA	NA
NA	NA	NA	NA	NA	NA	NA	NA	NA	NA	NA	NA	NA	NA	NA
NA	NA	NA	NA	NA	NA	NA	NA	NA	NA	NA	NA	NA	NA	NA
NA	NA	NA	NA	NA	NA	NA	NA	NA	NA	NA	NA	NA	NA	NA
NA	NA	NA	NA	NA	NA	NA	NA	NA	NA	NA	NA	NA	NA	NA
NA	NA	NA	NA	NA	NA	NA	NA	NA	NA	NA	NA	NA	NA	NA
NA	NA	NA	NA	NA	NA	NA	NA	NA	NA	NA	NA	NA	NA	NA
NA	NA	NA	NA	NA	NA	NA	NA	NA	NA	NA	NA	NA	NA	NA
NA	NA	NA	NA	NA	NA	NA	NA	NA	NA	NA	NA	NA	NA	NA
NA	NA	NA	NA	NA	NA	NA	NA	NA	NA	NA	NA	NA	NA	NA
NA	NA	NA	NA	NA	NA	NA	NA	NA	NA	NA	NA	NA	NA	NA
NA	NA	NA	NA	NA	NA	NA	NA	NA	NA	NA	NA	NA	NA	NA
NA	NA	NA	NA	NA	NA	NA	NA	NA	NA	NA	NA	NA	NA	NA
NA	NA	NA	NA	NA	NA	NA	NA	NA	NA	NA	NA	NA	NA	NA
NA	NA	NA	NA	NA	NA	NA	NA	NA	NA	NA	NA	NA	NA	NA
NA	NA	NA	NA	NA	NA	NA	NA	NA	NA	NA	NA	NA	NA	NA
NA	NA	NA	NA	NA	NA	NA	NA	NA	NA	NA	NA	NA	NA	NA
NA	NA	NA	NA	NA	NA	NA	NA	NA	NA	NA	NA	NA	NA	NA
NA	NA	NA	NA	NA	NA	NA	NA	NA	NA	NA	NA	NA	NA	NA
NA	NA	NA	NA	NA	NA	NA	NA	NA	NA	NA	NA	NA	NA	NA
NA	NA	NA	NA	NA	NA	NA	NA	NA	NA	NA	NA	NA	NA	NA
NA	NA	NA	NA	NA	NA	NA	NA	NA	NA	NA	NA	NA	NA	NA
NA	NA	NA	NA	NA	NA	NA	NA	NA	NA	NA	NA	NA	NA	NA
NA	NA	NA	NA	NA	NA	NA	NA	NA	NA	NA	NA	NA	NA	NA
NA	NA	NA	NA	NA	NA	NA	NA	NA	NA	NA	NA	NA	NA	NA
NA	NA	NA	NA	NA	NA	NA	NA	NA	NA	NA	NA	NA	NA	NA
NA	NA	NA	NA	NA	NA	NA	NA	NA	NA	NA	NA	NA	NA	NA
NA	NA	NA	NA	NA	NA	NA	NA	NA	NA	NA	NA	NA	NA	NA
NA	NA	NA	NA	NA	NA	NA	NA	NA	NA	NA	NA	NA	NA	NA
NA	NA	NA	NA	NA	NA	NA	NA	NA	NA	NA	NA	NA	NA	NA
NA	NA	NA	NA	NA	NA	NA	NA	NA	NA	NA	NA	NA	NA	NA
NA	NA	NA	NA	NA	NA	NA	NA	NA	NA	NA	NA	NA	NA	NA
NA	NA	NA	NA	NA	NA	NA	NA	NA	NA	NA	NA	NA	NA	NA
NA	NA	NA	NA	NA	NA	NA	NA	NA	NA	NA	NA	NA	NA	NA
NA	NA	NA	NA	NA	NA	NA	NA	NA	NA	NA	NA	NA	NA	NA
NA	NA	NA	NA	NA	NA	NA	NA	NA	NA	NA	NA	NA	NA	NA
NA	NA	NA	NA	NA	NA	NA	NA	NA	NA	NA	NA	NA	NA	NA
NA	NA	NA	NA	NA	NA	NA	NA	NA	NA	NA	NA	NA	NA	NA
NA	NA	NA	NA	NA	NA	NA	NA	NA	NA	NA	NA	NA	NA	NA
NA	NA	NA	NA	NA	NA	NA	NA	NA	NA	NA	NA	NA	NA	NA
NA	NA	NA	NA	NA	NA	NA	NA	NA	NA	NA	NA	NA	NA	NA
NA	NA	NA	NA	NA	NA	NA	NA	NA	NA	NA	NA	NA	NA	NA
NA	NA	NA	NA	NA	NA	NA	NA	NA	NA	NA	NA	NA	NA	NA
NA	NA	NA	NA	NA	NA	NA	NA	NA	NA	NA	NA	NA	NA	NA
NA	NA	NA	NA	NA	NA	NA	NA	NA	NA	NA	NA	NA	NA	NA
NA	NA	NA	NA	NA	NA	NA	NA	NA	NA	NA	NA	NA	NA	NA
NA	NA	NA	NA	NA	NA	NA	NA	NA	NA	NA	NA	NA	NA	NA
NA	NA	NA	NA	NA	NA	NA	NA	NA	NA	NA	NA	NA	NA	NA
NA	NA	NA	NA	NA	NA	NA	NA	NA	NA	NA	NA	NA	NA	NA
NA	NA	NA	NA	NA	NA	NA	NA	NA	NA	NA	NA	NA	NA	NA
NA	NA	NA	NA	NA	NA	NA	NA	NA	NA	NA	NA	NA	NA	NA
NA	NA	NA	NA	NA	NA	NA	NA	NA	NA	NA	NA	NA	NA	NA
NA	NA	NA	NA	NA	NA	NA	NA	NA	NA	NA	NA	NA	NA	NA
NA	NA	NA	NA	NA	NA	NA	NA	NA	NA	NA	NA	NA	NA	NA
NA	NA	NA	NA	NA	NA	NA	NA	NA	NA	NA	NA	NA	NA	NA
NA	NA	NA	NA	NA	NA	NA	NA	NA	NA	NA	NA	NA	NA	NA
NA	NA	NA	NA	NA	NA	NA	NA	NA	NA	NA	NA	NA	NA	NA
NA	NA	NA	NA	NA	NA	NA	NA	NA	NA	NA	NA	NA	NA	NA
NA	NA	NA	NA	NA	NA	NA	NA	NA	NA	NA	NA	NA	NA	NA
NA	NA	NA	NA	NA	NA	NA	NA	NA	NA	NA	NA	NA	NA	NA
NA	NA	NA	NA	NA	NA	NA	NA	NA	NA	NA	NA	NA	NA	NA
NA	NA	NA	NA	NA	NA	NA	NA	NA	NA	NA	NA	NA	NA	NA
NA	NA	NA	NA	NA	NA	NA	NA	NA	NA	NA	NA	NA	NA	NA
NA	NA	NA	NA	NA	NA	NA	NA	NA	NA	NA	NA	NA	NA	NA
NA	NA	NA	NA	NA	NA	NA	NA	NA	NA	NA	NA	NA	NA	NA
NA	NA	NA	NA	NA	NA	NA	NA	NA	NA	NA	NA	NA	NA	NA
NA	NA	NA	NA	NA	NA	NA	NA	NA	NA	NA	NA	NA	NA	NA
NA	NA	NA	NA	NA	NA	NA	NA	NA	NA	NA	NA	NA	NA	NA
NA	NA	NA	NA	NA	NA	NA	NA	NA	NA	NA	NA	NA	NA	NA
NA	NA	NA	NA	NA	NA	NA	NA	NA	NA	NA	NA	NA	NA	NA
NA	NA	NA	NA	NA	NA	NA	NA	NA	NA	NA	NA	NA	NA	NA
NA	NA	NA	NA	NA	NA	NA	NA	NA	NA	NA	NA	NA	NA	NA
NA	NA	NA	NA	NA	NA	NA	NA	NA	NA	NA	NA	NA	NA	NA
NA	NA	NA	NA	NA	NA	NA	NA	NA	NA	NA	NA	NA	NA	NA
NA	NA	NA	NA	NA	NA	NA	NA	NA	NA	NA	NA	NA	NA	NA
NA	NA	NA	NA	NA	NA	NA	NA	NA	NA	NA	NA	NA	NA	NA
NA	NA	NA	NA	NA	NA	NA	NA	NA	NA	NA	NA	NA	NA	NA
NA	NA	NA	NA	NA	NA	NA	NA	NA	NA	NA	NA	NA	NA	NA
NA	NA	NA	NA	NA	NA	NA	NA	NA	NA	NA	NA	NA	NA	NA
NA	NA	NA	NA	NA	NA	NA	NA	NA	NA	NA	NA	NA	NA	NA
NA	NA	NA	NA	NA	NA	NA	NA	NA	NA	NA	NA	NA	NA	NA
NA	NA	NA	NA	NA	NA	NA	NA	NA	NA	NA	NA	NA	NA	NA
NA	NA	NA	NA	NA	NA	NA	NA	NA	NA	NA	NA	NA	NA	NA
NA	NA	NA	NA	NA	NA	NA	NA	NA	NA	NA	NA	NA	NA	NA
NA	NA	NA	NA	NA	NA	NA	NA	NA	NA	NA	NA	NA	NA	NA
NA	NA	NA	NA	NA	NA	NA	NA	NA	NA	NA	NA	NA	NA	NA
NA	NA	NA	NA	NA	NA	NA	NA	NA	NA	NA	NA	NA	NA	NA
NA	NA	NA	NA	NA	NA	NA	NA	NA	NA	NA	NA	NA	NA	NA
NA	NA	NA	NA	NA	NA	NA	NA	NA	NA	NA	NA	NA	NA	NA
NA	NA	NA	NA	NA	NA	NA	NA	NA	NA	NA	NA	NA	NA	NA
NA	NA	NA	NA	NA	NA	NA	NA	NA	NA	NA	NA	NA	NA	NA
NA	NA	NA	NA	NA	NA	NA	NA	NA	NA	NA	NA	NA	NA	NA
NA	NA	NA	NA	NA	NA	NA	NA	NA	NA	NA	NA	NA	NA	NA
NA	NA	NA	NA	NA	NA	NA	NA	NA	NA	NA	NA	NA	NA	NA
NA	NA	NA	NA	NA	NA	NA	NA	NA	NA	NA	NA	NA	NA	NA
NA	NA	NA	NA	NA	NA	NA	NA	NA	NA	NA	NA	NA	NA	NA
NA	NA	NA	NA	NA	NA	NA	NA	NA	NA	NA	NA	NA	NA	NA
NA	NA	NA	NA	NA	NA	NA	NA	NA	NA	NA	NA	NA	NA	NA
NA	NA	NA	NA	NA	NA	NA	NA	NA	NA	NA	NA	NA	NA	NA
NA	NA	NA	NA	NA	NA	NA	NA	NA	NA	NA	NA	NA	NA	NA
NA	NA	NA	NA	NA	NA	NA	NA	NA	NA	NA	NA	NA	NA	NA
NA	NA	NA	NA	NA	NA	NA	NA	NA	NA	NA	NA	NA	NA	NA
NA	NA	NA	NA	NA	NA	NA	NA	NA	NA	NA	NA	NA	NA	NA
NA	NA	NA	NA	NA	NA	NA	NA	NA	NA	NA	NA	NA	NA	NA
NA	NA	NA	NA	NA	NA	NA	NA	NA	NA	NA	NA	NA	NA	NA
NA	NA	NA	NA	NA	NA	NA	NA	NA	NA	NA	NA	NA	NA	NA
NA	NA	NA	NA	NA	NA	NA	NA	NA	NA	NA	NA	NA	NA	NA
NA	NA	NA	NA	NA	NA	NA	NA	NA	NA	NA	NA	NA	NA	NA
NA	NA	NA	NA	NA	NA	NA	NA	NA	NA	NA	NA	NA	NA	NA
NA	NA	NA	NA	NA	NA	NA	NA	NA	NA	NA	NA	NA	NA	NA
NA	NA	NA	NA	NA	NA	NA	NA	NA	NA	NA	NA	NA	NA	NA
NA	NA	NA	NA	NA	NA	NA	NA	NA	NA	NA	NA	NA	NA	NA
NA	NA	NA	NA	NA	NA	NA	NA	NA	NA	NA	NA	NA	NA	NA
NA	NA	NA	NA	NA	NA	NA	NA	NA	NA	NA	NA	NA	NA	NA
NA	NA	NA	NA	NA	NA	NA	NA	NA	NA	NA	NA	NA	NA	NA
NA	NA	NA	NA	NA	NA	NA	NA	NA	NA	NA	NA	NA	NA	NA
NA	NA	NA	NA	NA	NA	NA	NA	NA	NA	NA	NA	NA	NA	NA
NA	NA	NA	NA	NA	NA	NA	NA	NA	NA	NA	NA	NA	NA	NA
NA	NA	NA	NA	NA	NA	NA	NA	NA	NA	NA	NA	NA	NA	NA
NA	NA	NA	NA	NA	NA	NA	NA	NA	NA	NA	NA	NA	NA	NA
NA	NA	NA	NA	NA	NA	NA	NA	NA	NA	NA	NA	NA	NA	NA
NA	NA	NA	NA	NA	NA	NA	NA	NA	NA	NA	NA	NA	NA	NA
NA	NA	NA	NA	NA	NA	NA	NA	NA	NA	NA	NA	NA	NA	NA
NA	NA	NA	NA	NA	NA	NA	NA	NA	NA	NA	NA	NA	NA	NA
NA	NA	NA	NA	NA	NA	NA	NA	NA	NA	NA	NA	NA	NA	NA
NA	NA	NA	NA	NA	NA	NA	NA	NA	NA	NA	NA	NA	NA	NA
NA	NA	NA	NA	NA	NA	NA	NA	NA	NA	NA	NA	NA	NA	NA
NA	NA	NA	NA	NA	NA	NA	NA	NA	NA	NA	NA	NA	NA	NA
NA	NA	NA	NA	NA	NA	NA	NA	NA	NA	NA	NA	NA	NA	NA
NA	NA	NA	NA	NA	NA	NA	NA	NA	NA	NA	NA	NA	NA	NA
NA	NA	NA	NA	NA	NA	NA	NA	NA	NA	NA	NA	NA	NA	NA
NA	NA	NA	NA	NA	NA	NA	NA	NA	NA	NA	NA	NA	NA	NA
NA	NA	NA	NA	NA	NA	NA	NA	NA	NA	NA	NA	NA	NA	NA
NA	NA	NA	NA	NA	NA	NA	NA	NA	NA	NA	NA	NA	NA	NA
NA	NA	NA	NA	NA	NA	NA	NA	NA	NA	NA	NA	NA	NA	NA
NA	NA	NA	NA	NA	NA	NA	NA	NA	NA	NA	NA	NA	NA	NA
NA	NA	NA	NA	NA	NA	NA	NA	NA	NA	NA	NA	NA	NA	NA
NA	NA	NA	NA	NA	NA	NA	NA	NA	NA	NA	NA	NA	NA	NA
NA	NA	NA	NA	NA	NA	NA	NA	NA	NA	NA	NA	NA	NA	NA
NA	NA	NA	NA	NA	NA	NA	NA	NA	NA	NA	NA	NA	NA	NA
NA	NA	NA	NA	NA	NA	NA	NA	NA	NA	NA	NA	NA	NA	NA
NA	NA	NA	NA	NA	NA	NA	NA	NA	NA	NA	NA	NA	NA	NA
NA	NA	NA	NA	NA	NA	NA	NA	NA	NA	NA	NA	NA	NA	NA
NA	NA	NA	NA	NA	NA	NA	NA	NA	NA	NA	NA	NA	NA	NA
NA	NA	NA	NA	NA	NA	NA	NA	NA	NA	NA	NA	NA	NA	NA
NA	NA	NA	NA	NA	NA	NA	NA	NA	NA	NA	NA	NA	NA	NA
NA	NA	NA	NA	NA	NA	NA	NA	NA	NA	NA	NA	NA	NA	NA
NA	NA	NA	NA	NA	NA	NA	NA	NA	NA	NA	NA	NA	NA	NA
NA	NA	NA	NA	NA	NA	NA	NA	NA	NA	NA	NA	NA	NA	NA
NA	NA	NA	NA	NA	NA	NA	NA	NA	NA	NA	NA	NA	NA	NA
NA	NA	NA	NA	NA	NA	NA	NA	NA	NA	NA	NA	NA	NA	NA
NA	NA	NA	NA	NA	NA	NA	NA	NA	NA	NA	NA	NA	NA	NA
NA	NA	NA	NA	NA	NA	NA	NA	NA	NA	NA	NA	NA	NA	NA
NA	NA	NA	NA	NA	NA	NA	NA	NA	NA	NA	NA	NA	NA	NA
NA	NA	NA	NA	NA	NA	NA	NA	NA	NA	NA	NA	NA	NA	NA
NA	NA	NA	NA	NA	NA	NA	NA	NA	NA	NA	NA	NA	NA	NA
NA	NA	NA	NA	NA	NA	NA	NA	NA	NA	NA	NA	NA	NA	NA
NA	NA	NA	NA	NA	NA	NA	NA	NA	NA	NA	NA	NA	NA	NA
NA	NA	NA	NA	NA	NA	NA	NA	NA	NA	NA	NA	NA	NA	NA
NA	NA	NA	NA	NA	NA	NA	NA	NA	NA	NA	NA	NA	NA	NA
NA	NA	NA	NA	NA	NA	NA	NA	NA	NA	NA	NA	NA	NA	NA
NA	NA	NA	NA	NA	NA	NA	NA	NA	NA	NA	NA	NA	NA	NA
NA	NA	NA	NA	NA	NA	NA	NA	NA	NA	NA	NA	NA	NA	NA
NA	NA	NA	NA	NA	NA	NA	NA	NA	NA	NA	NA	NA	NA	NA
NA	NA	NA	NA	NA	NA	NA	NA	NA	NA	NA	NA	NA	NA	NA
NA	NA	NA	NA	NA	NA	NA	NA	NA	NA	NA	NA	NA	NA	NA
NA	NA	NA	NA	NA	NA	NA	NA	NA	NA	NA	NA	NA	NA	NA
NA	NA	NA	NA	NA	NA	NA	NA	NA	NA	NA	NA	NA	NA	NA
NA	NA	NA	NA	NA	NA	NA	NA	NA	NA	NA	NA	NA	NA	NA
NA	NA	NA	NA	NA	NA	NA	NA	NA	NA	NA	NA	NA	NA	NA
NA	NA	NA	NA	NA	NA	NA	NA	NA	NA	NA	NA	NA	NA	NA
NA	NA	NA	NA	NA	NA	NA	NA	NA	NA	NA	NA	NA	NA	NA
NA	NA	NA	NA	NA	NA	NA	NA	NA	NA	NA	NA	NA	NA	NA
NA	NA	NA	NA	NA	NA	NA	NA	NA	NA	NA	NA	NA	NA	NA
NA	NA	NA	NA	NA	NA	NA	NA	NA	NA	NA	NA	NA	NA	NA
NA	NA	NA	NA	NA	NA	NA	NA	NA	NA	NA	NA	NA	NA	NA
NA	NA	NA	NA	NA	NA	NA	NA	NA	NA	NA	NA	NA	NA	NA
NA	NA	NA	NA	NA	NA	NA	NA	NA	NA	NA	NA	NA	NA	NA
NA	NA	NA	NA	NA	NA	NA	NA	NA	NA	NA	NA	NA	NA	NA
NA	NA	NA	NA	NA	NA	NA	NA	NA	NA	NA	NA	NA	NA	NA
NA	NA	NA	NA	NA	NA	NA	NA	NA	NA	NA	NA	NA	NA	NA
NA	NA	NA	NA	NA	NA	NA	NA	NA	NA	NA	NA	NA	NA	NA
NA	NA	NA	NA	NA	NA	NA	NA	NA	NA	NA	NA	NA	NA	NA
NA	NA	NA	NA	NA	NA	NA	NA	NA	NA	NA	NA	NA	NA	NA
NA	NA	NA	NA	NA	NA	NA	NA	NA	NA	NA	NA	NA	NA	NA
NA	NA	NA	NA	NA	NA	NA	NA	NA	NA	NA	NA	NA	NA	NA
NA	NA	NA	NA	NA	NA	NA	NA	NA	NA	NA	NA	NA	NA	NA
NA	NA	NA	NA	NA	NA	NA	NA	NA	NA	NA	NA	NA	NA	NA
NA	NA	NA	NA	NA	NA	NA	NA	NA	NA	NA	NA	NA	NA	NA
NA	NA	NA	NA	NA	NA	NA	NA	NA	NA	NA	NA	NA	NA	NA
NA	NA	NA	NA	NA	NA	NA	NA	NA	NA	NA	NA	NA	NA	NA
NA	NA	NA	NA	NA	NA	NA	NA	NA	NA	NA	NA	NA	NA	NA
NA	NA	NA	NA	NA	NA	NA	NA	NA	NA	NA	NA	NA	NA	NA
NA	NA	NA	NA	NA	NA	NA	NA	NA	NA	NA	NA	NA	NA	NA
NA	NA	NA	NA	NA	NA	NA	NA	NA	NA	NA	NA	NA	NA	NA
NA	NA	NA	NA	NA	NA	NA	NA	NA	NA	NA	NA	NA	NA	NA
NA	NA	NA	NA	NA	NA	NA	NA	NA	NA	NA	NA	NA	NA	NA
NA	NA	NA	NA	NA	NA	NA	NA	NA	NA	NA	NA	NA	NA	NA
NA	NA	NA	NA	NA	NA	NA	NA	NA	NA	NA	NA	NA	NA	NA
NA	NA	NA	NA	NA	NA	NA	NA	NA	NA	NA	NA	NA	NA	NA
NA	NA	NA	NA	NA	NA	NA	NA	NA	NA	NA	NA	NA	NA	NA
NA	NA	NA	NA	NA	NA	NA	NA	NA	NA	NA	NA	NA	NA	NA
NA	NA	NA	NA	NA	NA	NA	NA	NA	NA	NA	NA	NA	NA	NA
NA	NA	NA	NA	NA	NA	NA	NA	NA	NA	NA	NA	NA	NA	NA
NA	NA	NA	NA	NA	NA	NA	NA	NA	NA	NA	NA	NA	NA	NA
NA	NA	NA	NA	NA	NA	NA	NA	NA	NA	NA	NA	NA	NA	NA
NA	NA	NA	NA	NA	NA	NA	NA	NA	NA	NA	NA	NA	NA	NA
NA	NA	NA	NA	NA	NA	NA	NA	NA	NA	NA	NA	NA	NA	NA
NA	NA	NA	NA	NA	NA	NA	NA	NA	NA	NA	NA	NA	NA	NA
NA	NA	NA	NA	NA	NA	NA	NA	NA	NA	NA	NA	NA	NA	NA
NA	NA	NA	NA	NA	NA	NA	NA	NA	NA	NA	NA	NA	NA	NA
NA	NA	NA	NA	NA	NA	NA	NA	NA	NA	NA	NA	NA	NA	NA
NA	NA	NA	NA	NA	NA	NA	NA	NA	NA	NA	NA	NA	NA	NA
NA	NA	NA	NA	NA	NA	NA	NA	NA	NA	NA	NA	NA	NA	NA
NA	NA	NA	NA	NA	NA	NA	NA	NA	NA	NA	NA	NA	NA	NA
NA	NA	NA	NA	NA	NA	NA	NA	NA	NA	NA	NA	NA	NA	NA
NA	NA	NA	NA	NA	NA	NA	NA	NA	NA	NA	NA	NA	NA	NA
NA	NA	NA	NA	NA	NA	NA	NA	NA	NA	NA	NA	NA	NA	NA
NA	NA	NA	NA	NA	NA	NA	NA	NA	NA	NA	NA	NA	NA	NA
NA	NA	NA	NA	NA	NA	NA	NA	NA	NA	NA	NA	NA	NA	NA
NA	NA	NA	NA	NA	NA	NA	NA	NA	NA	NA	NA	NA	NA	NA
NA	NA	NA	NA	NA	NA	NA	NA	NA	NA	NA	NA	NA	NA	NA
NA	NA	NA	NA	NA	NA	NA	NA	NA	NA	NA	NA	NA	NA	NA
NA	NA	NA	NA	NA	NA	NA	NA	NA	NA	NA	NA	NA	NA	NA
NA	NA	NA	NA	NA	NA	NA	NA	NA	NA	NA	NA	NA	NA	NA
NA	NA	NA	NA	NA	NA	NA	NA	NA	NA	NA	NA	NA	NA	NA
NA	NA	NA	NA	NA	NA	NA	NA	NA	NA	NA	NA	NA	NA	NA
NA	NA	NA	NA	NA	NA	NA	NA	NA	NA	NA	NA	NA	NA	NA
NA	NA	NA	NA	NA	NA	NA	NA	NA	NA	NA	NA	NA	NA	NA
NA	NA	NA	NA	NA	NA	NA	NA	NA	NA	NA	NA	NA	NA	NA
NA	NA	NA	NA	NA	NA	NA	NA	NA	NA	NA	NA	NA	NA	NA
NA	NA	NA	NA	NA	NA	NA	NA	NA	NA	NA	NA	NA	NA	NA
NA	NA	NA	NA	NA	NA	NA	NA	NA	NA	NA	NA	NA	NA	NA
NA	NA	NA	NA	NA	NA	NA	NA	NA	NA	NA	NA	NA	NA	NA
NA	NA	NA	NA	NA	NA	NA	NA	NA	NA	NA	NA	NA	NA	NA
NA	NA	NA	NA	NA	NA	NA	NA	NA	NA	NA	NA	NA	NA	NA
NA	NA	NA	NA	NA	NA	NA	NA	NA	NA	NA	NA	NA	NA	NA
NA	NA	NA	NA	NA	NA	NA	NA	NA	NA	NA	NA	NA	NA	NA
NA	NA	NA	NA	NA	NA	NA	NA	NA	NA	NA	NA	NA	NA	NA
NA	NA	NA	NA	NA	NA	NA	NA	NA	NA	NA	NA	NA	NA	NA
NA	NA	NA	NA	NA	NA	NA	NA	NA	NA	NA	NA	NA	NA	NA
NA	NA	NA	NA	NA	NA	NA	NA	NA	NA	NA	NA	NA	NA	NA
NA	NA	NA	NA	NA	NA	NA	NA	NA	NA	NA	NA	NA	NA	NA
NA	NA	NA	NA	NA	NA	NA	NA	NA	NA	NA	NA	NA	NA	NA
NA	NA	NA	NA	NA	NA	NA	NA	NA	NA	NA	NA	NA	NA	NA
NA	NA	NA	NA	NA	NA	NA	NA	NA	NA	NA	NA	NA	NA	NA
NA	NA	NA	NA	NA	NA	NA	NA	NA	NA	NA	NA	NA	NA	NA
NA	NA	NA	NA	NA	NA	NA	NA	NA	NA	NA	NA	NA	NA	NA
NA	NA	NA	NA	NA	NA	NA	NA	NA	NA	NA	NA	NA	NA	NA
NA	NA	NA	NA	NA	NA	NA	NA	NA	NA	NA	NA	NA	NA	NA
NA	NA	NA	NA	NA	NA	NA	NA	NA	NA	NA	NA	NA	NA	NA
NA	NA	NA	NA	NA	NA	NA	NA	NA	NA	NA	NA	NA	NA	NA
NA	NA	NA	NA	NA	NA	NA	NA	NA	NA	NA	NA	NA	NA	NA
NA	NA	NA	NA	NA	NA	NA	NA	NA	NA	NA	NA	NA	NA	NA
NA	NA	NA	NA	NA	NA	NA	NA	NA	NA	NA	NA	NA	NA	NA
NA	NA	NA	NA	NA	NA	NA	NA	NA	NA	NA	NA	NA	NA	NA
NA	NA	NA	NA	NA	NA	NA	NA	NA	NA	NA	NA	NA	NA	NA
NA	NA	NA	NA	NA	NA	NA	NA	NA	NA	NA	NA	NA	NA	NA
NA	NA	NA	NA	NA	NA	NA	NA	NA	NA	NA	NA	NA	NA	NA
NA	NA	NA	NA	NA	NA	NA	NA	NA	NA	NA	NA	NA	NA	NA
NA	NA	NA	NA	NA	NA	NA	NA	NA	NA	NA	NA	NA	NA	NA
NA	NA	NA	NA	NA	NA	NA	NA	NA	NA	NA	NA	NA	NA	NA
NA	NA	NA	NA	NA	NA	NA	NA	NA	NA	NA	NA	NA	NA	NA
NA	NA	NA	NA	NA	NA	NA	NA	NA	NA	NA	NA	NA	NA	NA
NA	NA	NA	NA	NA	NA	NA	NA	NA	NA	NA	NA	NA	NA	NA
NA	NA	NA	NA	NA	NA	NA	NA	NA	NA	NA	NA	NA	NA	NA
NA	NA	NA	NA	NA	NA	NA	NA	NA	NA	NA	NA	NA	NA	NA
NA	NA	NA	NA	NA	NA	NA	NA	NA	NA	NA	NA	NA	NA	NA
NA	NA	NA	NA	NA	NA	NA	NA	NA	NA	NA	NA	NA	NA	NA
NA	NA	NA	NA	NA	NA	NA	NA	NA	NA	NA	NA	NA	NA	NA
NA	NA	NA	NA	NA	NA	NA	NA	NA	NA	NA	NA	NA	NA	NA
NA	NA	NA	NA	NA	NA	NA	NA	NA	NA	NA	NA	NA	NA	NA
NA	NA	NA	NA	NA	NA	NA	NA	NA	NA	NA	NA	NA	NA	NA
NA	NA	NA	NA	NA	NA	NA	NA	NA	NA	NA	NA	NA	NA	NA
NA	NA	NA	NA	NA	NA	NA	NA	NA	NA	NA	NA	NA	NA	NA
NA	NA	NA	NA	NA	NA	NA	NA	NA	NA	NA	NA	NA	NA	NA
NA	NA	NA	NA	NA	NA	NA	NA	NA	NA	NA	NA	NA	NA	NA
NA	NA	NA	NA	NA	NA	NA	NA	NA	NA	NA	NA	NA	NA	NA
NA	NA	NA	NA	NA	NA	NA	NA	NA	NA	NA	NA	NA	NA	NA
NA	NA	NA	NA	NA	NA	NA	NA	NA	NA	NA	NA	NA	NA	NA
NA	NA	NA	NA	NA	NA	NA	NA	NA	NA	NA	NA	NA	NA	NA
NA	NA	NA	NA	NA	NA	NA	NA	NA	NA	NA	NA	NA	NA	NA
NA	NA	NA	NA	NA	NA	NA	NA	NA	NA	NA	NA	NA	NA	NA
NA	NA	NA	NA	NA	NA	NA	NA	NA	NA	NA	NA	NA	NA	NA
NA	NA	NA	NA	NA	NA	NA	NA	NA	NA	NA	NA	NA	NA	NA
NA	NA	NA	NA	NA	NA	NA	NA	NA	NA	NA	NA	NA	NA	NA
NA	NA	NA	NA	NA	NA	NA	NA	NA	NA	NA	NA	NA	NA	NA
NA	NA	NA	NA	NA	NA	NA	NA	NA	NA	NA	NA	NA	NA	NA
NA	NA	NA	NA	NA	NA	NA	NA	NA	NA	NA	NA	NA	NA	NA
NA	NA	NA	NA	NA	NA	NA	NA	NA	NA	NA	NA	NA	NA	NA
NA	NA	NA	NA	NA	NA	NA	NA	NA	NA	NA	NA	NA	NA	NA
557	660.6	604	594.5	579.5	659.7	600.9	668.1	622.3	628.3	666.8	576.9	701.8	179.1	1133
237.1	235.2	166.7	355.9	407.6	386.8	543.3	572.2	596.4	782.1	719.9	733.1	55.1	522.8	514.8
557	660.5	603.95	594.5	579.55	659.65	601.05	668.1	622.2	628.3	666.35	577	701.8	179.05	1133
237.1	235.1	166.6	355.9	407.6	387.05	543.25	572.45	596.4	782.1	719.95	733.1	55.1	522.8	514.8
556.966666666667	660.3	603.9	594.533333333333	579.6	659.6	601.3	668.1	621.966666666667	628.3	665.8	577.066666666667	701.866666666667	179	1133.03333333333
237.1	234.9	166.466666666667	355.933333333333	407.566666666667	387.4	543.2	572.833333333333	596.333333333333	782.1	720.066666666667	733.066666666667	55.1333333333333	522.766666666667	514.833333333333
556.95	660.1	603.85	594.55	579.625	659.575	601.475	668.075	621.725	628.3	665.425	577.1	701.9	178.95	1133.05
237.1	234.7	166.35	355.975	407.55	387.675	543.125	573.125	596.275	782.075	720.15	733.05	55.125	522.725	514.85
556.96	659.88	603.82	594.56	579.64	659.58	601.6	668.06	621.52	628.28	665.16	577.14	701.94	178.92	1133.06
237.1	234.48	166.26	356	407.52	387.9	543.06	573.36	596.22	782.08	720.22	733.04	55.08	522.68	514.88
557.04	659.66	603.94	594.62	579.68	659.78	601.94	668.02	621.34	628.2	664.66	577.14	702.08	178.84	1133.1
237.1	234.18	166.18	356.1	407.48	388.38	542.82	573.94	596.16	782.02	720.54	732.98	54.94	522.6	514.96
557.14	659.14	604.08	594.68	579.7	660.02	602.28	668.04	621.1	628.08	664.24	577.18	702.22	178.76	1133.12
237.08	233.9	166.08	356.22	407.44	388.88	542.58	574.5	596.14	781.92	720.76	732.94	54.78	522.5	515.06
557.26	658.6	604.24	594.72	579.72	660.28	602.54	668.08	620.94	627.94	663.94	577.22	702.3	178.7	1133.12
237.04	233.74	166.02	356.32	407.42	389.26	542.36	574.9	596.24	781.82	720.86	732.92	54.6	522.4	515.16
557.38	658.08	604.44	594.76	579.72	660.56	602.78	668.14	620.86	627.74	663.52	577.28	702.38	178.64	1133.1
236.98	233.7	165.98	356.42	407.4	389.6	542.16	575.22	596.42	781.72	720.92	732.9	54.46	522.3	515.26
557.48	657.56	604.64	594.8	579.72	660.84	603.02	668.2	620.84	627.54	662.94	577.34	702.44	178.58	1133.06
236.9	233.78	165.94	356.52	407.4	389.9	541.98	575.48	596.7	781.58	720.92	732.88	54.38	522.2	515.34
557.4	656.76	604.72	594.8	579.7	660.94	603.2	668.24	620.7	627.32	661.94	577.42	702.64	178.52	1132.86
236.78	233.74	165.88	356.38	407.4	390.16	541.96	575.66	597	781.46	720.66	732.86	54.44	522.1	515.24
557.24	656.16	604.82	594.8	579.68	661.06	603.34	668.2	620.68	627.12	660.92	577.42	702.84	178.46	1132.68
236.62	233.62	165.86	356.22	407.4	390.32	541.98	575.74	597.26	781.36	720.44	732.8	54.52	522	515.12
557.04	655.54	604.92	594.8	579.64	661.2	603.48	668.14	620.72	626.92	659.9	577.44	703.06	178.4	1132.48
236.44	233.4	165.84	356.06	407.42	390.46	542.02	575.78	597.44	781.24	720.26	732.72	54.62	521.92	514.98
556.84	654.96	605	594.8	579.62	661.32	603.62	668.08	620.8	626.78	658.98	577.46	703.28	178.36	1132.26
236.26	233.1	165.82	355.9	407.44	390.56	542.1	575.8	597.56	781.14	720.06	732.62	54.7	521.84	514.84
556.7	654.56	605.08	594.8	579.58	661.46	603.76	668.02	620.92	626.62	658.18	577.5	703.48	178.32	1132.02
236.08	232.72	165.82	355.72	407.46	390.68	542.2	575.76	597.54	781.02	719.76	732.46	54.78	521.78	514.72
556.66	654.34	604.88	594.78	579.52	661.4	603.86	667.98	621.18	626.54	657.68	577.66	703.44	178.3	1132.14
235.84	232.58	165.7	355.72	407.3	391.68	542.3	575.62	597.44	780.96	719.6	732.44	54.84	521.68	514.76
556.62	654.26	604.66	594.76	579.46	661.3	603.94	667.98	621.44	626.48	657.3	577.8	703.4	178.3	1132.24
235.66	232.52	165.6	355.72	407.14	392.76	542.38	575.42	597.28	780.92	719.36	732.44	54.92	521.58	514.8
556.58	654.28	604.44	594.74	579.38	661.16	603.98	667.98	621.72	626.44	657.04	577.88	703.34	178.32	1132.36
235.54	232.52	165.52	355.7	406.96	393.92	542.44	575.16	597.06	780.88	719.04	732.44	54.96	521.48	514.82
556.54	654.26	604.2	594.72	579.28	660.98	604	667.98	622.02	626.4	656.92	577.96	703.28	178.38	1132.48
235.44	232.56	165.48	355.66	406.8	395.24	542.46	574.72	596.78	780.78	718.58	732.44	55	521.4	514.84
556.44	654.28	603.94	594.7	579.2	660.74	604	667.98	622.32	626.42	656.96	578	703.24	178.46	1132.62
235.36	232.68	165.44	355.64	406.64	396.56	542.46	574.2	596.54	780.76	718.1	732.5	55.02	521.34	514.84
556.2	654.6	604.06	594.68	579.1	660.62	603.96	668.06	622.46	626.5	657.22	577.98	703.2	178.66	1132.52
235.2	232.7	165.5	355.78	406.7	396.92	542.38	573.46	596.26	780.76	717.26	732.44	55.02	521.34	514.82
556.02	655	604.18	594.64	579	660.48	603.92	668.12	622.6	626.6	657.62	577.96	703.14	178.88	1132.42
235.04	232.76	165.56	355.9	406.76	397.1	542.3	572.6	596.02	780.78	716.34	732.38	54.98	521.36	514.78
555.84	655.48	604.3	594.56	578.92	660.36	603.86	668.16	622.7	626.7	658.44	577.94	703.1	179.12	1132.3
234.88	232.98	165.64	355.98	406.84	397.02	542.2	571.38	595.78	780.78	715.28	732.34	54.94	521.38	514.76
555.66	655.98	604.42	594.38	578.84	660.3	603.8	668.2	622.78	626.82	659.9	577.92	703.06	179.38	1132.2
234.74	233.34	165.72	355.92	406.92	396.68	542.12	569.86	595.52	780.88	714.26	732.32	54.9	521.38	514.74
555.48	656.36	604.56	594.2	578.76	660.26	603.74	668.24	622.82	626.92	661.28	577.9	703.02	179.62	1132.12
234.6	233.68	165.8	355.86	407	396.3	542.04	568.48	595.28	780.94	713.4	732.3	54.86	521.36	514.72
555.44	656.38	604.54	594	578.72	660.28	603.7	668.18	622.88	626.98	662.86	577.86	703	179.76	1132.04
234.62	234.06	165.86	355.58	407.06	395.94	542.02	567.1	595.08	781	712.7	732.3	54.84	521.34	514.68
555.36	656.54	604.52	593.92	578.6	660.34	603.58	668.06	622.92	627.02	664.76	577.8	702.94	179.92	1132.18
234.64	234.64	165.94	355.24	407.2	395.68	541.9	565.48	594.84	781.04	712.02	732.3	54.82	521.3	514.64
555.32	656.74	604.5	593.86	578.44	660.4	603.46	667.92	622.94	627.06	666.4	577.76	702.88	180.06	1132.32
234.64	235.18	166	354.92	407.36	395.68	541.8	564.08	594.64	781.1	711.56	732.3	54.82	521.26	514.58
555.28	657	604.5	593.9	578.24	660.46	603.34	667.74	622.94	627.12	667.48	577.7	702.82	180.16	1132.44
234.62	235.7	166.06	354.72	407.56	395.92	541.7	562.98	594.48	781.08	711.22	732.3	54.84	521.22	514.52
555.24	657.3	604.5	593.96	578	660.5	603.22	667.5	622.92	627.24	668.64	577.64	702.76	180.28	1132.56
234.58	236.3	166.12	354.52	407.8	396.18	541.6	561.68	594.3	781.06	710.88	732.3	54.82	521.18	514.46
555.26	657.72	604.48	594.14	577.7	660.4	603.14	667.2	622.88	627.42	669.54	577.62	702.7	180.42	1132.66
234.52	236.96	166.2	354.46	408.12	396.38	541.5	560.28	594.16	780.98	710.62	732.32	54.78	521.12	514.4
555.34	657.96	604.44	594.28	577.36	660.2	603.16	667.04	622.82	627.6	669.94	577.68	702.74	180.62	1132.54
234.44	237.42	166.32	354.54	408.48	396.5	541.48	559.06	594.06	780.84	710.64	732.38	54.76	521.22	514.34
555.42	658.22	604.4	594.46	577.04	659.9	603.2	666.9	622.78	627.8	670.2	577.76	702.78	180.82	1132.42
234.34	237.78	166.46	354.72	408.8	396.5	541.46	557.9	594	780.72	710.74	732.44	54.74	521.32	514.28
555.52	658.6	604.36	594.7	576.74	659.5	603.24	666.76	622.72	627.98	670.32	577.86	702.84	181	1132.34
234.22	238	166.58	355	409.06	396.34	541.44	556.8	593.98	780.64	710.92	732.52	54.66	521.42	514.22
555.66	659.1	604.32	595.04	576.42	659.04	603.28	666.6	622.64	628.1	669.88	577.98	702.9	181.18	1132.26
234.1	238.12	166.72	355.48	409.26	396.12	541.4	555.6	594.02	780.56	711.02	732.62	54.58	521.5	514.14
555.76	659.58	604.3	595.38	576.14	658.7	603.28	666.52	622.54	628.16	669.04	578.08	702.96	181.32	1132.24
234	238.1	166.82	355.98	409.34	395.96	541.36	554.6	594.06	780.52	711.04	732.7	54.48	521.6	514.08
555.82	660.18	604.32	595.72	575.88	658.46	603.26	666.36	622.44	628.26	667.98	578.14	702.98	181.4	1132.28
234.06	238.1	166.9	356.52	409.22	395.6	541.3	553.68	594.14	780.62	710.96	732.74	54.56	521.52	514.22
555.92	660.78	604.34	596.08	575.58	658.36	603.24	666.18	622.3	628.34	666.74	578.18	703	181.44	1132.36
234.14	238.08	166.98	357.08	409.08	395.26	541.22	552.78	594.24	780.72	711	732.78	54.64	521.44	514.38
556.14	661.3	604.38	596.42	575.26	658.34	603.2	665.96	622.14	628.38	665.54	578.2	702.98	181.48	1132.52
234.2	238.04	167.06	357.7	408.82	394.9	541.14	551.76	594.46	780.86	711.56	732.84	54.68	521.42	514.54
556.4	661.68	604.44	596.66	574.98	658.4	603.16	665.8	621.98	628.4	664.94	578.2	702.96	181.5	1132.74
234.28	238.04	167.14	358.16	408.5	394.54	541.06	550.92	594.68	781.02	712.52	732.88	54.76	521.44	514.74
556.68	662.06	604.52	596.8	574.72	658.46	603.12	665.64	621.82	628.4	664.76	578.2	702.92	181.5	1133
234.36	238.06	167.22	358.56	408.12	394.16	540.98	550.12	594.94	781.16	713.94	732.94	54.84	521.48	514.94
557.12	662.3	604.64	596.72	574.52	658.54	603.08	665.46	621.46	628.32	664.9	578.02	702.86	181.46	1133.48
234.38	238.02	167.06	358.98	407.72	393.88	540.92	549.4	595.36	781.08	715.66	733.08	54.68	521.58	515
557.54	662.38	604.78	596.56	574.28	658.54	603.04	665.28	621.08	628.24	665.4	577.84	702.8	181.42	1133.98
234.34	237.94	166.9	359.3	407.2	393.54	540.84	548.7	595.82	781	717.82	733.24	54.52	521.74	515.08
557.84	662.36	604.9	596.32	574.06	658.5	603.02	665.18	620.72	628.18	666.02	577.66	702.76	181.38	1134.44
234.32	237.86	166.76	359.46	406.74	393.2	540.76	548.26	596.18	780.88	719.72	733.38	54.48	521.9	515.16
558.06	662.36	605.02	596.04	573.82	658.44	603.02	665.1	620.38	628.14	666.68	577.48	702.74	181.32	1134.86
234.28	237.78	166.62	359.54	406.3	392.86	540.7	547.96	596.52	780.74	721.6	733.54	54.42	522.06	515.24
558.22	662.4	605.14	595.78	573.56	658.4	603.04	665.04	620.04	628.08	667.38	577.28	702.74	181.28	1135.24
234.24	237.66	166.48	359.52	405.9	392.54	540.64	547.82	596.84	780.6	723.38	733.68	54.4	522.22	515.32
558.22	662.26	605.1	595.74	573.32	658.36	603.08	664.66	619.92	628.06	668.2	577.34	702.8	181.16	1135.2
234.08	237.24	166.62	359.42	405.58	392.36	540.62	547.34	597	780.62	725.02	733.84	54.52	522.38	515.2
558.22	662.16	605.06	595.72	573.14	658.34	603.14	664.38	619.88	628.06	668.86	577.36	702.84	181.04	1135.14
233.94	236.86	166.76	359.18	405.32	392.2	540.68	547.26	597.1	780.64	725.98	734	54.66	522.52	515.04
558.2	662.1	605.02	595.74	573	658.36	603.2	664.1	619.86	628.06	669.38	577.38	702.88	180.92	1135.04
233.82	236.52	166.88	358.96	405.12	392.08	540.74	547.18	597.18	780.66	726.62	734.14	54.76	522.62	514.88
558.18	662.04	604.98	595.74	572.94	658.38	603.26	663.88	619.86	628.1	669.72	577.38	702.9	180.8	1134.9
233.72	236.14	167	358.72	404.94	391.98	540.8	547.26	597.24	780.68	727.02	734.24	54.9	522.7	514.7
558.24	661.9	604.94	595.6	573.02	658.42	603.32	663.74	619.9	628.26	669.86	577.38	702.9	180.68	1134.56
233.62	235.74	167.16	358.44	404.78	391.88	540.9	547.62	597.28	780.72	727.36	734.34	55.08	522.78	514.58
558.34	661.9	605	595.34	573.18	658.42	603.38	663.98	619.94	628.44	669.8	577.28	702.84	180.66	1134.14
233.52	235.64	167.26	358.06	404.66	391.78	540.98	548.58	597.3	780.76	727.62	734.32	55.18	522.84	514.66
558.6	661.88	604.88	595.24	573.52	658.46	603.28	664.06	619.98	628.62	669.68	577.2	702.72	180.64	1133.44
233.3	235.68	167.24	357.78	404.6	391.62	541.14	549.5	597.28	780.88	728	734.3	55.36	522.94	514.8
558.9	661.84	604.76	595.12	573.98	658.5	603.18	664.16	620.04	628.8	669.58	577.12	702.6	180.64	1132.6
233.04	235.72	167.26	357.44	404.62	391.46	541.32	550.54	597.28	781.02	728.38	734.28	55.56	523.04	514.98
559.3	661.74	604.6	595.1	574.76	658.54	603.06	664.26	620.16	628.92	669.58	577.06	702.46	180.66	1131.88
232.74	235.78	167.34	357.02	404.88	391.32	541.52	551.54	597.28	781.22	728.58	734.28	55.74	523.12	515.36
559.7	661.62	604.42	595.28	575.68	658.54	602.94	664.32	620.28	628.92	669.64	577.04	702.34	180.7	1131.6
232.48	235.88	167.44	356.62	405.26	391.18	541.7	552.24	597.28	781.42	728.5	734.26	55.88	523.16	515.8
560.14	661.5	604.24	595.56	576.82	658.6	602.82	664.38	620.42	628.86	669.72	577.02	702.24	180.72	1132.1
232.3	236	167.58	356.22	405.74	391.08	541.9	552.76	597.28	781.62	728.2	734.26	56.04	523.2	516.3
560.48	661.48	604.2	595.78	577.98	658.74	602.86	664.58	620.56	628.76	669.78	577.04	702.46	180.82	1133.7
232.34	235.98	167.88	355.84	406.32	391.1	542.08	553.12	597.3	781.76	727.68	734.26	55.82	523.1	516.62
561.02	661.46	604.16	596.12	579.62	658.92	602.92	664.9	620.76	628.62	669.68	577.06	702.66	180.9	1137.22
232.58	235.94	168.26	355.44	407.06	391.1	542.26	553.22	597.28	781.92	726.76	734.24	55.62	523	517.08
561.66	661.5	604.14	596.46	581.2	659.06	603	665.24	620.94	628.48	669.44	577.08	702.88	180.98	1141.66
233	235.9	168.62	355.14	407.76	391.06	542.46	553.1	597.28	782.02	725.72	734.22	55.42	522.9	517.48
562.46	661.6	604.12	596.8	582.82	659.12	603.08	665.62	621.12	628.32	669.12	577.08	703.1	181.04	1146.96
233.52	235.84	169	354.88	408.52	391	542.66	552.88	597.3	782.08	724.54	734.2	55.22	522.82	517.98
563.42	661.76	604.1	597.18	584.42	659.04	603.14	666.08	621.3	628.16	668.74	577.1	703.34	181.1	1152.98
234.1	235.78	169.4	354.66	409.32	390.9	542.88	552.66	597.34	782.1	723.24	734.18	55	522.74	518.62
564.78	661.9	604.1	597.5	586.26	658.88	603.2	666.82	621.48	627.72	668.1	576.94	703.34	181.1	1160.92
234.58	235.68	169.94	354.52	410.3	390.56	542.9	552.44	597.38	781.92	721.64	734.06	55.18	522.66	519.78
565.94	662.1	604.08	597.8	587.66	658.74	603.26	667.58	621.6	627.34	667.5	576.78	703.36	181.1	1168.44
234.92	235.52	170.46	354.48	411.14	390.24	542.94	552.48	597.42	781.62	720.22	733.96	55.32	522.58	520.9
566.94	662.28	604.06	598.12	588.86	658.72	603.32	668.4	621.72	626.98	666.86	576.62	703.38	181.1	1176.26
235.16	235.26	171.04	354.52	411.88	389.98	542.98	552.76	597.42	781.22	718.82	733.84	55.46	522.52	521.98
567.78	662.46	604.04	598.48	589.82	658.8	603.42	669.26	621.92	626.64	666.22	576.46	703.4	181.1	1184.22
235.34	234.9	171.66	354.68	412.48	389.78	543.04	553.26	597.38	780.74	717.5	733.72	55.58	522.44	522.92
568.38	662.78	604	599	590.5	659	603.66	670.24	622.4	626.28	665.58	576.32	703.4	181.1	1193.14
235.58	234.24	172.5	355.1	412.84	389.64	543.1	554.04	597.34	780.14	716.28	733.56	55.72	522.36	523.64
568.56	663.16	603.94	599.74	590.82	659.24	604.02	671.04	623.1	626.2	665.2	576.34	703.4	181.08	1200.18
235.92	233.46	173.3	355.58	412.86	389.94	543.28	554.8	597.44	779.7	715.56	733.62	55.74	522.34	524.06
568.88	663.56	603.9	600.76	590.98	659.44	604.56	671.8	624.04	626.06	664.92	576.38	703.4	181.04	1206.6
236.44	232.58	174.18	356.1	412.7	390.26	543.4	555.5	597.64	779.32	715.1	733.64	55.72	522.3	524.5
569.44	664	603.84	602.16	591.04	659.58	605.38	672.52	625.2	625.86	664.76	576.42	703.4	180.96	1212.38
237.14	231.62	175.14	356.56	412.4	390.56	543.46	556.1	597.98	779.04	714.92	733.66	55.72	522.22	525.12
570.78	664.54	603.72	604.42	591.12	659.8	606.88	673.32	626.78	625.54	664.72	576.42	703.4	180.86	1217.98
238.38	230.44	176.4	356.82	412	390.92	543.28	556.7	598.64	778.92	714.98	733.62	55.72	522	526.54
573.24	665.14	603.58	607.74	591.44	660.12	609.1	674.04	628.56	625.04	664.76	576.36	703.4	180.78	1222.32
240.2	229.36	177.78	356.62	411.76	391.44	542.66	557.22	599.62	778.96	715.32	733.52	55.7	521.48	529.14
575.64	665.64	603.46	610.82	591.72	660.38	611.18	674.62	630.1	624.56	664.84	576.3	703.4	180.72	1225.78
241.96	228.46	179	356.32	411.6	391.74	542.02	557.68	600.46	779.02	715.62	733.28	55.68	520.96	531.66
578.48	666.26	603.34	614.24	592.22	660.72	613.52	675.24	631.66	623.94	664.9	576.22	703.4	180.7	1229.08
243.92	227.72	180.24	355.84	411.62	392.16	541.1	558.14	601.44	779.08	715.96	733.02	55.7	520.28	535.28
582.44	667.32	603.28	618.62	593.38	661.22	616.58	676.24	633.62	623.02	664.96	576.14	703.4	180.44	1233.7
246.44	227.26	181.68	355.08	412.06	393.04	539.5	558.62	602.6	779.16	716.38	732.62	55.7	519.2	540.68
587.32	668.94	603.4	623.4	595.54	661.72	619.9	677.82	635.78	621.96	665.02	576.16	703.4	179.22	1238.24
248.82	227.36	183.1	354.22	413.22	394.38	537.44	558.88	603.52	779.34	716.82	732.06	55.7	517.98	545.94
591.1	670.32	603.56	626.88	597.48	662.08	622.36	679.24	637.44	621.14	665.06	576.22	703.4	177.98	1241.82
250.46	227.66	184.1	353.58	414.3	395.52	535.78	558.96	604.1	779.5	717.14	731.6	55.7	517.06	550
595.92	672.14	603.86	631.02	600.08	662.52	625.3	681.22	639.48	620.24	665.1	576.32	703.4	176.08	1246.64
252.26	228.1	185.3	352.88	415.84	396.92	533.84	559.04	604.68	779.72	717.48	731	55.72	516.1	555.1
602.46	674.84	604.58	635.84	604.1	663.14	628.8	684.52	642.16	619.4	665.16	576.48	703.38	172.38	1253.02
254.1	228.76	186.76	352.38	418.46	398.7	531.7	559.04	605.04	780.04	717.86	730.06	55.74	515.48	559.78
608.92	677.72	605.26	640.52	608.42	663.78	631.84	688.12	644.72	618.88	665.2	576.6	703.32	167.72	1257.18
255.68	229.26	188.12	352.3	421.5	400.2	530.06	558.98	605.1	780.36	718.14	728.92	55.74	515.52	563.24
614.92	680.52	606.14	644.66	612.54	664.6	634.48	691.86	647.16	618.58	665.18	576.7	703.26	162.72	1259.125
257.38	229.62	189.3	352.66	424.62	401.46	528.92	558.98	605.08	780.52	718.38	727.72	55.7	516.14	564.65
622.28	683.94	607.38	649.76	617.52	665.64	637.72	696.52	650.28	618.24	665.12	576.86	703.2	156.46	1262.36666666667
259.72	230.06	190.7	353.28	428.38	403.04	527.68	559	605.06	780.66	718.68	726.22	55.68	517.02	567
631.46	688.1	609.44	656.44	623.48	667.16	641.78	702.42	654.64	617.88	664.96	577.16	703.14	148.48	1265.75
263.12	230.56	192.38	354.76	432.68	404.86	526.68	558.94	605.04	780.6	719.1	724.22	55.66	518.3	569.1
639.7	691.7	611.68	662.98	628.6	668.7	645.54	707.8	659.02	617.6	664.78	577.52	703.1	141.18	1265.2
266.64	231	193.84	356.6	436.2	406.4	526.24	558.8	605.02	780.34	719.48	722.3	55.58	519.52	571.2
647.88	695.08	614.66	669.66	633.68	670.38	649.56	713.12	663.86	617.34	664.46	578.06	703.02	134.26	NA
270.26	231.78	195.36	358.84	439.22	408.02	526.12	559.2	604.98	779.92	720.12	720.42	55.46	520.88	NA
655.94	698.3	618.1	676.68	638.66	672.1	653.86	718.52	669.16	617.1	664.12	578.72	702.94	127.72	NA
273.94	232.8	196.86	361.1	441.82	409.6	526.38	559.44	604.96	779.34	720.78	718.52	55.38	521.96	NA
664.88	701.92	622.8	685	644.16	674.24	659.68	725.16	675.8	616.72	663.76	579.68	702.86	120.84	NA
278.04	234.58	198.46	363.48	444.12	411.36	527.24	559.26	604.98	778.48	721.58	716.32	55.3	522.64	NA
672.2	704.86	627.36	692.14	648.56	676.16	665.2	731.18	681.76	616.28	663.46	580.7	702.78	115.64	NA
281.22	236.66	199.74	365.32	445.46	412.84	528.28	558.94	605.02	777.68	722.34	714.5	55.18	522.82	NA
679.28	707.8	632.1	699.1	652.7	678.12	671.04	737.5	687.68	615.72	663.14	581.8	702.7	110.9	NA
284	239.14	200.98	367.04	446.36	414.26	529.4	558.48	605.08	777	723.14	712.82	55.12	522.7	NA
686.06	710.78	636.84	705.66	656.46	680.26	677.18	744.56	693.72	615.02	662.9	582.96	702.64	106.52	NA
286.3	241.88	202.08	368.52	446.94	415.62	530.44	557.14	605.16	776.5	723.76	711.34	55.1	521.6	NA
693.78	714.34	642.18	713.32	660.62	682.94	684.7	753.7	700.76	614.02	662.58	584.12	702.58	101.96	NA
288.76	245.34	203.46	370.32	447.12	416.94	531.14	555.32	605.12	776.24	724.56	710.04	55.08	519.68	NA
700.22	717.42	646.58	719.96	664	685.52	691.28	762.24	706.88	613	662.26	584.92	702.5	98.44	NA
290.6	248.46	204.82	371.94	446.98	417.86	531.22	553.66	604.98	776.28	725.28	709.32	55.02	517.32	NA
706.4	720.58	650.82	726.78	667.42	688.36	698.04	771.22	713.22	611.9	661.92	585.42	702.42	95.04	NA
292.52	251.54	206.36	373.48	446.88	418.66	531.04	552.14	604.76	776.38	726	708.84	55	514.44	NA
712.38	723.84	654.92	733.74	670.86	691.52	705.04	780.62	719.86	610.68	661.56	585.64	702.34	91.66	NA
294.62	254.52	208.12	374.9	446.94	419.38	530.46	550.92	604.48	776.46	726.7	708.54	55	511.04	NA
719.16	727.86	659.54	741.98	674.86	695.78	715.18	792.28	728	608.82	661.16	585.64	702.5	87.42	NA
297.34	257.8	210.6	376.3	447.56	420.14	529.3	550.12	604.28	776.44	727.48	708.26	55.02	506.92	NA
724.58	731.48	663.42	748.98	678.28	700.04	724.56	802.56	735.44	607	660.82	585.52	702.66	83.6	NA
299.7	260.46	213.04	377.48	448.7	420.72	527.98	550.16	604.28	776.3	728.1	708	55.06	503.12	NA
729.8	735.2	667.34	755.84	681.64	704.68	734.24	812.82	743.12	605.06	660.48	585.52	702.82	79.68	NA
302.06	263.06	215.54	378.94	450.3	421.22	526.66	550.6	604.36	776.08	728.72	707.6	55.12	499.56	NA
734.76	739.02	671.34	762.54	684.96	709.62	744.24	822.94	750.98	603.06	660.1	585.76	702.98	75.76	NA
304.46	265.62	218.02	380.64	452.4	421.68	525.42	551.22	604.46	775.76	729.34	707.02	55.14	496.44	NA
740.1	743.74	676.18	770.24	688.9	715.72	755.8	834.68	760.28	600.8	659.56	586.68	703.14	71.54	NA
307.24	268.54	220.64	383.2	455.86	422.3	524.46	551.8	604.46	775.1	730.14	705.82	55.18	493.9	NA
744.34	747.86	681.38	776.82	692.44	721.14	764.58	844.42	768.3	599	658.96	588.04	703.1	68.1	NA
309.62	270.98	222.5	386.38	459.56	422.6	524.06	552.28	604.12	774.42	730.78	704.32	55.24	492.24	NA
748.44	752.14	686.74	783.44	696.12	726.62	773.26	854.16	776.32	597.22	658.22	589.86	703.06	65.14	NA
311.94	273.32	224.2	389.9	463.52	423.08	523.94	552.38	603.58	773.52	731.5	702.54	55.28	491.14	NA
752.4	756.54	692.2	789.86	699.98	732.1	781.86	863.96	784.28	595.48	657.28	592.14	703.04	62.66	NA
314.2	275.54	225.8	393.48	467.6	423.84	524	552.1	602.84	772.4	732.24	700.58	55.32	490.44	NA
756.84	761.68	698.7	797.28	704.88	738.48	791.88	875.02	793.54	593.42	655.86	595.26	703.02	60.26	NA
316.78	278.16	227.62	397.32	472.08	425.28	524.52	551.12	601.62	770.64	733.06	698.14	55.38	489.82	NA
760.58	765.96	704.66	803.54	709.44	743.98	800.64	884.18	801.62	591.52	654.34	598.12	703.02	58.46	NA
319	280.46	229.12	400.38	475.5	426.88	525.12	549.84	600.24	768.82	733.6	696.04	55.38	489.16	NA
764.34	770.16	709.96	809.88	714.08	749.52	809.64	893.22	809.82	589.56	652.64	600.86	703.04	57.16	NA
321.18	282.9	230.62	402.84	478.66	429.02	525.66	548.26	598.88	766.64	734.02	694.12	55.3	488.62	NA
768.12	774.14	715.42	816.18	718.92	755.1	818.74	902.18	818.12	587.44	650.72	603.3	703.08	55.9	NA
323.28	285.52	232.04	404.92	481.52	431.28	526.06	546.84	597.46	764.28	734.14	692.34	55.22	487.78	NA
772.54	778.46	721.88	823.78	724.96	761.68	829.36	912.48	827.96	584.5	648.06	605.32	703.18	54.62	NA
325.62	288.82	233.66	407	484.3	433.84	526.06	545.6	595.86	761.4	733.76	690.26	55.02	486.34	NA
776.38	781.88	727.46	830.46	730.4	767.36	838.48	921.38	836.48	581.56	645.38	606.3	703.3	53.76	NA
327.58	291.76	235.02	408.6	486.24	435.96	525.44	544.94	594.54	758.96	733	688.44	54.76	484.74	NA
780.2	785.16	732.98	837.3	736.04	773	847.42	930.16	844.78	578.3	642.36	606.86	703.46	53.1	NA
329.54	294.66	236.48	410.1	487.84	437.96	524.48	544.56	593.24	756.66	731.98	686.42	54.44	483.02	NA
784	788.4	738.6	844.2	742.02	778.58	856.2	938.68	852.84	574.8	639.12	607.02	703.76	52.64	NA
331.6	297.52	238.16	411.32	489.1	439.74	523.22	544.48	591.94	753.22	730.64	684.04	54.22	481.1	NA
788.5	792.16	745.06	852.3	749.16	785.16	866.56	948.46	862.1	570.2	634.7	606.78	704.22	52.35	NA
334.2	300.66	240.54	412.68	490.38	441.56	521.6	544.46	590.48	749.72	728.7	680.62	53.94	480.05	NA
793.1	796.04	751.52	860.12	756.3	791.9	876.82	958.24	871.4	565.02	629.66	606.16	704.84	52.2	NA
337.14	303.42	243.48	414.14	491.72	443.14	520.18	544.36	589.12	746.76	726.44	676.46	53.7	479.2	NA
797.08	799.4	757.08	866.78	762.46	797.74	885.66	966.68	879.38	560.46	625.22	605.56	705.44	52.1	NA
339.72	305.72	246.14	415.4	492.92	444.42	518.96	544.28	588	744.12	724.38	672.72	53.52	478.25	NA
801.12	802.86	762.68	873.14	768.5	803.68	894.46	975.26	887.48	555.66	620.74	604.82	706.08	52.4	NA
342.48	307.9	249	416.86	494.38	445.58	517.94	544.08	586.94	741.7	722.26	668.78	53.4	476.9	NA
805.82	807.12	769	880.04	775.3	810.72	904.26	984.88	896.98	549.6	615.56	603.66	706.72	NA	NA
346.04	310.28	252.46	419.24	496.44	446.88	517.18	543.56	585.7	740.78	719.94	663.82	53.24	NA	NA
810.02	811	774.38	885.86	781.08	816.76	912.16	992.7	905.14	544.18	611.32	602.44	707.18	NA	NA
349.44	312.2	255.44	421.82	498.62	448.02	516.92	542.78	584.6	740.22	717.94	659.36	52.92	NA	NA
813.54	814.44	778.82	890.84	785.88	821.68	918.5	998.68	911.7	539.54	608.08	601.12	707.44	NA	NA
352.46	313.84	257.76	424.4	500.74	449.04	516.88	541.82	583.56	739.72	716.28	655.52	52.68	NA	NA
817.74	818.68	784.14	896.9	791.62	827.58	926.18	1005.84	919.54	534.08	604.18	599.44	707.72	NA	NA
356.04	315.76	260.4	427.62	503.38	450.34	517	540.54	582.26	738.98	714.28	650.96	52.44	NA	NA
822.64	823.98	790.24	904.28	798.52	834.5	935.3	1014.24	928.62	527.88	599.56	597.3	707.9	NA	NA
360.1	317.86	263.12	431.58	506.68	452.16	517.5	538.68	580.52	737.66	711.9	645.86	52.2	NA	NA
826.88	828.76	795.44	910.92	804.54	840.52	943.36	1021.68	936.48	522.76	595.4	595.3	707.94	NA	NA
363.44	319.58	265.14	435.02	509.74	453.98	518.06	536.82	578.78	736	709.8	641.78	51.96	NA	NA
830.94	833.6	800.78	917.46	810.68	846.94	951.92	1029.7	944.44	517.72	591.04	593.1	707.9	NA	NA
366.6	321.3	267.24	438.2	512.86	455.98	518.42	534.88	576.74	734.04	707.78	637.98	51.88	NA	NA
834.96	838.34	806.16	923.92	816.84	853.6	960.56	1037.98	952.62	512.82	586.36	590.7	707.82	NA	NA
369.68	323.04	269.3	441.1	515.84	458.04	518.6	533.02	574.58	731.84	705.86	634.46	51.8	NA	NA
839.68	843.5	812.66	931.18	823.92	861.5	970.2	1047.6	962.28	507.24	580.22	587.26	707.68	NA	NA
373.16	325.28	271.58	444.08	518.96	460.32	518.36	531.1	572.16	728.96	703.82	630.86	51.72	NA	NA
843.74	847.52	818.54	937.14	829.86	868.42	978.1	1055.72	970.58	502.56	574.44	583.62	707.5	NA	NA
376.08	327.44	273.46	446.26	521.4	462.22	517.62	529.72	570.12	726.24	702.12	628.18	51.64	NA	NA
847.94	851.2	824.62	942.96	835.72	875.26	985.56	1063.62	978.68	497.88	568.48	579.52	707.3	NA	NA
378.96	329.78	275.26	448.32	523.62	464.08	516.7	528.54	568.18	723.5	700.28	625.78	51.6	NA	NA
852.28	854.6	830.58	948.74	841.38	881.74	992.5	1072.3	987.74	493.22	562.46	574.86	707.2	NA	NA
381.76	332.34	276.62	450.34	525.7	465.84	515.72	527.74	566.38	720.9	698.28	623.2	51.56	NA	NA
857.56	858.32	837.58	955.66	848.06	889.04	1000.48	1082.62	997.64	487.62	555.64	569.3	707.06	NA	NA
385.02	335.74	278.18	452.48	527.66	467.82	514.28	527.02	564.52	718.08	695.36	620.18	51.56	NA	NA
862.24	861.36	843.48	961.78	853.94	895.16	1007.3	1091.94	1006.06	482.64	550.12	564.42	706.92	NA	NA
387.86	338.96	279.52	454.12	529.02	469.52	512.92	526.48	563.1	715.82	692.28	617.42	51.6	NA	NA
866.96	864.44	849.18	967.98	859.96	901.28	1014.26	1101.64	1014.6	477.56	544.84	559.68	706.78	NA	NA
390.78	342.36	281	455.7	530.14	471.12	511.64	525.8	561.92	713.68	688.9	614.38	51.7	NA	NA
871.62	867.66	854.66	974.12	866.12	907.42	1021.38	1111.58	1023.4	472.4	539.72	554.98	706.6	NA	NA
393.78	345.9	282.66	457.24	531.12	472.62	510.48	524.92	560.96	711.64	685.28	611.02	51.78	NA	NA
876.9	871.92	861.84	980.92	873.58	914.46	1029.88	1121.54	1032.78	465.86	533.74	549.62	706.24	NA	NA
397.54	349.9	286.1	459.1	532.04	474.44	509.32	523.36	559.92	709.14	680.62	607	52.16	NA	NA
881.24	875.88	867.9	986.32	880.02	920.4	1037.02	1129.64	1041.14	460.06	528.54	544.82	705.88	NA	NA
401	353.18	289.6	460.8	532.92	476.02	508.6	521.66	559.06	707.04	676.34	603.2	52.54	NA	NA
885.4	880	873.92	991.4	886.32	926.2	1044	1137.36	1049.44	454.24	523.14	539.86	705.48	NA	NA
404.6	356.3	293.38	462.62	534	477.68	507.94	519.86	558.06	704.96	671.88	599.22	52.9	NA	NA
889.42	884.26	879.94	996.24	892.46	931.84	1050.84	1144.76	1057.52	448.44	517.5	534.76	705.06	NA	NA
408.34	359.28	297.44	464.56	535.3	479.44	507.3	518.02	556.9	702.9	667.32	595.12	53.28	NA	NA
894	889.36	887	1001.78	899.42	938.16	1059	1153.58	1066.38	442.02	510.72	528.7	704.62	NA	NA
412.84	362.5	302.28	467.28	537.22	481.68	506.8	515.86	555.3	700.36	662.18	590.44	53.7	NA	NA
898.02	893.76	892.66	1006.52	906.1	943.58	1066.1	1161.46	1073.44	436.98	504.88	523.46	704.32	NA	NA
416.68	365.06	305.82	470.06	539.98	483.72	506.7	514.06	553.8	698.06	657.92	586.68	53.92	NA	NA
902.08	898.34	898.44	1011.4	912.9	948.96	1073.48	1169.7	1080.38	432.28	499.22	518.24	704.04	NA	NA
420.42	367.46	309.26	473.1	542.96	485.88	506.64	512.36	552.12	695.54	653.82	583.24	54.16	NA	NA
906.2	903.1	904.3	1016.44	919.8	954.36	1081.14	1178.16	1087.46	427.92	493.8	512.98	703.82	NA	NA
424	369.7	312.6	476.28	546.08	488.1	506.54	510.78	550.3	692.82	649.94	580.14	54.38	NA	NA
911.08	908.72	911.06	1022.58	927.62	960.68	1090.24	1187.74	1096.16	423.3	487.6	506.72	703.56	NA	NA
427.9	372.2	316.4	479.76	549.4	490.56	506.2	509.14	548.06	689.32	645.64	576.96	54.58	NA	NA
915.36	913.54	916.76	1028	934.44	966.14	1097.92	1195.52	1103.94	419.62	482.36	501.26	703.34	NA	NA
431	374.32	319.62	482.46	552.14	492.58	505.66	507.94	546.16	686.08	642.1	574.6	54.68	NA	NA
919.56	918.18	922.1	1033.32	940.08	971.36	1105.14	1202.82	1111.88	416.16	476.26	495.14	703.28	NA	NA
434.14	376.6	322.94	484.72	553.78	494.38	504.84	506.78	544.38	682.78	638.5	572.98	54.84	NA	NA
923.76	922.52	927.3	1038.6	945.42	976.46	1111.98	1209.76	1119.78	412.74	469.78	488.72	703.22	NA	NA
437.14	379.02	326.42	486.62	555.08	496.02	503.94	505.6	542.8	679.38	635.04	571.52	54.92	NA	NA
928.72	927.1	933.26	1044.64	951.26	982	1119.66	1218	1128.46	408.54	461.82	481.2	703.1	NA	NA
440.5	382.16	330.66	488.34	556.06	497.62	502.84	503.98	541.26	675.44	631.02	569.84	54.98	NA	NA
933.02	930.7	938.3	1049.68	956	986.44	1126.06	1225.22	1135.42	404.8	454.68	474.66	703.06	NA	NA
443.34	385.1	334.42	489.42	556.46	498.74	501.84	502.32	540.22	672.1	627.54	568.52	55	NA	NA
937.28	934.24	943.34	1054.76	960.62	990.8	1132.6	1232.48	1142.24	400.94	447.58	468.16	703.04	NA	NA
446.14	388.14	338.18	490.26	556.52	499.66	500.84	500.36	539.3	668.8	623.94	567.1	55.02	NA	NA
941.66	937.7	948.38	1060.08	965.22	995.14	1139.6	1239.5	1149.24	396.88	441.26	462.26	702.78	NA	NA
448.9	391.26	341.88	490.8	556.22	500.48	499.88	497.94	538.62	665.5	620.3	564.86	54.92	NA	NA
946.6	941.9	954.06	1066.62	970.82	1000.14	1148.28	1246.74	1158.02	391.98	434.24	455.7	702.54	NA	NA
452.16	395.02	346.1	491.14	555.18	501.34	498.98	494.66	537.94	661.68	615.86	561.72	54.86	NA	NA
950.68	945.7	958.66	1072.44	975.8	1004.48	1156	1251.98	1166.12	387.66	428.5	450.32	702.36	NA	NA
454.98	398.24	349.68	491.3	553.8	502.04	498.32	491.42	537.42	658.38	611.84	558.56	54.82	NA	NA
954.58	949.62	963	1078.28	980.94	1008.84	1163.5	1256.56	1174.6	383.16	422.64	445	702.2	NA	NA
457.78	401.36	353.26	491.56	552.28	502.82	497.72	488.04	536.8	655.06	607.66	555.14	54.74	NA	NA
958.34	953.58	967.04	1084	986.24	1013.14	1170.64	1260.78	1183.2	378.46	416.44	439.7	702.04	NA	NA
460.6	404.32	356.9	491.96	550.78	503.7	497.1	484.46	536.02	651.76	603.34	551.5	54.72	NA	NA
962	958.26	971.3	1090.52	992.4	1018.08	1178.18	1266.62	1192.6	372.88	408.44	433.5	701.8	NA	NA
463.98	407.54	361.22	492.58	549.36	504.72	496.18	479.16	534.48	648.08	598.34	547.14	54.68	NA	NA
964.96	962.22	974.58	1095.86	997.54	1022.38	1184.18	1268.75	1200.06	367.98	400.98	428.22	701.56	NA	NA
466.94	410.06	365.02	493.42	548.56	505.72	495.2	477.2	532.8	644.98	594.08	543.44	54.62	NA	NA
967.94	966.12	977.76	1101.18	1002.54	1026.8	1190.14	1271.2	1207.16	363.16	393.26	422.9	701.32	NA	NA
469.94	412.52	368.8	494.46	548.04	506.82	494.14	474.9	530.9	641.86	590.06	539.96	54.54	NA	NA
971	970	980.88	1106.58	1007.4	1031.4	1196.3	1274.45	1214.04	358.54	385.56	417.52	701.06	NA	NA
472.9	414.92	372.48	495.74	547.8	508.06	492.92	471.75	528.72	638.68	586.36	536.82	54.48	NA	NA
974.86	974.78	984.52	1113.26	1012.96	1037.18	1204.14	1280.5	1222.42	353.6	377.08	411.24	700.76	NA	NA
476.08	417.52	376.42	497.66	548.02	509.62	491.08	465.8	525.7	634.78	582.56	533.74	54.36	NA	NA
979.34	979.3	987.7	1119.22	1017.76	1042.76	1211.26	NA	1229.92	349.66	370.26	405.94	700.4	NA	NA
478.28	419.46	379.54	499.72	548.44	511.28	489.24	NA	522.8	631.14	579.78	531.58	54.56	NA	NA
983.92	983.9	990.88	1125.36	1022.76	1048.48	1218.28	NA	1237.66	345.86	363.66	400.64	700.02	NA	NA
480.2	421.34	382.4	501.66	549.16	512.88	487.18	NA	519.72	627.34	577.2	529.6	54.74	NA	NA
988.58	988.46	994.04	1131.54	1027.96	1054.28	1224.96	NA	1245.38	342.14	357.06	395.28	699.62	NA	NA
481.88	423.2	385.04	503.32	550.1	514.4	484.88	NA	516.46	623.4	574.76	527.82	54.92	NA	NA
993.84	993.48	997.64	1138.52	1034.16	1060.88	1231.9	NA	1253.7	337.72	348.82	388.68	699.12	NA	NA
483.48	425.56	387.9	504.68	551.34	515.9	481.86	NA	512.4	618.64	572.1	526.12	55.12	NA	NA
998.42	997.46	1000.66	1144.26	1039.58	1066.38	1236.86	NA	1259.98	333.86	341.34	383.16	698.62	NA	NA
484.52	427.74	390.14	505.3	552.36	516.94	479.14	NA	508.74	614.46	569.88	524.88	55.38	NA	NA
1002.3	1001.08	1003.68	1149.86	1044.82	1071.26	1242.16	NA	1265.86	330.02	333.58	377.78	698.28	NA	NA
485.6	430.2	392.38	505.44	553.5	517.5	475.38	NA	504.78	610.44	567.66	523.72	55.36	NA	NA
1006.34	1004.44	1006.7	1155.28	1049.84	1076.06	1244.725	NA	1271.42	326.04	325.8	372.54	697.88	NA	NA
486.56	432.72	394.52	505.36	554.32	517.78	473.575	NA	500.64	606.62	565.32	522.54	55.36	NA	NA
1011.22	1007.9	1010.3	1161.7	1055.36	1081.82	1247.66666666667	NA	1278.2	321.18	317.22	366.62	697.28	NA	NA
487.5	435.78	396.88	504.84	554.68	517.78	471.3	NA	495.7	602.76	562.5	520.74	55.38	NA	NA
1016.16	1010.94	1014.14	1168.58	1060.48	1087.78	1249.9	NA	1285.4	316.22	309.52	361.18	696.52	NA	NA
488.42	438.96	399.08	503.74	554.1	517.44	469.3	NA	490.48	599.68	559.6	518.36	55.48	NA	NA
1020.46	1013.48	1017.5	1174.6	1064.76	1092.94	1253.6	NA	1291.84	311.92	303.14	356.46	695.82	NA	NA
489.2	441.72	400.98	502.6	553.42	517.06	465.7	NA	485.94	597.24	557.14	516.16	55.56	NA	NA
1024.62	1015.68	1020.76	1180.72	1069.02	1098.4	NA	NA	1297.98	307.54	297.06	351.62	695.02	NA	NA
490	444.5	402.72	501.42	552.2	516.8	NA	NA	481.58	595.1	554.64	513.78	55.66	NA	NA
1029.02	1018.26	1024.72	1187.56	1074.1	1104.86	NA	NA	1305.04	302.2	289.56	345.46	693.94	NA	NA
491.2	447.78	405.1	500.18	550.18	516.62	NA	NA	475.3	593.14	551.68	510.78	55.92	NA	NA
1032.46	1020.56	1028.02	1193.16	1078.5	1110.34	NA	NA	1308.075	297.42	282.74	340.04	692.94	NA	NA
492.44	450.54	407.18	499.22	548.16	516.56	NA	NA	472.7	591.84	549.12	508.16	56.28	NA	NA
1035.16	1022.6	1030.5	1197.26	1082.36	1114.9	NA	NA	1309.43333333333	293.3	276.4	335.44	692.06	NA	NA
493.66	452.68	409	498.62	546.56	516.6	NA	NA	471	591.06	547	506.06	56.68	NA	NA
1038.42	1025.08	1033.38	1202.1	1087.1	1120.48	NA	NA	1312.15	288.48	268.72	330	691.02	NA	NA
495.22	455.16	411.16	497.9	544.82	516.64	NA	NA	467.6	590.14	544.58	503.74	57.22	NA	NA
1042.2	1028.1	1036.5	1207.56	1092.8	1127.24	NA	NA	1316.7	283.16	259.82	323.74	690.02	NA	NA
497.36	457.84	413.76	497.16	543.22	516.58	NA	NA	461.1	589	542.06	501.6	58.06	NA	NA
1045.54	1030.2	1038.88	1212.22	1097.56	1133.4	NA	NA	NA	278.88	252.42	318.72	689.36	NA	NA
499.62	460.06	415.86	496.3	542.28	516.52	NA	NA	NA	587.96	540.18	500.4	58.92	NA	NA
1048.98	1032.34	1041.12	1217.1	1102.3	1139.6	NA	NA	NA	275	245.36	313.8	688.88	NA	NA
502.02	462.18	418.04	495.42	541.52	516.36	NA	NA	NA	586.76	538.48	499.66	59.88	NA	NA
1052.5	1034.54	1043.2	1222.24	1107.04	1145.66	NA	NA	NA	271.4	238.6	309.02	688.64	NA	NA
504.5	464.18	420.3	494.46	540.92	516.06	NA	NA	NA	585.42	536.96	499.28	60.96	NA	NA
1056.7	1037.48	1045.42	1228.52	1112.68	1152.16	NA	NA	NA	267.56	230.6	303.62	688.92	NA	NA
507.22	466.22	423.08	492.88	540.54	515.48	NA	NA	NA	583.62	535.58	499.38	62.24	NA	NA
1060.44	1040.22	1047.24	1233.88	1117.66	1157.4	NA	NA	NA	264.52	223.42	299.12	689.58	NA	NA
509.36	467.76	425.58	491.12	540.44	514.82	NA	NA	NA	581.94	534.68	499.9	63.32	NA	NA
1064.18	1043.68	1048.92	1239.1	1122.94	1162.06	NA	NA	NA	261.76	215.82	294.76	690.48	NA	NA
511.2	469.04	428.18	489.06	540.54	513.86	NA	NA	NA	579.96	533.88	500.54	64.36	NA	NA
1067.88	1047.24	1050.6	1242.025	1128.32	1166.7	NA	NA	NA	259.16	207.82	290.52	691.54	NA	NA
512.74	470.3	430.82	487.95	540.68	512.8	NA	NA	NA	577.8	533.06	501.18	65.34	NA	NA
1072.16	1051.4	1052.62	1245.26666666667	1134.5	1172.3	NA	NA	NA	256.44	198.52	285.76	692.7	NA	NA
514.06	471.9	433.84	486.466666666667	540.7	511.46	NA	NA	NA	574.94	531.9	501.62	66.4	NA	NA
1075.84	1054.9	1054.4	1247.05	1139.7	1177.28	NA	NA	NA	254.3	190.78	281.9	693.58	NA	NA
514.84	473.4	436.34	485.35	540.52	510.22	NA	NA	NA	572.16	530.68	501.7	67.3	NA	NA
1079.54	1058.24	1056.14	1248.7	1144.66	1182.2	NA	NA	NA	252.16	183.58	278.24	694.3	NA	NA
515.46	474.94	438.74	483.9	540.16	509.02	NA	NA	NA	569.2	529.32	501.5	68.14	NA	NA
1083.28	1061.5	1057.76	NA	1149.48	1187.46	NA	NA	NA	250	176.96	274.68	694.26	NA	NA
515.72	476.48	440.82	NA	539.66	508.04	NA	NA	NA	566.3	527.9	501.06	68.94	NA	NA
1087.98	1065.32	1059.68	NA	1154.6	1193.42	NA	NA	NA	247.34	169.76	270.26	694.02	NA	NA
515.9	478.1	443.14	NA	538.7	506.86	NA	NA	NA	563.04	526.24	500.38	69.64	NA	NA
1092.22	1068.56	1061.34	NA	1158.6	1198.44	NA	NA	NA	244.88	163.74	266.14	693.5	NA	NA
515.96	479.36	445	NA	537.56	505.78	NA	NA	NA	560.42	524.84	499.72	70.04	NA	NA
1096.54	1071.8	1063.06	NA	1162.34	1203.48	NA	NA	NA	242.34	157.5	261.56	692.76	NA	NA
516.06	480.58	446.84	NA	536.2	504.6	NA	NA	NA	558.08	523.42	499	70.38	NA	NA
1100.88	1075.08	1064.86	NA	1165.88	1208.62	NA	NA	NA	239.82	150.84	256.4	691.76	NA	NA
516.28	481.88	448.66	NA	534.64	503.26	NA	NA	NA	556.1	522.02	498.26	70.86	NA	NA
1105.92	1078.98	1067.32	NA	1170.02	1214.18	NA	NA	NA	237.04	142.86	249.4	691.44	NA	NA
516.84	483.72	450.94	NA	532.62	501.28	NA	NA	NA	554.38	520.46	497.34	72.68	NA	NA
1110.7	1082.94	1070.12	NA	1174.58	1219.26	NA	NA	NA	234.32	134.82	241.8	690.56	NA	NA
517.74	485.68	453.18	NA	530.54	498.74	NA	NA	NA	553.32	519.22	496.6	75.1	NA	NA
1114.74	1086.36	1072.6	NA	1178.64	1223.48	NA	NA	NA	232.02	128	235.12	689.78	NA	NA
518.6	487.42	455.1	NA	528.76	496.48	NA	NA	NA	552.58	518.22	496	77.5	NA	NA
1118.72	1089.86	1075.16	NA	1182.96	1227.54	NA	NA	NA	229.66	121.46	228.42	688.86	NA	NA
519.6	489.12	456.98	NA	527.08	494.06	NA	NA	NA	552.08	517.38	495.62	80.12	NA	NA
1123.36	1093.94	1078.18	NA	1188.3	1232.46	NA	NA	NA	226.56	114.24	220.92	687.64	NA	NA
521.08	490.88	459.06	NA	525.34	491.08	NA	NA	NA	551.92	516.62	495.64	83.38	NA	NA
1127.36	1097.44	1080.78	NA	1193.1	1236.76	NA	NA	NA	223.44	108.1	214.96	686.08	NA	NA
522.6	492.08	460.74	NA	524	488.42	NA	NA	NA	552.1	516.22	496.16	85.56	NA	NA
1130.82	1100.42	1082.78	NA	1197.78	1240.6	NA	NA	NA	220.44	102.5	210.48	686.06	NA	NA
524.12	492.86	462.06	NA	522.84	486.28	NA	NA	NA	552.52	515.92	497.18	89.16	NA	NA
1135.04	1104.06	1085.22	NA	1203.56	1243.125	NA	NA	NA	216.7	95.56	205.18	685.72	NA	NA
525.94	493.76	463.64	NA	521.5	484.875	NA	NA	NA	553.06	515.58	498.58	92.98	NA	NA
1140.16	1108.54	1088.1	NA	1210.64	1246.16666666667	NA	NA	NA	212	86.9	198.94	684.94	NA	NA
528.02	494.62	465.46	NA	519.86	483.266666666667	NA	NA	NA	553.78	515.06	500.94	96.8	NA	NA
1144.7	1112.66	1090.58	NA	1217.1	1248.05	NA	NA	NA	207.7	79.02	193.58	684.28	NA	NA
529.66	495.16	467.04	NA	518.26	482.25	NA	NA	NA	554.3	514.38	503.46	99.94	NA	NA
1149.26	1116.98	1093.04	NA	1223.62	1249.7	NA	NA	NA	203.36	71.24	188.08	683.46	NA	NA
531.08	495.58	468.66	NA	516.4	481.2	NA	NA	NA	554.64	513.44	506.04	102.9	NA	NA
1153.74	1121.64	1095.38	NA	1229.48	NA	NA	NA	NA	199.04	63.84	182.16	681.28	NA	NA
532.22	495.8	471.22	NA	514.38	NA	NA	NA	NA	554.84	512.28	508.34	104	NA	NA
1158.76	1127.1	1097.9	NA	1235.58	NA	NA	NA	NA	194.18	56.38	174.98	678.62	NA	NA
533.08	496.18	474.2	NA	511.44	NA	NA	NA	NA	554.7	510.42	510.38	105.44	NA	NA
1162.9	1131.82	1099.9	NA	1240.04	NA	NA	NA	NA	190.12	50.86	168.78	676.32	NA	NA
533.4	496.54	476.98	NA	508.42	NA	NA	NA	NA	554.2	508.36	511.46	106.84	NA	NA
1167.02	1136.46	1101.88	NA	1243.9	NA	NA	NA	NA	186.2	45.78	162.68	674.08	NA	NA
533.46	496.98	479.8	NA	505.1	NA	NA	NA	NA	553.48	506.1	512.18	108.32	NA	NA
1171.28	1141.02	1103.94	NA	1247.26	NA	NA	NA	NA	182.38	40.76	156.66	671.96	NA	NA
533.26	497.5	482.6	NA	501.54	NA	NA	NA	NA	552.52	503.66	512.64	109.86	NA	NA
1176.72	1145.94	1106.38	NA	1251.24	NA	NA	NA	NA	177.66	34.68	149.54	669.82	NA	NA
532.74	498.4	484.74	NA	496.68	NA	NA	NA	NA	551	500.22	512.82	111.82	NA	NA
1182.68	1150.98	1109.32	NA	1252.525	NA	NA	NA	NA	172.38	28.08	142.26	668.2	NA	NA
532.02	499.24	486.68	NA	494.775	NA	NA	NA	NA	549.32	496.72	512.88	114.02	NA	NA
1187.96	1155.32	1111.9	NA	1253.9	NA	NA	NA	NA	167.76	22.22	135.98	666.94	NA	NA
531.36	499.94	488.3	NA	492.633333333333	NA	NA	NA	NA	547.82	493.68	512.88	115.92	NA	NA
1193.36	1159.82	1114.62	NA	1255.75	NA	NA	NA	NA	162.84	16.36	129.52	665.9	NA	NA
530.74	500.6	489.8	NA	490	NA	NA	NA	NA	546.48	490.76	512.9	118.04	NA	NA
1199.46	1165.28	1117.88	NA	1259.3	NA	NA	NA	NA	156.84	10.22	121.96	665.1	NA	NA
530.06	501.16	491.34	NA	485.5	NA	NA	NA	NA	545.38	487.66	513.16	120.96	NA	NA
1204.42	1170.16	1121.12	NA	NA	NA	NA	NA	NA	151.62	5.8	115.66	664.78	NA	NA
529.52	501.42	492.48	NA	NA	NA	NA	NA	NA	544.9	485.5	513.68	123.82	NA	NA
1208.26	1174.38	1123.84	NA	NA	NA	NA	NA	NA	147.68	1	110.68	664.84	NA	NA
529.08	501.22	493.34	NA	NA	NA	NA	NA	NA	544.72	481.74	514.36	126.48	NA	NA
1212.82	1179.28	1127.2	NA	NA	NA	NA	NA	NA	142.98	-1.525	104.92	665.04	NA	NA
528.62	500.94	494.42	NA	NA	NA	NA	NA	NA	544.62	480.125	515.22	129.8	NA	NA
1218.22	1184.54	1131.3	NA	NA	NA	NA	NA	NA	137.22	-4.43333333333333	98.48	665.74	NA	NA
528.28	500.44	495.7	NA	NA	NA	NA	NA	NA	544.84	478	516.52	134.06	NA	NA
1223.06	1188.76	1135.04	NA	NA	NA	NA	NA	NA	132.22	-7.15	93.04	666.68	NA	NA
528.18	499.88	496.86	NA	NA	NA	NA	NA	NA	545.18	475.4	517.9	137.9	NA	NA
1228.12	1192.8	1138.9	NA	NA	NA	NA	NA	NA	127.12	-12.9	87.5	667.78	NA	NA
528.18	499.28	498.1	NA	NA	NA	NA	NA	NA	545.54	469.4	519.42	141.7	NA	NA
1233.36	1196.34	1143.18	NA	NA	NA	NA	NA	NA	121.64	NA	81.8	669	NA	NA
528.2	498.48	500.26	NA	NA	NA	NA	NA	NA	545.9	NA	521.3	145.34	NA	NA
1239.54	1200.36	1148.2	NA	NA	NA	NA	NA	NA	115.48	NA	75.04	670.44	NA	NA
527.98	497.56	502.74	NA	NA	NA	NA	NA	NA	546	NA	523.06	149.08	NA	NA
1244.76	1203.74	1152.68	NA	NA	NA	NA	NA	NA	110.58	NA	69.24	671.58	NA	NA
527.52	496.72	505.08	NA	NA	NA	NA	NA	NA	545.68	NA	524.22	151.82	NA	NA
1249.68	1207.12	1157.32	NA	NA	NA	NA	NA	NA	106.02	NA	63.72	672.6	NA	NA
526.8	495.84	507.44	NA	NA	NA	NA	NA	NA	545.08	NA	524.96	154.38	NA	NA
1252.35	1208.85	1159.95	NA	NA	NA	NA	NA	NA	103.5	NA	60.65	673.175	NA	NA
526.4	495.2	509.15	NA	NA	NA	NA	NA	NA	544.725	NA	525.475	155.7	NA	NA
1258.9	1214	1166.6	NA	NA	NA	NA	NA	NA	97.7	NA	53.4	674.3	NA	NA
524.8	494.5	511.3	NA	NA	NA	NA	NA	NA	543.3	NA	525.1	159.3	NA	NA
