# Supplementary material for: Disentangling the Impact of Social Groups on Response Times and Movement Dynamics in Evacuations
Source: PLoS One. 2015 Mar 18;10(3):e0121227. doi: 10.1371/journal.pone.0121227 (PMC4364745; doi:10.1371/journal.pone.0121227)
Supplement: S1 Dataset — Zip archive containing separate files for different experimental runs. Please refer to the file README.txt inside the Zip archive for further information on how the data is presented. (ZIP) [file pone.0121227.s001.zip › data/9_individual.txt]

1	2	3	4	5	6	7	8	9	10	11	12	experimenter	door1	door2
NA	NA	NA	NA	NA	NA	NA	NA	NA	NA	NA	NA	NA	NA	NA
NA	NA	NA	NA	NA	NA	NA	NA	NA	NA	NA	NA	NA	NA	NA
NA	NA	NA	NA	NA	NA	NA	NA	NA	NA	NA	NA	NA	NA	NA
NA	NA	NA	NA	NA	NA	NA	NA	NA	NA	NA	NA	NA	NA	NA
NA	NA	NA	NA	NA	NA	NA	NA	NA	NA	NA	NA	NA	NA	NA
NA	NA	NA	NA	NA	NA	NA	NA	NA	NA	NA	NA	NA	NA	NA
NA	NA	NA	NA	NA	NA	NA	NA	NA	NA	NA	NA	NA	NA	NA
NA	NA	NA	NA	NA	NA	NA	NA	NA	NA	NA	NA	NA	NA	NA
NA	NA	NA	NA	NA	NA	NA	NA	NA	NA	NA	NA	NA	NA	NA
NA	NA	NA	NA	NA	NA	NA	NA	NA	NA	NA	NA	NA	NA	NA
NA	NA	NA	NA	NA	NA	NA	NA	NA	NA	NA	NA	NA	NA	NA
NA	NA	NA	NA	NA	NA	NA	NA	NA	NA	NA	NA	NA	NA	NA
NA	NA	NA	NA	NA	NA	NA	NA	NA	NA	NA	NA	NA	NA	NA
NA	NA	NA	NA	NA	NA	NA	NA	NA	NA	NA	NA	NA	NA	NA
NA	NA	NA	NA	NA	NA	NA	NA	NA	NA	NA	NA	NA	NA	NA
NA	NA	NA	NA	NA	NA	NA	NA	NA	NA	NA	NA	NA	NA	NA
NA	NA	NA	NA	NA	NA	NA	NA	NA	NA	NA	NA	NA	NA	NA
NA	NA	NA	NA	NA	NA	NA	NA	NA	NA	NA	NA	NA	NA	NA
NA	NA	NA	NA	NA	NA	NA	NA	NA	NA	NA	NA	NA	NA	NA
NA	NA	NA	NA	NA	NA	NA	NA	NA	NA	NA	NA	NA	NA	NA
NA	NA	NA	NA	NA	NA	NA	NA	NA	NA	NA	NA	NA	NA	NA
NA	NA	NA	NA	NA	NA	NA	NA	NA	NA	NA	NA	NA	NA	NA
NA	NA	NA	NA	NA	NA	NA	NA	NA	NA	NA	NA	NA	NA	NA
NA	NA	NA	NA	NA	NA	NA	NA	NA	NA	NA	NA	NA	NA	NA
NA	NA	NA	NA	NA	NA	NA	NA	NA	NA	NA	NA	NA	NA	NA
NA	NA	NA	NA	NA	NA	NA	NA	NA	NA	NA	NA	NA	NA	NA
NA	NA	NA	NA	NA	NA	NA	NA	NA	NA	NA	NA	NA	NA	NA
NA	NA	NA	NA	NA	NA	NA	NA	NA	NA	NA	NA	NA	NA	NA
NA	NA	NA	NA	NA	NA	NA	NA	NA	NA	NA	NA	NA	NA	NA
NA	NA	NA	NA	NA	NA	NA	NA	NA	NA	NA	NA	NA	NA	NA
NA	NA	NA	NA	NA	NA	NA	NA	NA	NA	NA	NA	NA	NA	NA
NA	NA	NA	NA	NA	NA	NA	NA	NA	NA	NA	NA	NA	NA	NA
NA	NA	NA	NA	NA	NA	NA	NA	NA	NA	NA	NA	NA	NA	NA
NA	NA	NA	NA	NA	NA	NA	NA	NA	NA	NA	NA	NA	NA	NA
NA	NA	NA	NA	NA	NA	NA	NA	NA	NA	NA	NA	NA	NA	NA
NA	NA	NA	NA	NA	NA	NA	NA	NA	NA	NA	NA	NA	NA	NA
NA	NA	NA	NA	NA	NA	NA	NA	NA	NA	NA	NA	NA	NA	NA
NA	NA	NA	NA	NA	NA	NA	NA	NA	NA	NA	NA	NA	NA	NA
NA	NA	NA	NA	NA	NA	NA	NA	NA	NA	NA	NA	NA	NA	NA
NA	NA	NA	NA	NA	NA	NA	NA	NA	NA	NA	NA	NA	NA	NA
NA	NA	NA	NA	NA	NA	NA	NA	NA	NA	NA	NA	NA	NA	NA
NA	NA	NA	NA	NA	NA	NA	NA	NA	NA	NA	NA	NA	NA	NA
NA	NA	NA	NA	NA	NA	NA	NA	NA	NA	NA	NA	NA	NA	NA
NA	NA	NA	NA	NA	NA	NA	NA	NA	NA	NA	NA	NA	NA	NA
NA	NA	NA	NA	NA	NA	NA	NA	NA	NA	NA	NA	NA	NA	NA
NA	NA	NA	NA	NA	NA	NA	NA	NA	NA	NA	NA	NA	NA	NA
NA	NA	NA	NA	NA	NA	NA	NA	NA	NA	NA	NA	NA	NA	NA
NA	NA	NA	NA	NA	NA	NA	NA	NA	NA	NA	NA	NA	NA	NA
NA	NA	NA	NA	NA	NA	NA	NA	NA	NA	NA	NA	NA	NA	NA
NA	NA	NA	NA	NA	NA	NA	NA	NA	NA	NA	NA	NA	NA	NA
NA	NA	NA	NA	NA	NA	NA	NA	NA	NA	NA	NA	NA	NA	NA
NA	NA	NA	NA	NA	NA	NA	NA	NA	NA	NA	NA	NA	NA	NA
NA	NA	NA	NA	NA	NA	NA	NA	NA	NA	NA	NA	NA	NA	NA
NA	NA	NA	NA	NA	NA	NA	NA	NA	NA	NA	NA	NA	NA	NA
NA	NA	NA	NA	NA	NA	NA	NA	NA	NA	NA	NA	NA	NA	NA
NA	NA	NA	NA	NA	NA	NA	NA	NA	NA	NA	NA	NA	NA	NA
NA	NA	NA	NA	NA	NA	NA	NA	NA	NA	NA	NA	NA	NA	NA
NA	NA	NA	NA	NA	NA	NA	NA	NA	NA	NA	NA	NA	NA	NA
NA	NA	NA	NA	NA	NA	NA	NA	NA	NA	NA	NA	NA	NA	NA
NA	NA	NA	NA	NA	NA	NA	NA	NA	NA	NA	NA	NA	NA	NA
NA	NA	NA	NA	NA	NA	NA	NA	NA	NA	NA	NA	NA	NA	NA
NA	NA	NA	NA	NA	NA	NA	NA	NA	NA	NA	NA	NA	NA	NA
NA	NA	NA	NA	NA	NA	NA	NA	NA	NA	NA	NA	NA	NA	NA
NA	NA	NA	NA	NA	NA	NA	NA	NA	NA	NA	NA	NA	NA	NA
NA	NA	NA	NA	NA	NA	NA	NA	NA	NA	NA	NA	NA	NA	NA
NA	NA	NA	NA	NA	NA	NA	NA	NA	NA	NA	NA	NA	NA	NA
NA	NA	NA	NA	NA	NA	NA	NA	NA	NA	NA	NA	NA	NA	NA
NA	NA	NA	NA	NA	NA	NA	NA	NA	NA	NA	NA	NA	NA	NA
NA	NA	NA	NA	NA	NA	NA	NA	NA	NA	NA	NA	NA	NA	NA
NA	NA	NA	NA	NA	NA	NA	NA	NA	NA	NA	NA	NA	NA	NA
NA	NA	NA	NA	NA	NA	NA	NA	NA	NA	NA	NA	NA	NA	NA
NA	NA	NA	NA	NA	NA	NA	NA	NA	NA	NA	NA	NA	NA	NA
NA	NA	NA	NA	NA	NA	NA	NA	NA	NA	NA	NA	NA	NA	NA
NA	NA	NA	NA	NA	NA	NA	NA	NA	NA	NA	NA	NA	NA	NA
NA	NA	NA	NA	NA	NA	NA	NA	NA	NA	NA	NA	NA	NA	NA
NA	NA	NA	NA	NA	NA	NA	NA	NA	NA	NA	NA	NA	NA	NA
NA	NA	NA	NA	NA	NA	NA	NA	NA	NA	NA	NA	NA	NA	NA
NA	NA	NA	NA	NA	NA	NA	NA	NA	NA	NA	NA	NA	NA	NA
NA	NA	NA	NA	NA	NA	NA	NA	NA	NA	NA	NA	NA	NA	NA
NA	NA	NA	NA	NA	NA	NA	NA	NA	NA	NA	NA	NA	NA	NA
NA	NA	NA	NA	NA	NA	NA	NA	NA	NA	NA	NA	NA	NA	NA
NA	NA	NA	NA	NA	NA	NA	NA	NA	NA	NA	NA	NA	NA	NA
NA	NA	NA	NA	NA	NA	NA	NA	NA	NA	NA	NA	NA	NA	NA
NA	NA	NA	NA	NA	NA	NA	NA	NA	NA	NA	NA	NA	NA	NA
NA	NA	NA	NA	NA	NA	NA	NA	NA	NA	NA	NA	NA	NA	NA
NA	NA	NA	NA	NA	NA	NA	NA	NA	NA	NA	NA	NA	NA	NA
NA	NA	NA	NA	NA	NA	NA	NA	NA	NA	NA	NA	NA	NA	NA
NA	NA	NA	NA	NA	NA	NA	NA	NA	NA	NA	NA	NA	NA	NA
NA	NA	NA	NA	NA	NA	NA	NA	NA	NA	NA	NA	NA	NA	NA
NA	NA	NA	NA	NA	NA	NA	NA	NA	NA	NA	NA	NA	NA	NA
NA	NA	NA	NA	NA	NA	NA	NA	NA	NA	NA	NA	NA	NA	NA
NA	NA	NA	NA	NA	NA	NA	NA	NA	NA	NA	NA	NA	NA	NA
NA	NA	NA	NA	NA	NA	NA	NA	NA	NA	NA	NA	NA	NA	NA
NA	NA	NA	NA	NA	NA	NA	NA	NA	NA	NA	NA	NA	NA	NA
NA	NA	NA	NA	NA	NA	NA	NA	NA	NA	NA	NA	NA	NA	NA
NA	NA	NA	NA	NA	NA	NA	NA	NA	NA	NA	NA	NA	NA	NA
NA	NA	NA	NA	NA	NA	NA	NA	NA	NA	NA	NA	NA	NA	NA
NA	NA	NA	NA	NA	NA	NA	NA	NA	NA	NA	NA	NA	NA	NA
NA	NA	NA	NA	NA	NA	NA	NA	NA	NA	NA	NA	NA	NA	NA
NA	NA	NA	NA	NA	NA	NA	NA	NA	NA	NA	NA	NA	NA	NA
NA	NA	NA	NA	NA	NA	NA	NA	NA	NA	NA	NA	NA	NA	NA
NA	NA	NA	NA	NA	NA	NA	NA	NA	NA	NA	NA	NA	NA	NA
NA	NA	NA	NA	NA	NA	NA	NA	NA	NA	NA	NA	NA	NA	NA
NA	NA	NA	NA	NA	NA	NA	NA	NA	NA	NA	NA	NA	NA	NA
NA	NA	NA	NA	NA	NA	NA	NA	NA	NA	NA	NA	NA	NA	NA
NA	NA	NA	NA	NA	NA	NA	NA	NA	NA	NA	NA	NA	NA	NA
NA	NA	NA	NA	NA	NA	NA	NA	NA	NA	NA	NA	NA	NA	NA
NA	NA	NA	NA	NA	NA	NA	NA	NA	NA	NA	NA	NA	NA	NA
NA	NA	NA	NA	NA	NA	NA	NA	NA	NA	NA	NA	NA	NA	NA
NA	NA	NA	NA	NA	NA	NA	NA	NA	NA	NA	NA	NA	NA	NA
NA	NA	NA	NA	NA	NA	NA	NA	NA	NA	NA	NA	NA	NA	NA
NA	NA	NA	NA	NA	NA	NA	NA	NA	NA	NA	NA	NA	NA	NA
NA	NA	NA	NA	NA	NA	NA	NA	NA	NA	NA	NA	NA	NA	NA
NA	NA	NA	NA	NA	NA	NA	NA	NA	NA	NA	NA	NA	NA	NA
NA	NA	NA	NA	NA	NA	NA	NA	NA	NA	NA	NA	NA	NA	NA
NA	NA	NA	NA	NA	NA	NA	NA	NA	NA	NA	NA	NA	NA	NA
NA	NA	NA	NA	NA	NA	NA	NA	NA	NA	NA	NA	NA	NA	NA
NA	NA	NA	NA	NA	NA	NA	NA	NA	NA	NA	NA	NA	NA	NA
NA	NA	NA	NA	NA	NA	NA	NA	NA	NA	NA	NA	NA	NA	NA
NA	NA	NA	NA	NA	NA	NA	NA	NA	NA	NA	NA	NA	NA	NA
NA	NA	NA	NA	NA	NA	NA	NA	NA	NA	NA	NA	NA	NA	NA
NA	NA	NA	NA	NA	NA	NA	NA	NA	NA	NA	NA	NA	NA	NA
NA	NA	NA	NA	NA	NA	NA	NA	NA	NA	NA	NA	NA	NA	NA
NA	NA	NA	NA	NA	NA	NA	NA	NA	NA	NA	NA	NA	NA	NA
NA	NA	NA	NA	NA	NA	NA	NA	NA	NA	NA	NA	NA	NA	NA
NA	NA	NA	NA	NA	NA	NA	NA	NA	NA	NA	NA	NA	NA	NA
NA	NA	NA	NA	NA	NA	NA	NA	NA	NA	NA	NA	NA	NA	NA
NA	NA	NA	NA	NA	NA	NA	NA	NA	NA	NA	NA	NA	NA	NA
NA	NA	NA	NA	NA	NA	NA	NA	NA	NA	NA	NA	NA	NA	NA
NA	NA	NA	NA	NA	NA	NA	NA	NA	NA	NA	NA	NA	NA	NA
NA	NA	NA	NA	NA	NA	NA	NA	NA	NA	NA	NA	NA	NA	NA
NA	NA	NA	NA	NA	NA	NA	NA	NA	NA	NA	NA	NA	NA	NA
NA	NA	NA	NA	NA	NA	NA	NA	NA	NA	NA	NA	NA	NA	NA
NA	NA	NA	NA	NA	NA	NA	NA	NA	NA	NA	NA	NA	NA	NA
NA	NA	NA	NA	NA	NA	NA	NA	NA	NA	NA	NA	NA	NA	NA
NA	NA	NA	NA	NA	NA	NA	NA	NA	NA	NA	NA	NA	NA	NA
NA	NA	NA	NA	NA	NA	NA	NA	NA	NA	NA	NA	NA	NA	NA
NA	NA	NA	NA	NA	NA	NA	NA	NA	NA	NA	NA	NA	NA	NA
NA	NA	NA	NA	NA	NA	NA	NA	NA	NA	NA	NA	NA	NA	NA
NA	NA	NA	NA	NA	NA	NA	NA	NA	NA	NA	NA	NA	NA	NA
NA	NA	NA	NA	NA	NA	NA	NA	NA	NA	NA	NA	NA	NA	NA
NA	NA	NA	NA	NA	NA	NA	NA	NA	NA	NA	NA	NA	NA	NA
NA	NA	NA	NA	NA	NA	NA	NA	NA	NA	NA	NA	NA	NA	NA
NA	NA	NA	NA	NA	NA	NA	NA	NA	NA	NA	NA	NA	NA	NA
NA	NA	NA	NA	NA	NA	NA	NA	NA	NA	NA	NA	NA	NA	NA
NA	NA	NA	NA	NA	NA	NA	NA	NA	NA	NA	NA	NA	NA	NA
NA	NA	NA	NA	NA	NA	NA	NA	NA	NA	NA	NA	NA	NA	NA
NA	NA	NA	NA	NA	NA	NA	NA	NA	NA	NA	NA	NA	NA	NA
NA	NA	NA	NA	NA	NA	NA	NA	NA	NA	NA	NA	NA	NA	NA
NA	NA	NA	NA	NA	NA	NA	NA	NA	NA	NA	NA	NA	NA	NA
NA	NA	NA	NA	NA	NA	NA	NA	NA	NA	NA	NA	NA	NA	NA
NA	NA	NA	NA	NA	NA	NA	NA	NA	NA	NA	NA	NA	NA	NA
NA	NA	NA	NA	NA	NA	NA	NA	NA	NA	NA	NA	NA	NA	NA
NA	NA	NA	NA	NA	NA	NA	NA	NA	NA	NA	NA	NA	NA	NA
NA	NA	NA	NA	NA	NA	NA	NA	NA	NA	NA	NA	NA	NA	NA
NA	NA	NA	NA	NA	NA	NA	NA	NA	NA	NA	NA	NA	NA	NA
NA	NA	NA	NA	NA	NA	NA	NA	NA	NA	NA	NA	NA	NA	NA
NA	NA	NA	NA	NA	NA	NA	NA	NA	NA	NA	NA	NA	NA	NA
NA	NA	NA	NA	NA	NA	NA	NA	NA	NA	NA	NA	NA	NA	NA
NA	NA	NA	NA	NA	NA	NA	NA	NA	NA	NA	NA	NA	NA	NA
NA	NA	NA	NA	NA	NA	NA	NA	NA	NA	NA	NA	NA	NA	NA
NA	NA	NA	NA	NA	NA	NA	NA	NA	NA	NA	NA	NA	NA	NA
NA	NA	NA	NA	NA	NA	NA	NA	NA	NA	NA	NA	NA	NA	NA
NA	NA	NA	NA	NA	NA	NA	NA	NA	NA	NA	NA	NA	NA	NA
NA	NA	NA	NA	NA	NA	NA	NA	NA	NA	NA	NA	NA	NA	NA
NA	NA	NA	NA	NA	NA	NA	NA	NA	NA	NA	NA	NA	NA	NA
NA	NA	NA	NA	NA	NA	NA	NA	NA	NA	NA	NA	NA	NA	NA
NA	NA	NA	NA	NA	NA	NA	NA	NA	NA	NA	NA	NA	NA	NA
NA	NA	NA	NA	NA	NA	NA	NA	NA	NA	NA	NA	NA	NA	NA
NA	NA	NA	NA	NA	NA	NA	NA	NA	NA	NA	NA	NA	NA	NA
NA	NA	NA	NA	NA	NA	NA	NA	NA	NA	NA	NA	NA	NA	NA
NA	NA	NA	NA	NA	NA	NA	NA	NA	NA	NA	NA	NA	NA	NA
NA	NA	NA	NA	NA	NA	NA	NA	NA	NA	NA	NA	NA	NA	NA
NA	NA	NA	NA	NA	NA	NA	NA	NA	NA	NA	NA	NA	NA	NA
NA	NA	NA	NA	NA	NA	NA	NA	NA	NA	NA	NA	NA	NA	NA
NA	NA	NA	NA	NA	NA	NA	NA	NA	NA	NA	NA	NA	NA	NA
NA	NA	NA	NA	NA	NA	NA	NA	NA	NA	NA	NA	NA	NA	NA
NA	NA	NA	NA	NA	NA	NA	NA	NA	NA	NA	NA	NA	NA	NA
NA	NA	NA	NA	NA	NA	NA	NA	NA	NA	NA	NA	NA	NA	NA
NA	NA	NA	NA	NA	NA	NA	NA	NA	NA	NA	NA	NA	NA	NA
NA	NA	NA	NA	NA	NA	NA	NA	NA	NA	NA	NA	NA	NA	NA
NA	NA	NA	NA	NA	NA	NA	NA	NA	NA	NA	NA	NA	NA	NA
NA	NA	NA	NA	NA	NA	NA	NA	NA	NA	NA	NA	NA	NA	NA
NA	NA	NA	NA	NA	NA	NA	NA	NA	NA	NA	NA	NA	NA	NA
NA	NA	NA	NA	NA	NA	NA	NA	NA	NA	NA	NA	NA	NA	NA
NA	NA	NA	NA	NA	NA	NA	NA	NA	NA	NA	NA	NA	NA	NA
NA	NA	NA	NA	NA	NA	NA	NA	NA	NA	NA	NA	NA	NA	NA
NA	NA	NA	NA	NA	NA	NA	NA	NA	NA	NA	NA	NA	NA	NA
NA	NA	NA	NA	NA	NA	NA	NA	NA	NA	NA	NA	NA	NA	NA
NA	NA	NA	NA	NA	NA	NA	NA	NA	NA	NA	NA	NA	NA	NA
NA	NA	NA	NA	NA	NA	NA	NA	NA	NA	NA	NA	NA	NA	NA
NA	NA	NA	NA	NA	NA	NA	NA	NA	NA	NA	NA	NA	NA	NA
NA	NA	NA	NA	NA	NA	NA	NA	NA	NA	NA	NA	NA	NA	NA
NA	NA	NA	NA	NA	NA	NA	NA	NA	NA	NA	NA	NA	NA	NA
NA	NA	NA	NA	NA	NA	NA	NA	NA	NA	NA	NA	NA	NA	NA
NA	NA	NA	NA	NA	NA	NA	NA	NA	NA	NA	NA	NA	NA	NA
NA	NA	NA	NA	NA	NA	NA	NA	NA	NA	NA	NA	NA	NA	NA
NA	NA	NA	NA	NA	NA	NA	NA	NA	NA	NA	NA	NA	NA	NA
NA	NA	NA	NA	NA	NA	NA	NA	NA	NA	NA	NA	NA	NA	NA
NA	NA	NA	NA	NA	NA	NA	NA	NA	NA	NA	NA	NA	NA	NA
NA	NA	NA	NA	NA	NA	NA	NA	NA	NA	NA	NA	NA	NA	NA
NA	NA	NA	NA	NA	NA	NA	NA	NA	NA	NA	NA	NA	NA	NA
NA	NA	NA	NA	NA	NA	NA	NA	NA	NA	NA	NA	NA	NA	NA
NA	NA	NA	NA	NA	NA	NA	NA	NA	NA	NA	NA	NA	NA	NA
NA	NA	NA	NA	NA	NA	NA	NA	NA	NA	NA	NA	NA	NA	NA
NA	NA	NA	NA	NA	NA	NA	NA	NA	NA	NA	NA	NA	NA	NA
NA	NA	NA	NA	NA	NA	NA	NA	NA	NA	NA	NA	NA	NA	NA
NA	NA	NA	NA	NA	NA	NA	NA	NA	NA	NA	NA	NA	NA	NA
NA	NA	NA	NA	NA	NA	NA	NA	NA	NA	NA	NA	NA	NA	NA
NA	NA	NA	NA	NA	NA	NA	NA	NA	NA	NA	NA	NA	NA	NA
NA	NA	NA	NA	NA	NA	NA	NA	NA	NA	NA	NA	NA	NA	NA
NA	NA	NA	NA	NA	NA	NA	NA	NA	NA	NA	NA	NA	NA	NA
NA	NA	NA	NA	NA	NA	NA	NA	NA	NA	NA	NA	NA	NA	NA
NA	NA	NA	NA	NA	NA	NA	NA	NA	NA	NA	NA	NA	NA	NA
NA	NA	NA	NA	NA	NA	NA	NA	NA	NA	NA	NA	NA	NA	NA
NA	NA	NA	NA	NA	NA	NA	NA	NA	NA	NA	NA	NA	NA	NA
NA	NA	NA	NA	NA	NA	NA	NA	NA	NA	NA	NA	NA	NA	NA
NA	NA	NA	NA	NA	NA	NA	NA	NA	NA	NA	NA	NA	NA	NA
NA	NA	NA	NA	NA	NA	NA	NA	NA	NA	NA	NA	NA	NA	NA
NA	NA	NA	NA	NA	NA	NA	NA	NA	NA	NA	NA	NA	NA	NA
NA	NA	NA	NA	NA	NA	NA	NA	NA	NA	NA	NA	NA	NA	NA
NA	NA	NA	NA	NA	NA	NA	NA	NA	NA	NA	NA	NA	NA	NA
NA	NA	NA	NA	NA	NA	NA	NA	NA	NA	NA	NA	NA	NA	NA
NA	NA	NA	NA	NA	NA	NA	NA	NA	NA	NA	NA	NA	NA	NA
NA	NA	NA	NA	NA	NA	NA	NA	NA	NA	NA	NA	NA	NA	NA
NA	NA	NA	NA	NA	NA	NA	NA	NA	NA	NA	NA	NA	NA	NA
NA	NA	NA	NA	NA	NA	NA	NA	NA	NA	NA	NA	NA	NA	NA
NA	NA	NA	NA	NA	NA	NA	NA	NA	NA	NA	NA	NA	NA	NA
NA	NA	NA	NA	NA	NA	NA	NA	NA	NA	NA	NA	NA	NA	NA
NA	NA	NA	NA	NA	NA	NA	NA	NA	NA	NA	NA	NA	NA	NA
NA	NA	NA	NA	NA	NA	NA	NA	NA	NA	NA	NA	NA	NA	NA
NA	NA	NA	NA	NA	NA	NA	NA	NA	NA	NA	NA	NA	NA	NA
NA	NA	NA	NA	NA	NA	NA	NA	NA	NA	NA	NA	NA	NA	NA
NA	NA	NA	NA	NA	NA	NA	NA	NA	NA	NA	NA	NA	NA	NA
NA	NA	NA	NA	NA	NA	NA	NA	NA	NA	NA	NA	NA	NA	NA
NA	NA	NA	NA	NA	NA	NA	NA	NA	NA	NA	NA	NA	NA	NA
NA	NA	NA	NA	NA	NA	NA	NA	NA	NA	NA	NA	NA	NA	NA
NA	NA	NA	NA	NA	NA	NA	NA	NA	NA	NA	NA	NA	NA	NA
NA	NA	NA	NA	NA	NA	NA	NA	NA	NA	NA	NA	NA	NA	NA
NA	NA	NA	NA	NA	NA	NA	NA	NA	NA	NA	NA	NA	NA	NA
NA	NA	NA	NA	NA	NA	NA	NA	NA	NA	NA	NA	NA	NA	NA
NA	NA	NA	NA	NA	NA	NA	NA	NA	NA	NA	NA	NA	NA	NA
NA	NA	NA	NA	NA	NA	NA	NA	NA	NA	NA	NA	NA	NA	NA
NA	NA	NA	NA	NA	NA	NA	NA	NA	NA	NA	NA	NA	NA	NA
NA	NA	NA	NA	NA	NA	NA	NA	NA	NA	NA	NA	NA	NA	NA
NA	NA	NA	NA	NA	NA	NA	NA	NA	NA	NA	NA	NA	NA	NA
NA	NA	NA	NA	NA	NA	NA	NA	NA	NA	NA	NA	NA	NA	NA
NA	NA	NA	NA	NA	NA	NA	NA	NA	NA	NA	NA	NA	NA	NA
NA	NA	NA	NA	NA	NA	NA	NA	NA	NA	NA	NA	NA	NA	NA
NA	NA	NA	NA	NA	NA	NA	NA	NA	NA	NA	NA	NA	NA	NA
NA	NA	NA	NA	NA	NA	NA	NA	NA	NA	NA	NA	NA	NA	NA
NA	NA	NA	NA	NA	NA	NA	NA	NA	NA	NA	NA	NA	NA	NA
NA	NA	NA	NA	NA	NA	NA	NA	NA	NA	NA	NA	NA	NA	NA
NA	NA	NA	NA	NA	NA	NA	NA	NA	NA	NA	NA	NA	NA	NA
NA	NA	NA	NA	NA	NA	NA	NA	NA	NA	NA	NA	NA	NA	NA
NA	NA	NA	NA	NA	NA	NA	NA	NA	NA	NA	NA	NA	NA	NA
NA	NA	NA	NA	NA	NA	NA	NA	NA	NA	NA	NA	NA	NA	NA
NA	NA	NA	NA	NA	NA	NA	NA	NA	NA	NA	NA	NA	NA	NA
NA	NA	NA	NA	NA	NA	NA	NA	NA	NA	NA	NA	NA	NA	NA
NA	NA	NA	NA	NA	NA	NA	NA	NA	NA	NA	NA	NA	NA	NA
NA	NA	NA	NA	NA	NA	NA	NA	NA	NA	NA	NA	NA	NA	NA
NA	NA	NA	NA	NA	NA	NA	NA	NA	NA	NA	NA	NA	NA	NA
NA	NA	NA	NA	NA	NA	NA	NA	NA	NA	NA	NA	NA	NA	NA
NA	NA	NA	NA	NA	NA	NA	NA	NA	NA	NA	NA	NA	NA	NA
NA	NA	NA	NA	NA	NA	NA	NA	NA	NA	NA	NA	NA	NA	NA
NA	NA	NA	NA	NA	NA	NA	NA	NA	NA	NA	NA	NA	NA	NA
NA	NA	NA	NA	NA	NA	NA	NA	NA	NA	NA	NA	NA	NA	NA
NA	NA	NA	NA	NA	NA	NA	NA	NA	NA	NA	NA	NA	NA	NA
NA	NA	NA	NA	NA	NA	NA	NA	NA	NA	NA	NA	NA	NA	NA
NA	NA	NA	NA	NA	NA	NA	NA	NA	NA	NA	NA	NA	NA	NA
NA	NA	NA	NA	NA	NA	NA	NA	NA	NA	NA	NA	NA	NA	NA
NA	NA	NA	NA	NA	NA	NA	NA	NA	NA	NA	NA	NA	NA	NA
NA	NA	NA	NA	NA	NA	NA	NA	NA	NA	NA	NA	NA	NA	NA
NA	NA	NA	NA	NA	NA	NA	NA	NA	NA	NA	NA	NA	NA	NA
NA	NA	NA	NA	NA	NA	NA	NA	NA	NA	NA	NA	NA	NA	NA
NA	NA	NA	NA	NA	NA	NA	NA	NA	NA	NA	NA	NA	NA	NA
NA	NA	NA	NA	NA	NA	NA	NA	NA	NA	NA	NA	NA	NA	NA
NA	NA	NA	NA	NA	NA	NA	NA	NA	NA	NA	NA	NA	NA	NA
NA	NA	NA	NA	NA	NA	NA	NA	NA	NA	NA	NA	NA	NA	NA
NA	NA	NA	NA	NA	NA	NA	NA	NA	NA	NA	NA	NA	NA	NA
NA	NA	NA	NA	NA	NA	NA	NA	NA	NA	NA	NA	NA	NA	NA
NA	NA	NA	NA	NA	NA	NA	NA	NA	NA	NA	NA	NA	NA	NA
NA	NA	NA	NA	NA	NA	NA	NA	NA	NA	NA	NA	NA	NA	NA
NA	NA	NA	NA	NA	NA	NA	NA	NA	NA	NA	NA	NA	NA	NA
NA	NA	NA	NA	NA	NA	NA	NA	NA	NA	NA	NA	NA	NA	NA
NA	NA	NA	NA	NA	NA	NA	NA	NA	NA	NA	NA	NA	NA	NA
NA	NA	NA	NA	NA	NA	NA	NA	NA	NA	NA	NA	NA	NA	NA
NA	NA	NA	NA	NA	NA	NA	NA	NA	NA	NA	NA	NA	NA	NA
NA	NA	NA	NA	NA	NA	NA	NA	NA	NA	NA	NA	NA	NA	NA
NA	NA	NA	NA	NA	NA	NA	NA	NA	NA	NA	NA	NA	NA	NA
NA	NA	NA	NA	NA	NA	NA	NA	NA	NA	NA	NA	NA	NA	NA
NA	NA	NA	NA	NA	NA	NA	NA	NA	NA	NA	NA	NA	NA	NA
NA	NA	NA	NA	NA	NA	NA	NA	NA	NA	NA	NA	NA	NA	NA
NA	NA	NA	NA	NA	NA	NA	NA	NA	NA	NA	NA	NA	NA	NA
NA	NA	NA	NA	NA	NA	NA	NA	NA	NA	NA	NA	NA	NA	NA
NA	NA	NA	NA	NA	NA	NA	NA	NA	NA	NA	NA	NA	NA	NA
NA	NA	NA	NA	NA	NA	NA	NA	NA	NA	NA	NA	NA	NA	NA
NA	NA	NA	NA	NA	NA	NA	NA	NA	NA	NA	NA	NA	NA	NA
NA	NA	NA	NA	NA	NA	NA	NA	NA	NA	NA	NA	NA	NA	NA
NA	NA	NA	NA	NA	NA	NA	NA	NA	NA	NA	NA	NA	NA	NA
NA	NA	NA	NA	NA	NA	NA	NA	NA	NA	NA	NA	NA	NA	NA
NA	NA	NA	NA	NA	NA	NA	NA	NA	NA	NA	NA	NA	NA	NA
NA	NA	NA	NA	NA	NA	NA	NA	NA	NA	NA	NA	NA	NA	NA
NA	NA	NA	NA	NA	NA	NA	NA	NA	NA	NA	NA	NA	NA	NA
NA	NA	NA	NA	NA	NA	NA	NA	NA	NA	NA	NA	NA	NA	NA
NA	NA	NA	NA	NA	NA	NA	NA	NA	NA	NA	NA	NA	NA	NA
NA	NA	NA	NA	NA	NA	NA	NA	NA	NA	NA	NA	NA	NA	NA
NA	NA	NA	NA	NA	NA	NA	NA	NA	NA	NA	NA	NA	NA	NA
NA	NA	NA	NA	NA	NA	NA	NA	NA	NA	NA	NA	NA	NA	NA
NA	NA	NA	NA	NA	NA	NA	NA	NA	NA	NA	NA	NA	NA	NA
NA	NA	NA	NA	NA	NA	NA	NA	NA	NA	NA	NA	NA	NA	NA
NA	NA	NA	NA	NA	NA	NA	NA	NA	NA	NA	NA	NA	NA	NA
NA	NA	NA	NA	NA	NA	NA	NA	NA	NA	NA	NA	NA	NA	NA
NA	NA	NA	NA	NA	NA	NA	NA	NA	NA	NA	NA	NA	NA	NA
NA	NA	NA	NA	NA	NA	NA	NA	NA	NA	NA	NA	NA	NA	NA
NA	NA	NA	NA	NA	NA	NA	NA	NA	NA	NA	NA	NA	NA	NA
NA	NA	NA	NA	NA	NA	NA	NA	NA	NA	NA	NA	NA	NA	NA
NA	NA	NA	NA	NA	NA	NA	NA	NA	NA	NA	NA	NA	NA	NA
NA	NA	NA	NA	NA	NA	NA	NA	NA	NA	NA	NA	NA	NA	NA
NA	NA	NA	NA	NA	NA	NA	NA	NA	NA	NA	NA	NA	NA	NA
NA	NA	NA	NA	NA	NA	NA	NA	NA	NA	NA	NA	NA	NA	NA
NA	NA	NA	NA	NA	NA	NA	NA	NA	NA	NA	NA	NA	NA	NA
NA	NA	NA	NA	NA	NA	NA	NA	NA	NA	NA	NA	NA	NA	NA
NA	NA	NA	NA	NA	NA	NA	NA	NA	NA	NA	NA	NA	NA	NA
NA	NA	NA	NA	NA	NA	NA	NA	NA	NA	NA	NA	NA	NA	NA
NA	NA	NA	NA	NA	NA	NA	NA	NA	NA	NA	NA	NA	NA	NA
NA	NA	NA	NA	NA	NA	NA	NA	NA	NA	NA	NA	NA	NA	NA
NA	NA	NA	NA	NA	NA	NA	NA	NA	NA	NA	NA	NA	NA	NA
NA	NA	NA	NA	NA	NA	NA	NA	NA	NA	NA	NA	NA	NA	NA
NA	NA	NA	NA	NA	NA	NA	NA	NA	NA	NA	NA	NA	NA	NA
NA	NA	NA	NA	NA	NA	NA	NA	NA	NA	NA	NA	NA	NA	NA
NA	NA	NA	NA	NA	NA	NA	NA	NA	NA	NA	NA	NA	NA	NA
NA	NA	NA	NA	NA	NA	NA	NA	NA	NA	NA	NA	NA	NA	NA
NA	NA	NA	NA	NA	NA	NA	NA	NA	NA	NA	NA	NA	NA	NA
NA	NA	NA	NA	NA	NA	NA	NA	NA	NA	NA	NA	NA	NA	NA
NA	NA	NA	NA	NA	NA	NA	NA	NA	NA	NA	NA	NA	NA	NA
NA	NA	NA	NA	NA	NA	NA	NA	NA	NA	NA	NA	NA	NA	NA
NA	NA	NA	NA	NA	NA	NA	NA	NA	NA	NA	NA	NA	NA	NA
NA	NA	NA	NA	NA	NA	NA	NA	NA	NA	NA	NA	NA	NA	NA
NA	NA	NA	NA	NA	NA	NA	NA	NA	NA	NA	NA	NA	NA	NA
NA	NA	NA	NA	NA	NA	NA	NA	NA	NA	NA	NA	NA	NA	NA
NA	NA	NA	NA	NA	NA	NA	NA	NA	NA	NA	NA	NA	NA	NA
NA	NA	NA	NA	NA	NA	NA	NA	NA	NA	NA	NA	NA	NA	NA
NA	NA	NA	NA	NA	NA	NA	NA	NA	NA	NA	NA	NA	NA	NA
NA	NA	NA	NA	NA	NA	NA	NA	NA	NA	NA	NA	NA	NA	NA
NA	NA	NA	NA	NA	NA	NA	NA	NA	NA	NA	NA	NA	NA	NA
NA	NA	NA	NA	NA	NA	NA	NA	NA	NA	NA	NA	NA	NA	NA
NA	NA	NA	NA	NA	NA	NA	NA	NA	NA	NA	NA	NA	NA	NA
NA	NA	NA	NA	NA	NA	NA	NA	NA	NA	NA	NA	NA	NA	NA
NA	NA	NA	NA	NA	NA	NA	NA	NA	NA	NA	NA	NA	NA	NA
NA	NA	NA	NA	NA	NA	NA	NA	NA	NA	NA	NA	NA	NA	NA
NA	NA	NA	NA	NA	NA	NA	NA	NA	NA	NA	NA	NA	NA	NA
NA	NA	NA	NA	NA	NA	NA	NA	NA	NA	NA	NA	NA	NA	NA
NA	NA	NA	NA	NA	NA	NA	NA	NA	NA	NA	NA	NA	NA	NA
NA	NA	NA	NA	NA	NA	NA	NA	NA	NA	NA	NA	NA	NA	NA
NA	NA	NA	NA	NA	NA	NA	NA	NA	NA	NA	NA	NA	NA	NA
NA	NA	NA	NA	NA	NA	NA	NA	NA	NA	NA	NA	NA	NA	NA
NA	NA	NA	NA	NA	NA	NA	NA	NA	NA	NA	NA	NA	NA	NA
NA	NA	NA	NA	NA	NA	NA	NA	NA	NA	NA	NA	NA	NA	NA
NA	NA	NA	NA	NA	NA	NA	NA	NA	NA	NA	NA	NA	NA	NA
NA	NA	NA	NA	NA	NA	NA	NA	NA	NA	NA	NA	NA	NA	NA
NA	NA	NA	NA	NA	NA	NA	NA	NA	NA	NA	NA	NA	NA	NA
NA	NA	NA	NA	NA	NA	NA	NA	NA	NA	NA	NA	NA	NA	NA
NA	NA	NA	NA	NA	NA	NA	NA	NA	NA	NA	NA	NA	NA	NA
NA	NA	NA	NA	NA	NA	NA	NA	NA	NA	NA	NA	NA	NA	NA
NA	NA	NA	NA	NA	NA	NA	NA	NA	NA	NA	NA	NA	NA	NA
NA	NA	NA	NA	NA	NA	NA	NA	NA	NA	NA	NA	NA	NA	NA
NA	NA	NA	NA	NA	NA	NA	NA	NA	NA	NA	NA	NA	NA	NA
NA	NA	NA	NA	NA	NA	NA	NA	NA	NA	NA	NA	NA	NA	NA
NA	NA	NA	NA	NA	NA	NA	NA	NA	NA	NA	NA	NA	NA	NA
NA	NA	NA	NA	NA	NA	NA	NA	NA	NA	NA	NA	NA	NA	NA
NA	NA	NA	NA	NA	NA	NA	NA	NA	NA	NA	NA	NA	NA	NA
NA	NA	NA	NA	NA	NA	NA	NA	NA	NA	NA	NA	NA	NA	NA
NA	NA	NA	NA	NA	NA	NA	NA	NA	NA	NA	NA	NA	NA	NA
NA	NA	NA	NA	NA	NA	NA	NA	NA	NA	NA	NA	NA	NA	NA
NA	NA	NA	NA	NA	NA	NA	NA	NA	NA	NA	NA	NA	NA	NA
NA	NA	NA	NA	NA	NA	NA	NA	NA	NA	NA	NA	NA	NA	NA
NA	NA	NA	NA	NA	NA	NA	NA	NA	NA	NA	NA	NA	NA	NA
NA	NA	NA	NA	NA	NA	NA	NA	NA	NA	NA	NA	NA	NA	NA
NA	NA	NA	NA	NA	NA	NA	NA	NA	NA	NA	NA	NA	NA	NA
NA	NA	NA	NA	NA	NA	NA	NA	NA	NA	NA	NA	NA	NA	NA
NA	NA	NA	NA	NA	NA	NA	NA	NA	NA	NA	NA	NA	NA	NA
NA	NA	NA	NA	NA	NA	NA	NA	NA	NA	NA	NA	NA	NA	NA
NA	NA	NA	NA	NA	NA	NA	NA	NA	NA	NA	NA	NA	NA	NA
NA	NA	NA	NA	NA	NA	NA	NA	NA	NA	NA	NA	NA	NA	NA
NA	NA	NA	NA	NA	NA	NA	NA	NA	NA	NA	NA	NA	NA	NA
NA	NA	NA	NA	NA	NA	NA	NA	NA	NA	NA	NA	NA	NA	NA
NA	NA	NA	NA	NA	NA	NA	NA	NA	NA	NA	NA	NA	NA	NA
NA	NA	NA	NA	NA	NA	NA	NA	NA	NA	NA	NA	NA	NA	NA
NA	NA	NA	NA	NA	NA	NA	NA	NA	NA	NA	NA	NA	NA	NA
NA	NA	NA	NA	NA	NA	NA	NA	NA	NA	NA	NA	NA	NA	NA
NA	NA	NA	NA	NA	NA	NA	NA	NA	NA	NA	NA	NA	NA	NA
NA	NA	NA	NA	NA	NA	NA	NA	NA	NA	NA	NA	NA	NA	NA
NA	NA	NA	NA	NA	NA	NA	NA	NA	NA	NA	NA	NA	NA	NA
NA	NA	NA	NA	NA	NA	NA	NA	NA	NA	NA	NA	NA	NA	NA
NA	NA	NA	NA	NA	NA	NA	NA	NA	NA	NA	NA	NA	NA	NA
NA	NA	NA	NA	NA	NA	NA	NA	NA	NA	NA	NA	NA	NA	NA
NA	NA	NA	NA	NA	NA	NA	NA	NA	NA	NA	NA	NA	NA	NA
NA	NA	NA	NA	NA	NA	NA	NA	NA	NA	NA	NA	NA	NA	NA
NA	NA	NA	NA	NA	NA	NA	NA	NA	NA	NA	NA	NA	NA	NA
NA	NA	NA	NA	NA	NA	NA	NA	NA	NA	NA	NA	NA	NA	NA
NA	NA	NA	NA	NA	NA	NA	NA	NA	NA	NA	NA	NA	NA	NA
NA	NA	NA	NA	NA	NA	NA	NA	NA	NA	NA	NA	NA	NA	NA
NA	NA	NA	NA	NA	NA	NA	NA	NA	NA	NA	NA	NA	NA	NA
NA	NA	NA	NA	NA	NA	NA	NA	NA	NA	NA	NA	NA	NA	NA
NA	NA	NA	NA	NA	NA	NA	NA	NA	NA	NA	NA	NA	NA	NA
NA	NA	NA	NA	NA	NA	NA	NA	NA	NA	NA	NA	NA	NA	NA
NA	NA	NA	NA	NA	NA	NA	NA	NA	NA	NA	NA	NA	NA	NA
NA	NA	NA	NA	NA	NA	NA	NA	NA	NA	NA	NA	NA	NA	NA
NA	NA	NA	NA	NA	NA	NA	NA	NA	NA	NA	NA	NA	NA	NA
NA	NA	NA	NA	NA	NA	NA	NA	NA	NA	NA	NA	NA	NA	NA
NA	NA	NA	NA	NA	NA	NA	NA	NA	NA	NA	NA	NA	NA	NA
NA	NA	NA	NA	NA	NA	NA	NA	NA	NA	NA	NA	NA	NA	NA
NA	NA	NA	NA	NA	NA	NA	NA	NA	NA	NA	NA	NA	NA	NA
NA	NA	NA	NA	NA	NA	NA	NA	NA	NA	NA	NA	NA	NA	NA
NA	NA	NA	NA	NA	NA	NA	NA	NA	NA	NA	NA	NA	NA	NA
NA	NA	NA	NA	NA	NA	NA	NA	NA	NA	NA	NA	NA	NA	NA
NA	NA	NA	NA	NA	NA	NA	NA	NA	NA	NA	NA	NA	NA	NA
NA	NA	NA	NA	NA	NA	NA	NA	NA	NA	NA	NA	NA	NA	NA
NA	NA	NA	NA	NA	NA	NA	NA	NA	NA	NA	NA	NA	NA	NA
NA	NA	NA	NA	NA	NA	NA	NA	NA	NA	NA	NA	NA	NA	NA
NA	NA	NA	NA	NA	NA	NA	NA	NA	NA	NA	NA	NA	NA	NA
NA	NA	NA	NA	NA	NA	NA	NA	NA	NA	NA	NA	NA	NA	NA
NA	NA	NA	NA	NA	NA	NA	NA	NA	NA	NA	NA	NA	NA	NA
NA	NA	NA	NA	NA	NA	NA	NA	NA	NA	NA	NA	NA	NA	NA
NA	NA	NA	NA	NA	NA	NA	NA	NA	NA	NA	NA	NA	NA	NA
NA	NA	NA	NA	NA	NA	NA	NA	NA	NA	NA	NA	NA	NA	NA
NA	NA	NA	NA	NA	NA	NA	NA	NA	NA	NA	NA	NA	NA	NA
NA	NA	NA	NA	NA	NA	NA	NA	NA	NA	NA	NA	NA	NA	NA
NA	NA	NA	NA	NA	NA	NA	NA	NA	NA	NA	NA	NA	NA	NA
NA	NA	NA	NA	NA	NA	NA	NA	NA	NA	NA	NA	NA	NA	NA
NA	NA	NA	NA	NA	NA	NA	NA	NA	NA	NA	NA	NA	NA	NA
NA	NA	NA	NA	NA	NA	NA	NA	NA	NA	NA	NA	NA	NA	NA
NA	NA	NA	NA	NA	NA	NA	NA	NA	NA	NA	NA	NA	NA	NA
NA	NA	NA	NA	NA	NA	NA	NA	NA	NA	NA	NA	NA	NA	NA
NA	NA	NA	NA	NA	NA	NA	NA	NA	NA	NA	NA	NA	NA	NA
NA	NA	NA	NA	NA	NA	NA	NA	NA	NA	NA	NA	NA	NA	NA
NA	NA	NA	NA	NA	NA	NA	NA	NA	NA	NA	NA	NA	NA	NA
NA	NA	NA	NA	NA	NA	NA	NA	NA	NA	NA	NA	NA	NA	NA
NA	NA	NA	NA	NA	NA	NA	NA	NA	NA	NA	NA	NA	NA	NA
NA	NA	NA	NA	NA	NA	NA	NA	NA	NA	NA	NA	NA	NA	NA
NA	NA	NA	NA	NA	NA	NA	NA	NA	NA	NA	NA	NA	NA	NA
NA	NA	NA	NA	NA	NA	NA	NA	NA	NA	NA	NA	NA	NA	NA
NA	NA	NA	NA	NA	NA	NA	NA	NA	NA	NA	NA	NA	NA	NA
NA	NA	NA	NA	NA	NA	NA	NA	NA	NA	NA	NA	NA	NA	NA
NA	NA	NA	NA	NA	NA	NA	NA	NA	NA	NA	NA	NA	NA	NA
NA	NA	NA	NA	NA	NA	NA	NA	NA	NA	NA	NA	NA	NA	NA
NA	NA	NA	NA	NA	NA	NA	NA	NA	NA	NA	NA	NA	NA	NA
NA	NA	NA	NA	NA	NA	NA	NA	NA	NA	NA	NA	NA	NA	NA
NA	NA	NA	NA	NA	NA	NA	NA	NA	NA	NA	NA	NA	NA	NA
NA	NA	NA	NA	NA	NA	NA	NA	NA	NA	NA	NA	NA	NA	NA
NA	NA	NA	NA	NA	NA	NA	NA	NA	NA	NA	NA	NA	NA	NA
NA	NA	NA	NA	NA	NA	NA	NA	NA	NA	NA	NA	NA	NA	NA
NA	NA	NA	NA	NA	NA	NA	NA	NA	NA	NA	NA	NA	NA	NA
NA	NA	NA	NA	NA	NA	NA	NA	NA	NA	NA	NA	NA	NA	NA
NA	NA	NA	NA	NA	NA	NA	NA	NA	NA	NA	NA	NA	NA	NA
NA	NA	NA	NA	NA	NA	NA	NA	NA	NA	NA	NA	NA	NA	NA
NA	NA	NA	NA	NA	NA	NA	NA	NA	NA	NA	NA	NA	NA	NA
NA	NA	NA	NA	NA	NA	NA	NA	NA	NA	NA	NA	NA	NA	NA
NA	NA	NA	NA	NA	NA	NA	NA	NA	NA	NA	NA	NA	NA	NA
NA	NA	NA	NA	NA	NA	NA	NA	NA	NA	NA	NA	NA	NA	NA
NA	NA	NA	NA	NA	NA	NA	NA	NA	NA	NA	NA	NA	NA	NA
NA	NA	NA	NA	NA	NA	NA	NA	NA	NA	NA	NA	NA	NA	NA
NA	NA	NA	NA	NA	NA	NA	NA	NA	NA	NA	NA	NA	NA	NA
NA	NA	NA	NA	NA	NA	NA	NA	NA	NA	NA	NA	NA	NA	NA
NA	NA	NA	NA	NA	NA	NA	NA	NA	NA	NA	NA	NA	NA	NA
NA	NA	NA	NA	NA	NA	NA	NA	NA	NA	NA	NA	NA	NA	NA
NA	NA	NA	NA	NA	NA	NA	NA	NA	NA	NA	NA	NA	NA	NA
NA	NA	NA	NA	NA	NA	NA	NA	NA	NA	NA	NA	NA	NA	NA
NA	NA	NA	NA	NA	NA	NA	NA	NA	NA	NA	NA	NA	NA	NA
NA	NA	NA	NA	NA	NA	NA	NA	NA	NA	NA	NA	NA	NA	NA
NA	NA	NA	NA	NA	NA	NA	NA	NA	NA	NA	NA	NA	NA	NA
NA	NA	NA	NA	NA	NA	NA	NA	NA	NA	NA	NA	NA	NA	NA
NA	NA	NA	NA	NA	NA	NA	NA	NA	NA	NA	NA	NA	NA	NA
NA	NA	NA	NA	NA	NA	NA	NA	NA	NA	NA	NA	NA	NA	NA
NA	NA	NA	NA	NA	NA	NA	NA	NA	NA	NA	NA	NA	NA	NA
NA	NA	NA	NA	NA	NA	NA	NA	NA	NA	NA	NA	NA	NA	NA
NA	NA	NA	NA	NA	NA	NA	NA	NA	NA	NA	NA	NA	NA	NA
NA	NA	NA	NA	NA	NA	NA	NA	NA	NA	NA	NA	NA	NA	NA
NA	NA	NA	NA	NA	NA	NA	NA	NA	NA	NA	NA	NA	NA	NA
NA	NA	NA	NA	NA	NA	NA	NA	NA	NA	NA	NA	NA	NA	NA
NA	NA	NA	NA	NA	NA	NA	NA	NA	NA	NA	NA	NA	NA	NA
NA	NA	NA	NA	NA	NA	NA	NA	NA	NA	NA	NA	NA	NA	NA
NA	NA	NA	NA	NA	NA	NA	NA	NA	NA	NA	NA	NA	NA	NA
NA	NA	NA	NA	NA	NA	NA	NA	NA	NA	NA	NA	NA	NA	NA
NA	NA	NA	NA	NA	NA	NA	NA	NA	NA	NA	NA	NA	NA	NA
NA	NA	NA	NA	NA	NA	NA	NA	NA	NA	NA	NA	NA	NA	NA
NA	NA	NA	NA	NA	NA	NA	NA	NA	NA	NA	NA	NA	NA	NA
NA	NA	NA	NA	NA	NA	NA	NA	NA	NA	NA	NA	NA	NA	NA
NA	NA	NA	NA	NA	NA	NA	NA	NA	NA	NA	NA	NA	NA	NA
NA	NA	NA	NA	NA	NA	NA	NA	NA	NA	NA	NA	NA	NA	NA
NA	NA	NA	NA	NA	NA	NA	NA	NA	NA	NA	NA	NA	NA	NA
NA	NA	NA	NA	NA	NA	NA	NA	NA	NA	NA	NA	NA	NA	NA
NA	NA	NA	NA	NA	NA	NA	NA	NA	NA	NA	NA	NA	NA	NA
NA	NA	NA	NA	NA	NA	NA	NA	NA	NA	NA	NA	NA	NA	NA
NA	NA	NA	NA	NA	NA	NA	NA	NA	NA	NA	NA	NA	NA	NA
NA	NA	NA	NA	NA	NA	NA	NA	NA	NA	NA	NA	NA	NA	NA
NA	NA	NA	NA	NA	NA	NA	NA	NA	NA	NA	NA	NA	NA	NA
NA	NA	NA	NA	NA	NA	NA	NA	NA	NA	NA	NA	NA	NA	NA
NA	NA	NA	NA	NA	NA	NA	NA	NA	NA	NA	NA	NA	NA	NA
NA	NA	NA	NA	NA	NA	NA	NA	NA	NA	NA	NA	NA	NA	NA
NA	NA	NA	NA	NA	NA	NA	NA	NA	NA	NA	NA	NA	NA	NA
NA	NA	NA	NA	NA	NA	NA	NA	NA	NA	NA	NA	NA	NA	NA
NA	NA	NA	NA	NA	NA	NA	NA	NA	NA	NA	NA	NA	NA	NA
NA	NA	NA	NA	NA	NA	NA	NA	NA	NA	NA	NA	NA	NA	NA
NA	NA	NA	NA	NA	NA	NA	NA	NA	NA	NA	NA	NA	NA	NA
NA	NA	NA	NA	NA	NA	NA	NA	NA	NA	NA	NA	NA	NA	NA
NA	NA	NA	NA	NA	NA	NA	NA	NA	NA	NA	NA	NA	NA	NA
NA	NA	NA	NA	NA	NA	NA	NA	NA	NA	NA	NA	NA	NA	NA
NA	NA	NA	NA	NA	NA	NA	NA	NA	NA	NA	NA	NA	NA	NA
NA	NA	NA	NA	NA	NA	NA	NA	NA	NA	NA	NA	NA	NA	NA
NA	NA	NA	NA	NA	NA	NA	NA	NA	NA	NA	NA	NA	NA	NA
NA	NA	NA	NA	NA	NA	NA	NA	NA	NA	NA	NA	NA	NA	NA
NA	NA	NA	NA	NA	NA	NA	NA	NA	NA	NA	NA	NA	NA	NA
NA	NA	NA	NA	NA	NA	NA	NA	NA	NA	NA	NA	NA	NA	NA
NA	NA	NA	NA	NA	NA	NA	NA	NA	NA	NA	NA	NA	NA	NA
NA	NA	NA	NA	NA	NA	NA	NA	NA	NA	NA	NA	NA	NA	NA
NA	NA	NA	NA	NA	NA	NA	NA	NA	NA	NA	NA	NA	NA	NA
NA	NA	NA	NA	NA	NA	NA	NA	NA	NA	NA	NA	NA	NA	NA
NA	NA	NA	NA	NA	NA	NA	NA	NA	NA	NA	NA	NA	NA	NA
NA	NA	NA	NA	NA	NA	NA	NA	NA	NA	NA	NA	NA	NA	NA
NA	NA	NA	NA	NA	NA	NA	NA	NA	NA	NA	NA	NA	NA	NA
NA	NA	NA	NA	NA	NA	NA	NA	NA	NA	NA	NA	NA	NA	NA
NA	NA	NA	NA	NA	NA	NA	NA	NA	NA	NA	NA	NA	NA	NA
NA	NA	NA	NA	NA	NA	NA	NA	NA	NA	NA	NA	NA	NA	NA
NA	NA	NA	NA	NA	NA	NA	NA	NA	NA	NA	NA	NA	NA	NA
NA	NA	NA	NA	NA	NA	NA	NA	NA	NA	NA	NA	NA	NA	NA
NA	NA	NA	NA	NA	NA	NA	NA	NA	NA	NA	NA	NA	NA	NA
565.1	660.6	572.6	679.9	562.8	680.3	595.5	639.5	654.5	675.9	605.2	562.6	700.9	175.4	1140.3
309.7	423.3	538	937.3	367.4	694.4	792.2	622.9	477.7	278.7	117.2	243	45.5	532.4	521
565.05	660.6	572.55	679.95	562.8	680.3	595.55	639.45	654.5	675.95	605.2	562.55	700.9	175.4	1140.35
309.7	423.3	537.95	937.3	367.35	694.5	792.15	622.85	477.7	278.65	117.1	243.1	45.45	532.4	521.05
565	660.633333333333	572.5	679.966666666667	562.766666666667	680.3	595.566666666667	639.433333333333	654.5	675.966666666667	605.2	562.5	700.9	175.366666666667	1140.36666666667
309.7	423.366666666667	537.933333333333	937.3	367.333333333333	694.6	792.066666666667	622.8	477.7	278.633333333333	117.066666666667	243.166666666667	45.4333333333333	532.433333333333	521.1
564.975	660.65	572.475	679.975	562.75	680.3	595.575	639.425	654.5	675.975	605.2	562.475	700.9	175.35	1140.375
309.7	423.4	537.925	937.3	367.325	694.65	792.025	622.775	477.7	278.625	117.05	243.2	45.425	532.45	521.125
564.96	660.66	572.48	679.96	562.72	680.3	595.6	639.4	654.5	675.98	605.2	562.46	700.9	175.32	1140.4
309.68	423.46	537.9	937.3	367.3	694.72	791.98	622.76	477.7	278.62	117.04	243.22	45.4	532.46	521.14
564.92	660.7	572.46	679.98	562.68	680.3	595.64	639.36	654.5	676.02	605.2	562.4	700.88	175.26	1140.46
309.66	423.56	537.84	937.32	367.26	694.86	791.84	622.7	477.68	278.58	116.98	243.3	45.36	532.48	521.18
564.9	660.78	572.44	679.98	562.78	680.3	595.7	639.46	654.7	676.06	605.28	562.48	700.84	175.12	1140.62
309.62	423.7	537.9	937.38	367.18	695	791.72	622.58	477.62	278.46	116.98	243.44	45.28	532.52	521.26
564.9	660.84	572.44	679.98	562.9	680.3	595.76	639.56	654.9	676.1	605.36	562.58	700.8	175	1140.78
309.58	423.8	537.96	937.44	367.1	695.1	791.64	622.48	477.56	278.34	116.98	243.56	45.2	532.54	521.32
564.9	660.88	572.46	679.98	563.02	680.3	595.82	639.66	655.1	676.14	605.44	562.66	700.76	174.88	1140.94
309.54	423.86	538.02	937.52	367.02	695.22	791.54	622.38	477.5	278.22	116.98	243.68	45.1	532.56	521.38
564.9	660.86	572.46	680	563.16	680.28	595.86	639.8	655.28	676.16	605.54	562.74	700.72	174.76	1141.1
309.54	423.82	538.08	937.6	366.94	695.32	791.42	622.26	477.44	278.08	117	243.8	45.04	532.58	521.44
564.9	660.78	572.46	680	563.3	680.24	595.9	639.94	655.46	676.16	605.66	562.82	700.7	174.64	1141.28
309.54	423.72	538.18	937.66	366.86	695.4	791.36	622.16	477.38	277.94	117.06	243.92	44.98	532.62	521.48
564.9	660.66	572.48	680	563.3	680.2	595.9	639.96	655.44	676.14	605.7	562.78	700.7	174.6	1141.34
309.56	423.58	538.18	937.68	366.84	695.44	791.3	622.14	477.36	277.9	117.1	243.94	44.98	532.64	521.46
564.9	660.52	572.52	680	563.32	680.14	595.92	640	655.44	676.1	605.74	562.74	700.7	174.56	1141.4
309.6	423.44	538.18	937.7	366.82	695.48	791.22	622.14	477.34	277.86	117.14	243.94	44.94	532.66	521.44
564.88	660.38	572.58	680.02	563.38	680.08	595.94	640.08	655.44	676.06	605.86	562.86	700.7	174.76	1141.2
309.74	423.16	538.18	937.42	366.78	695.5	791.1	622.16	477.26	277.84	117.24	243.96	44.92	532.7	521.4
564.84	660.28	572.64	680.04	563.46	680.04	595.96	640.14	655.46	676.04	605.88	563	700.7	174.98	1140.98
309.86	422.94	538.22	937.16	366.78	695.48	791	622.22	477.18	277.84	117.42	244	44.9	532.76	521.36
564.8	660.22	572.7	680.06	563.54	680.02	595.98	640.2	655.48	676.02	605.88	563.16	700.7	175.22	1140.72
309.98	422.76	538.24	936.9	366.78	695.46	790.9	622.28	477.12	277.86	117.58	244.02	44.88	532.8	521.34
564.76	660.18	572.76	680.08	563.64	680	596	640.24	655.5	675.98	605.8	563.32	700.7	175.44	1140.46
310.12	422.58	538.28	936.66	366.78	695.44	790.8	622.34	477.04	277.86	117.82	244.04	44.86	532.84	521.32
564.7	660.18	572.78	680.1	563.76	680	595.98	640.22	655.5	675.96	605.56	563.48	700.72	175.66	1140.2
310.26	422.4	538.36	936.44	366.78	695.42	790.7	622.4	476.96	277.86	118.16	244.08	44.9	532.88	521.28
564.66	660.2	572.74	680.1	563.86	680	595.96	640.16	655.5	675.94	605.16	563.52	700.74	175.62	1140.18
310.32	422.38	538.48	936.48	366.82	695.42	790.64	622.48	476.92	277.86	118.48	244.1	44.92	532.9	521.26
564.64	660.24	572.7	680.1	563.94	680	595.94	640.1	655.5	675.92	604.84	563.54	700.76	175.58	1140.16
310.38	422.36	538.58	936.5	366.84	695.44	790.6	622.54	476.88	277.86	118.7	244.1	44.92	532.9	521.24
564.78	660.32	572.66	680.08	563.96	680.02	595.86	639.94	655.3	676.1	604.32	563.56	700.8	175.48	1140.08
310.52	422.3	538.7	936.54	366.88	695.48	790.72	622.72	476.82	277.9	118.72	244.1	44.94	532.9	521.22
564.94	660.4	572.62	680.06	564	680.04	595.74	639.8	655.12	676.32	603.88	563.6	700.84	175.4	1139.98
310.62	422.24	538.82	936.56	366.94	695.54	790.82	622.92	476.78	277.98	118.66	244.1	44.98	532.88	521.2
565.12	660.48	572.6	680.04	564.02	680.06	595.62	639.7	654.92	676.56	603.62	563.64	700.88	175.3	1139.84
310.66	422.18	538.92	936.56	367.02	695.58	790.94	623.14	476.74	278.06	118.48	244.1	44.96	532.88	521.2
565.3	660.56	572.6	680.02	564.02	680.08	595.5	639.6	654.72	676.8	603.44	563.66	700.92	175.22	1139.72
310.68	422.14	538.98	936.58	367.08	695.6	791.08	623.32	476.72	278.12	118.26	244.1	44.96	532.88	521.2
565.48	660.64	572.6	680	564.02	680.1	595.36	639.48	654.52	677.04	603.26	563.7	700.96	175.14	1139.6
310.68	422.1	539.04	936.6	367.14	695.6	791.22	623.52	476.7	278.2	118.02	244.1	44.96	532.88	521.2
565.48	660.7	572.62	680	564.12	680.1	595.26	639.46	654.52	677.08	603.32	563.74	700.98	175.12	1139.5
310.56	422.06	539.1	936.6	367.18	695.56	791.22	623.62	476.7	278.26	117.98	244.08	44.94	532.88	521.2
565.46	660.66	572.68	680	564.32	680.1	595.3	639.46	654.7	676.96	603.48	563.78	701.02	175.1	1139.68
310.52	422.2	539.22	936.56	367.26	695.5	791.26	623.72	476.68	278.4	117.86	244.06	44.88	532.88	521.22
565.44	660.6	572.74	680	564.5	680.1	595.36	639.46	654.9	676.82	603.62	563.82	701.04	175.1	1139.9
310.52	422.34	539.32	936.52	367.32	695.46	791.3	623.78	476.66	278.54	117.76	244.04	44.86	532.86	521.24
565.42	660.54	572.8	680	564.68	680.1	595.4	639.46	655.1	676.68	603.76	563.86	701.06	175.12	1140.1
310.5	422.48	539.42	936.48	367.38	695.4	791.34	623.84	476.66	278.68	117.68	244.02	44.84	532.84	521.26
565.4	660.5	572.86	680	564.88	680.12	595.46	639.48	655.28	676.54	603.92	563.88	701.08	175.16	1140.3
310.5	422.64	539.54	936.42	367.44	695.36	791.4	623.9	476.66	278.82	117.62	244	44.82	532.82	521.28
565.4	660.48	572.92	680	565.06	680.14	595.54	639.48	655.46	676.4	604.04	563.9	701.1	175.2	1140.54
310.54	422.88	539.66	936.38	367.5	695.34	791.44	623.94	476.66	278.96	117.56	244	44.76	532.78	521.3
565.4	660.54	572.94	680	565.1	680.16	595.52	639.46	655.44	676.4	604.06	563.9	701.1	175.24	1140.52
310.52	422.94	539.7	936.38	367.5	695.32	791.46	623.96	476.68	279	117.58	244	44.72	532.76	521.3
565.4	660.62	572.96	680	565.14	680.18	595.5	639.42	655.42	676.4	604.08	563.9	701.12	175.3	1140.5
310.52	423	539.74	936.36	367.5	695.3	791.48	623.98	476.7	279.04	117.62	244	44.7	532.74	521.32
565.32	660.72	572.98	680	565.24	680.22	595.5	639.48	655.4	676.36	603.9	563.9	701.14	175.4	1140.52
310.52	423.04	539.8	936.34	367.54	695.3	791.54	624.02	476.76	278.9	117.64	244	44.68	532.64	521.36
565.34	660.82	573	680	565.34	680.26	595.5	639.54	655.4	676.3	603.68	563.88	701.16	175.48	1140.56
310.58	423.06	539.86	936.34	367.58	695.3	791.58	624.02	476.82	278.74	117.66	244	44.62	532.54	521.4
565.36	660.88	573	680	565.42	680.3	595.5	639.62	655.4	676.24	603.46	563.86	701.18	175.56	1140.6
310.64	423.04	539.9	936.32	367.62	695.3	791.62	624.02	476.88	278.56	117.68	244	44.6	532.46	521.44
565.42	660.94	573.02	680	565.5	680.34	595.52	639.7	655.42	676.16	603.22	563.84	701.2	175.64	1140.64
310.72	423.02	539.96	936.28	367.66	695.3	791.66	624.02	476.94	278.38	117.7	244	44.6	532.36	521.48
565.5	661	573.04	680	565.6	680.38	595.54	639.7	655.44	676.06	602.98	563.8	701.2	175.7	1140.7
310.74	423.02	540.04	936.26	367.72	695.32	791.7	624.06	477	278.2	117.68	243.98	44.6	532.26	521.5
565.64	661.08	573.06	680	565.66	680.4	595.58	639.42	655.44	675.98	602.94	563.76	701.2	175.72	1140.76
310.72	423.04	540.12	936.24	367.74	695.36	791.72	624.14	477	278.2	117.64	243.94	44.58	532.24	521.5
565.68	661.14	573.08	680	565.7	680.4	595.62	639.14	655.44	675.92	602.92	563.74	701.2	175.74	1140.8
310.64	423.06	540.18	936.22	367.76	695.4	791.74	624.24	477	278.2	117.6	243.9	44.6	532.22	521.5
565.8	661.3	573.1	680	565.8	680.4	595.68	638.76	655.46	675.98	603.08	563.9	701.16	175.78	1140.9
310.48	422.9	540.24	936.2	367.6	695.52	791.76	624.32	477.02	278.18	117.8	244.06	44.64	532.18	521.48
565.86	661.5	573.1	680	565.92	680.4	595.74	638.14	655.46	676.06	603.24	564.04	701.12	175.84	1141
310.24	422.76	540.3	936.2	367.44	695.64	791.8	624.48	477.04	278.14	117.98	244.2	44.64	532.16	521.46
565.9	661.68	573.08	680.02	566.02	680.4	595.8	637.34	655.46	676.16	603.4	564.2	701.08	175.92	1141.1
310.02	422.6	540.34	936.2	367.28	695.76	791.86	624.7	477.06	278.1	118.18	244.36	44.64	532.14	521.44
565.96	661.82	573.06	680.04	566.1	680.4	595.84	636.72	655.48	676.28	603.56	564.36	701.04	175.98	1141.18
309.86	422.44	540.36	936.2	367.12	695.86	791.9	624.86	477.08	278.06	118.4	244.54	44.66	532.12	521.42
566.02	661.96	573.04	680.06	566.18	680.38	595.88	635.94	655.5	676.38	603.72	564.52	700.98	176.04	1141.26
309.72	422.28	540.4	936.2	366.96	695.96	791.94	625.06	477.1	278	118.62	244.72	44.7	532.1	521.4
566.02	662	573.02	680.08	566.2	680.36	595.9	634.96	655.5	676.36	603.72	564.48	700.96	176.1	1141.28
309.7	422.32	540.46	936.2	367	695.98	792	625.4	477.1	277.98	118.58	244.68	44.7	532.1	521.4
566.06	662.04	573	680.12	566.18	680.28	595.9	633.68	655.32	676.34	603.7	564.42	700.94	176.14	1140.96
309.82	422.44	540.5	936.22	367.08	696	791.88	625.98	477.1	277.96	118.52	244.6	44.72	532.08	521.36
566.1	662.08	573	680.14	566.16	680.2	595.9	632.68	655.14	676.32	603.68	564.36	700.92	176.16	1140.62
309.96	422.56	540.54	936.24	367.14	696	791.74	626.46	477.1	277.94	118.46	244.52	44.72	532.06	521.32
566.14	662.12	573	680.14	566.12	680.12	595.9	631.56	654.94	676.3	603.64	564.3	700.88	176.2	1140.28
310.12	422.7	540.6	936.26	367.2	695.98	791.62	627	477.1	277.92	118.38	244.44	44.74	532.04	521.28
566.18	662.16	573	680.14	566.08	680.04	595.9	630.4	654.74	676.3	603.58	564.22	700.86	176.24	1139.94
310.3	422.86	540.64	936.28	367.26	695.96	791.5	627.64	477.08	277.92	118.3	244.36	44.72	532.02	521.22
566.2	662.2	573.02	680.14	566.02	679.94	595.9	629.42	654.54	676.28	603.48	564.16	700.86	176.26	1139.58
310.46	423.04	540.66	936.32	367.32	695.9	791.38	628.26	477.06	277.88	118.24	244.3	44.72	532	521.16
566.2	662.2	573.04	680.12	565.98	679.9	595.9	628.98	654.52	676.26	603.42	564.14	700.86	176.28	1139.56
310.54	423.12	540.68	936.34	367.34	695.84	791.42	628.56	477.04	277.86	118.22	244.3	44.72	532	521.14
566.22	662.2	573.06	680.1	565.92	679.84	595.9	628.48	654.5	676.24	603.36	564.12	700.86	176.28	1139.54
310.64	423.26	540.68	936.36	367.36	695.78	791.48	628.9	477.02	277.84	118.2	244.3	44.72	532	521.12
566.24	662.22	572.9	680.1	566.04	679.8	595.9	627.82	654.5	676.16	603.26	564.08	700.86	176.28	1139.5
310.74	423.46	540.64	936.44	367.38	695.62	791.52	629.26	477	278	118.2	244.32	45	532	521.1
566.28	662.24	572.74	680.1	566.16	679.68	595.9	627.3	654.5	676.06	603.16	564.08	700.86	176.28	1139.46
310.8	423.68	540.56	936.52	367.4	695.42	791.56	629.54	477	278.12	118.18	244.36	45.28	532	521.1
566.32	662.26	572.56	680.1	566.3	679.58	595.9	626.9	654.5	675.98	603.08	564.08	700.84	176.28	1139.44
310.84	423.86	540.48	936.58	367.4	695.26	791.58	629.72	477	278.26	118.16	244.4	45.56	532	521.1
566.36	662.28	572.36	680.1	566.44	679.42	595.9	626.46	654.5	675.9	603	564.08	700.82	176.28	1139.4
310.88	424.04	540.38	936.66	367.38	695.08	791.6	629.92	477	278.4	118.14	244.44	45.84	531.98	521.1
566.36	662.3	572.16	680.1	566.58	679.16	595.92	626.04	654.5	675.8	602.9	564.08	700.8	176.3	1139.34
310.9	424.18	540.28	936.74	367.36	694.9	791.6	630.12	476.98	278.5	118.1	244.52	46.1	531.98	521.1
566.36	662.28	572.12	680.1	566.56	678.78	595.94	625.86	654.5	675.74	602.86	564.1	700.78	176.3	1139.28
310.92	424.22	540.18	936.78	367.34	694.82	791.62	630.26	476.96	278.38	118.04	244.6	46.06	531.98	521.1
566.34	662.26	572.08	680.1	566.54	678.5	595.96	625.74	654.5	675.7	602.84	564.1	700.76	176.3	1139.22
310.94	424.22	540.12	936.82	367.32	694.78	791.64	630.34	476.94	278.3	118	244.66	46.04	531.98	521.1
566.28	662.22	572.16	680.08	566.48	678.22	596	625.6	654.68	675.6	603	564.1	700.78	175.96	1139.46
310.98	424.02	539.98	936.9	367.26	694.68	791.66	630.44	476.88	278.12	117.94	244.72	45.96	532	521.12
566.22	662.12	572.24	680.06	566.4	677.92	596.04	625.5	654.86	675.58	603.16	564.1	700.82	175.62	1139.72
311.04	423.78	539.84	936.96	367.2	694.62	791.66	630.5	476.82	278	117.86	244.8	45.9	532.06	521.14
566.18	661.98	572.32	680.04	566.32	677.68	596.08	625.46	655.04	675.64	603.34	564.12	700.86	175.28	1140
311.1	423.46	539.74	937.04	367.14	694.6	791.66	630.5	476.78	277.98	117.78	244.84	45.8	532.1	521.18
566.14	661.86	572.42	680.02	566.24	677.54	596.12	625.46	655.22	675.72	603.52	564.14	700.92	174.94	1140.3
311.14	423.16	539.66	937.1	367.08	694.6	791.64	630.48	476.74	278	117.72	244.86	45.7	532.14	521.22
566.1	661.72	572.5	680	566.16	677.36	596.16	625.48	655.4	675.8	603.7	564.16	701	174.6	1140.6
311.18	422.84	539.58	937.16	367.02	694.64	791.62	630.44	476.7	278.02	117.66	244.9	45.62	532.2	521.26
566.1	661.58	572.46	680	566.12	677.14	596.16	625.6	655.4	675.9	603.7	564.18	701.06	174.6	1140.6
311.2	422.68	539.62	937.2	367	694.8	791.6	630.34	476.7	278.1	117.62	244.94	45.58	532.26	521.3
566.12	661.5	572.44	679.98	566.06	677.16	595.96	625.8	655.38	675.84	603.7	564.2	701.16	174.6	1140.62
311.26	422.54	539.54	937.24	366.98	694.98	791.6	630.34	476.7	278.14	117.6	244.98	45.46	532.38	521.34
566.14	661.46	572.42	679.96	566.02	677.24	595.74	625.98	655.36	675.72	603.7	564.2	701.26	174.6	1140.64
311.32	422.46	539.44	937.26	366.96	695.12	791.6	630.36	476.7	278.12	117.6	245.02	45.4	532.5	521.36
566.16	661.4	572.4	679.94	565.98	677.3	595.52	626.22	655.34	675.56	603.7	564.2	701.36	174.6	1140.66
311.38	422.38	539.34	937.28	366.94	695.28	791.58	630.36	476.7	278.14	117.6	245.06	45.36	532.62	521.38
566.18	661.36	572.4	679.92	565.94	677.34	595.3	626.6	655.32	675.32	603.72	564.2	701.44	174.6	1140.68
311.46	422.3	539.24	937.32	366.92	695.48	791.56	630.36	476.7	278.24	117.6	245.08	45.28	532.74	521.4
566.2	661.32	572.42	679.9	565.9	677.38	595.1	627.12	655.3	675.08	603.76	564.2	701.52	174.58	1140.74
311.54	422.26	539.08	937.34	366.88	695.66	791.54	630.38	476.7	278.4	117.6	245.1	45.22	532.84	521.4
566.2	661.28	572.44	679.9	565.9	677.26	595.1	627.56	655.3	674.92	603.8	564.2	701.54	174.56	1140.78
311.56	422.24	539.06	937.36	366.86	695.8	791.52	630.32	476.7	278.54	117.6	245.1	45.22	532.86	521.4
566.2	661.24	572.46	679.88	565.9	677.12	595.1	628.12	655.3	674.76	603.84	564.22	701.56	174.56	1140.82
311.58	422.22	539.04	937.38	366.84	695.96	791.5	630.22	476.7	278.66	117.6	245.1	45.22	532.9	521.42
566.2	661.22	572.48	680.06	565.9	676.98	595.1	629.06	655.3	674.64	603.88	564.26	701.36	174.56	1140.88
311.62	422.18	539	937.44	366.8	696.14	791.5	629.94	476.7	278.72	117.6	245.1	45.26	532.94	521.44
566.2	661.2	572.48	680.24	565.88	676.88	595.1	630.16	655.3	674.6	603.9	564.3	701.16	174.56	1140.96
311.62	422.16	538.94	937.5	366.76	696.28	791.48	629.58	476.7	278.72	117.6	245.1	45.36	532.96	521.46
566.2	661.2	572.46	680.42	565.86	676.82	595.1	631.04	655.3	674.6	603.9	564.34	700.94	174.58	1141
311.62	422.14	538.9	937.56	366.74	696.38	791.46	629.24	476.7	278.7	117.6	245.1	45.46	532.98	521.48
566.2	661.22	572.44	680.6	565.84	676.74	595.1	632.08	655.3	674.6	603.92	564.4	700.72	174.6	1141.04
311.6	422.12	538.86	937.62	366.72	696.48	791.42	628.84	476.7	278.68	117.6	245.1	45.56	533	521.5
566.2	661.22	572.4	680.8	565.82	676.66	595.1	633.3	655.3	674.62	603.92	564.44	700.5	174.58	1141.1
311.54	422.1	538.8	937.68	366.72	696.6	791.38	628.38	476.7	278.7	117.6	245.1	45.68	533	521.5
566.2	661.22	572.36	680.78	565.8	676.6	595.1	634.36	655.3	674.64	603.94	564.46	700.5	174.56	1141.14
311.4	422.08	538.74	937.72	366.74	696.72	791.32	628.04	476.7	278.74	117.62	245.1	45.74	533	521.5
566.2	661.22	572.34	680.76	565.8	676.56	595.1	635.1	655.3	674.66	603.96	564.48	700.5	174.54	1141.16
311.28	422.06	538.7	937.74	366.76	696.8	791.28	627.8	476.7	278.76	117.64	245.1	45.76	533	521.5
566.2	661.22	572.28	680.76	565.98	676.64	595.1	636	655.3	674.72	603.98	564.48	700.5	174.84	1140.86
310.96	422.2	538.78	937.76	366.82	697.04	791.2	627.54	476.68	278.8	117.66	245.12	45.8	533	521.5
566.2	661.2	572.22	680.74	566.16	676.74	595.1	637.02	655.28	674.76	603.98	564.46	700.5	175.14	1140.56
310.62	422.3	538.86	937.76	366.9	697.28	791.14	627.3	476.66	278.84	117.7	245.12	45.84	532.98	521.5
566.22	661.18	572.2	680.74	566.36	676.86	595.1	637.98	655.28	674.76	604.02	564.44	700.5	175.46	1140.24
310.32	422.38	538.96	937.76	366.98	697.48	791.08	627.16	476.64	278.88	117.74	245.12	45.88	532.96	521.5
566.24	661.16	572.18	680.76	566.56	676.98	595.1	638.66	655.28	674.76	604.04	564.42	700.5	175.78	1139.92
310.08	422.48	539.08	937.74	367.06	697.64	791.04	627.1	476.62	278.92	117.76	245.12	45.92	532.94	521.5
566.26	661.14	572.16	680.78	566.76	677.1	595.1	639.48	655.28	674.76	604.06	564.4	700.5	176.1	1139.6
309.84	422.58	539.2	937.72	367.16	697.8	791	627.04	476.6	278.96	117.78	245.12	45.96	532.9	521.5
566.28	661.1	572.18	680.78	566.76	677.12	595.12	640.38	655.28	674.7	604.08	564.38	700.5	176.1	1139.6
309.78	422.52	539.22	937.7	367.22	697.76	791.02	627.02	476.6	279	117.8	245.1	45.98	532.86	521.5
566.38	661.02	572.2	680.8	566.74	677.16	595.18	641.34	655.3	674.6	603.9	564.34	700.48	176.08	1139.58
309.74	422.44	539.22	937.68	367.28	697.7	791.08	627.08	476.62	278.84	117.82	245.12	46.02	532.78	521.5
566.46	660.96	572.2	680.8	566.7	677.2	595.24	642.06	655.3	674.52	603.7	564.3	700.46	176.06	1139.56
309.7	422.38	539.22	937.66	367.32	697.64	791.14	627.14	476.64	278.66	117.84	245.14	46.04	532.7	521.5
566.54	660.9	572.2	680.8	566.68	677.24	595.3	642.9	655.32	674.44	603.5	564.26	700.44	176.04	1139.52
309.68	422.34	539.22	937.62	367.36	697.56	791.2	627.2	476.64	278.48	117.86	245.16	46.08	532.62	521.5
566.64	660.82	572.18	680.8	566.66	677.32	595.38	643.76	655.32	674.36	603.3	564.2	700.42	176.02	1139.46
309.7	422.3	539.24	937.58	367.38	697.42	791.28	627.28	476.64	278.28	117.88	245.18	46.12	532.54	521.5
566.76	660.76	572.16	680.78	566.68	677.4	595.46	644.48	655.32	674.3	603.1	564.16	700.4	176.02	1139.38
309.76	422.26	539.24	937.52	367.38	697.26	791.38	627.36	476.64	278.06	117.9	245.2	46.16	532.44	521.5
566.8	660.74	572.14	680.76	566.72	677.46	595.5	644.86	655.32	674.3	603.1	564.14	700.4	176.04	1139.32
309.84	422.28	539.26	937.48	367.36	697.12	791.44	627.4	476.62	278.04	117.9	245.2	46.18	532.4	521.5
566.84	660.72	572.12	680.76	566.78	677.54	595.54	645.28	655.32	674.32	603.12	564.14	700.4	176.06	1139.26
309.94	422.3	539.28	937.44	367.34	696.96	791.52	627.46	476.6	278.02	117.9	245.2	46.2	532.36	521.5
566.7	660.7	572.1	680.74	566.68	677.48	595.6	645.68	655.32	674.36	603.16	564.14	700.4	176.1	1139.56
310.16	422.3	539.3	937.42	367.32	696.82	791.62	627.7	476.6	278	117.9	244.98	46.22	532.26	521.3
566.54	660.7	572.14	680.74	566.58	677.44	595.64	645.98	655.34	674.42	603.2	564.16	700.4	176.14	1139.88
310.36	422.32	539.28	937.38	367.3	696.7	791.72	627.96	476.62	278	117.9	244.78	46.2	532.18	521.1
566.36	660.7	572.18	680.76	566.46	677.38	595.66	646.18	655.36	674.48	603.24	564.18	700.4	176.16	1140.22
310.54	422.34	539.26	937.36	367.3	696.64	791.78	628.2	476.64	278	117.9	244.58	46.18	532.12	520.9
566.18	660.72	572.24	680.78	566.32	677.34	595.7	646.4	655.38	674.56	603.28	564.2	700.4	176.18	1140.56
310.74	422.36	539.24	937.36	367.3	696.56	791.86	628.46	476.66	278	117.9	244.4	46.16	532.04	520.7
566	660.74	572.34	680.78	566.18	677.32	595.74	646.6	655.4	674.64	603.3	564.2	700.38	176.2	1140.92
310.92	422.4	539.2	937.34	367.32	696.44	791.94	628.72	476.68	278.02	117.9	244.24	46.16	531.96	520.5
566	660.76	572.48	680.8	566.18	677.48	595.76	646.7	655.4	674.72	603.3	564.2	700.36	176.2	1140.94
310.98	422.44	539.16	937.34	367.34	696.3	792.02	628.82	476.7	278.04	117.9	244.3	46.14	531.94	520.5
566	660.78	572.58	680.8	566.18	677.58	595.78	646.74	655.4	674.78	603.3	564.2	700.34	176.2	1140.96
311.02	422.46	539.14	937.36	367.36	696.2	792.08	628.88	476.7	278.06	117.9	244.34	46.16	531.92	520.5
565.98	660.84	572.88	680.8	566.2	677.64	595.84	646.66	655.38	674.72	603.3	564.22	700.32	176.22	1141
311.12	422.54	539.08	937.38	367.4	696.16	791.98	629.08	476.72	278.14	117.9	244.46	46.16	531.9	520.48
565.94	660.88	573.18	680.8	566.26	677.72	595.88	646.54	655.36	674.66	603.3	564.24	700.32	176.24	1141.04
311.22	422.64	539.04	937.38	367.46	696.12	791.9	629.3	476.76	278.22	117.9	244.58	46.14	531.9	520.44
565.9	660.92	573.46	680.8	566.3	677.82	595.92	646.38	655.32	674.6	603.32	564.28	700.34	176.26	1141.06
311.34	422.74	539.02	937.4	367.5	696.14	791.8	629.56	476.8	278.3	117.9	244.7	46.12	531.9	520.36
565.86	660.96	573.7	680.8	566.34	677.88	595.96	646.22	655.28	674.52	603.34	564.32	700.36	176.28	1141.08
311.44	422.84	539	937.4	367.54	696.18	791.68	629.8	476.84	278.38	117.9	244.82	46.1	531.9	520.28
565.82	661	573.94	680.82	566.38	677.96	596	646.04	655.24	674.46	603.36	564.36	700.38	176.3	1141.1
311.54	422.94	538.98	937.4	367.58	696.22	791.56	630.06	476.88	278.46	117.9	244.94	46.1	531.9	520.2
565.8	660.98	573.98	680.84	566.4	678.14	596.02	645.96	655.22	674.52	603.4	564.38	700.42	176.32	1141.1
311.58	423.02	539.02	937.42	367.6	696.22	791.6	630.22	476.92	278.48	117.88	244.98	46.12	531.92	520.12
565.78	660.98	573.98	680.88	566.44	678.16	595.86	645.88	655.2	674.62	603.48	564.44	700.42	176.04	1141.08
311.6	423.12	539.06	937.46	367.58	696.08	791.62	630.38	476.98	278.52	117.84	245.04	46.18	531.98	520.22
565.76	660.98	573.96	680.92	566.48	678.12	595.7	645.82	655.2	674.7	603.54	564.48	700.42	175.76	1141.06
311.6	423.2	539.1	937.5	367.56	695.94	791.64	630.48	477.04	278.54	117.8	245.08	46.22	532.04	520.36
565.74	660.98	573.96	680.96	566.52	678.12	595.54	645.76	655.2	674.78	603.62	564.56	700.42	175.48	1141.02
311.6	423.28	539.16	937.54	367.56	695.8	791.66	630.58	477.1	278.56	117.76	245.12	46.26	532.1	520.48
565.72	661	574.04	680.98	566.56	678.18	595.4	645.72	655.2	674.84	603.72	564.82	700.4	175.2	1140.94
311.6	423.38	539.2	937.58	367.54	695.68	791.64	630.7	477.18	278.6	117.72	245.26	46.3	532.16	520.62
565.7	661.06	574.26	681	566.6	678.26	595.24	645.7	655.2	674.92	603.82	565.26	700.34	174.9	1140.84
311.58	423.44	539.2	937.6	367.52	695.54	791.6	630.84	477.24	278.64	117.7	245.54	46.34	532.22	520.78
565.7	661.1	574.5	681	566.6	678.46	595.26	645.7	655.2	674.94	603.88	565.66	700.3	174.9	1140.76
311.56	423.46	539.18	937.6	367.52	695.56	791.54	630.94	477.26	278.66	117.7	245.78	46.36	532.24	520.78
565.7	661.14	574.82	681	566.6	678.7	595.28	645.7	655.2	674.96	603.96	566.12	700.24	174.88	1140.66
311.54	423.48	539.14	937.6	367.52	695.58	791.48	631.06	477.28	278.68	117.68	246.08	46.38	532.28	520.78
565.88	661.24	575.3	681	566.62	679.04	595.36	645.72	655.18	674.82	604.06	566.62	700.36	174.86	1140.42
311.5	423.48	539.06	937.62	367.48	695.66	791.34	631.28	477.32	278.72	117.66	246.46	46.06	532.4	520.8
566.06	661.34	575.88	681	566.64	679.34	595.42	645.76	655.16	674.68	604.16	567	700.48	174.82	1140.18
311.46	423.46	539	937.66	367.46	695.74	791.26	631.52	477.34	278.74	117.64	246.78	45.74	532.52	520.8
566.24	661.42	576.32	681	566.66	679.56	595.48	645.8	655.14	674.52	604.24	567.2	700.62	174.78	1139.96
311.44	423.44	538.96	937.7	367.44	695.82	791.2	631.7	477.36	278.76	117.62	246.96	45.42	532.62	520.8
566.42	661.48	576.86	681	566.68	679.82	595.54	645.84	655.12	674.38	604.32	567.42	700.74	174.72	1139.74
311.42	423.4	538.92	937.72	367.4	695.9	791.14	631.92	477.38	278.78	117.6	247.16	45.1	532.72	520.8
566.6	661.54	577.52	681	566.7	680.08	595.62	645.9	655.1	674.26	604.42	567.62	700.88	174.66	1139.5
311.42	423.36	538.92	937.76	367.36	695.98	791.08	632.16	477.42	278.82	117.6	247.32	44.78	532.8	520.8
566.58	661.54	578.12	681	566.72	680.22	595.66	645.98	655.12	674.3	604.5	567.78	700.84	174.6	1139.38
311.46	423.32	538.92	937.78	367.34	696	791.12	632.32	477.42	278.84	117.6	247.38	44.8	532.8	520.82
566.56	661.52	578.54	681	566.74	680.32	595.7	646.04	655.14	674.34	604.56	567.88	700.82	174.56	1139.3
311.5	423.28	538.92	937.78	367.32	696	791.14	632.42	477.42	278.86	117.6	247.4	44.8	532.8	520.84
566.54	661.5	579	681	566.78	680.38	595.8	646.1	655.16	674.4	604.62	568	700.72	174.8	1139.44
311.54	423.24	538.92	937.78	367.28	696.02	791.18	632.52	477.42	278.88	117.6	247.42	44.82	532.76	520.88
566.52	661.5	579.26	681	566.82	680.42	595.92	646.18	655.18	674.46	604.7	568.12	700.64	175.06	1139.58
311.6	423.22	538.9	937.8	367.26	696.02	791.22	632.58	477.42	278.9	117.62	247.42	44.82	532.72	520.94
566.5	661.52	579.06	681	566.86	680.44	596.04	646.28	655.2	674.5	604.78	568.24	700.56	175.34	1139.76
311.66	423.2	538.84	937.82	367.24	695.98	791.26	632.6	477.38	278.9	117.66	247.4	44.82	532.68	521
566.5	661.54	578.74	681	566.88	680.44	596.14	646.34	655.2	674.54	604.84	568.32	700.48	175.62	1139.98
311.7	423.2	538.8	937.84	367.22	695.94	791.28	632.6	477.36	278.9	117.7	247.4	44.82	532.64	521.04
566.52	661.56	578.28	681	566.9	680.48	596.24	646.4	655.2	674.58	604.9	568.4	700.38	175.9	1140.2
311.74	423.2	538.74	937.86	367.18	695.9	791.3	632.6	477.34	278.9	117.74	247.4	44.8	532.6	521.08
566.58	661.58	577.46	681	566.88	680.62	596.28	646.48	655.2	674.62	604.98	568.46	700.38	175.9	1140.22
311.8	423.2	538.66	937.9	367.16	695.84	791.3	632.6	477.32	278.9	117.8	247.32	44.74	532.6	521.1
566.54	661.44	576.44	680.98	566.84	680.72	596.14	646.56	655.2	674.64	604.94	568.52	700.38	175.88	1140.28
311.7	423.2	538.5	937.64	367.1	695.78	791.32	632.6	477.26	278.9	117.92	246.94	44.7	532.58	521.12
566.5	661.28	575.68	680.96	566.8	680.8	595.98	646.6	655.2	674.66	604.86	568.54	700.38	175.86	1140.34
311.58	423.2	538.36	937.36	367.04	695.76	791.34	632.6	477.22	278.9	118.02	246.56	44.66	532.56	521.14
566.46	661.12	574.8	680.94	566.76	680.9	595.84	646.66	655.2	674.68	604.8	568.52	700.38	175.82	1140.4
311.46	423.2	538.18	937.08	366.98	695.74	791.36	632.58	477.18	278.9	118.12	246.14	44.6	532.54	521.16
566.42	660.96	573.9	680.92	566.72	681	595.68	646.74	655.2	674.68	604.76	568.44	700.4	175.78	1140.5
311.32	423.22	537.96	936.8	366.96	695.74	791.36	632.54	477.16	278.9	118.24	245.62	44.54	532.52	521.18
566.34	660.8	573.24	680.9	566.7	681.06	595.52	646.8	655.2	674.66	604.72	568.3	700.4	175.74	1140.58
311.14	423.26	537.78	936.52	366.96	695.78	791.34	632.48	477.14	278.9	118.34	245.06	44.52	532.52	521.2
566.36	660.8	572.88	680.9	566.7	681.14	595.52	646.84	655.2	674.64	604.78	568.14	700.4	175.72	1140.62
311.1	423.3	537.7	936.54	367	695.84	791.3	632.42	477.16	278.9	118.36	244.8	44.5	532.54	521.2
566.38	660.8	572.5	680.92	566.68	681.22	595.52	646.88	655.2	674.62	604.84	567.94	700.4	175.7	1140.68
311.06	423.34	537.64	936.56	367.06	695.9	791.24	632.32	477.18	278.88	118.38	244.5	44.5	532.56	521.2
566.4	660.82	572.1	680.94	566.64	681.3	595.48	646.94	655.18	674.54	604.9	567.68	700.42	175.68	1140.76
310.98	423.42	537.64	936.58	367.2	695.98	791.12	632.3	477.18	278.8	118.42	244.16	44.46	532.56	521.18
566.4	660.84	571.88	680.96	566.6	681.36	595.46	647	655.14	674.48	604.94	567.38	700.44	175.66	1140.84
310.94	423.5	537.78	936.6	367.34	696.06	791	632.28	477.16	278.72	118.44	243.84	44.42	532.56	521.18
566.4	660.86	571.74	680.98	566.56	681.4	595.44	647.06	655.1	674.42	604.96	567.14	700.46	175.64	1140.92
310.92	423.56	537.9	936.6	367.46	696.1	790.9	632.28	477.14	278.64	118.46	243.64	44.36	532.54	521.18
566.4	660.88	571.62	681	566.52	681.46	595.42	647.14	655.06	674.36	605	566.88	700.5	175.64	1141
310.9	423.62	538.04	936.62	367.58	696.16	790.8	632.26	477.12	278.54	118.5	243.42	44.3	532.52	521.18
566.4	660.92	571.56	681	566.48	681.56	595.38	647.22	655.02	674.28	605.04	566.62	700.54	175.66	1141.08
310.86	423.68	538.22	936.62	367.7	696.26	790.7	632.26	477.1	278.46	118.54	243.2	44.22	532.48	521.18
566.4	660.94	571.72	681	566.46	681.66	595.36	647.28	655	674.24	605.06	566.44	700.56	175.7	1141.16
310.82	423.7	538.42	936.62	367.76	696.38	790.68	632.18	477.1	278.42	118.56	243.04	44.16	532.46	521.18
566.4	660.96	571.86	681	566.44	681.74	595.34	647.32	655	674.2	605.08	566.36	700.58	175.74	1141.2
310.76	423.7	538.54	936.62	367.8	696.48	790.68	632.12	477.1	278.38	118.58	242.96	44.12	532.44	521.16
566.3	661.02	572	680.98	566.38	681.84	595.32	647.38	655	674.16	604.94	566.28	700.6	175.84	1140.96
310.8	423.74	538.68	936.6	367.7	696.62	790.68	632.04	477.1	278.34	118.64	242.88	44.02	532.4	521.12
566.16	661.08	572.12	680.96	566.32	681.94	595.3	647.44	655	674.12	604.78	566.22	700.6	175.94	1140.74
310.78	423.78	538.82	936.56	367.62	696.74	790.68	631.96	477.1	278.34	118.7	242.82	43.92	532.36	521.08
566	661.12	572.18	680.94	566.28	682	595.3	647.54	655	674.1	604.62	566.22	700.62	176.04	1140.5
310.74	423.84	538.92	936.54	367.52	696.82	790.7	631.86	477.12	278.34	118.76	242.82	43.82	532.32	521.02
565.84	661.16	572.16	680.92	566.24	682.04	595.3	647.62	655	674.1	604.46	566.24	700.64	176.14	1140.24
310.74	423.9	538.98	936.52	367.4	696.86	790.7	631.78	477.14	278.36	118.82	242.84	43.76	532.28	520.98
565.68	661.2	572.14	680.9	566.2	682.1	595.3	647.72	655	674.1	604.3	566.26	700.66	176.24	1139.98
310.74	423.96	539.04	936.5	367.28	696.9	790.7	631.68	477.16	278.36	118.86	242.84	43.68	532.24	520.94
565.64	661.2	572.14	680.9	566.2	682.14	595.3	647.84	655	674.12	604.28	566.26	700.66	176.3	1140.02
310.62	423.98	539.08	936.48	367.3	696.9	790.7	631.56	477.18	278.34	118.86	242.84	43.64	532.22	520.9
565.68	661.18	572.16	680.9	566.22	682.2	595.3	647.92	655	674.2	604.26	566.22	700.66	176.04	1140.06
310.68	424	539.04	936.44	367.32	696.94	790.74	631.48	477.24	278.26	118.84	242.82	43.62	532.18	520.8
565.74	661.16	572.2	680.9	566.24	682.26	595.3	647.96	655	674.28	604.24	566.16	700.64	175.76	1140.1
310.78	424	538.98	936.4	367.34	696.98	790.78	631.44	477.28	278.18	118.82	242.78	43.6	532.16	520.72
565.82	661.14	572.24	680.9	566.26	682.32	595.3	648.02	655	674.38	604.2	566.08	700.64	175.48	1140.14
310.88	424.02	538.9	936.36	367.36	697.02	790.82	631.38	477.32	278.1	118.8	242.72	43.56	532.14	520.64
565.92	661.1	572.28	680.9	566.28	682.4	595.3	648.1	655	674.52	604.14	565.96	700.64	175.2	1140.18
310.98	424.04	538.78	936.3	367.38	697.04	790.84	631.32	477.36	278.06	118.78	242.68	43.52	532.1	520.56
565.98	661.06	572.28	680.9	566.3	682.5	595.32	648.18	655	674.66	604.08	565.82	700.66	174.9	1140.18
311.1	424.06	538.64	936.26	367.4	697.04	790.86	631.26	477.4	278.04	118.74	242.64	43.5	532.04	520.52
566	661.04	572.26	680.9	566.3	682.56	595.34	648.28	655	674.74	604.02	565.72	700.68	174.9	1140.16
311.1	424.08	538.56	936.24	367.4	697	790.84	631.18	477.4	278.06	118.7	242.62	43.46	532	520.54
566.02	661.02	572.24	680.9	566.28	682.64	595.36	648.4	655.02	674.84	603.96	565.6	700.7	174.92	1140.14
311.08	424.1	538.48	936.22	367.4	696.94	790.82	631.1	477.42	278.08	118.66	242.6	43.42	531.96	520.54
565.96	660.94	572.22	680.9	566.26	682.62	595.4	648.5	655.04	674.82	604.06	565.5	700.7	174.94	1140.14
310.98	423.92	538.4	936.2	367.4	696.78	790.8	630.86	477.28	278.1	118.58	242.6	43.32	531.9	520.56
565.86	660.88	572.2	680.9	566.24	682.6	595.46	648.64	655.06	674.78	604.16	565.4	700.72	174.96	1140.14
310.86	423.74	538.34	936.18	367.4	696.62	790.8	630.56	477.16	278.08	118.5	242.62	43.22	531.82	520.6
565.78	660.82	572.2	680.9	566.22	682.56	595.5	648.74	655.08	674.72	604.28	565.34	700.74	174.98	1140.16
310.74	423.56	538.3	936.16	367.4	696.48	790.8	630.3	477.04	278.06	118.44	242.64	43.12	531.76	520.62
565.68	660.76	572.22	680.9	566.18	682.52	595.54	648.88	655.1	674.66	604.38	565.28	700.76	175	1140.18
310.62	423.38	538.26	936.16	367.4	696.34	790.82	630	476.92	278.04	118.36	242.66	43.02	531.68	520.64
565.56	660.7	572.24	680.9	566.16	682.48	595.58	649.12	655.1	674.58	604.48	565.22	700.78	175.02	1140.22
310.48	423.2	538.22	936.16	367.38	696.22	790.84	629.6	476.78	278	118.28	242.66	42.92	531.54	520.7
565.48	660.7	572.24	680.9	566.16	682.54	595.6	649.46	655.1	674.62	604.42	565.18	700.8	175.06	1140.24
310.42	423.2	538.2	936.14	367.36	696.2	790.88	629.26	476.82	277.96	118.22	242.66	42.88	531.34	520.74
565.42	660.7	572.24	680.9	566.16	682.56	595.6	649.72	655.1	674.64	604.38	565.18	700.8	175.1	1140.26
310.38	423.2	538.2	936.14	367.34	696.2	790.92	629	476.84	277.94	118.18	242.64	42.86	531.18	520.76
565.48	660.68	572.24	680.92	566.16	682.64	595.62	650.02	655.1	674.66	604.34	565.14	700.74	175.16	1140.34
310.48	423.2	538.18	936.16	367.3	696.18	791.06	628.68	476.9	277.92	118.16	242.6	43.04	531	520.84
565.56	660.66	572.22	680.94	566.18	682.72	595.64	650.3	655.1	674.68	604.32	565.12	700.66	175.26	1140.42
310.58	423.2	538.16	936.16	367.26	696.16	791.18	628.34	476.96	277.9	118.14	242.54	43.2	530.8	520.92
565.66	660.64	572.18	680.96	566.2	682.78	595.66	650.38	655.1	674.7	604.28	565.14	700.58	175.4	1140.52
310.72	423.18	538.14	936.16	367.24	696.12	791.32	627.98	477.02	277.9	118.12	242.5	43.3	530.58	520.98
565.76	660.62	572.18	680.98	566.18	682.84	595.68	650.28	655.1	674.7	604.26	565.14	700.5	175.56	1140.62
310.86	423.16	538.12	936.18	367.22	696.08	791.44	627.68	477.08	277.9	118.14	242.46	43.4	530.38	521.04
565.86	660.6	572.18	681	566.16	682.88	595.72	650.08	655.1	674.7	604.24	565.16	700.42	175.76	1140.76
311.02	423.14	538.12	936.2	367.2	696.02	791.58	627.32	477.14	277.9	118.16	242.42	43.46	530.14	521.1
565.82	660.6	572.2	681	566.12	682.84	595.74	649.52	655.1	674.68	604.2	565.3	700.4	176.02	1140.64
311.1	423.1	538.2	936.24	367.18	695.92	791.62	626.86	477.16	277.88	118.18	242.4	43.32	529.8	521.12
565.78	660.6	572.24	681	566.08	682.78	595.76	648.52	655.1	674.66	604.16	565.44	700.44	176.34	1140.56
311.26	423.06	538.28	936.28	367.14	695.82	791.68	626.28	477.18	277.86	118.22	242.4	43.18	529.38	521.12
565.74	660.6	572.3	681	566.04	682.72	595.78	647.6	655.1	674.64	604.14	565.56	700.48	176.6	1140.44
311.42	423.04	538.36	936.32	367.1	695.74	791.72	625.82	477.2	277.84	118.26	242.4	43.1	529.04	521.12
565.7	660.6	572.36	681	566.02	682.64	595.8	646.52	655.1	674.62	604.1	565.68	700.54	176.86	1140.34
311.6	423.02	538.44	936.36	367.04	695.66	791.76	625.32	477.18	277.82	118.28	242.4	43.02	528.68	521.12
565.66	660.58	572.44	681	565.98	682.56	595.8	645.1	655.1	674.6	604.06	565.78	700.58	177.08	1140.22
311.82	423	538.52	936.42	366.96	695.6	791.78	624.68	477.16	277.78	118.28	242.38	42.9	528.2	521.1
565.64	660.56	572.5	681	565.96	682.48	595.8	643.6	655.1	674.6	604.02	565.68	700.62	177.2	1140.32
312	423	538.54	936.44	366.88	695.62	791.78	623.98	477.12	277.76	118.24	242.24	42.74	527.54	521.06
565.62	660.54	572.54	681	565.94	682.42	595.8	642.52	655.1	674.6	603.98	565.56	700.62	177.22	1140.38
312.1	423	538.56	936.46	366.82	695.64	791.76	623.46	477.08	277.74	118.2	242.1	42.6	527	521.04
565.78	660.72	572.58	681	565.92	682.34	595.8	641.1	655.1	674.58	604.12	565.26	700.36	177.28	1140.54
312.18	422.98	538.58	936.54	366.76	695.66	791.72	622.8	477	277.9	118.1	241.86	42.68	526.06	521
565.94	660.9	572.58	681	565.9	682.24	595.8	639.66	655.1	674.56	604.24	564.48	700.06	177.28	1140.74
312.2	422.9	538.6	936.62	366.7	695.66	791.66	621.98	476.94	278.04	117.94	241.52	42.76	524.64	520.98
566.1	661.1	572.54	681	565.9	682.12	595.8	638.58	655.1	674.54	604.34	562.96	699.74	176.82	1140.76
312.08	422.66	538.58	936.68	366.64	695.64	791.54	621.18	476.86	278.2	117.74	241.24	42.96	522.82	521.02
566.26	661.3	572.5	681	565.9	682.02	595.8	637.9	655.1	674.52	604.46	561.56	699.42	176.38	1140.76
311.94	422.42	538.56	936.74	366.6	695.6	791.44	620.6	476.8	278.36	117.56	241.08	43.2	521.3	521.06
566.44	661.5	572.44	681.02	565.92	681.92	595.78	637.24	655.1	674.48	604.56	559.7	699.1	175.52	1140.72
311.72	422.1	538.54	936.82	366.54	695.56	791.3	619.94	476.72	278.52	117.34	241	43.44	519.6	521.14
566.56	661.52	572.34	681.04	565.94	681.8	595.74	637	655.1	674.46	604.42	556.88	699.06	173.52	1141.02
311.34	421.66	538.48	936.84	366.44	695.5	791.08	619.28	476.66	278.48	117.14	241.28	43.5	518.3	521.38
566.86	661.54	572.22	681.06	566.1	681.68	595.66	637.16	655.1	674.38	604.4	553.18	699.26	169.64	1141.98
310.84	421.2	538.38	936.86	366.44	695.44	790.62	617.72	476.54	278.42	116.94	242.02	43.64	518.3	521.92
567.16	661.56	572.12	681.08	566.26	681.6	595.58	637.4	655.1	674.3	604.4	550.22	699.5	166.22	1143.1
310.42	420.9	538.3	936.88	366.46	695.4	790.22	616.34	476.44	278.36	116.8	242.72	43.74	518.86	522.42
567.56	661.58	572	681.1	566.36	681.5	595.48	637.78	655.08	674.2	604.38	546.5	699.74	161.76	1145.04
309.92	420.54	538.2	936.88	366.38	695.34	789.7	614.9	476.3	278.3	116.6	243.58	43.82	519.68	522.94
568.18	661.64	571.88	681.08	566.3	681.36	595.26	638.42	654.98	674.06	604.36	541.66	699.96	155.4	1148.8
309.42	420.14	538.06	936.82	366.18	695.2	788.86	613.38	476	278.22	116.38	244.52	43.86	521.24	523.42
569.14	661.72	571.8	681.04	566.08	681.24	594.74	639.28	654.66	673.9	604.36	536.36	700.16	148	1154.14
309.06	419.72	537.9	936.68	365.98	694.98	787.6	611.82	475.44	278.12	116.24	245.22	43.9	523.04	523.82
569.94	661.8	571.76	681	565.72	681.16	594.26	640	654.34	673.8	604.28	532.42	700.14	142.5	1158.76
308.86	419.38	537.78	936.54	365.7	694.78	786.6	611.42	474.94	278.06	116.16	245.56	43.88	524.1	523.9
570.96	661.92	571.7	680.96	565.28	681.06	593.52	640.84	653.8	673.7	604.14	527.68	700.12	136.02	1164.54
308.78	418.96	537.62	936.32	365.38	694.5	785.3	610.92	474.3	277.98	116.16	245.92	43.88	525.16	524.04
572.64	662.08	571.64	680.78	564.48	680.98	592.18	641.84	652.58	673.8	603.96	522.24	700.02	129.14	1172.1
309.02	418.46	537.4	935.88	365.04	694.24	783.4	610.16	473.5	277.92	116.56	246.4	43.94	525.9	524.02
574.98	662.28	571.6	680.56	563.64	680.88	589.96	642.62	650.32	674	603.54	516.84	699.92	123.3	1180.52
309.66	418.02	537.1	935.22	364.74	693.82	781	609.3	472.82	277.8	117.28	247.2	44.06	525.64	524.2
576.86	662.44	571.56	680.36	562.96	680.8	588.06	643.1	648.28	674.22	603.16	513.04	699.82	119.6	1186.92
310.34	417.74	536.86	934.64	364.48	693.5	779.12	608.62	472.42	277.72	117.96	247.98	44.14	525.14	524.32
579.18	662.68	571.52	680.16	562.1	680.68	585.54	643.46	645.52	674.44	602.6	508.48	699.72	115.42	1194.46
311.16	417.42	536.56	933.88	364.18	693.04	776.78	607.78	472.04	277.58	118.76	249.02	44.24	524.28	524.56
582.22	663.18	571.54	680.12	560.76	680.48	581.82	643.34	641.42	674.7	601.7	503.22	699.56	111.36	1202.54
312.14	417.12	536.14	932.66	363.92	692.38	773.76	606.78	471.9	277.24	119.8	250.46	44.32	522.42	525
585.4	664.18	571.6	680.72	558.98	680.18	577.06	642.62	636.26	674.92	600.28	497.8	699.46	107.48	1209.2
313.14	417.06	535.64	930.96	363.94	691.38	770.5	605.9	472	276.56	120.94	251.86	44.34	519.24	526
587.68	665.1	571.66	681.38	557.38	679.94	573.32	641.84	632.22	675.1	599.12	493.92	699.38	104.88	1213.22
313.82	417.06	535.26	929.52	364.06	690.62	768.1	605.28	472.16	275.96	121.82	252.78	44.34	516.5	526.8
590.44	666.32	571.72	682.42	554.86	679.62	568.76	640.94	627.24	675.38	597.56	489.14	699.22	101.74	1217.64
314.6	417.16	534.8	927.64	364.32	689.56	765.16	604.54	472.3	275.22	123	253.86	44.42	513.16	527.82
593.76	668.22	571.82	684.42	550.84	679.4	563.2	640.04	621.04	675.92	595.36	483.6	699.06	97.98	1221.52
315.4	417.8	534.28	925	365.34	688.14	761.44	603.64	472.3	274.28	124.58	255.22	44.5	508.44	529.56
597.24	670.7	571.94	687.5	545.1	679.6	557.54	639.5	614.28	676.68	592.82	478.18	698.94	94.52	1224.2
316.08	419.24	533.82	921.96	367.5	686.48	757.1	602.58	472.08	273.38	126.4	256.94	44.58	503.34	532.12
599.82	672.64	572.04	690.08	540.22	679.9	553.54	639.26	609.28	677.3	590.86	474.38	698.84	92.32	1225.7
316.5	420.58	533.52	919.64	369.5	685.16	753.72	601.72	471.82	272.8	127.78	258.42	44.68	499.62	534.26
603	675.16	572.16	693.36	534.14	680.46	548.82	639.12	603.18	678.1	588.54	469.92	698.76	89.86	1227.66
317.04	422.28	533.18	916.9	372.14	683.56	749.44	600.6	471.46	272.12	129.4	260.38	44.78	495.04	537.02
607	678.76	572.24	697.66	526.6	681.78	543.44	639.48	595.76	679.32	585.98	465	698.74	87.44	1230.46
317.7	424.44	532.82	913.8	375.74	681.6	743.76	599.04	470.7	271.36	131.16	263.32	44.78	489.36	540.86
611.6	683.2	572.12	702.32	518.38	683.72	538.04	640.64	588.06	681.04	583.72	460.18	698.7	85.48	1234
318.76	426.42	532.58	910.62	379.54	678.34	737.48	597.14	469.62	270.86	132.88	267.18	44.7	484.48	544.98
615.1	686.76	571.94	705.74	512.44	685.34	534.2	641.8	582.48	682.5	582.2	456.74	698.68	84.08	1237.04
319.66	427.66	532.44	908.38	382.2	675.6	732.8	595.66	468.66	270.54	134.04	270.26	44.62	480.98	548.02
619.38	691.16	571.62	709.82	505.36	687.5	529.46	643.32	575.8	684.42	580.5	452.52	698.66	83.125	1239.1
320.64	429	532.32	905.5	385.32	672.62	727.4	593.92	467.62	270.26	135.44	274.16	44.54	478.375	550.175
624.74	696.64	570.9	714.52	497.14	690.48	523.54	645.42	568.06	687.12	578.98	447.36	698.62	81.9666666666667	1241.76666666667
321.6	430.26	532.38	901.42	388.74	669.6	721.58	591.94	466.74	270.34	137.08	279.38	44.46	475.466666666667	552.733333333333
630.44	702.5	569.7	719.16	488.86	693.72	517.2	647.78	560.48	690.42	578.1	441.98	698.6	80.9	1244
322.5	431.16	532.72	896.2	391.96	666.96	716.28	589.96	466.52	271.14	138.78	285.1	44.36	473.9	554.6
634.54	706.76	568.66	722.48	482.94	696.28	512.5	649.46	555.12	692.96	577.74	438.02	698.6	80.9	1244
322.84	431.74	533.06	892	394.26	666.12	712.82	588.64	466.74	271.94	140	289.36	44.32	473.9	554.6
639.44	711.96	567.26	726.5	475.78	699.3	506.88	651.42	548.68	696.14	577.46	433.22	698.6	NA	NA
323.3	432.44	533.52	886.8	396.92	665.1	708.66	586.96	467.14	273.06	141.52	294.36	44.3	NA	NA
645.22	718.76	565.1	731.5	467.18	702.82	500.16	653.44	541.16	700.3	577.64	427.44	698.56	NA	NA
324.14	433.24	534.24	880.34	400.04	663.42	703.86	584.7	468.22	275	143.5	300.02	44.26	NA	NA
650.92	726.02	562.2	736.94	458.22	706.44	493.22	655.02	533.38	705.4	578.48	421.82	698.5	NA	NA
325.42	433.86	535.06	873.94	403.02	661.34	699.14	581.68	470	277.36	145.96	305.56	44.24	NA	NA
654.98	731.52	559.82	741.04	451.7	709.12	488.18	655.96	527.7	709.38	579.32	417.78	698.44	NA	NA
326.54	434.28	535.7	869.48	405.1	659.54	695.84	579.22	471.54	279.22	147.92	309.46	44.26	NA	NA
659.84	738.06	556.84	746.02	443.9	712.4	482.16	657.08	520.78	714.36	580.46	413	698.38	NA	NA
327.98	434.86	536.4	864.26	407.66	657.32	691.92	576.02	473.42	281.4	150.46	314.2	44.3	NA	NA
665.58	745.68	552.98	752.16	434.94	716.44	475.3	658.54	512.5	720.64	582.32	407.46	698.32	NA	NA
330.14	435.86	537.06	858.38	410.98	654.28	687.4	571.72	475.64	283.84	154.12	319.8	44.34	NA	NA
671.4	752.7	548.66	758.56	426.16	720.64	468.9	660.28	504.02	727.34	584.86	401.94	698.28	NA	NA
332.78	437.36	537.36	852.62	414.74	650.88	682.78	567.02	477.64	286.06	158.72	325.44	44.44	NA	NA
675.62	757.6	545.46	763.2	420.08	723.66	464.62	661.78	497.96	732.14	586.92	397.86	698.26	NA	NA
334.88	438.76	537.42	848.42	417.7	648.2	679.4	563.58	478.88	287.6	162.36	329.4	44.52	NA	NA
680.72	763.66	541.5	769.08	412.56	727.52	459.62	663.76	490.74	737.86	589.58	392.98	698.24	NA	NA
337.38	440.6	537.4	843.22	421.54	644.38	675.18	559.04	480.26	289.5	166.76	334.24	44.62	NA	NA
686.7	770.54	536.54	776.3	403.64	731.98	454.24	666.58	482.34	744.52	592.56	387.4	698.22	NA	NA
340.28	443.02	537.06	837.2	426.46	639.98	669.74	554.18	481.58	291.88	171.62	339.9	44.7	NA	NA
692.72	777.4	531.14	783.82	394.36	736.52	449.08	670	473.74	751.38	595.22	382.22	698.18	NA	NA
342.96	445.48	536.3	831.44	431.52	635.98	663.66	550.02	482.5	294.34	175.94	345.78	44.8	NA	NA
697	782.42	527.1	789.44	387.48	739.86	445.46	672.72	467.52	756.38	596.92	378.78	698.16	NA	NA
344.7	447.24	535.62	827.46	435.22	633.24	659.04	547.1	483.04	296.16	178.62	350.14	44.86	NA	NA
702.16	788.48	522.2	796.06	379.2	743.88	441.02	676.04	459.96	762.56	598.84	374.8	698.14	NA	NA
346.78	449.28	534.76	822.72	439.52	630.3	653.54	543.86	483.66	298.2	181.82	355.48	44.92	NA	NA
708.24	795.4	516.32	803.26	369.76	748.48	435.5	680.24	451.06	770.32	600.56	370.44	698.1	NA	NA
349.26	451.44	533.72	817.22	444.16	628.06	647.46	541.2	484.42	300.4	185.48	361.94	44.98	NA	NA
714.44	802.46	510.44	810	360.48	753.44	429.48	685.96	442.28	778.32	602.08	365.86	698.18	NA	NA
351.84	453.34	532.46	811.3	448.46	626.14	641.86	538.24	485.34	302.58	189.7	368.5	44.8	NA	NA
718.92	807.52	506.24	814.58	353.96	757.1	425	690.46	436.14	784.18	603.12	362.48	698.28	NA	NA
353.8	454.66	531.54	806.78	451.5	624.82	638.2	536.04	486.14	304.1	193.04	373.24	44.58	NA	NA
724.32	813.56	501.22	820.02	346.06	761.6	419.68	695.74	428.92	791.12	604.38	358.3	698.34	NA	NA
356.14	456.22	530.64	801.22	455.1	623.24	633.94	533.5	487.22	306.16	197.3	378.74	44.28	NA	NA
730.74	820.54	495.38	826.28	336.7	767.42	413.5	701.84	420.98	798.82	605.84	353	698.42	NA	NA
358.82	457.86	529.82	794.36	459.06	621.46	629.44	530.5	488.86	309.18	203.18	384.54	43.94	NA	NA
737.1	827.74	489.46	832.74	327.02	773.7	407.24	707.98	413.5	805.74	607.3	347.42	698.54	NA	NA
361.42	459.28	529.4	787.62	462.82	619.62	625.38	527.16	491.18	313.08	209.96	389.58	43.56	NA	NA
741.66	832.94	485.14	837.44	319.86	778.42	402.84	711.58	408.32	810.48	608.34	343.5	698.54	NA	NA
363.2	460.22	529.46	782.88	465.36	618.46	622.68	525.18	493.06	316.2	215.14	392.86	43.42	NA	NA
747	839.36	479.88	843.2	311.26	783.96	397.42	715.92	402.08	816.1	609.68	338.94	698.54	NA	NA
365.4	461.38	529.64	777.42	468.38	616.98	619.54	522.72	495.48	320.08	221.14	396.74	43.28	NA	NA
752.9	847.22	473.54	850.4	301	790.22	390.66	721.04	393.64	822.62	611.46	333.76	698.62	NA	NA
368.42	462.84	530.06	771.3	471.72	615	616.2	519.56	497.6	325.02	227.44	401.04	43.46	NA	NA
758.44	855.26	466.94	857.76	291.14	795.86	383.8	726.34	385.2	829.3	613.74	328.68	698.7	NA	NA
371.92	464.62	530.68	765.52	475.14	612.62	613.04	516.14	499.58	330.14	232.8	404.9	43.66	NA	NA
762.24	861.06	462.16	863.1	284.2	799.62	378.82	730.24	378.8	834.26	615.62	325.06	698.76	NA	NA
374.7	466.06	531.16	761.38	477.54	610.74	610.86	513.58	500.6	333.86	236.04	407.52	43.88	NA	NA
766.8	867.86	456.44	869.42	276.1	804.12	373.02	734.94	371.48	840.34	618.04	320.58	698.82	NA	NA
378.1	467.88	531.64	756.36	480.52	608.44	608.22	510.52	501.8	338.24	239.94	410.54	44.12	NA	NA
772.12	875.42	449.8	876.8	266.86	809.32	366.82	740.48	363.46	847.62	621.46	314.88	698.88	NA	NA
382.4	470.3	531.92	750.4	484.28	605.44	605.06	507.02	502.76	343.14	244.5	413.88	44.42	NA	NA
777.64	882.68	443.28	884.12	257.72	814.62	361.46	746.1	356.94	854.76	625.9	308.86	698.92	NA	NA
386.78	473.06	531.78	744.62	488.14	602.08	601.66	503.94	503.96	347.72	249.38	417.18	44.46	NA	NA
781.62	887.78	438.7	889.46	251.04	818.54	357.88	750.12	352.48	859.8	629.42	304.4	698.94	NA	NA
390	475.14	531.54	740.56	490.96	599.52	599.2	501.9	504.66	350.94	253.06	419.64	44.52	NA	NA
786.68	894.06	432.64	895.8	242.88	823.32	353.6	755.02	346.98	865.76	634.04	299.08	698.96	NA	NA
393.54	477.64	530.36	735.82	494.12	596.6	596.26	499.46	505.34	354.82	257.4	422.74	44.58	NA	NA
792.8	901.78	425.72	903	233.14	828.9	348.58	760.72	340.48	872.58	640.1	293.16	698.98	NA	NA
397.62	480.5	529.08	730.32	497.26	593.44	592.96	497.32	505.76	359.3	262.36	426.84	44.62	NA	NA
799.24	909.94	419.02	909.66	223.62	834.56	343.48	766.54	333.76	879.72	646.42	287.56	699	NA	NA
401.56	483.06	527.86	724.64	499.54	590.86	589.98	496.08	505.84	363.64	266.92	431.66	44.64	NA	NA
804	915.98	414.1	914.08	217.04	838.56	339.72	770.72	328.82	885.02	651.06	283.7	699	NA	NA
404.22	484.74	526.8	720.48	500.84	589.4	588.04	495.46	505.7	366.7	269.94	435.34	44.68	NA	NA
809.7	923.16	408.42	919.24	209.3	843.36	335.22	775.78	322.94	891.52	656.4	278.94	699	NA	NA
407.46	486.62	525.72	715.34	502.28	587.76	585.84	494.86	505.6	370.36	273.5	439.92	44.7	NA	NA
816.2	931.34	402.68	924.82	200.58	848.9	330	781.74	316.36	899.2	662.06	272.92	699	NA	NA
411.46	488.44	525.52	708.94	503.54	586.14	583.62	494.86	505.72	374.76	277.64	445.7	44.74	NA	NA
822.84	939.16	397.22	930.2	191.8	854.6	324.94	787.78	310.02	906.64	667.22	266.06	699.02	NA	NA
415.22	489.86	525.4	702.3	504.34	585	581.84	495.22	506.06	379.36	282.22	451.88	44.5	NA	NA
827.62	944.56	393.4	934	185.38	858.7	321.38	792.12	305.66	911.68	670.82	260.74	699.04	NA	NA
417.8	490.76	525.3	697.5	504.74	584.3	580.7	495.6	506.44	382.82	285.72	456.42	44.22	NA	NA
833.52	951.26	388.78	938.68	177.5	863.8	317.1	797.22	300.58	917.52	675.28	254.24	699.06	NA	NA
420.72	491.78	525.28	691.88	505.18	583.58	579.44	496	506.9	386.96	290.14	461.64	43.96	NA	NA
840.68	959.46	383.28	944.48	168	869.98	311.94	802.92	295.08	923.72	680.92	246.38	699.1	NA	NA
423.74	492.88	525.56	685.68	505.54	582.98	578.32	496.38	507.62	391.92	296.02	467.18	43.7	NA	NA
848.06	968.02	377.74	950.56	158.54	876.24	306.38	808.34	289.8	929.6	687.04	238.62	699.16	NA	NA
426.4	494.02	526	679.8	505.74	582.38	577.66	496.56	508.44	397.06	302.26	471.88	43.42	NA	NA
853.48	974.5	373.72	955	151.88	880.8	302.22	812.08	286.2	933.74	691.68	233.16	699.2	NA	NA
428.14	494.82	526.46	675.8	505.84	581.96	577.38	496.58	509.12	400.74	306.78	474.78	43.42	NA	NA
859.88	982.14	368.94	960.26	144.12	886.18	297.26	816.58	281.88	938.88	697.24	226.74	699.26	NA	NA
430.26	495.84	526.86	670.96	505.9	581.28	577.04	496.56	509.98	405.22	311.82	478.08	43.42	NA	NA
867.28	990.72	363.44	966.34	135.88	892.24	291.32	822.06	276.94	945.3	703.74	219.22	699.36	NA	NA
432.76	497.18	526.98	665.3	505.78	580.08	576.76	496.48	511.08	410.64	317.06	481.52	43.36	NA	NA
874.42	998.84	358.16	972.46	127.96	897.92	285.66	827.92	272.14	952.28	710.14	211.44	699.48	NA	NA
435.6	498.78	526.56	659.7	505.54	578.32	576.4	496.18	511.98	415.9	321.46	484.56	43.28	NA	NA
879.46	1004.42	354.46	976.88	122.46	901.92	281.82	832.28	268.86	957.48	714.64	205.68	699.58	NA	NA
437.72	499.98	526.04	655.72	505.3	576.9	576.08	495.88	512.58	419.58	324.26	486.6	43.2	NA	NA
885.46	1011.22	350.14	982.28	115.6	906.68	277.36	837.56	264.86	963.6	720.08	198.72	699.7	NA	NA
440.36	501.46	525.32	651.06	504.96	575.14	575.62	495.52	513.16	423.88	327.66	489.1	43.14	NA	NA
892.6	1019.44	345.22	988.78	107.22	912.32	272.56	843.84	260.02	970.4	726.76	190.58	699.84	NA	NA
443.56	503.16	524.24	645.78	504.22	572.88	574.88	495.2	513.4	428.68	331.7	492.24	43.06	NA	NA
899.8	1028.04	340.5	995.18	98.62	917.76	268.38	850	255	976.9	734.08	182.68	700	NA	NA
446.92	504.66	523.02	640.64	503	570.62	573.72	495.04	512.88	433.1	335.64	495.66	42.98	NA	NA
905.06	1034.46	337.2	999.68	92.48	921.7	265.54	854.3	251.2	981.28	739.62	177.3	700.12	NA	NA
449.26	505.62	522.06	637	501.84	568.98	572.76	495.1	512.26	436.26	338.42	498.26	42.94	NA	NA
911.44	1042.06	333.24	1004.88	85.42	926.46	262.16	859.36	246.66	986.7	746.4	171.16	700.26	NA	NA
452.02	506.66	520.74	632.6	500.32	567.14	571.52	495.26	511.36	440.02	341.54	501.82	42.9	NA	NA
919.08	1050.52	328.56	1010.3	78	931.92	258.16	865.04	241.2	993.46	754.2	164.14	700.44	NA	NA
455.02	507.5	519.3	627.36	498.04	565.46	569.72	495.78	509.82	444.34	345.02	506.04	42.8	NA	NA
926.7	1058.58	323.9	1014.9	71.5	937.12	253.92	870.56	235.38	1000.58	761.58	156.74	700.66	NA	NA
457.86	507.9	518.02	621.96	495.1	564.5	567.56	496.74	507.76	448.62	348.44	510.06	42.68	NA	NA
932.14	1064.02	320.56	1017.9	67.16	940.84	250.76	874.46	231.08	1005.92	766.52	151.38	700.82	NA	NA
459.82	508.06	517.08	618.06	492.78	564.08	565.88	497.58	506.14	451.66	350.84	512.98	42.6	NA	NA
938.58	1070.74	316.58	1021.54	61.86	945.28	246.92	879.24	225.88	1012.14	772.32	144.7	701.02	NA	NA
462.12	508.18	516.04	613.38	489.86	563.66	563.88	498.66	504.28	455.28	353.9	516.12	42.52	NA	NA
946.02	1078.98	312.04	1025.92	55.46	950.42	242.28	884.96	219.58	1018.88	778.58	136.58	701.28	NA	NA
464.46	508.14	515.26	608.1	486.1	563.56	561.58	500.12	502.42	459.32	358.12	518.36	42.42	NA	NA
953.52	1087.66	307.52	1030.58	47.74	956.08	237.64	890.84	213.06	1024.84	784.96	128.9	701.58	NA	NA
466.56	508.08	514.66	602.98	480.76	564	559.5	501.46	501.14	463.32	363.14	519.2	42.36	NA	NA
958.92	1094.16	304.34	1034.14	41.72	960.3	234.38	895.12	208.46	1028.76	789.6	123.74	701.8	NA	NA
467.88	508.02	514.32	599.48	476.52	564.48	558.12	502.36	500.54	466.06	367.06	519.2	42.34	NA	NA
965.36	1101.76	300.5	1038.38	37.725	965.34	230.5	900.16	202.98	1033.44	795.18	117.7	702.08	NA	NA
469.48	508.02	513.88	595.4	473.8	565.04	556.5	503.36	499.98	469.34	371.82	518.92	42.3	NA	NA
972.7	1110.1	296.04	1043.26	32.6666666666667	971.14	225.96	905.78	196.86	1038.98	801.74	110.76	702.42	NA	NA
471.32	508.22	513.36	590.96	470.266666666667	565.48	554.8	504.16	499.98	473.28	377.18	517.54	42.24	NA	NA
979.64	1117.74	291.56	1048.04	27.6	976.78	221.24	911.18	190.76	1044.9	808.34	103.72	702.68	NA	NA
473.24	508.6	512.64	586.92	466.2	565.38	553.4	504.42	500.72	477.38	381.92	515.22	42.18	NA	NA
984.3	1122.86	288.4	1051.34	27.6	980.44	217.76	914.88	186.52	1049.34	812.86	98.32	702.84	NA	NA
474.64	508.92	512.06	584.24	466.2	564.92	552.48	504.5	501.54	480.34	384.9	513.18	42.12	NA	NA
989.76	1129.12	284.66	1055.36	NA	984.7	213.42	919.26	181.3	1054.76	818.2	91.8	702.92	NA	NA
476.34	509.26	511.3	581.18	NA	564.16	551.52	504.52	502.48	483.8	388.32	510.76	42.08	NA	NA
995.94	1136.9	280.2	1060.38	NA	989.24	208	924.48	174.92	1061.3	824.44	83.78	702.7	NA	NA
478.3	509.64	510	577.98	NA	562.64	550.74	504.24	503.44	487.54	391.74	508.06	42.2	NA	NA
1002.02	1145.02	275.66	1065.6	NA	993.3	202.08	930.02	168.2	1067.7	830.7	76.1	701.92	NA	NA
480.42	509.52	508.56	575.24	NA	560.46	550.16	503.64	504.02	490.66	394.76	505.48	42.58	NA	NA
1006.38	1151.14	272.36	1069.48	NA	996	197.68	934.08	163.3	1072.16	835.22	70.72	701.14	NA	NA
482	509.3	507.42	573.46	NA	558.7	549.86	503.1	504.14	492.6	396.9	503.78	42.98	NA	NA
1011.7	1158.32	268.38	1074.06	NA	999.32	192.42	939	157.54	1077.38	840.82	64.48	700.1	NA	NA
483.92	508.82	506.14	571.3	NA	556.48	549.44	502.5	504.24	494.78	399.42	501.66	43.52	NA	NA
1018.24	1166.22	263.62	1079.18	NA	1003.32	186.34	944.82	151.08	1083.34	847.82	57.46	698.66	NA	NA
486.06	507.66	504.8	568.78	NA	553.78	548.86	501.9	504.04	496.78	402.14	499.1	44.12	NA	NA
1024.96	1173.3	258.94	1083.8	NA	1007.46	180.46	950.54	144.62	1089.62	854.98	50.56	697.02	NA	NA
488.04	505.7	504.08	566.24	NA	551.18	548.14	501.64	503.38	498.16	404.64	496.26	44.38	NA	NA
1029.88	1178.02	255.6	1086.94	NA	1010.6	176.42	954.48	140.04	1094.3	860.28	45.54	695.84	NA	NA
489.28	504.08	503.68	564.38	NA	549.36	547.62	501.66	502.78	498.92	406.28	494.18	44.4	NA	NA
1035.76	1183.76	251.78	1090.64	NA	1014.42	171.54	959.16	134.22	1100.16	866.58	37.48	693.78	NA	NA
490.66	502.04	503.34	562.12	NA	547.3	546.96	501.8	501.96	499.76	408.42	490.98	43.9	NA	NA
1042.5	1190.6	247.08	1094.82	NA	1018.9	165.44	964.44	126.98	1107.6	873.32	33.125	691.62	NA	NA
491.9	499.46	503.4	559.46	NA	545.36	546.12	502.3	500.82	500.62	410.92	489.25	43.04	NA	NA
1048.88	1197.58	242.08	1099.1	NA	1023.4	158.74	969.68	119.14	1115.4	879.3	29.0333333333333	689.66	NA	NA
492.6	496.74	503.92	556.92	NA	543.96	545.32	503.2	499.64	501.34	413.68	487.733333333333	41.96	NA	NA
1053.32	1202.76	238.38	1102.2	NA	1026.66	153.54	973.42	113.34	1121	883.28	26.5	688.14	NA	NA
492.92	494.72	504.46	555.12	NA	543.14	544.72	503.96	498.86	501.86	415.82	486.8	41.08	NA	NA
1058.66	1208.82	233.8	1106.04	NA	1030.56	147.14	978	106.48	1127.52	888.04	18.9	686.5	NA	NA
493.18	492.34	505.04	553.08	NA	542.24	544.12	504.88	497.96	502.42	418.5	484	40.08	NA	NA
1064.92	1215.42	227.98	1110.76	NA	1035.26	139.3	983.42	98.92	1134.5	893.54	NA	685.58	NA	NA
493.2	489.74	505.66	551.08	NA	541.48	543.64	505.92	497.1	503	421.98	NA	39.24	NA	NA
1071.46	1221.66	222.08	1115.7	NA	1040.36	131.42	989.02	91.9	1141.06	899.48	NA	684.98	NA	NA
493.12	486.78	506.18	549.58	NA	541.02	543.46	506.72	496.7	503.46	426.42	NA	38	NA	NA
1076.34	1225.9	217.84	1119.28	NA	1044.16	125.82	993.08	87.16	1145.54	903.96	NA	684.66	NA	NA
493.06	484.62	506.48	548.7	NA	540.8	543.44	507.18	496.52	503.74	429.96	NA	36.9	NA	NA
1082.06	1228.85	212.82	1123.62	NA	1048.68	119.3	997.84	81.42	1151.18	909.34	NA	684.32	NA	NA
493.08	483.2	506.82	547.76	NA	540.52	543.46	507.64	496.28	504.1	434.2	NA	35.54	NA	NA
1088.52	1232.3	206.86	1128.88	NA	1053.98	111.62	1003.08	74.6	1158.32	915.64	NA	684.1	NA	NA
493.4	481.433333333333	507.06	547.1	NA	540.06	543.58	507.86	495.92	504.52	438.76	NA	33.7	NA	NA
1094.7	1235.3	200.46	1134.7	NA	1059.16	103.52	1008.02	67.48	1166.16	921.74	NA	684.1	NA	NA
494.16	479.5	507.18	546.96	NA	539.32	543.78	507.62	495.34	504.8	442.6	NA	31.62	NA	NA
1098.78	1235.3	195.7	1139.12	NA	1062.66	97.54	1011.32	62.1	1172.08	925.88	NA	684.14	NA	NA
494.82	479.5	507.14	547.1	NA	538.62	543.98	507.32	494.64	504.94	444.74	NA	30.16	NA	NA
1103.64	NA	189.94	1144.54	NA	1066.82	90.14	1015.34	55.78	1179.04	930.76	NA	684.22	NA	NA
495.72	NA	507.12	547.26	NA	537.7	544.04	506.86	493.7	505.02	447.22	NA	28.44	NA	NA
1109.44	NA	183.1	1152.34	NA	1071.58	80.58	1020.18	48.1	1186.34	936.2	NA	684.36	NA	NA
497.04	NA	506.98	546.96	NA	536.34	543.6	506.04	491.26	504.68	449.64	NA	26.42	NA	NA
1115.56	NA	176.48	1160.24	NA	1076.38	71.38	1025.48	41.58	1193	941.66	NA	684.56	NA	NA
498.5	NA	506.78	546.5	NA	534.54	542.48	505.02	488.4	503.9	451.72	NA	24.62	NA	NA
1120.08	NA	172.02	1166.14	NA	1079.82	64.88	1029.5	37.3	1197.32	945.58	NA	684.7	NA	NA
499.62	NA	506.6	545.88	NA	533.12	541.3	504.22	485.94	503.16	453.22	NA	23.42	NA	NA
1125.58	NA	166.78	1172.88	NA	1084.06	57.5	1034.38	32.58	1202.6	950.44	NA	684.86	NA	NA
500.82	NA	506.38	545.18	NA	531.36	539.68	503.32	483.06	502.18	454.94	NA	22.06	NA	NA
1132.18	NA	160.84	1180.18	NA	1089.1	49.6	1040.14	28.14	1209.16	956.64	NA	685.04	NA	NA
501.88	NA	506.04	544.26	NA	529.4	537	502.42	479.54	500.68	456.58	NA	20.72	NA	NA
1138.7	NA	154.54	1186.08	NA	1094.34	42.5	1045.8	25.02	1216.68	963.34	NA	685.24	NA	NA
502.52	NA	505.7	543.58	NA	527.78	533.56	501.84	476.76	498.96	457.82	NA	19.8	NA	NA
1143.26	NA	149.84	1190.22	NA	1098.12	37.4	1049.68	22.88	1222.42	968.32	NA	685.38	NA	NA
502.78	NA	505.48	543.02	NA	526.86	530.7	501.54	474.64	497.58	458.54	NA	19.26	NA	NA
1148.86	NA	144.08	1195.42	NA	1102.34	31.02	1054.16	18.84	1229.44	973.92	NA	685.42	NA	NA
503.22	NA	505.14	542.32	NA	525.7	527.32	501.2	469.84	495.9	459.26	NA	18.74	NA	NA
1155.12	NA	137.08	1201.82	NA	1107.26	23.2	1059.02	16.925	1237.26	979.92	NA	685.48	NA	NA
503.4	NA	504.32	541.5	NA	524.9	523.42	501.12	467.675	493.92	460.1	NA	18.3	NA	NA
1161.46	NA	130.08	1208.56	NA	1112.22	15.64	1063.56	14.8333333333333	1244.24	985.02	NA	685.48	NA	NA
503.2	NA	503.06	540.82	NA	524.68	519.62	501.52	465.533333333333	491.98	461.08	NA	18.1	NA	NA
1166.1	NA	125.3	1213.56	NA	1115.66	10.36	1066.68	13.25	1248.76	988.16	NA	685.42	NA	NA
502.92	NA	501.88	540.42	NA	524.62	517.04	501.96	463.3	490.6	461.82	NA	18.04	NA	NA
1171.72	NA	119.76	1219.44	NA	1119.9	4.36	1070.42	8.5	1254.06	991.84	NA	685.36	NA	NA
502.54	NA	500.4	540.04	NA	524.68	513.86	502.58	456.6	488.94	462.84	NA	17.98	NA	NA
1178.18	NA	113.76	1225.96	NA	1125.48	-2.06	1074.9	NA	1260.14	995.96	NA	685.4	NA	NA
501.86	NA	498.32	539.82	NA	525.24	509.9	503.62	NA	487.04	464.56	NA	17.84	NA	NA
1184.86	NA	107.98	1232.14	NA	1131.28	-8.04	1079.66	NA	1268.5	999.78	NA	685.4	NA	NA
501.06	NA	495.98	539.92	NA	525.86	503.94	504.72	NA	484.1	466.82	NA	17.76	NA	NA
1189.58	NA	103.9	1236.42	NA	1135.58	-12.34	1083.14	NA	1275.38	1002.42	NA	685.4	NA	NA
500.54	NA	494.18	540.08	NA	526.32	499.08	505.5	NA	481.7	468.68	NA	17.68	NA	NA
1195.12	NA	98.96	1241.62	NA	1140.72	-17.72	1087.36	NA	1279.725	1005.58	NA	685.4	NA	NA
499.92	NA	492.14	540.36	NA	526.72	493.38	506.28	NA	480.225	471.1	NA	17.6	NA	NA
1201.28	NA	92.86	1248.12	NA	1146.62	-24.1	1092.4	NA	1285.66666666667	1009.32	NA	685.36	NA	NA
499.18	NA	489.96	540.8	NA	526.8	486.48	506.76	NA	478.233333333333	474.54	NA	17.52	NA	NA
1207.14	NA	86.72	1255	NA	1152.12	-29.76	1097.42	NA	1292.4	1013.18	NA	685.32	NA	NA
498.48	NA	487.98	541.26	NA	526.38	478.94	506.64	NA	475.6	478.46	NA	17.48	NA	NA
1211.14	NA	82.38	1260.18	NA	1155.9	-33.54	1100.92	NA	1292.4	1016	NA	685.28	NA	NA
498.08	NA	486.78	541.6	NA	525.88	474.36	506.3	NA	475.6	481.5	NA	17.46	NA	NA
1216.1	NA	77.4	1266.34	NA	1160.36	-37.62	1105.08	NA	NA	1019.36	NA	685.22	NA	NA
497.64	NA	485.34	541.92	NA	525.22	468.76	505.78	NA	NA	484.9	NA	17.44	NA	NA
1222.24	NA	69.76	1273.34	NA	1166.08	-41.44	1110.14	NA	NA	1023.26	NA	685.04	NA	NA
497.22	NA	482.3	542.04	NA	524.16	461.32	504.86	NA	NA	488.4	NA	17.42	NA	NA
1228.74	NA	67	1279.7	NA	1171.92	-42.775	1115.54	NA	NA	1026.86	NA	684.88	NA	NA
496.68	NA	481.2	541.78	NA	522.96	458.2	503.9	NA	NA	490.94	NA	17.38	NA	NA
1233.66	NA	65	1283.98	NA	1176.38	-43.3666666666667	1119.62	NA	NA	1029.28	NA	684.72	NA	NA
496.22	NA	480.233333333333	541.48	NA	522	456.233333333333	503.16	NA	NA	492.3	NA	17.36	NA	NA
1239.48	NA	61	1289.02	NA	1181.68	-44.55	1124.56	NA	NA	1032.16	NA	684.56	NA	NA
495.54	NA	478.3	541.02	NA	520.98	452.3	502.42	NA	NA	493.76	NA	17.36	NA	NA
1245.84	NA	52.2	1294.96	NA	1187.98	-46.6	1130.34	NA	NA	1035.52	NA	684.38	NA	NA
494.46	NA	473.7	540.28	NA	520.1	445.6	502	NA	NA	495.06	NA	17.34	NA	NA
1251.6	NA	NA	1301.2	NA	1193.78	NA	1135.88	NA	NA	1039	NA	684.3	NA	NA
492.94	NA	NA	539.46	NA	519.78	NA	502.14	NA	NA	495.84	NA	17.32	NA	NA
1255.4	NA	NA	1305.9	NA	1197.9	NA	1139.64	NA	NA	1041.66	NA	684.24	NA	NA
491.76	NA	NA	538.84	NA	519.8	NA	502.44	NA	NA	496.28	NA	17.32	NA	NA
1259.82	NA	NA	1311.52	NA	1202.66	NA	1144.2	NA	NA	1044.96	NA	684.16	NA	NA
490.16	NA	NA	537.94	NA	520	NA	502.9	NA	NA	496.82	NA	17.32	NA	NA
1265.08	NA	NA	1318.06	NA	1208.16	NA	1149.24	NA	NA	1049.42	NA	684.06	NA	NA
488.08	NA	NA	537.3	NA	520.44	NA	503.68	NA	NA	497.24	NA	17.3	NA	NA
1270.62	NA	NA	1324.14	NA	1213.9	NA	1154.1	NA	NA	1054.84	NA	684	NA	NA
485.8	NA	NA	537.22	NA	521.1	NA	504.54	NA	NA	497.32	NA	17.28	NA	NA
1274.76	NA	NA	1328.16	NA	1218.04	NA	1157.56	NA	NA	1059.08	NA	683.96	NA	NA
484.04	NA	NA	537.3	NA	521.66	NA	505.24	NA	NA	497.26	NA	17.26	NA	NA
1279.66	NA	NA	1332.88	NA	1223.08	NA	1161.76	NA	NA	1064.22	NA	683.9	NA	NA
481.98	NA	NA	537.6	NA	522.24	NA	506	NA	NA	497.14	NA	17.22	NA	NA
1285.3	NA	NA	1338.28	NA	1229.32	NA	1166.66	NA	NA	1070.18	NA	683.86	NA	NA
479.72	NA	NA	538.76	NA	522.48	NA	506.66	NA	NA	496.96	NA	17.18	NA	NA
1291.34	NA	NA	1343.72	NA	1236.02	NA	1171.5	NA	NA	1075.68	NA	683.74	NA	NA
476.9	NA	NA	540.84	NA	522.22	NA	506.92	NA	NA	496.94	NA	17.32	NA	NA
1295.6	NA	NA	1347.74	NA	1240.8	NA	1175.02	NA	NA	1079.2	NA	683.62	NA	NA
474.72	NA	NA	542.66	NA	521.76	NA	506.96	NA	NA	497.06	NA	17.48	NA	NA
1298.45	NA	NA	1352.72	NA	1246.32	NA	1179.18	NA	NA	1083.26	NA	683.5	NA	NA
473.325	NA	NA	544.8	NA	521.1	NA	506.88	NA	NA	497.26	NA	17.66	NA	NA
1301.93333333333	NA	NA	1355.85	NA	1249.875	NA	1181.8	NA	NA	1085.725	NA	683.425	NA	NA
471.5	NA	NA	546.225	NA	520.65	NA	506.85	NA	NA	497.425	NA	17.8	NA	NA
NA	NA	NA	1361.6	NA	1255.2	NA	1185.8	NA	NA	1089.2	NA	683.3	NA	NA
NA	NA	NA	548.7	NA	519.5	NA	506.3	NA	NA	497.9	NA	18.1	NA	NA
