# Supplementary material for: Disentangling the Impact of Social Groups on Response Times and Movement Dynamics in Evacuations
Source: PLoS One. 2015 Mar 18;10(3):e0121227. doi: 10.1371/journal.pone.0121227 (PMC4364745; doi:10.1371/journal.pone.0121227)
Supplement: S1 Dataset — Zip archive containing separate files for different experimental runs. Please refer to the file README.txt inside the Zip archive for further information on how the data is presented. (ZIP) [file pone.0121227.s001.zip › data/README.txt]

**README**

INFORMATION FOR PEDESTRIAN TRAJECTORY DATA PUBLISHED ALONGSIDE: "Disentangling the impact of social groups on response times and movement dynamics in evacuations" (Bode, Holl, Mehner, Seyfried) in PLOS ONE.


Files give xy coordinates of 12 participants, 2 helpers blocking doors and the experimenter in pixels, at 1.80m height above ground, where the participants are annotated (at their heads).

x coordinates are given in lines with odd numbers (1,3,5,...) and y coordinates are given in lines with even numbers (2,4,6,...). Corresponding x and y coordinates are given in consecutive lines, e.g lines 1 and 2.

The trajectories are saved at 16 fps and are smoothed using a 5-frame window (see methods).

The number in file names indicates the participant group ID, and the treatment is given by 'group' or 'individual'. Participant IDs are not preserved across files. Social group membership can be inferred from spatial proximity of participants at the start of the experiment.

In pixels, the following gives the coordinates of the 6 exits and the room corners. The sidelength of the room is approximately 10m.

door 1
170.0 379.0
176.3 283.5

door 2
163.8 572.9
166.4 474.7

door 3
159.0 775.1
160.0 670.7

door 4
1147.2 666.9
1151.2 774.4

door 5
1142.4 469.0
1146.8 570.3

door 6
1136.1 278.1
1138.4 375.2

room corners
201.8 75.1
165.5 1006.6
1143.6 1011.7
1111.7 73.9
